# Supplementary material for: N-acetyl-l-cysteine ethyl ester (NACET) induces the transcription factor NRF2 and prevents retinal aging and diabetic retinopathy
Source: Redox Biol. 2025 Nov 3;88:103914. doi: 10.1016/j.redox.2025.103914 (PMC12793733; doi:10.1016/j.redox.2025.103914)
Supplement: Multimedia component 1 [file mmc1.xlsx]

## Sheet: Fig 2b
			WB OD NRF2/GAPDH (fold change)					Fig.2b
			0	0.2mM NACET	0.2mM NAC	1mM NACET	1mM NAC
			1	2.88	2.22	5.5	0.97
			0.87
			1	5.181	1.58813	4.55366	2.16499
			1.61952
			1	2.9378	1.26565	6.92009	1.20919
			1.12728
	Normality Shapiro-Wilk test	W	0.758	0.7688	0.9662	0.9868	0.893
		P value	0.0238	0.0421	0.6466	0.7802	0.3634
		Passed normality test (alpha=0.05)?	No	No	Yes	Yes	Yes
		P value summary	*	*	ns	ns	ns
		Test type	Kruskal-Wallis test
		Correction	Dunn's multiple comparisons test
			0	0.2mM NACET	0.2mM NAC	1mM NACET	1mM NAC
		0		0.0467	0.7979	0.0067	>0.9999

## Sheet: Fig 2d
		Mean nuclear green fluorescence-background/DAPI fluoresence
		Ctrl 0h	2h	4h	6h	8h	24h
	Experiment 1	2.566	2.247	1.00852	1.21339	1.00298	1.79579
		1.633	0.97	2.93745	2.6896	1.15706	1.24915
		1.144	1.446	2.3279	1.46764	1.13241	1.94025
		0.935	1.803	1.05208	1.39169	1.47423	1.92338
		1.033	1.429	2.93698	1.69283	1.02263	2.16897
		1.264	3.243	2.42047	4.0134	1.51877	1.14445
		1.172	1.63	1.372	2.20569	1.59866	1.67069
		0.853	1.252	3.38392	1.42691	1.45657	0.9493
		1.029	0.983	2.00851	2.22439	1.50677	1.77174
		0.943	2.644	2.69046	1.6835	2.21772	4.46309
		1.048	1.588	1.82194	3.15349	1.73868	2.35598
		0.912	3.234	1.37682	2.06911	0.86693	1.18442
		1.295	0.741	1.48441	1.83369	1.19598	2.02033
		0.986	2.509	2.16916	1.58857	1.0422	1.97219
		0.811	3.474	1.62864	1.69173	1.61904	3.94388
		0.972	3.27	1.19781	4.80057	4.86879	1.86874
		1.559	1.1	1.90924	2.16745	1.38736	2.19422
		1.091	3.501	1.2701	1.49947	1.66039	1.51681
		1.196	1.314	2.0727	2.08485	2.30519	2.17353
		1.795	2.859	2.07524	2.92938	1.13184	1.84109
		1.2	2.758	1.1124	2.33165	1.37475	2.27609
		1.067	1.623	1.32533	1.94259	1.99495	1.25341
		1.513	2.048	0.86179	1.89361	1.62832	2.59707
		0.677	1.093	1.6887	1.80409	1.28066	1.41692
		1.252	1.334	0.87495	3.01381	1.42982	1.83353
		1.07	1.113	0.99204	1.99716	1.62089	2.23326
		0.863	4.022	0.78906	2.22801	1.57148	1.31598
		1.252	3.814	1.01151	1.63033	2.24768	2.59464
		0.902	0.822	0.96345	1.57877	2.26216	1.39779
		1.283	1.382	0.6641	1.95114	1.5688	1.39993
		1.208	1.439	1.19032	3.29889	1.74332	2.55443
		1.934	1.321	1.71549	2.14554	1.57657	1.38481
		0.262	1.67	1.57607	2.08062	1.86218	2.40016
		0.579	1.333	0.95323	1.66669	1.4595	1.23558
		1.311	1.41	1.00281	2.90249	1.06836	2.58215
		0.883	1.402	1.79618	2.31695	1.85359	1.64822
		0.838	1.753	0.96034	1.91318	1.35794	1.38998
		0.701	1.181	1.87401	2.05392	1.61705	1.97582
		1.214	1.371	0.85024	1.80105	1.85417	1.69133
		0.78	1.887	0.99488	2.06532	2.38607	2.12278
		0.525	1.293	0.9363	2.29314	1.23227	1.65938
		1.097	1.321	1.60966	2.63398	3.19229	3.00694
		0.837	1.367	1.2653	2.05619	1.38409	2.51754
		1.249	1.96	2.93908	2.21612	0.80166	1.98661
		3.225		1.1749	2.04974	1.24608	1.47961
		1.258		1.17918	1.98467	1.22029	1.93803
		1.32		1.10035	1.48484	1.23502	1.82104
		1.146		2.00565	1.78605	1.23297	1.66153
		0.76		3.4068	1.89795	3.88672	1.62872
		1.651			1.84656	2.4777	2.86454
		1.908			1.59075	3.32738	1.22276
		0.638			1.69924	2.17945	1.43287
		0.892			1.8908	1.31884	1.34984
		1.028			1.33828	1.16141	1.72247
		0.646			1.84303	4.78475	1.29471
		1.015			2.42503	2.04328	1.08301
		0.792			2.08836	2.02044	1.2748
		0.763			2.22101	1.02659	1.16397
		1.101			1.70721	1.64762	1.03513
		0.93			2.31836	2.15156	1.918
		0.978			3.75346	1.90682	1.20176
		0.894			1.87608	1.18797	1.35416
		0.613169			1.96629	5.20574	1.28567
		1.28095				1.83117	0.4876
		0.740926				1.17546	1.51431
		1.70096				1.67338	2.13357
		0.746905				1.60197	0.9811
		0.494				1.72282	2.47674
		1.22752				3.03915
		0.666912				1.56571
		0.661041				2.08409
		1.73969				4.01455
		1.37949				2.6749
		0.510343				1.30002
		0.667666				2.40464
		1.1986				1.3728
		0.857599				1.32145
		0.629067				2.08567
		0.880278				2.61765
						3.91556
						1.42305
						2.11579
						1.47294
						3.05599
						1.51749
						2.29761
						3.8763
						3.12064
						1.70102
						2.05824
						1.56197
						1.86616
						1.70813
						1.34126
						1.31124
						1.4174
						1.52914
						1.17845
						2.22715
						1.18525
	Experiment 2	0.727896	1.48	1.15933	2.35367	0.91034	1.6957
		0.661116	0.888	1.31947	1.60495	0.77328	0.86208
		0.87315	1.122	0.82259	2.34268	1.65307	1.33618
		0.658399	1.895	0.85173	1.83577	1.14663	2.21148
		1.02261	0.905	0.98697	1.94798	2.05612	1.58096
		0.56428	2.057	0.71022	1.74174	0.89293	1.4832
		0.620733	1.276	0.66256	1.9284	1.01754	3.2573
		1.14868	2.436	0.89305	1.9575	1.00173	1.45936
		1.3201	1.114	1.04601	1.4745	1.26456	1.85565
		1.39576	1.412	0.84119	1.29126	0.81546	2.6815
		1.00764	1.242	0.72717	1.34262	1.31735	2.40028
		1.62818	2.526	1.60439	1.5633	1.01245	1.39396
		1.77231	2.346	0.91757	2.11971	1.32125	1.34141
		0.683963	2.29	1.00929	1.78999	1.31785	1.0317
		0.506083	2.307	0.68153	1.66854	0.77536	1.33578
		1.70948	1.481	0.70144	1.77902	1.50999	1.36278
		0.658948	1.595	0.84972	2.224	1.13477	1.06546
		1.00247	2.809	0.838	1.54941	0.62105	1.04689
		0.926157	2.688	1.04529	0.86497	1.07328	1.13695
		2.43131	1.604	1.01145	0.78395	1.07973	1.51083
		0.835861	1.775	1.92094	1.25005	1.3915	2.7565
		1.21442	1.778	0.95028	1.00511	1.03477	1.17741
		2.16944	1.087	1.27648	0.94797	1.39171	1.88846
		0.675327	1.301	1.68293	0.72937	1.14537	1.37281
		0.721296	1.563	0.71751	0.93056	1.96627	2.85658
		0.905054	1.138	1.09625	0.88342	1.41735	1.67623
		1.12127	1.29	1.37874	0.9458	0.85101	1.42283
		0.778447	1.703	0.83377	0.8895	0.8103	2.42298
		1.05158	1.895	1.59917	0.95168	2.13131	1.41553
		1.16069	0.977	1.76986	0.71882	1.99914	1.29802
		0.704012	1.717	0.57317	1.15063	2.09061	1.81985
		1.31526	1.816	0.90123	0.65615	0.93491	2.41943
		1.22975	1.391	0.90442	0.69311	0.9838	0.49778
		1.08974	1.2	1.96939	0.70561	0.88596	1.59126
		1.27681	1.555	1.0081	1.34061	1.14202	2.1834
		1.81413	1.238	0.75547	0.96792	1.00603	1.54607
		0.672216	1.097	1.5476	1.16276	0.79253	1.0772
		1.12463	1.028	0.7864	0.60703	0.63933	1.66591
		0.709824	1.901	1.6961	0.95549	0.86232	0.6806
		1.00628	1.364	1.33229	0.74326	0.99529	1.92466
		1.72619	1.449	0.49188	0.48152	1.34893	1.17624
		1.06623	1.412	1.16535	1.22167	0.93827	1.576
		0.880313	1.159	0.92805	0.84757	0.79539	1.06581
		0.985668	2.241	0.7636	0.73085	1.11677	0.76705
		1.62631	1.192	1.25956	0.93814	0.85402	0.88858
		1.2607	0.96	0.69829	0.52214	0.97799	1.08412
		0.843738	1.236	1.00735	0.63895	0.88394	0.9572
		0.885651	3.488	0.69769	0.63919	0.93507	1.21174
		1.99462	1.531	0.95217	0.93454	0.90539	1.46981
		0.67277		0.76716	0.8064	1.14706	0.78079
		2.67975		0.91467	0.71486	1.02166	1.20837
		0.847501		1.07497	1.54232	0.84736	1.02466
		0.741517		0.83912	0.6359	0.90646	0.8118
		1.12298		0.56382	0.79203	0.93615	0.89768
		0.752642		1.13662	0.99188	0.86475	1.01173
		1.29854		0.84392	1.14399	1.00265	1.49254
		0.479363		0.59115	0.7413	1.32892	0.92231
		0.874781			0.8242	0.94407	0.91696
		1.15469			1.85722	0.81292	1.01187
		2.21864			0.70064	1.36487	1.26687
		1.00467			0.73011	1.22919	1.21632
		1.67621			0.80282	0.79542	1.02943
		1.93202			0.93496	0.90567	0.99906
		1.35699			0.80029	0.92576	1.37693
		1.27801			0.7094	0.7495	1.46434
		0.958561			0.9661	2.30999	2.12612
		1.20164			0.73072	0.67249	1.27144
		1.15696			1.14252	0.94407	2.51756
		1.03321			1.22795	0.94853	1.15276
		1.06553			0.76036	1.48688	1.64802
		0.894254			1.00196	0.90941	1.22747
		0.818939			0.97869	1.09429	0.9693
		0.822703			0.92066	0.86554	1.70896
		0.887061			0.93812	0.91341	1.97785
		0.92262			0.9732	0.94522	2.33835
						0.66823	0.76838
						0.96023	1.10756
						0.92289	1.553
						0.8455	1.10435
						1.07967	1.65977
						1.58554	0.80574
						1.05655	1.71358
						1.29189	1.28227
						1.02113	1.23701
						0.84943	1.05415
						0.98075	0.8145
						0.85301
						1.07064
						1.02494
						0.75911
						0.96884
						0.86596
						0.80109
						0.64918
						1.15713
						0.87507
						1.29562
						1.39054
						0.8549
						0.82896
						0.93206
						1.04121
						0.73141
						0.66983
	Experimen 3	1.34244	1.318	0.64006	0.96916	0.75594	0.89689
		1.48088	1.067	0.5492	0.83949	1.19078	1.35384
		0.632479	1.158	0.5986	0.92842	0.82327	2.97091
		0.552821	1.14	0.62977	1.02927	0.67735	0.99967
		0.729092	1.62	0.77851	0.77655	0.4337	1.84889
		0.577455	0.388	0.58656	2.0046	1.29832	1.98563
		0.653912	0.209	0.77727	0.8275	0.86481	0.89628
		0.729039	0.303	1.03403	1.43267	0.69244	1.35397
		0.638613	0.478	0.65951	1.0634	1.51727	1.21223
		0.886879	0.517	1.97319	0.73807	1.57379	1.64164
		1.11399	0.249	0.76446	0.73039	1.40142	1.47673
		0.699587	0.187	0.68523	1.61002	1.08356	1.31789
		0.539219	0.499	0.50551	1.65746	0.70842	1.47165
		0.409398	0.229	1.3417	3.25082	1.14932	2.72286
		0.57413	0.567	0.58229	1.32421	1.00738	1.91039
		0.602486	0.349	1.21316	1.96641	0.81777	1.63522
		0.58622	0.684	1.35756	2.28429	0.70157	2.27677
		0.543602	0.863	1.53164	1.19138	0.57195	1.2147
		0.495789	0.563	1.45136	2.32003	0.93698	1.45259
		0.562596	2.091	0.96122	1.46259	0.77235	2.02389
		0.77838	0.86	0.92052	1.52419	1.15903	1.19061
		0.419699	0.754	1.49299	2.79847	0.77714	0.96777
		0.377111	0.4	1.58018	2.99304	0.96261	1.57592
		0.429929	0.578	1.06936	2.9618	0.88681	1.24351
		0.794779	0.456	2.79243	1.65495	0.77548	1.92104
		1.02895	0.96	1.05723	1.52428	1.00293	2.48251
		0.418719	0.402	1.70269	1.53498	0.89228	1.37481
		0.475819	0.53	1.58837	2.49747	0.68252	1.23861
		0.950988	0.77	1.44746	1.60976	0.83472	1.68047
		0.393404	0.634	1.84656	1.69966	0.95688	1.32828
		0.715691	0.489	1.47214	1.91024	0.66398	0.96021
		0.423056	0.277	1.59207	1.41122	0.82742	1.41052
		0.504589	0.222	1.25556	1.42228	0.94422	0.96731
		0.455958	1.146	3.42039	1.36738	0.79227	2.7714
		1.26739	0.421	1.09311	2.29181	0.80076	1.79694
		0.529211	0.738	1.3557	1.00528	0.84284	2.80455
		0.409757	1.085	0.94714	0.96728	0.80024	3.00342
		0.466462	0.488	1.21227	0.1114	1.31202	2.3383
		0.228373	1.104	1.31849	2.39008	0.91863	1.55606
		0.420668	0.653	1.8579	0.08836	0.8268	1.35081
		0.450145	0.853	1.36004	0.10013	0.97263	1.39685
		0.552829	0.931	1.87274	2.13642	0.57781	1.72305
		0.409733	0.567	1.13246	1.90063	0.89872	2.11423
		0.433741	0.753	1.02377	1.55371	0.84439	1.98156
		0.381527	0.233	1.00997	1.28446	0.77079	1.08684
		0.494086	0.598	1.25631	1.4186	0.74533	1.4111
		0.341529	0.833	1.78916	1.44314	0.69995	1.17956
		0.452032	0.924	1.7618	1.15196	0.43211	1.27711
		0.703309	0.951	1.42041	1.08427	0.38557	1.14386
		0.272703	0.504	1.52864	1.53416	0.85513	1.25352
		0.356055		1.43553	0.82752	1.75992
		0.467716		1.46422	1.1767	0.3852
		0.319373		1.57075	2.10402	1.21427
		0.515182		1.83599	2.16887	0.52889
		0.801705		1.68903	1.62633	0.67112
		0.463432		2.01628	1.04057	0.79132
		0.331368		1.51708	1.00137	0.38932
		0.310819		1.90326	1.28377	0.54523
		0.232199		1.80649	1.27623	0.43691
		0.297058		2.18067	1.17081	0.60876
		0.743388		1.44326	1.72848	0.61038
		0.39053		1.43049	1.60026	0.39125
		0.29203		1.96712	1.60451	0.40404
		0.802616		2.14284	1.22402	0.42901
		0.671266		2.80934		0.64626
		0.337465		1.9696		1.15714
		0.459101		3.63558		0.95865
		0.468463		1.40747		0.45423
		0.513725		2.80807		0.63949
		0.430111		0.93272		1.00586
		0.303834		2.47978		0.45998
		0.447324		1.84922		0.47538
		0.774356		1.67702		0.5852
		0.534502		2.15745		0.47343
		0.310954		2.83751		0.60825
				2.20394		0.44964
				1.79256		0.45679
				2.55104		0.974
						0.67126
						0.36626
						0.53704
						0.61561
						0.42428
						0.9773
						0.62013
						0.70922
						0.66628
						0.4446
						0.52931
						0.76769
						0.63212
						0.89294
						0.72218
						0.60508
						0.88566
						0.58695
						0.63091
						0.72366
						0.55689
						0.56982
						0.59699
						0.44097
						0.52775
						0.42208
						0.53819
Normality Shapiro-Wilk test	W	0.9073	0.9225	0.9091	0.947		0.9225
	P value	<0,0001	<0,0001	<0,0001	<0,0001		<0,0001
	Passed normality test (alpha=0.05)?	No	No	No	No		No
	P value summary	****	****	****	****		****
	Test type	Kruskal-Wallis test
	Correction	Dunn's multiple comparisons test
		Ctrl 0h	2h	4h	6h	8h	24h
	Ctrl 0h		<0,0001	<0,0001	<0,0001	<0,0001	<0,0001

## Sheet: Fig2e
		Fold Change mRNA HMOX1/mRNA GAPDH											Fold Change mRNA NQO1/mRNA GAPDH											Fold Change mRNA GCLM/mRNA GAPDH											Fold Change mRNA GCLC/mRNA GAPDH
		0h	1h	2h	4h	6h	8h	12h	24h	48h			0h	1h	2h	4h	6h	8h	12h	24h	48h			0h	1h	2h	4h	6h	8h	12h	24h	48h			0h	1h	2h	4h	6h	8h	12h	24h	48h
		1	1.6777	4.50209	4.60103	3.68747	2.72066	3.1686	2.00813	1.12503			1	0.769312	0.77962	1.09177	1.43897	2.81277	3.96972	4.5546	2.82918			1.31321	1.14679	1.97536	2.45559	2.5377	2.65881	2.90357	3.11245	1.56933			1.16899	0.964236	1.16574	1.23099	1.83177	1.50808	1.76074	1.35483	0.788315
		1.41872	1.54227	3.72341	4.76087	5.15123	3.19929	2.43271	2.01776	0.918276			1.80147	0.97028	0.92365	1.04232	1.93346	2.65047	4.15364	4.00518	2.76492			1	1.28717	1.61352	2.79687	2.75011	2.74612	1.96392	2.41622	1.31604			1	0.91606	1.08166	1.35245	1.79228	1.83603	1.43871	0.982111	0.582177
		1	0.921436	7.46748	6.90937	6.66697	2.37323	2.03438	2.17288	0.763128			1	0.677269	1.40508	2.47691	3.30741	4.52322	5.28652	7.2005	4.34495			1	0.840774	2.12554	4.08972	4.9579	3.16204	2.8604	3.21383	1.45875			1	0.861293	1.04726	1.13139	1.54152	1.61266	0.896911	1.67243	1.07797
		1.1537		3.27618	6.63214	6.6946	6.7679	3.30968	5.56606
		1.02435		2.91047	4.06339	3.30992	3.41414	3.25368	3.13583
Normality Shapiro-Wilk test	W	0.7752	0.8793	0.8276	0.8557	0.864	0.7652	0.8319	0.7517	0.9933		W	0.75	0.956	0.9116	0.7758	0.9312	0.8145	0.8524	0.8745	0.7804		W	0.75	0.9561	0.9461	0.8984	0.8153	0.8755	0.7844	0.8436	0.9947		W	0.75	0.9986	0.9446	0.9968	0.8499	0.9581	0.9789	0.9979	0.9906
	P value	0.0501	0.3222	0.1334	0.2132	0.243	0.0409	0.1437	0.0309	0.8431		P value		0.5962	0.4234	0.058	0.4932	0.1495	0.247	0.3084	0.0686		P value		0.5969	0.5525	0.3806	0.1515	0.3114	0.0777	0.2235	0.8603		P value		0.9294	0.5464	0.8911	0.2402	0.6063	0.7215	0.912	0.8148
	Passed normality test (alpha=0.05)?	Yes	Yes	Yes	Yes	Yes	No	Yes	No	Yes		Passed normality test (alpha=0.05)?		Yes	Yes	Yes	Yes	Yes	Yes	Yes	Yes		Passed normality test (alpha=0.05)?		Yes	Yes	Yes	Yes	Yes	Yes	Yes	Yes		Passed normality test (alpha=0.05)?		Yes	Yes	Yes	Yes	Yes	Yes	Yes	Yes
	P value summary	ns	ns	ns	ns	ns	*	ns	*	ns		P value summary		ns	ns	ns	ns	ns	ns	ns	ns		P value summary		ns	ns	ns	ns	ns	ns	ns	ns		P value summary		ns	ns	ns	ns	ns	ns	ns	ns
	Test type	Kruskal-Wallis test										Test type	ordinary one-way ANOVA										Test type	ordinary one-way ANOVA										Test type	ordinary one-way ANOVA
	Correction	Dunn's multiple comparisons test										Correction	Dunn's multiple comparisons test										Correction	Dunn's multiple comparisons test										Correction	Dunn's multiple comparisons test
		0h	1h	2h	4h	6h	8h	12h	24h	48h			0h	1h	2h	4h	6h	8h	12h	24h	48h			0h	1h	2h	4h	6h	8h	12h	24h	48h			0h	1h	2h	4h	6h	8h	12h	24h	48h
	Ctrl 0h		>0,9999	0.0249	0.0019	0.0043	0.14	0.581	0.7702	>0,9999		Ctrl 0h		0.9886	0.9996	0.9994	0.6897	0.0637	0.0024	0.0003	0.0664		Ctrl 0h		>0,9999	0.4751	0.0044	0.0012	0.0135	0.044	0.0105	0.9781		Ctrl 0h		0.9617	0.9997	0.8813	0.0118	0.0262	0.4402	0.5405	0.6884
		Fold Change mRNA GSR/mRNA GAPDH											Fold Change mRNA TXN/mRNA GAPDH											Fold Change mRNA MGST1/mRNA GAPDH
		0h	1h	2h	4h	6h	8h	12h	24h	48h			0h	1h	2h	4h	6h	8h	12h	24h	48h			0h	1h	2h	4h	6h	8h	12h	24h	48h
		1.13595	1.11971	2.01708	2.1106	1.87927	3.20757	3.809	0.542663	0.91775			1.33412	1.18083	1.38262	1.49201	1.59045	2.05784	2.86263	2.29637	1.48677			1.02845	1.49151	1.88311	1.95692	1.93524	2.78364	3.52265	1.21596	1.82562
		1	1.87097	1.6897	1.98955	2.92043	4.56722	1.77148	2.07683	1.02788			1	1.31876	1.3948	1.71132	1.86249	2.36703	2.26515	2.03819	1.4552			1	1.74628	1.86537	2.35381	2.25886	2.41007	1.65284	2.42872	1.13246
		1.07715	1.72115	1.80216	1.50388	1.63322	1.7452	2.12658	2.00666	1.00365			1.00355	1.02541	1.12545	1.56982	1.85584	2.01312	2.5227	2.12226	1.35883			1.0039	1.59688	1.6795	2.28407	1.93033	1.83684	2.67904	1.51176	1.23364
		1.05117	1.35255	1.95423	1.83257	2.03669	2.65883	2.23664	1.65993	0.958856
Normality Shapiro-Wilk test	W	0.9961	0.9483	0.9525	0.9477	0.8802	0.9861	0.8207	0.8184	0.9682		W	0.758	0.9988	0.7838	0.9727	0.7683	0.8431	0.9937	0.961	0.9212		W	0.8505	0.9901	0.8148	0.877	0.7612	0.9854	0.9968	0.9196	0.8568
	P value	0.9863	0.7054	0.732	0.702	0.3396	0.9366	0.1448	0.1396	0.8306		P value	0.0177	0.9342	0.0765	0.6828	0.0409	0.2221	0.8483	0.6205	0.4567		P value	0.2418	0.8101	0.1503	0.3157	0.0249	0.7686	0.8924	0.4509	0.2588
	Passed normality test (alpha=0.05)?	Yes	Yes	Yes	Yes	Yes	Yes	Yes	Yes	Yes		Passed normality test (alpha=0.05)?	No	Yes	Yes	Yes	No	Yes	Yes	Yes	Yes		Passed normality test (alpha=0.05)?	Yes	Yes	Yes	Yes	No	Yes	Yes	Yes	Yes
	P value summary	ns	ns	ns	ns	ns	ns	ns	ns	ns		P value summary	*	ns	ns	ns	*	ns	ns	ns	ns		P value summary	ns	ns	ns	ns	*	ns	ns	ns	ns
	Test type	ordinary one-way ANOVA										Test type	Kruskal-Wallis test										Test type	Kruskal-Wallis test
	Correction	Dunn's multiple comparisons test										Correction	Dunn's multiple comparisons test										Correction	Dunn's multiple comparisons test
		0h	1h	2h	4h	6h	8h	12h	24h	48h			0h	1h	2h	4h	6h	8h	12h	24h	48h			0h	1h	2h	4h	6h	8h	12h	24h	48h
	Ctrl 0h		0.8488	0.3182	0.3262	0.1072	0.0006	0.0154	0.7685	0.9997		Ctrl 0h		>0,9999	0.9999	0.7171	0.3172	0.0374	0.0055	0.0318	>0,9999		Ctrl 0h		>0,9999	0.5126	0.0318	0.0938	0.027	0.0318	0.8867	>0,9999
		Fold Change mRNA NRF2/mRNA GAPDH											Fold Change mRNA SLC7A11/mRNA GAPDH
		0h	1h	2h	4h	6h	8h	12h	24h	48h			0h	1h	2h	4h	6h	8h	12h	24h	48h
		1	0.833983	1.07502	1.619	1.08739	0.924083	1.29217	1.35358	1.2218			1	0.719823	1.33793	3.27766	4.57729	4.06962	3.28098	3.06713	1.09293
		1.02587	1.00186	0.94637	0.894854	0.8754	1.0272	0.941347	0.668488	0.576868			1.00003	0.510251	0.949645	1.77101	4.73106	2.2706	1.44348	1.12787	1.37145
		1	0.953387	0.992265	1.10358	0.958666	1.09233	0.99125	0.988521	1.10556			1	0.820039	1.12939	3.74129	5.22231	3.77264	2.9174	3.2451	0.94822
Normality Shapiro-Wilk test	W	0.75	0.9438	0.9734	0.9436	0.9849	0.9833	0.8542	0.9986	0.88		W	0.75	0.9601	0.9982	0.9146	0.9164	0.8699	0.8915	0.8126	0.9678
	P value		0.5431	0.6869	0.542	0.7647	0.7525	0.2518	0.9276	0.3245		P value		0.616	0.9183	0.4335	0.4397	0.2952	0.3589	0.1448	0.6552
	Passed normality test (alpha=0.05)?		Yes	Yes	Yes	Yes	Yes	Yes	Yes	Yes		Passed normality test (alpha=0.05)?		Yes	Yes	Yes	Yes	Yes	Yes	Yes	Yes
	P value summary		ns	ns	ns	ns	ns	ns	ns	ns		P value summary		ns	ns	ns	ns	ns	ns	ns	ns
	Test type	ordinary one-way ANOVA										Test type	ordinary one-way ANOVA
	Correction	Dunn's multiple comparisons test										Correction	Dunn's multiple comparisons test
		0h	1h	2h	4h	6h	8h	12h	24h	48h			0h	1h	2h	4h	6h	8h	12h	24h	48h
	Ctrl 0h		ns	ns	ns	ns	ns	ns	ns	ns		Ctrl 0h		0.9941	0.9997	0.0224	<0,0001	0.0044	0.0844	0.1053	0.9997
