# Supplementary material for: N-acetyl-l-cysteine ethyl ester (NACET) induces the transcription factor NRF2 and prevents retinal aging and diabetic retinopathy
Source: Redox Biol. 2025 Nov 3;88:103914. doi: 10.1016/j.redox.2025.103914 (PMC12793733; doi:10.1016/j.redox.2025.103914)
Supplement: Multimedia component 2 [file mmc2.xlsx]

## Sheet: Fig 3d
		Fold ChangeFluc/Rluc
		Ctrl.					NRF2 ΔC
		0.0	0.1	0.2	0.4	1.0	0.0	0.1	0.2	0.4	1.0
		1	1.67	2.32	3.63	6.1	0.048	0.04	0.047	0.06	0.071
		0.98	1.59	1.85	3.55	6.25	0.051	0.039	0.045	0.062	0.075
		1.3	2.13	3.02	4.2	7.52	0.055	0.044	0.041	0.066	0.066
Normality Shapiro-Wilk test	W	0.7967	0.8583	0.9873	0.8407	0.8282	0.9932	0.8929	0.9643	0.9643	0.9959
	P value	0.1066	0.263	0.7842	0.216	0.1839	0.8428	0.3631	0.6369	0.6369	0.8776
	Passed normality test (alpha=0.05)?	Yes	Yes	Yes	Yes	Yes	Yes	Yes	Yes	Yes	Yes
	P value summary	ns	ns	ns	ns	ns	ns	ns	ns	ns	ns
	Test type	Two-way ANOVA
	Correction	Dunn's multiple comparisons test
		0.0	0.1	0.2	0.4	1.0	0.0	0.1	0.2	0.4	1.0
	0h		0.0009	0.0001	0.0001	0.0001		>0,9999	>0,9999	>0,9999	0.9998

## Sheet: Fig3e
		Fold Change mRNA GCLM/mRNA GAPDH
		Ctrl.			NRF2 ΔC
		Untreated	NACET	H2O2	Untreated	NACET	H2O2
		1	2.79927	1.68516	0.539541	0.664718	0.695408
		0.89105	2.72439	1.58249	0.555195	0.642691	0.774137
		0.918333	3.10553	1.25654	0.291813	0.40998	0.409882
Normality Shapiro-Wilk test	W	0.9233	0.8906	0.9171	0.7944	0.8143	0.903
	P value	0.4641	0.3561	0.4421	0.1012	0.1492	0.3951
	Passed normality test (alpha=0.05)?	Yes	Yes	Yes	Yes	Yes	Yes
	P value summary	ns	ns	ns	ns	ns	ns
	Test type	Two-way ANOVA
	Correction	Šídák's multiple comparisons test
		Ctrl.			NRF2 ΔC
		Untreated	NACET	H2O2	Untreated	NACET	H2O2
	Ctrl Untreated		<0.0001	0.0208	0.0729	0.284	0.498
	Ctrl NACET			<0.0001	<0.0001	<0.0001	<0.0001
	Ctrl H2O2				0.0001	0.0003	0.0005
	NRF2 ΔC Untreated					0.9998	0.9887
	NRF2 ΔC NACET						>0.9999
	NRF2 ΔC H2O2
		Fold Change mRNA GSR/mRNA GAPDH
		Ctrl.			NRF2 ΔC
		Untreated	NACET	H2O2	Untreated	NACET	H2O2
		1	2.47606	2.09206	0.637246	0.74056	0.790284
		1.04304	2.72441	1.73649	0.649075	0.844533	0.92939
		0.880345	3.50321	2.10988	0.770989	0.850902	1.1599
Normality Shapiro-Wilk test	W	0.9312	0.9184	0.7857	0.8158	0.7931	0.98
	P value	0.493	0.4466	0.0808	0.1527	0.0982	0.7291
	Passed normality test (alpha=0.05)?	Yes	Yes	Yes	Yes	Yes	Yes
	P value summary	ns	ns	ns	ns	ns	ns
	Test type	Two-way ANOVA
	Correction	Šídák's multiple comparisons test
		Ctrl.			NRF2 ΔC
		Untreated	NACET	H2O2	Untreated	NACET	H2O2
	Ctrl Untreated		<0,0001	0.0057	0.9551	0.9999	>0,9999
	Ctrl NACET			0.0114	<0,0001	<0,0001	<0,0001
	Ctrl H2O2				0.0006	0.0016	0.0051
	NRF2 ΔC Untreated					>0,9999	0.9701
	NRF2 ΔC NACET						>0,9999
	NRF2 ΔC H2O2
		Fold Change mRNA HMOX1/mRNA GAPDH
		Ctrl.			NRF2 ΔC
		Untreated	NACET	H2O2	Untreated	NACET	H2O2
		1	8.35311	6.19897	0.797295	1.07777	2.0638
		0.907785	9.41042	5.00696	0.768543	1.26622	2.80748
		0.920445	6.79933	5.39055	0.60989	1.29045	3.03998
Normality Shapiro-Wilk test	W	0.8508	0.9881	0.9594	0.862	0.8342	0.9162
	P value	0.2425	0.7912	0.6124	0.273	0.199	0.4393
	Passed normality test (alpha=0.05)?	Yes	Yes	Yes	Yes	Yes	Yes
	P value summary	ns	ns	ns	ns	ns	ns
	Test type	Two-way ANOVA
	Correction	Šídák's multiple comparisons test
		Ctrl.			NRF2 ΔC
		Untreated	NACET	H2O2	Untreated	NACET	H2O2
	Ctrl Untreated		<0.0001	<0.0001	>0.9999	>0.9999	0.092
	Ctrl NACET			0.0035	<0.0001	<0.0001	<0.0001
	Ctrl H2O2				<0.0001	<0.0001	0.0017
	NRF2 ΔC Untreated					0.9989	0.0433
	NRF2 ΔC NACET						0.2258
	NRF2 ΔC H2O2
