# Supplementary material for: N-acetyl-l-cysteine ethyl ester (NACET) induces the transcription factor NRF2 and prevents retinal aging and diabetic retinopathy
Source: Redox Biol. 2025 Nov 3;88:103914. doi: 10.1016/j.redox.2025.103914 (PMC12793733; doi:10.1016/j.redox.2025.103914)
Supplement: Multimedia component 3 [file mmc3.xlsx]

## Sheet: NACET Conjugated Cys -Untreated
Peptide Sequence	Modification	Site	Delta (ppm)	Confidence Score	ID Type	RT	M/Z	Charge State	Mono Mass Exp.	Avg Mass Exp.	Mono Mass Theo.	MS Area	Protein
MGEKCVLHVMNGAVMYQIDSVVR	nonspecific,NACET	C151	1.77	100	MS2	85.29	693.337	4	2768.31	2770.16	2768.31	12104987	keap1
Source data Fig.4C. List of conjugations sites identified in KEAP1 incubated with . The first column showed the peptide sequence where cysteinylation was found. The specific cysteinylated amino acid residues were reported in the column “Site”. “Delta (ppm)” displayed the mass difference between the theoretical mass of the peptide and the experimental measured mass (reported in column “Mono Mass E…

## Sheet: Cys Conjugated Cys - Untreated
Peptide Sequence	Modification	Site	Delta (ppm)	Confidence Score	ID Type	RT	M/Z	Charge State	Mono Mass Exp.	Avg Mass Exp.	Mono Mass Theo.	MS Area	Protein
KCEILQSDSR	nonspecific,Cysteinylation	C288	0.55	100	MS2	21.08	433.201	3	1296.58	1297.24	1296.58	32549756	keap1
LSQQLCDVTLQVK	Cysteinylation	C77	0.5	100	MS2	66.53	531.938	3	1592.79	1593.89	1592.79	5.52374e+06	keap1
LSQQLCDVTLQVK	Cysteinylation	C77	1.58	100	MS2	66.55	797.404	2	1592.79	1593.74	1592.79	5.33344e+06	keap1

## Sheet: GSH Conjugated Cys -Untreated
Peptide Sequence	Modification	Site	Delta (ppm)	Confidence Score	ID Type	RT	M/Z	Charge State	Mono Mass Exp.	Avg Mass Exp.	Mono Mass Theo.	MS Area	Protein
CKDYLVK	Glutathionylation	C297	-0.48	100	MS2	28.1	587.267	2	1172.52	1173.14	1172.52	5.58794e+06	keap1
CKDYLVK	Glutathionylation	C297	-1	100	MS2	28.1	391.847	3	1172.52	1173.15	1172.52	27586314	keap1
CEILQSDSR	Glutathionylation	C288	-0.9	100	MS2	34.17	452.523	3	1354.55	1355.21	1354.55	19691840	keap1
CEILQSDSR	Glutathionylation	C288	-0.09	100	MS2	34.2	678.282	2	1354.55	1355.19	1354.55	14930693	keap1
LNSAECYYPER	Glutathionylation	C489	-0.06	100	MS2	47.85	550.557	3	1648.65	1649.61	1648.65	29027052	keap1
LNSAECYYPER	Glutathionylation	C489	-0.73	100	MS2	47.88	825.332	2	1648.65	1649.61	1648.65	9777175	keap1
SGVGVAVTMEPCR	Glutathionylation	C613	1.42	100	MS2	57.55	537.571	3	1609.69	1610.66	1609.69	11083862	keap1
IGVGVIDGHIYAVGGSHGCIHHNSVER	Glutathionylation	C434	1.78	100	MS2	62.93	515.749	6	3087.45	3089.13	3087.44	14496748	keap1
IGVGVIDGHIYAVGGSHGCIHHNSVER	Glutathionylation	C434	0.27	100	MS2	62.94	618.696	5	3087.44	3089.14	3087.44	53361692	keap1
IGVGVIDGHIYAVGGSHGCIHHNSVER	Glutathionylation	C434	0.59	100	MS2	62.94	773.118	4	3087.44	3089.13	3087.44	22108716	keap1
LSQQLCDVTLQVK	Glutathionylation	C77	1.22	100	MS2	70.42	593.959	3	1778.86	1779.88	1778.85	80858736	keap1
LSQQLCDVTLQVK	Glutathionylation	C77	0.06	100	MS2	70.42	890.434	2	1778.85	1779.87	1778.85	29273994	keap1
IFEELTLHKPTQVMPCR	Glutathionylation	C319	-2.75	100	MS2	73.45	587.787	4	2346.11	2347.63	2346.12	37394928	keap1
IFEELTLHKPTQVMPCR	Glutathionylation	C319	-2.33	100	MS2	73.46	783.379	3	2346.11	2347.59	2346.12	26404658	keap1

## Sheet: NACET Conjugated Cys - Treated
Peptide Sequence	Modification	Site	Delta (ppm)	Confidence Score	ID Type	RT	M/Z	Charge State	Mono Mass Exp.	Avg Mass Exp.	Mono Mass Theo.	MS Area	Protein
MGEKCVLHVMNGAVMYQIDSVVR	nonspecific,NACET	C151	1.95	100	MS2	84.9	924.112	3	2768.31	2769.99	2768.31	5249918	keap1
MGEKCVLHVMNGAVMYQIDSVVR	nonspecific,NACET	C151	2.21	100	MS2	84.9	693.335	4	2768.31	2769.98	2768.31	6317821	keap1
LIEFAYTASISMGEKCVLHVMNGAVMYQIDSVVR	NACET	C151	-3.62	100	MS2	94.8	992.485	4	3963.9	3966.44	3963.92	3.01299e+06	keap1
LIEFAYTASISMGEKCVLHVMNGAVMYQIDSVVR	NACET	C151	-3.18	100	MS2	94.8	794.189	5	3963.91	3966.3	3963.92	1.85579e+06	keap1

## Sheet: Cys Conjugated Cys - Treated
Peptide Sequence	Modification	Site	Delta (ppm)	Confidence Score	ID Type	RT	M/Z	Charge State	Mono Mass Exp.	Avg Mass Exp.	Mono Mass Theo.	MS Area	Protein
KCEILQSDSR	nonspecific,Cysteinylation	C288	0.45	100	MS2	20.23	649.298	2	1296.58	1297.23	1296.58	1895645	keap1
KCEILQSDSR	nonspecific,Cysteinylation	C288	0.27	100	MS2	20.23	433.201	3	1296.58	1297.24	1296.58	16764289	keap1
SGVGVAVTMEPCRK	Cysteinylation	C613	1.62	100	MS2	41.53	518.248	3	1551.72	1552.68	1551.72	5544213	keap1
SGVGVAVTMEPCRK	Cysteinylation	C613	5.32	100	MS2	43.43	518.25	3	1551.73	1553.15	1551.72	1735829	keap1
LNSAECYYPER	Cysteinylation	C489	0.16	100	MS2	44.85	488.536	3	1462.59	1463.46	1462.59	8.04098e+06	keap1
LNSAECYYPER	Cysteinylation	C489	0.5	100	MS2	44.85	732.3	2	1462.59	1463.44	1462.59	3727041	keap1
SGVGVAVTMEPCR	Cysteinylation	C613	-0.81	100	MS2	54.93	713.334	2	1423.62	1424.94	1423.63	1.59787e+06	keap1
SGVGVAVTMEPCR	Cysteinylation	C613	-0.38	100	MS2	55.03	475.549	3	1423.63	1424.18	1423.63	2349552	keap1
IGVGVIDGHIYAVGGSHGCIHHNSVER	Cysteinylation	C434	1.08	100	MS2	60.54	581.483	5	2901.38	2902.99	2901.38	4.04812e+06	keap1
LSQQLCDVTLQVK	Cysteinylation	C77	-0.34	100	MS2	68.21	797.402	2	1592.79	1593.72	1592.79	8537650	keap1
LSQQLCDVTLQVK	Cysteinylation	C77	-1.64	100	MS2	68.21	531.936	3	1592.79	1593.7	1592.79	4933608	keap1
IFEELTLHKPTQVMPCR	Cysteinylation	C319	0	100	MS2	71.35	541.271	4	2160.05	2161.4	2160.05	2.02028e+06	keap1
IFEELTLHKPTQVMPCR	Cysteinylation	C319	0.11	100	MS2	71.36	721.359	3	2160.05	2161.27	2160.05	2.10305e+06	keap1
FYVQALLRAVRCHSLTPNFLQMQLQKCEILQSDSR	Cysteinylation	~C273	1.74	100	MS2	76.93	710.365	6	4254.14	4256.62	4254.13	10418296	keap1
FYVQALLRAVRCHSLTPNFLQMQLQKCEILQSDSR	Cysteinylation	~C273	0.13	100	MS2	76.93	852.237	5	4254.13	4256.51	4254.13	6.55618e+06	keap1
KQEEFFNLSHCQLVTLISR	nonspecific,Cysteinylation	C226	-0.54	100	MS2	89.16	603.802	4	2410.18	2411.57	2410.18	4.44558e+06	keap1
KQEEFFNLSHCQLVTLISR	nonspecific,Cysteinylation	C226	1.28	100	MS2	89.16	804.734	3	2410.18	2411.64	2410.18	2.39296e+06	keap1

## Sheet: GSH Conjugated Cys - Treated
Peptide Sequence	Modification	Site	Delta (ppm)	Confidence Score	ID Type	RT	M/Z	Charge State	Mono Mass Exp.	Avg Mass Exp.	Mono Mass Theo.	MS Area	Protein
AVGGSHGCIHHNSVER	nonspecific,Glutathionylation	C434	0.64	100	MS2	19.8	491.967	4	1963.84	1964.91	1963.84	7.37712e+06	keap1
AVGGSHGCIHHNSVER	nonspecific,Glutathionylation	C434	0.02	100	MS2	19.8	393.775	5	1963.84	1964.9	1963.84	3.78154e+06	keap1
CKDYLVK	Glutathionylation	C297	-1.73	100	MS2	27.07	391.847	3	1172.52	1173.15	1172.52	47109816	keap1
CKDYLVK	Glutathionylation	C297	-0.69	100	MS2	27.07	587.267	2	1172.52	1173.14	1172.52	9196213	keap1
CEILQSDSR	Glutathionylation	C288	0.54	100	MS2	34.33	452.524	3	1354.55	1355.21	1354.55	27621476	keap1
CEILQSDSR	Glutathionylation	C288	0.99	100	MS2	34.33	678.283	2	1354.55	1355.2	1354.55	18992034	keap1
SGVGVAVTMEPCRK	Glutathionylation	C613	-0.57	100	MS2	47.66	869.899	2	1737.78	1738.79	1737.78	3.67509e+06	keap1
SGVGVAVTMEPCRK	Glutathionylation	C613	-0.92	100	MS2	47.67	435.453	4	1737.78	1738.75	1737.78	3591294	keap1
LNSAECYYPER	Glutathionylation	C489	0.09	100	MS2	49.55	550.557	3	1648.65	1649.61	1648.65	41720624	keap1
LNSAECYYPER	Glutathionylation	C489	-0.73	100	MS2	49.55	825.332	2	1648.65	1649.62	1648.65	18811072	keap1
SGVGVAVTMEPCR	Glutathionylation	C613	0.97	100	MS2	59.77	805.853	2	1609.69	1610.65	1609.69	6.85684e+06	keap1
SGVGVAVTMEPCR	Glutathionylation	C613	0.97	100	MS2	59.78	537.571	3	1609.69	1610.67	1609.69	13475076	keap1
IGVGVIDGHIYAVGGSHGCIHHNSVER	Glutathionylation	C434	0.51	100	MS2	62.61	618.696	5	3087.44	3089.15	3087.44	87450328	keap1
IGVGVIDGHIYAVGGSHGCIHHNSVER	Glutathionylation	C434	0.27	100	MS2	62.61	773.118	4	3087.44	3089.15	3087.44	34670268	keap1
IGVGVIDGHIYAVGGSHGCIHHNSVER	Glutathionylation	C434	-0.12	100	MS2	62.62	515.747	6	3087.44	3089.15	3087.44	26499484	keap1
LSQQLCDVTLQVK	Glutathionylation	C77	0.19	100	MS2	72.18	890.435	2	1778.85	1779.87	1778.85	32301698	keap1
LSQQLCDVTLQVK	Glutathionylation	C77	0.61	100	MS2	72.19	593.959	3	1778.86	1779.87	1778.85	69483840	keap1
IFEELTLHKPTQVMPCR	Glutathionylation	C319	0.89	100	MS2	73.32	470.431	5	2346.12	2347.56	2346.12	2461099	keap1
IFEELTLHKPTQVMPCR	Glutathionylation	C319	0.37	100	MS2	73.32	783.381	3	2346.12	2347.6	2346.12	28607076	keap1
IFEELTLHKPTQVMPCR	Glutathionylation	C319	0.69	100	MS2	73.33	587.788	4	2346.12	2347.62	2346.12	38467296	keap1
CVLHVMNGAVMY	nonspecific,Glutathionylation	C151	-0.92	100	MS2	82.85	821.347	2	1640.68	1641.71	1640.68	2.38216e+06	keap1
CHSLTPNFLQMQLQK	Glutathionylation	C273	0.63	100	MS2	83.09	698.66	3	2091.96	2093.19	2091.95	5.71592e+06	keap1
CVLHVMNGAVMYQIDSVVR	Glutathionylation	C151	0.84	100	MS2	95.8	814.05	3	2438.12	2439.67	2438.12	5070514	keap1
QEEFFNLSHCQLVTLISR	Glutathionylation	C226	0.22	100	MS2	97.9	824.057	3	2468.15	2469.62	2468.15	2.20227e+06	keap1
SGLAGCVVGGLLY	nonspecific,Glutathionylation	C368	1.01	100	MS2	101.24	757.356	2	1512.7	1513.6	1512.7	6455084	keap1
IYVLGGYDGHTFLDSVECYDPDTDTWSEVTR	Glutathionylation	C583	-0.92	100	MS2	103.03	1287.55	3	3857.63	3859.84	3857.63	2.52344e+06	keap1
IYVLGGYDGHTFLDSVECYDPDTDTWSEVTR	Glutathionylation	C583	0.66	100	MS2	103.04	965.918	4	3857.64	3859.86	3857.63	6.73704e+06	keap1
SGLAGCVVGGLLYAVGGR	Glutathionylation	C368	0.25	100	MS2	103.83	652.323	3	1952.95	1954.04	1952.94	5.98065e+06	keap1
SGLAGCVVGGLLYAVGGR	Glutathionylation	C368	0.07	100	MS2	103.83	977.981	2	1952.94	1954.04	1952.94	6468412	keap1
