# Supplementary material for: N-acetyl-l-cysteine ethyl ester (NACET) induces the transcription factor NRF2 and prevents retinal aging and diabetic retinopathy
Source: Redox Biol. 2025 Nov 3;88:103914. doi: 10.1016/j.redox.2025.103914 (PMC12793733; doi:10.1016/j.redox.2025.103914)
Supplement: Multimedia component 4 [file mmc4.xlsx]

## Sheet: Fig 4f
		Fold Change Fluc/Rluc
	KEAP1 wt or mutant cotrasfected	WT	C77S	C151S	C226S	C273W	C288E	C297S	C319S	C368S	C434S	C489S	C583S	C613S	C622/24S
		6.361	5.751	4.525	2.515	7.122	7.185	5.522	8.56	6.052	4.63	2.474	9.005	2.427	9.487
		6.36245	4.48756	4.95765	2.557	5.52	5.13328	5.693	7.10836	4.692	5.033	4.86187	4.23057	1.47675	6.73027
		6.56238	6.006	3.37211	1.49175	6.981	5.18849	8.019	6.953	6.84	7.65	5.16211	5.77586	1.09714	5.684
		3.01972		3.22979	1.45236		2.9169					2.91968	4.04713	1.66395
		8.29		4.674	3.1		6.274					4.574	5.306	2.961
Normality Shapiro-Wilk test	W	0.8619	0.8718	0.8491	0.8729	0.8155	0.9483	0.8011	0.8218	0.9769	0.8481	0.8595	0.8425	0.9455	0.9368
	P value	0.2352	0.3007	0.1918	0.2785	0.152	0.7247	0.1171	0.1676	0.7086	0.2353	0.2263	0.1718	0.705	0.5148
	Passed normality test (alpha=0.05)?	Yes	Yes	Yes	Yes	Yes	Yes	Yes	Yes	Yes	Yes	Yes	Yes	Yes	Yes
	P value summary	ns	ns	ns	ns	ns	ns	ns	ns	ns	ns	ns	ns	ns	ns
	Test type	One-way ANOVA
	Correction	Dunnett's multiple comparisons test
		WT	C77S	C151S	C226S	C273W	C288E	C297S	C319S	C368S	C434S	C489S	C583S	C613S	C622/24S
Adjusted P Value	KEAP1WT		0.996	0.2142	0.0006	0.9994	0.9842	0.9996	0.7582	0.9997	0.9996	0.1495	0.9993	0.0002	0.9006

## Sheet: Fig4g
		Cys nmol/(mg proteins)
	Treatment of ARPE-19	-	NACET 15’	NACET 1h	BSO 45’	BSO 1.5h	+BSO 45’	+BSO 1.5h
							NACET 15’	NACET 1h
		1.63	2.7	4.28	1.47	1.62	5.31	4.54
		1.74	2.37	4.19	1.76	1.96	5.47	4.92
		1.67	3.66	2.37	1.97	1.58	5.87	5.85
		1.64	3.37	3.87	1.93	1.65	4.81	4.79
Normality Shapiro-Wilk test	W	0.8777	0.9424	0.7865	0.8919	0.7795	0.988	0.8655
	P value	0.3287	0.6691	0.0801	0.3921	0.0702	0.9472	0.2803
	Passed normality test (alpha=0.05)?	Yes	Yes	Yes	Yes	Yes	Yes	Yes
	P value summary	ns	ns	ns	ns	ns	ns	ns
	Test type	One-way ANOVA
	Correction	Tukey's multiple comparisons test
		-	NACET 15’	NACET 1h	BSO 45’	BSO 1.5h	+BSO 45’	+BSO 1.5h
							NACET 15’	NACET 1h
Adjusted P Value	Ctrl Untreated (-)		0.0142	0.0002	0.9999	>0,9999	<0,0001	<0,0001
	NACET 15'			0.5336	0.0285	0.0174	<0,0001	0.0002
	NACET 1h				0.0004	0.0003	0.0017	0.0149
	BSO 45'					>0,9999	<0,0001	<0,0001
	BSO 1.5h						<0,0001	<0,0001
	BSO 45'+NACET 15'							0.9568
	BSO 1.5h+NACET 1h
		GSH nmol/(mg proteins)
	Treatment of ARPE-19	-	NACET 15’	NACET 1h	BSO 45’	BSO 1.5h	+BSO 45’	+BSO 1.5h
							NACET 15’	NACET 1h
		110	89.2	101	113	108	103	98.3
		106	89.5	90.7	109	87.2	98.7	110
		118	112	113	94.5	95.2	126	97
		100	110	118	92.2	92.2	124	89.6
Normality Shapiro-Wilk test	W	0.9938	0.7733	0.954	0.8664	0.9273	0.8332	0.9491
	P value	0.976	0.0623	0.7414	0.2838	0.5785	0.1763	0.7104
	Passed normality test (alpha=0.05)?	Yes	Yes	Yes	Yes	Yes	Yes	Yes
	P value summary	ns	ns	ns	ns	ns	ns	ns
	Test type	One-way ANOVA
	Correction	Tukey's multiple comparisons test
		-	NACET 15’	NACET 1h	BSO 45’	BSO 1.5h	+BSO 45’	+BSO 1.5h
							NACET 15’	NACET 1h
Adjusted P Value	Ctrl Untreated (-)		0.9248	0.9997	0.9793	0.6361	0.9968	0.8546
	NACET 15'			0.9898	>0,9999	0.9964	0.644	>0,9999
	NACET 1h				0.9991	0.8398	0.9598	0.9671
	BSO 45'					0.9758	0.7934	0.9992
	BSO 1.5h						0.3089	0.9996
	BSO 45'+NACET 15'							0.5284
	BSO 1.5h+NACET 1h
		NAC nmol/(mg proteins)
	Treatment of ARPE-19	-	NACET 15’	NACET 1h	BSO 45’	BSO 1.5h	+BSO 45’	+BSO 1.5h
							NACET 15’	NACET 1h
		0	8.9	8.27	0	0	9.12	10.6
		0	8.13	8.9	0	0	11.5	11.4
		0	8.74	11.8	0	0	9.45	9.43
		0	12.9	8.86	0	0	8.79	9.69
Normality Shapiro-Wilk test	W	Invalid input data	0.7658	0.7823	Invalid input data	Invalid input data	0.8232	0.9335
	P value		0.0537	0.074			0.1507	0.6148
	Passed normality test (alpha=0.05)?		Yes	Yes			Yes	Yes
	P value summary		ns	ns			ns	ns
	Test type	One-way ANOVA
	Correction	Tukey's multiple comparisons test
		-	NACET 15’	NACET 1h	BSO 45’	BSO 1.5h	+BSO 45’	+BSO 1.5h
							NACET 15’	NACET 1h
Adjusted P Value	Ctrl Untreated (-)		<0,0001	<0,0001	>0,9999	>0,9999	<0,0001	<0,0001
	NACET 15'			>0,9999	<0,0001	<0,0001	>0,9999	0.9881
	NACET 1h				<0,0001	<0,0001	>0,9999	0.9496
	BSO 45'					>0,9999	<0,0001	<0,0001
	BSO 1.5h						<0,0001	<0,0001
	BSO 45'+NACET 15'							0.9922
	BSO 1.5h+NACET 1h
