# Supplementary material for: N-acetyl-l-cysteine ethyl ester (NACET) induces the transcription factor NRF2 and prevents retinal aging and diabetic retinopathy
Source: Redox Biol. 2025 Nov 3;88:103914. doi: 10.1016/j.redox.2025.103914 (PMC12793733; doi:10.1016/j.redox.2025.103914)
Supplement: Multimedia component 5 [file mmc5.xlsx]

## Sheet: Fig 5b
		Cys nmol/(mg proteins)
	age and treatment	young cntr	young nacet	old cntr	old nacet
		0.230392	0.726115	0.811024	1.39682
		0.463636	0.804734	0.954955	1.01242
		0.25	0.842466	0.772727	0.826667
		0.2235	0.615753	0.90765	0.895706
			0.410778		0.877698
			0.339552		1.1875
	Test type	Two-way ANOVA
	Correction	Šídák's multiple comparisons test
		young cntr	young nacet	old cntr	old nacet
Adjusted P Value	young cntr		0.2114	0.0044	0.0001
	young nacet			0.0001	0.0049
	old cntr				0.7169
	old nacet
		GSH nmol/(mg proteins)
	age and treatment	young cntr	young nacet	old cntr	old nacet
		25.2353	26.8153	31.3386	32.1367
		20.7692	37.4556	25.2252	47.5625
		17.8571	39.1781	37.5568	57.1429
		16.9984	26.3699	28.9216	45.9627
			31.0778		37.0667
			24.3284		43.3129
	Test type	Two-way ANOVA
	Correction	Šídák's multiple comparisons test
		young cntr	young nacet	old cntr	old nacet
Adjusted P Value	young cntr		0.1315	0.2054	0.0003
	young nacet			>0,9999	0.0208
	old cntr				0.0418
	old nacet
