# Supplementary material for: N-acetyl-l-cysteine ethyl ester (NACET) induces the transcription factor NRF2 and prevents retinal aging and diabetic retinopathy
Source: Redox Biol. 2025 Nov 3;88:103914. doi: 10.1016/j.redox.2025.103914 (PMC12793733; doi:10.1016/j.redox.2025.103914)
Supplement: Multimedia component 6 [file mmc6.xlsx]

## Sheet: Fig6
			scERG a-wave																				Fig.6b
			WT				WT + NACET				Akita				Akita + NACET
		Time (weeks)	8	12	16	24	8	12	16	24	8	12	16	24	8	12	16	24
			160.4	153.839	153.381	203.308	128.194	117.126	129.395	155.09	175.69	134.46	127.136	87.1785	132.751	139.791	103.729	142.129
			142.761	166.26	171.967	171.021	131.663	82.7637	144.653	141.947	113.159	144.653	127.197	97.88	128.662	126.689	130.585	159.784
			126.312	132.538	118.774	144.409	84.4116	145.508	164.062	139.404	115.448	130.981	125.346	118.194	148.254	166.321	150.726	105.713
			134.827	194.33	132.538	105.957	143.86	128.194	204.773	170.024	115.86	164.307	140.91	131.663	101.501	120.483	160.37	128.175
			137.268	115.967	166.901	173.218	163.696	131.663	124.451	184.489	159.566	123.413	116.597	23.6511	136.963	128.845	134.003	104.567
			155.212	151.337	147.675	135.376	141.357	146.24	100.159	140.564	137.115	156.433	176.982	75.6531	146.545	144.348	127.594	119.35
	Normality Shapiro-Wilk test	W	0.9532	0.9819	0.9585	0.9806	0.9003	0.8693	0.9614	0.8596	0.8521	0.9541	0.7944	0.9411	0.8722	0.9186	0.9613	0.9325
		P value	0.766	0.9605	0.8081	0.9546	0.376	0.2233	0.8308	0.1879	0.1636	0.7731	0.0524	0.6682	0.235	0.4957	0.8294	0.5998
		Passed normality test (alpha=0.05)?	Yes	Yes	Yes	Yes	Yes	Yes	Yes	Yes	Yes	Yes	Yes	Yes	Yes	Yes	Yes	Yes
		P value summary	ns	ns	ns	ns	ns	ns	ns	ns	ns	ns	ns	ns	ns	ns	ns	ns
			Test type	Two-way ANOVA					Test type	Two-way ANOVA					Test type	Two-way ANOVA					Test type	Two-way ANOVA
			Correction	Tukey's multiple comparisons test					Correction	Tukey's multiple comparisons test					Correction	Tukey's multiple comparisons test					Correction	Tukey's multiple comparisons test
		Time (weeks)	8						12						16						24
				WT	WT + NACET	Akita	Akita + NACET			WT	WT + NACET	Akita	Akita + NACET			WT	WT + NACET	Akita	Akita + NACET			WT	WT + NACET	Akita	Akita + NACET
			WT		0.8777	0.9656	0.885		WT		0.2314	0.8948	0.7318		WT		0.9924	0.8021	0.756		WT		>0,9999	<0,0001	0.1827
			WT + NACET			0.9925	>0,9999		WT + NACET			0.6244	0.8149		WT + NACET			0.9233	0.8927		WT + NACET			<0,0001	0.1901
			Akita				0.9938		Akita				0.9879		Akita				0.9998		Akita				0.047
			Akita + NACET						Akita + NACET						Akita + NACET						Akita + NACET
			scERG b-wave																				Fig.6c
			WT				WT + NACET				Akita				Akita + NACET
		Time (weeks)	8	12	16	24	8	12	16	24	8	12	16	24	8	12	16	24
			479.187	482.239	357.849	551.331	358.154	407.471	406.616	464.05	268.25	479.858	298.218	286.499	439.087	572.408	593.17	340
			459.106	467.59	366.882	484.192	519.409	324.951	303.162	581.726	318.512	305.054	113.403	356.567	411.133	520.996	522.034	397
			335.51	421.722	425.018	445.557	311.218	505.127	336.914	424.377	491.455	441.406	406.616	140.076	256.714	505.188	315.887	315
			378.113	372.62	590.912	444.885	413.269	372.314	584.412	627.197	359.894	324.524	303.162	169.785	308.594	206.726	327.026	396
			551.331	395.02	370.117	426.025	479.431	286.865	565.552	420.715	431.503	396.118	336.914	53.009	406.128	322.784	392.578	380
			484.192	541.412	441.833	375	521.484	532.532	462.158	395.935	486.801	341.675	114.685	141.907	460.022	489.197	417.084	357
	Normality Shapiro-Wilk test	W	0.9473	0.9657	0.7979	0.9588	0.9069	0.9384	0.9251	0.8516	0.9208	0.9317	0.8617	0.934	0.8841	0.8637	0.9179	0.9206
		P value	0.7184	0.8625	0.0562	0.8107	0.4165	0.6467	0.5429	0.1623	0.5108	0.5931	0.1951	0.6112	0.2886	0.2024	0.4902	0.5097
		Passed normality test (alpha=0.05)?	Yes	Yes	Yes	Yes	Yes	Yes	Yes	Yes	Yes	Yes	Yes	Yes	Yes	Yes	Yes	Yes
		P value summary	ns	ns	ns	ns	ns	ns	ns	ns	ns	ns	ns	ns	ns	ns	ns	ns
			Test type	Two-way ANOVA					Test type	Two-way ANOVA					Test type	Two-way ANOVA					Test type	Two-way ANOVA
			Correction	Tukey's multiple comparisons test					Correction	Tukey's multiple comparisons test					Correction	Tukey's multiple comparisons test					Correction	Tukey's multiple comparisons test
		Time (weeks)	8						12						16						24
				WT	WT + NACET	Akita	Akita + NACET			WT	WT + NACET	Akita	Akita + NACET			WT	WT + NACET	Akita	Akita + NACET			WT	WT + NACET	Akita	Akita + NACET
			WT		0.9938	0.7385	0.5973		WT		0.8659	0.624	0.9974		WT		0.9878	0.0176	>0,9999		WT		0.939	<0,0001	0.3465
			WT + NACET			0.8723	0.7557		WT + NACET			0.9726	0.938		WT + NACET			0.0068	0.9922		WT + NACET			<0,0001	0.1199
			Akita				0.9957		Akita				0.7427		Akita				0.0154		Akita				0.0106
			Akita + NACET						Akita + NACET						Akita + NACET						Akita + NACET
			scERG latency																				Fig.6d
			WT				WT + NACET				Akita				Akita + NACET
		Time (weeks)	8	12	16	24	8	12	16	24	8	12	16	24	8	12	16	24
			37.1094	36.6211	35.1562	37.5977	36.1328	35.6445	36.6211	36.6211	36.6211	41.9922	37.1094	36.1328	37.1094	44.9219	40.0391	41
			36.6211	36.6211	35.6445	37.5977	35.6445	36.1328	37.1094	36.1328	36.1328	37.1094	38.0859	36.6211	40.5273	35	37.5977	40
			39.5508	40.5273	40.0391	44.4336	34.668	31.7383	35.1562	41.0156	32.2266	39.5508	34.217	39.5508	39.0625	42.4805	42.4805	53
			38.5742	39.5508	41.0156	42.4805	34.1797	39.0625	36.1328	40.0391	32.7148	36.1328	39.0127	40.0391	38.0859	42.4805	39.5508	41
			37.1094	37.1094	37.5977	40.0391	39.0625	34.668	38.749	36.6211	35.1562	36.1328	37.1094	49.3164	38.5742	41.9922	39.5508	34
			37.5977	37.5977	35.6445	40.5273	39.0625	34.668	41.9922	35.1562	39.0625	41.9922	43.9453	48.8281	40.5273	40.5273	42.9688	34
	Normality Shapiro-Wilk test	W	0.905	0.8417	0.858	0.9261	0.858	0.9528	0.894	0.8554	0.9503	0.8328	0.9106	0.8251	0.9248	0.8578	0.9168	0.8432
		P value	0.4044	0.1346	0.1824	0.5503	0.1826	0.7631	0.3396	0.174	0.7424	0.1136	0.4405	0.0976	0.5403	0.1819	0.483	0.1384
		Passed normality test (alpha=0.05)?	Yes	Yes	Yes	Yes	Yes	Yes	Yes	Yes	Yes	Yes	Yes	Yes	Yes	Yes	Yes	Yes
		P value summary	ns	ns	ns	ns	ns	ns	ns	ns	ns	ns	ns	ns	ns	ns	ns	ns
			Test type	Two-way ANOVA					Test type	Two-way ANOVA					Test type	Two-way ANOVA					Test type	Two-way ANOVA
			Correction	Tukey's multiple comparisons test					Correction	Tukey's multiple comparisons test					Correction	Tukey's multiple comparisons test					Correction	Tukey's multiple comparisons test
		Time (weeks)	8						12						16						24
				WT	WT + NACET	Akita	Akita + NACET			WT	WT + NACET	Akita	Akita + NACET			WT	WT + NACET	Akita	Akita + NACET			WT	WT + NACET	Akita	Akita + NACET
			WT		0.895	0.5522	0.9115		WT		0.4703	0.9713	0.3063		WT		>0,9999	0.9789	0.4179		WT		0.4179	0.895	>0,9999
			WT + NACET			0.9265	0.5246		WT + NACET			0.2389	0.0104		WT + NACET			0.9869	0.4532		WT + NACET			0.1198	0.401
			Akita				0.2034		Akita				0.5611		Akita				0.6622		Akita				0.9061
			Akita + NACET						Akita + NACET						Akita + NACET						Akita + NACET
			PERG Amplitude																				Fig.6f
			WT				WT + NACET				Akita				Akita + NACET
		Time (weeks)	8	12	16	24	8	12	16	24	8	12	16	24	8	12	16	24
			28.7002	24.6794	23.115	33.4439	30.7693	28.7002	33.4439	23.6937	27.1735	16.9605	20.4039	13.9016	33.854	20	19.0845	23
			33.4345	31.1376	27.4035	22.0549	30.3717	33.4346	22.0549	30.8456	27.6715	22.203	16.0987	20.4142	20.6074	19.4073	21.5211	11.7
			34.2276	35.0613	28.5361	29.9229	31.291	34.2276	19.9229	35.1226	24.0651	20.5304	13.8763	16.7533	29.641	28.9783	19.9927	24.7864
			29.0993	34.1862	26.9616	24.1328	27.6911	34.1862	24.1328	27.6715	30.3629	19.2097	13.9155	5.37545	28.9935	24.3592	24.1252	27
			36.2956	20.5282	36.2956	27.4035	25.8401	28.2052	23.4039	24.0651	23.6937	17.9599	11.6336	12.5664	20.9625	22.7543	21.3592	22.24
			28.2052	29.0993	28.2052	33.4345	35.8789	22.203	26.0987	27.9022	30.8456	17.9599	5.4631	9.15382	36.2956	19.4784	19.1329	22.9
	Normality Shapiro-Wilk test	W	0.8707	0.9375	0.8649	0.9163	0.953	0.8568	0.8889	0.9275	0.9016	0.9367	0.9612	0.9938	0.9019	0.8565	0.8916	0.7927
		P value	0.2292	0.6393	0.2068	0.4793	0.7645	0.1783	0.3124	0.5611	0.3835	0.6328	0.8287	0.9964	0.3854	0.1775	0.3264	0.0505
		Passed normality test (alpha=0.05)?	Yes	Yes	Yes	Yes	Yes	Yes	Yes	Yes	Yes	Yes	Yes	Yes	Yes	Yes	Yes	Yes
		P value summary	ns	ns	ns	ns	ns	ns	ns	ns	ns	ns	ns	ns	ns	ns	ns	ns
			Test type	Two-way ANOVA					Test type	Two-way ANOVA					Test type	Two-way ANOVA					Test type	Two-way ANOVA
			Correction	Tukey's multiple comparisons test					Correction	Tukey's multiple comparisons test					Correction	Tukey's multiple comparisons test					Correction	Tukey's multiple comparisons test
		Time (weeks)	8						12						16						24
				WT	WT + NACET	Akita	Akita + NACET			WT	WT + NACET	Akita	Akita + NACET			WT	WT + NACET	Akita	Akita + NACET			WT	WT + NACET	Akita	Akita + NACET
			WT		0.9516	0.3276	0.5789		WT		0.9768	0.0011	0.0543		WT		0.5033	<0,0001	0.021		WT		0.9999	<0,0001	0.0631
			WT + NACET			0.6437	0.8767		WT + NACET			0.0003	0.0186		WT + NACET			0.0002	0.4101		WT + NACET			<0,0001	0.0747
			Akita				0.9738		Akita				0.5565		Akita				0.0273		Akita				0.0043
			Akita + NACET						Akita + NACET						Akita + NACET						Akita + NACET
			PERG Latency																				Fig.6g
			WT				WT + NACET				Akita				Akita + NACET
		Time (weeks)	8	12	16	24	8	12	16	24	8	12	16	24	8	12	16	24
			82.0312	80.9843	83.9844	80.0781	87.8906	87.8906	82.0312	87.8906	87.8906	82.0312	87.8906	89.8438	72.2656	87.8906	87.8906	87.8906
			85.9375	91.7969	97.6562	82.0312	80.0781	87.8906	80.0781	72.2656	87.8906	80.0781	83.9844	99.6094	76.1719	93.75	87.8906	87.8906
			83.9844	82.0312	87.8906	82.0312	82.0312	111.328	87.8906	82.0312	91.7969	87.8906	76.1719	82.0312	82.0312	83.9844	78.125	78.125
			85.9375	91.6347	93.75	83.9844	80.0781	101.562	99.6094	80.0781	82.0312	99.6094	82.0312	89.8438	97.6562	93.75	101.562	101.562
			82.0312	83.9844	85.9375	87.8906	85.9375	87.8906	82.0312	99.6094	91.7969	78.125	82.0312	78.125	87.8906	87.8906	87.8906	87.8906
			82.4326	85.9375	91.7969	82.0312	76.1719	82.0312	99.6094	76.1719	82.0312	99.6094	82.0312	91.7969	105.469	89.8438	82.0312	82.0312
	Normality Shapiro-Wilk test	W	W	0.9275	0.8124	0.8743	0.9658	0.8566	0.9553	0.8459	0.8072	0.9399	0.842	0.8435	0.9094	0.9537	0.9555	0.9124	0.8841
		P value	P value	0.5606	0.0757	0.2439	0.8631	0.1777	0.7828	0.1458	0.0682	0.6587	0.1353	0.1394	0.4326	0.7703	0.7848	0.4522	0.2886
		Passed normality test (alpha=0.05)?	Passed normality test (alpha=0.05)?	Yes	Yes	Yes	Yes	Yes	Yes	Yes	Yes	Yes	Yes	Yes	Yes	Yes	Yes	Yes	Yes
		P value summary	P value summary	ns	ns	ns	ns	ns	ns	ns	ns	ns	ns	ns	ns	ns	ns	ns	ns
			Test type	Two-way ANOVA					Test type	Two-way ANOVA					Test type	Two-way ANOVA					Test type	Two-way ANOVA
			Correction	Tukey's multiple comparisons test					Correction	Tukey's multiple comparisons test					Correction	Tukey's multiple comparisons test					Correction	Tukey's multiple comparisons test
		Time (weeks)	8						12						16						24
				WT	WT + NACET	Akita	Akita + NACET			WT	WT + NACET	Akita	Akita + NACET			WT	WT + NACET	Akita	Akita + NACET			WT	WT + NACET	Akita	Akita + NACET
			WT		0.9981	0.9981	0.6517		WT		0.7649	0.9919	0.9969		WT		0.3153	0.9651	0.8229		WT		0.9793	0.2419	0.9224
			WT + NACET			>0,9999	0.5427		WT + NACET			0.5922	0.6416		WT + NACET			0.5922	0.8229		WT + NACET			0.446	0.9953
			Akita				0.5427		Akita				0.9998		Akita				0.9793		Akita				0.5922
			Akita + NACET						Akita + NACET						Akita + NACET						Akita + NACET
