# Supplementary material for: N-acetyl-l-cysteine ethyl ester (NACET) induces the transcription factor NRF2 and prevents retinal aging and diabetic retinopathy
Source: Redox Biol. 2025 Nov 3;88:103914. doi: 10.1016/j.redox.2025.103914 (PMC12793733; doi:10.1016/j.redox.2025.103914)
Supplement: Multimedia component 7 [file mmc7.xlsx]

## Sheet: Fig7 b-e
			OCT RNFL/GCL thickness														Fig.7b
			WT			WT + NACET			Akita			Akita + NACET
		Time (weeks)	8	16	24	8	16	24	8	16	24	8	16	24
			22.8391	23.6267	22.4233	21.1243	23.6267	24.4789	23.4357	17.5164	17.8646	22.6099	21.0191	22
			23.354	24.4298	20.6212	20.7564	21.479	22.148	22.1251	19.2517	18.6023	22.3779	20.5144	21
			23.2483	22.7553	23.7555	23.2483	22.7553	23.7555	21.3592	21.5871	19.1977	22.3642	22.1519	19
			23.0533	21.9572	23.6102	22.148	24.1017	22.7553	22.9597	19.4007	19.1196	22.7488	21.9094	21.0191
			22.8805	23.1229	23.1388	23.6102	23.1229	21.1243	22.6262	17.5936	19.3457	22.0658	20.1717	20.5144
			22.1479	21.4987	23.1479	20.3478	22.1476	21.476	21.497	18.998	19.024	23.175	20.4178	21.0191
	Normality Shapiro-Wilk test	W	0.9275	0.8932	0.9828	0.8247	0.9143	0.9849	0.9523	0.9465	0.8942	0.8473	0.9676	0.8844	0.8787
		P value	0.5606	0.3353	0.9644	0.0968	0.4656	0.9733	0.7588	0.7117	0.3406	0.1495	0.8759	0.2898	0.263
		Passed normality test (alpha=0.05)?	Yes	Yes	Yes	Yes	Yes	Yes	Yes	Yes	Yes	Yes	Yes	Yes	Yes
		P value summary	ns	ns	ns	ns	ns	ns	ns	ns	ns	ns	ns	ns	ns
			Test type	Two-way ANOVA					Test type	Two-way ANOVA					Test type	Two-way ANOVA
			Correction	Tukey's multiple comparisons test					Correction	Tukey's multiple comparisons test					Correction	Tukey's multiple comparisons test
		Time (weeks)	8						16						24
				WT	WT + NACET	Akita	Akita + NACET			WT	WT + NACET	Akita	Akita + NACET			WT	WT + NACET	Akita	Akita + NACET
			WT		0.281	0.7439	0.9232		WT		>0,9999	<0,0001	0.0109		WT		0.9926	<0,0001	0.005
			WT + NACET			0.8566	0.6424		WT + NACET			<0,0001	0.0124		WT + NACET			<0,0001	0.0111
			Akita				0.9805		Akita				0.0065		Akita				0.0093
			Akita + NACET						Akita + NACET						Akita + NACET
																	Fig.7c
			OCT IPL thickness
			WT			WT + NACET			Akita			Akita + NACET
		Time (weeks)	8	16	24	8	16	24	8	16	24	8	16	24
			43.8581	42.268	45.9902	44.8639	41.119	45.9902	40.1622	46.0837	44.4165	44.9423	40.2392	42.9205
			42.0006	41.119	43.0197	42.3403	45.9902	45.9902	41.4107	42.5478	42.3175	42.5578	44.4746	45.491
			41.651	41.2306	45.3251	44.4746	41.8032	42.0006	42.4407	38.5444	44.8639	43.9391	43.0178	45.9902
			40.718	42.9205	44.8074	43.0178	42.9205	41.651	41.6181	42.1727	42.3403	41.202	43.6524	43.0197
			44.4066	45.491	45.1428	45.1428	41.202	39.7445	41.8032	47.2349	39.7445	44.911	43.1044	42.4407
			42.0004	43.148	42.1479	43.1279	44.1987	43.1794	43.148	42.1479	43.1279	41.202	43.1794	42.0004
	Normality Shapiro-Wilk test	W	0.9275	0.9081	0.9009	0.894	0.9041	0.8967	0.9109	0.9735	0.9265	0.9311	0.856	0.8253	0.8418
		P value	0.5606	0.4243	0.3791	0.3398	0.3987	0.3548	0.4424	0.9148	0.5536	0.5885	0.1757	0.0979	0.1349
		Passed normality test (alpha=0.05)?	Yes	Yes	Yes	Yes	Yes	Yes	Yes	Yes	Yes	Yes	Yes	Yes	Yes
		P value summary	ns	ns	ns	ns	ns	ns	ns	ns	ns	ns	ns	ns	ns
			Test type	Two-way ANOVA					Test type	Two-way ANOVA					Test type	Two-way ANOVA
			Correction	Tukey's multiple comparisons test					Correction	Tukey's multiple comparisons test					Correction	Tukey's multiple comparisons test
		Time (weeks)	8						16						24
				WT	WT + NACET	Akita	Akita + NACET			WT	WT + NACET	Akita	Akita + NACET			WT	WT + NACET	Akita	Akita + NACET
			WT		0.5554	0.9184	0.9146		WT		0.9983	0.9775	0.9953		WT		0.6006	0.4311	0.8876
			WT + NACET			0.2153	0.9093		WT + NACET			0.9953	0.9999		WT + NACET			0.9926	0.9533
			Akita				0.5714		Akita				0.9983		Akita				0.8546
			Akita + NACET						Akita + NACET						Akita + NACET
			OCT INL thickness														Fig.7d
			WT			WT + NACET			Akita			Akita + NACET
		Time (weeks)	8	16	24	8	16	24	8	16	24	8	16	24
			29.2823	26.3372	26.2797	21.487	27.4495	26.2797	26.5296	23.6941	24.9868	27.9756	26.7112	26.7112
			24.7517	26.0234	29.1327	25.9858	26.0234	24.9868	27.3608	25.6001	25.6117	27.1131	25.9858	25.9858
			25.5353	27.3955	27.512	25.5353	27.3955	27.4495	26.3943	27.4495	27.3755	25.0018	23.9747	27.4495
			29.9428	24.7559	28.8505	29.9428	28.8505	25.9858	27.1234	25.1366	23.4692	23.6539	26.3422	26.5296
			28.2045	26.0034	26.3984	28.2045	26.3984	23.9747	26.3099	24.4465	25.2772	30.7337	23.0123	27.512
			26.3148	26.1479	27.1479	25.321	25.1794	24.1371	27.4365	24.1371	26.3148	25.321	26.3422	24.1371
	Normality Shapiro-Wilk test	W	0.9275	0.9309	0.9125	0.8943	0.9542	0.9742	0.9409	0.8574	0.9155	0.9838	0.9577	0.8169	0.871
		P value	0.5606	0.5869	0.4532	0.3411	0.7739	0.9191	0.6661	0.1803	0.4734	0.9688	0.8018	0.0829	0.23
		Passed normality test (alpha=0.05)?	Yes	Yes	Yes	Yes	Yes	Yes	Yes	Yes	Yes	Yes	Yes	Yes	Yes
		P value summary	ns	ns	ns	ns	ns	ns	ns	ns	ns	ns	ns	ns	ns
			Test type	Two-way ANOVA					Test type	Two-way ANOVA					Test type	Two-way ANOVA
			Correction	Tukey's multiple comparisons test					Correction	Tukey's multiple comparisons test					Correction	Tukey's multiple comparisons test
		Time (weeks)	8						16						24
				WT	WT + NACET	Akita	Akita + NACET			WT	WT + NACET	Akita	Akita + NACET			WT	WT + NACET	Akita	Akita + NACET
			WT		0.5505	0.9576	0.8795		WT		0.8481	0.6983	0.8748		WT		0.1365	0.1476	0.612
			WT + NACET			0.8444	0.9368		WT + NACET			0.2387	0.4053		WT + NACET			>0,9999	0.7686
			Akita				0.9952		Akita				0.987		Akita				0.7899
			Akita + NACET						Akita + NACET						Akita + NACET
			OCT OPL/ONL thickness														Fig.7e
			WT			WT + NACET			Akita			Akita + NACET
		Time (weeks)	8	16	24	8	16	24	8	16	24	8	16	24
			99.0197	102.974	107.298	106.214	100.679	108.106	103.342	106.412	98.7802	103.893	103.208	103.685
			110.39	103.557	98	109.758	103.557	100.175	102.036	98.6154	100.679	100.444	101.114	96.8811
			104.343	103.12	105.142	104.343	100.74	105.142	101.876	103.685	103.798	102.283	99.0096	99.0096
			107.741	104.22	103	103.079	104.22	102.048	99.9269	96.8811	97.4482	100.74	110.575	103.342
			101.281	100.575	100.772	101.281	100.575	95.3478	103.289	106.703	98.9331	103.758	102.907	102.036
			103.213	104.127	106	105.48	103.148	101.439	99.9269	101.439	103.213	101.439	106	105.48
	Normality Shapiro-Wilk test	W	0.9275	0.9309	0.9768	0.8216	0.9523	0.9779	0.8145	0.98	0.854	0.9247	0.9106	0.8938	0.9512	0.9399
		P value	0.5606	0.5869	0.9346	0.0912	0.7591	0.9405	0.0791	0.9517	0.1695	0.5396	0.4406	0.3384	0.7499	0.6583
		Passed normality test (alpha=0.05)?	Yes	Yes	Yes	Yes	Yes	Yes	Yes	Yes	Yes	Yes	Yes	Yes	Yes	Yes
		P value summary	ns	ns	ns	ns	ns	ns	ns	ns	ns	ns	ns	ns	ns	ns
			Test type	Two-way ANOVA					Test type	Two-way ANOVA					Test type	Two-way ANOVA
			Correction	Tukey's multiple comparisons test					Correction	Tukey's multiple comparisons test					Correction	Tukey's multiple comparisons test
		Time (weeks)	8						16						24
				WT	WT + NACET	Akita	Akita + NACET			WT	WT + NACET	Akita	Akita + NACET			WT	WT + NACET	Akita	Akita + NACET
			WT		0.9801	0.4749	0.5994		WT		0.9527	0.9695	0.9791		WT		0.881	0.3794	0.8005
			WT + NACET			0.2672	0.3673		WT + NACET			0.9998	0.7947		WT + NACET			0.8184	0.9983
			Akita				0.9971		Akita				0.8335		Akita				0.895
			Akita + NACET						Akita + NACET						Akita + NACET

## Sheet: Fig7g,h
		RBPMS+ cells/mm2 Periphery					Fig.7g				RBPMS+ cells/mm2 Center					Fig.7h
		WT	WT + NACET	Akita	Akita + NACET						WT	WT + NACET	Akita	Akita + NACET
		1892.61	1798.61	1508.8	2191.2						3165.49	3095.59	2010.56	3375
		1929.58	2029.88	1304.58	1895.56						3253.52	3123.63	1804.58	3359.15
		2105.63	1945.34	1345.26	1945.42						3237.68	3187.88	1911.24	3179.58
		1927	1966	1345	1897						3195	3145	1845	3245
		1975	1937	1454	1805						3104	3127	2045	3176
		2006	1899	1401	1923						3002	2998	1945	3076
Normality Shapiro-Wilk test	W	0.9132	0.9506	0.9403	0.8197				Normality Shapiro-Wilk test	W	0.9232	0.907	0.9639	0.9294
	P value	0.4581	0.7449	0.662	0.0877					P value	0.5285	0.4172	0.8494	0.5751
	Passed normality test (alpha=0.05)?	Yes	Yes	Yes	Yes					Passed normality test (alpha=0.05)?	Yes	Yes	Yes	Yes
	P value summary	ns	ns	ns	ns					P value summary	ns	ns	ns	ns
	Test type	One-way ANOVA								Test type	One-way ANOVA
	Correction	Tukey's multiple comparisons test								Correction	Tukey's multiple comparisons test
		WT	WT + NACET	Akita	Akita + NACET						WT	WT + NACET	Akita	Akita + NACET
	WT Untreated		0.8849	<0.0001	0.958					WT Untreated		0.8218	<0,0001	0.5143
	WT NACET			<0,0001	0.9957					WT NACET			<0,0001	0.14
	Akita Untreated				<0,0001					Akita Untreated				<0,0001
	Akita NACET									Akita NACET
