# Supplementary material for: N-acetyl-l-cysteine ethyl ester (NACET) induces the transcription factor NRF2 and prevents retinal aging and diabetic retinopathy
Source: Redox Biol. 2025 Nov 3;88:103914. doi: 10.1016/j.redox.2025.103914 (PMC12793733; doi:10.1016/j.redox.2025.103914)
Supplement: Multimedia component 8 [file mmc8.xlsx]

## Sheet: Fig8b,d
			WB OD NRF2/β-actin					Fig.8b				WB OD NQO1/β-actin					Fig.8b
			WT	WT + NACET	Akita	Akita + NACET						WT	WT + NACET	Akita	Akita + NACET
			1.19826	1.04625	0.707785	0.779282						1.02268	1.38329	0.769959	0.763399
			1.14021	1.58618	0.426781	0.735532						0.966981	1.26353	0.63893	1.11963
			0.759538	1.29827	0.590195	0.742972						1.02342	1.80773	0.381392	0.765002
			1.08786	1.68899	0.410481	1.3164						1.08268	1.8126	0.330903	1.61755
			0.973675	0.950259	0.652784	1.0177						1.06361	1.71364	0.396307	1.49049
			0.840718	0.889373	0.651577	1.13286						0.822423	1.06108	0.518819	1.62746
	Normality Shapiro-Wilk test	W	0.9401	0.8979	0.858	0.8753				Normality Shapiro-Wilk test	W	0.8501	0.8849	0.9162	0.8331
		P value	0.66	0.3615	0.1825	0.2481					P value	0.1577	0.2921	0.4787	0.1142
		Passed normality test (alpha=0.05)?	Yes	Yes	Yes	Yes					Passed normality test (alpha=0.05)?	Yes	Yes	Yes	Yes
		P value summary	ns	ns	ns	ns					P value summary	ns	ns	ns	ns
		Test type	One-way ANOVA								Test type	One-way ANOVA
		Correction	Tukey's multiple comparisons test								Correction	Tukey's multiple comparisons test
			WT	WT + NACET	Akita	Akita + NACET						WT	WT + NACET	Akita	Akita + NACET
		WT Untreated		0.3001	0.023	0.986					WT Untreated		0.0209	0.0271	0.4722
		WT NACET			0.0004	0.1729					WT NACET			<0,0001	0.3299
		Akita Untreated				0.0472					Akita Untreated				0.001
		Akita NACET									Akita NACET
			WB OD HMOX1/β-actin					Fig.8b
			WT	WT + NACET	Akita	Akita + NACET
			1.06986	1.03218	0.542217	1.19612
			0.710798	0.737617	0.560931	0.719925
			0.993553	1.00524	0.590196	1.16897
			0.913967	1.31034	0.547869	0.847731
			1.06673	1.62851	0.81032	1.25001
			1.15183	1.09765	0.670435	1.01193
	Normality Shapiro-Wilk test	W	0.9131	0.9571	0.8059	0.9101
		P value	0.4572	0.7968	0.0663	0.4369
		Passed normality test (alpha=0.05)?	Yes	Yes	Yes	Yes
		P value summary	ns	ns	ns	ns
		Test type	One-way ANOVA
		Correction	Tukey's multiple comparisons test
			WT	WT + NACET	Akita	Akita + NACET
		WT Untreated		0.5989	0.0304	0.9777
		WT NACET			0.0018	0.8263
		Akita Untreated				0.0128
		Akita NACET
			WB OD IL-1β/β-actin					Fig.8d				WB OD IL-6/β-actin					Fig.8d
			WT	WT + NACET	Akita	Akita + NACET						WT	WT + NACET	Akita	Akita + NACET
			0.842637	1.26443	1.3391	1.44616						1.2615	0.853721	1.73917	0.799583
			0.949172	1.17697	1.79026	1.14526						1.27099	0.682885	1.99425	0.889287
			1.08789	1.05279	1.78771	0.953278						0.717236	0.677937	2.01239	0.701554
			1.167	1.17332	1.56702	0.783983						0.466147	0.679236	1.54314	0.466983
			1.01419	0.753455	1.29269	0.559098						1.04503	1.06108	2.30753	1.04956
			0.990873	0.81666	1.05954	0.510898						1.20984	1.48202	1.58053	1.30039
	Normality Shapiro-Wilk test	W	0.9917	0.8851	0.92	0.9492				Normality Shapiro-Wilk test	W	0.8485	0.7985	0.9285	0.9949
		P value	0.9929	0.2933	0.5052	0.7334					P value	0.1532	0.057	0.5685	0.9977
		Passed normality test (alpha=0.05)?	Yes	Yes	Yes	Yes					Passed normality test (alpha=0.05)?	Yes	Yes	Yes	Yes
		P value summary	ns	ns	ns	ns					P value summary	ns	ns	ns	ns
		Test type	One-way ANOVA								Test type	One-way ANOVA
		Correction	Tukey's multiple comparisons test								Correction	Tukey's multiple comparisons test
			WT	WT + NACET	Akita	Akita + NACET						WT	WT + NACET	Akita	Akita + NACET
		WT Untreated		0.9968	0.0273	0.8861					WT Untreated		0.9585	0.0005	0.8909
		WT NACET			0.0421	0.7889					WT NACET			0.0002	0.9964
		Akita Untreated				0.0055					Akita Untreated				0.0001
		Akita NACET									Akita NACET
			WB OD IL-1β/β-actin					Fig.8d
			WT	WT + NACET	Akita	Akita + NACET
			0.84	0.92	1.84	1.22
			0.96	1.11	1.58	1.31
			0.93	0.98	1.46	1.21
			1.27	1.11	1.42	1.59
			0.951487	1.23734	2.22076	1.18289
			1.0533	1.28584	1.96836	0.960927
	Normality Shapiro-Wilk test	W	0.8825	0.9445	0.9275	0.9278
		P value	0.2808	0.6957	0.5613	0.5632
		Passed normality test (alpha=0.05)?	Yes	Yes	Yes	Yes
		P value summary	ns	ns	ns	ns
		Test type	One-way ANOVA
		Correction	Tukey's multiple comparisons test
			WT	WT + NACET	Akita	Akita + NACET
		WT Untreated		0.8253	<0,0001	0.2292
		WT NACET			0.0002	0.6827
		Akita Untreated				0.0032
		Akita NACET
