# Supplementary material for: N-acetyl-l-cysteine ethyl ester (NACET) induces the transcription factor NRF2 and prevents retinal aging and diabetic retinopathy
Source: Redox Biol. 2025 Nov 3;88:103914. doi: 10.1016/j.redox.2025.103914 (PMC12793733; doi:10.1016/j.redox.2025.103914)
Supplement: Multimedia component 9 [file mmc9.xlsx]

## Sheet: Fig6
			Body Weight (g)																								Supplementary Fig.6b
			WT					WT + NACET					Akita					Akita + NACET
		Time (weeks)	4	8	12	16	24	4	8	12	16	24	4	8	12	16	24	4	8	12	16	24
			15	26	32	36	37	13	26	35	36	37	14	15	20	22	25	12	16	22	22	24
			12	27	34	38	39	14	24	34	39	36	15	19	23	21	23	14	18	24	23	27
			13	28	30	34	37	17	25	30	36	40	16	17	17	23	21	12	19	24	21	25
			16	30	36	32	38	12	29	30	32	36	15	16	21	24	22	16	14	20	24	24
			12	24	32	37	40	13	24	33	34	37	12	18	20	21	25	13	15	21	25	22
			14	26	33	36	42	12	27	32	32	38	14	17	21	23	24	13	17	21	24	24
			15	25	35	38	39	16	25	32	35	39	13	16	19	21	23	14	16	20	23	24
			14	28	31	39	38	14	26	31	36	41	12	18	21	21	22	15	16	22	24	26
			12	27	34	36	41	15	26	33	35	40	14	16	20	22	24	15	18	21	24	25
			13	26	32	37	40	15	28	35	38	39	15	17	20	21	25	13	17	23	26	28
			13	26	33	35	38	16	27	32	36	39	15	18	21	23	24	16	19	23	25	27
			a	b	c	d	e	f	g	h	i	j	k	l	m	n	o	p	q	r	s	t
	Normality Shapiro-Wilk test	W	0.9089	0.9492	0.9767	0.9503	0.9365	0.945	0.9501	0.9311	0.9286	0.9329	0.8994	0.9473	0.8976	0.8276	0.9089	0.9152	0.9498	0.9152	0.9549	0.9396
		P value	0.2367	0.6341	0.9452	0.6476	0.4803	0.5805	0.6449	0.4216	0.3966	0.4412	0.1816	0.6095	0.173	0.0217	0.2367	0.2806	0.6413	0.2806	0.7068	0.5156
		Passed normality test (alpha=0.05)?	Yes	Yes	Yes	Yes	Yes	Yes	Yes	Yes	Yes	Yes	Yes	Yes	Yes	No	Yes	Yes	Yes	Yes	Yes	Yes
		P value summary	ns	ns	ns	ns	ns	ns	ns	ns	ns	ns	ns	ns	ns	*	ns	ns	ns	ns	ns	ns
			Test type	Two-way ANOVA with all groups					Test type	Two-way ANOVA with all groups					Test type	Two-way ANOVA with all groups					Test type	Two-way ANOVA with all groups					Test type	Two-way ANOVA with all groups
			Correction	Tukey's multiple comparisons test					Correction	Tukey's multiple comparisons test					Correction	Tukey's multiple comparisons test					Correction	Tukey's multiple comparisons test					Correction	Tukey's multiple comparisons test
		Time (weeks)	4						8						12						16						24
				WT	WT + NACET	Akita	Akita + NACET			WT	WT + NACET	Akita	Akita + NACET			WT	WT + NACET	Akita	Akita + NACET			WT	WT + NACET	Akita	Akita + NACET			WT	WT + NACET	Akita	Akita + NACET
			WT		0.7049	0.8513	0.9497		WT		0.8513	<0.0001	<0.0001		WT		0.9075	<0.0001	<0.0001		WT		0.6213	<0.0001	<0.0001		WT		0.7828	<0.0001	<0.0001
			WT + NACET			0.9932	0.9497		WT + NACET			<0.0001	<0.0001		WT + NACET			<0.0001	<0.0001		WT + NACET			<0.0001	<0.0001		WT + NACET			<0.0001	<0.0001
			Akita				0.9932		Akita				0.9932		Akita				0.0766		Akita				0.0549		Akita				0.0766
			Akita + NACET						Akita + NACET						Akita + NACET						Akita + NACET						Akita + NACET
			Test type	Two-way ANOVA only with Akita grpups					Test type	Two-way ANOVA only with Akita grpups					Test type	Two-way ANOVA only with Akita grpups					Test type	Two-way ANOVA only with Akita grpups					Test type	Two-way ANOVA only with Akita grpups
			Correction	Tukey's multiple comparisons test					Correction	Tukey's multiple comparisons test					Correction	Tukey's multiple comparisons test					Correction	Tukey's multiple comparisons test					Correction	Tukey's multiple comparisons test
		Time (weeks)	4						8						12						16						24
						Akita	Akita + NACET					Akita	Akita + NACET					Akita	Akita + NACET					Akita	Akita + NACET					Akita	Akita + NACET
			Akita				0.9993		Akita				0.9993		Akita				0.0403		Akita				0.0265		Akita				0.0403
			Akita + NACET						Akita + NACET						Akita + NACET						Akita + NACET						Akita + NACET
