# Supplementary material for: N-acetyl-l-cysteine ethyl ester (NACET) induces the transcription factor NRF2 and prevents retinal aging and diabetic retinopathy
Source: Redox Biol. 2025 Nov 3;88:103914. doi: 10.1016/j.redox.2025.103914 (PMC12793733; doi:10.1016/j.redox.2025.103914)
Supplement: Multimedia component 11 [file mmc11.xlsx]

## Sheet: Sheet1
Supplementary Dataset 1. Gene list reporting the DEGs (lfc≥0.6; FPKM (Treated)>1 or lfc≤-0.6; FPKM (Control)>1) for NAC and NACET-treated cells vs control cells in 1%FCS and 10% FCS conditions.
up.NAC.10	up.NACET.10	down.NAC.10	down.NACET.10	up.NAC.1	up.NACET.1	down.NAC.1	down.NACET.1
ABHD14A-ACY1	ABCC3	AJAP1	ABHD11-AS1	AKIRIN2-AS1	AK5	ABHD16B	ABHD11-AS1
ACSM3	ABHD14A-ACY1	APOBEC3B	ADAMTS5	ANKRD18A	AKIRIN2-AS1	ACOT1	ABHD16B
AGPHD1	AGPHD1	ARL6	ANGPTL7	APOC1	AKR1B1	ANG	ADAMTS5
C19orf73	AKIRIN2-AS1	ASF1B	ANKRD37	ARL15	AKR1C3	ANKRD9	ADAMTSL5
C1D	AKR1B1	BIRC5	APOBEC3C	ARL6	ANKHD1	APOE	AGPHD1
C2orf82	AKR1C3	BUB1	APOC1	ARMCX5-GPRASP2	APCDD1L	ASF1B	AHDC1
C9orf103	APCDD1L	C14orf142	ARHGEF3	ARRDC3	ARL6	ATP1A3	ALKBH6
CBR3	ASPH	C16orf59	BNIP3	ATP5J2-PTCD1	ASPH	ATP5D	AMDHD2
CCDC134	ATP10B	C8orf44-SGK3	C17orf110	BARD1	ATP5J2-PTCD1	ATP6V1G2-DDX39B	AMH
CIDECP	B3GALT1	CAMK1D	C1QL1	BDNF-AS1	AURKB	BIRC7	ANG
COMMD3-BMI1	B4GALNT1	CCNB2	C6orf226	C21orf7	BARD1	C10orf95	ANGPTL7
DEFB109P1	BDNF-AS1	CDC20	CA9	C4orf33	BEND6	C14orf80	ANKRD37
DISC1	BTBD8	CDC45	CAHM	C6orf163	BUB1B	C15orf63	ANTXR2
FAM18B2-CDRT4	C20orf7	CDCA8	CAPG	C8orf44-SGK3	C6orf52	C16orf59	APCDD1
GPRASP2	C3orf33	CDK1	CAPS	C9orf72	C8orf44-SGK3	C16orf79	APOE
GUSBP4	CALB2	CDT1	CCL26	CCDC152	CAPS2	C16orf95	APOM
HLA-F-AS1	CBR3	CECR5-AS1	CDK18	COMMD3-BMI1	CASP1	C18orf56	ARMC5
IFITM4P	CCDC113	CHTF18	CDT1	EEF1E1-MUTED	CCDC138	C19orf73	ATP1A3
LETM2	CCDC152	CTRL	CEBPD	ENPP5	CCDC77	C1QL1	ATP5D
LOC100128054	CHAC2	DOK3	CFD	FAM45B	CDK1	C21orf56	ATP6V1G2-DDX39B
LOC100128398	COMMD3-BMI1	DTL	CHI3L1	FLJ38109	EEF1E1-MUTED	C4orf48	BAIAP2
LOC100130522	CYP1B1	DYNLRB2	COBLL1	FSBP	EFCAB11	C7orf55	BCAM
LOC100134259	EEF1E1-MUTED	E2F1	CPA4	HIST4H4	EFCAB2	C9orf103	BCAR1
LOC100289187	EPHX1	EFNA3	CTRL	HMGN5	ELOVL6	CAHM	BCKDHA
LOC100505681	F2RL2	EGFL8	DFNB59	IDNK	ENPP5	CDC20	BIRC7
LOC100505687	FAIM	FAM111B	DKFZP434K028	KCNT2	EPHX1	CDC45	BNIP3
LOC100505865	FAM18B2-CDRT4	FRMD8P1	DOK3	LOC100268168	F2RL2	CDCA5	C10orf54
LOC100506082	FAM55C	FST	EDN2	LOC100288842	FAM55C	CDKN2A	C11orf35
LOC100506686	FMO4	GPR37	EFNA3	LOC100302640	FLJ42969	CEBPB	C11orf71
LOC100507331	FTL	HIATL2	ENO2	LOC100505549	FTL	CECR5-AS1	C14orf80
METTL21D	G6PD	HIST4H4	FAM83B	LRRC34	G6PD	CENPV	C16orf48
MRPL42P5	GALNT5	HMMR	FLJ34208	MUTED-TXNDC5	GCLC	CFD	C16orf95
MRVI1-AS1	GCLM	IDNK	FUT11	NEDD8-MDP1	GCLM	CHCHD10	C17orf61-PLSCR3
MTRNR2L2	GLRX	IMMP1L	GPR146	NMI	HIST4H4	CHKB-CPT1B	C19orf24
P2RX6P	GPRASP2	ISG20	GPR37	NPHP3-ACAD11	HMOX1	CHTF18	C19orf60
PLAC9	HMOX1	KIF18B	GYS1	OSTCP1	IDI2-AS1	CITED4	C1QL1
PLCD4	HSP90AA6P	KIF2C	HIST1H2AE	PAR5	IGF2BP3	CKB	C21orf2
PPP4R4	IDI2-AS1	KIFC1	HIST1H2BC	PDK4	IL17RB	CLDN4	C2orf81
PPT2-EGFL8	IGF2BP3	LOC100288842	HIST1H4H	PGAP1	IMMP1L	CLEC11A	C4orf48
PRR4	LETM2	LOC100289092	HIST2H2BE	PHOSPHO2-KLHL23	ITGA4	CTXN1	C7orf55
RARRES3	LOC100128398	LOC158257	HIST4H4	RAB39B	KIAA1377	CYBA	C8orf58
SPATA25	LOC100132891	LOC389023	ID4	RPL36A-HNRNPH2	KLHL4	DDTL	C9orf169
SYS1-DBNDD2	LOC100289561	LOC390940	IFI27	SCHIP1	LOC100132891	DNAJC28	C9orf172
TCTEX1D4	LOC100505738	LOC645638	ITGB4	SENP8	LOC100505549	DNLZ	CA9
TEN1-CDK3	LOC100506714	LOC646329	JUP	SFR1	LOC100506082	DOK3	CAMK2N2
TIAF1	LOC149773	LYPD6B	KCND3	SPG20OS	LOC285629	DYNLRB2	CAPS
TMEM56-RWDD3	LOC150381	MKI67	KCNIP2	SYT14	LOC344887	E2F1	CARNS1
TRIM39-RPP21	LOC285629	MYBL2	KDM5B-AS1	TGIF2-C20ORF24	LOC400927	FAM100A	CASKIN1
TRIM6-TRIM34	LOC344887	NPIP	KIF26A	TLR1	LRP8	FAM18B2-CDRT4	CCDC61
VTRNA1-2	LOC375190	NPPA-AS1	KRT33B	TMEFF1	LRRC34	FAM211B	CCDC74B
ZFP82	LRP8	NUF2	KRTAP5-1	TMSB15B	LRRC8B	FASN	CCL26
ZNF433	MAFG	PBK	LDHD	TRPM3	MAOB	FLT3LG	CCR10
	ME1	PMS2P4	LIN7B	ZNF204P	MAP2	FSCN2	CD82
	MEGF9	POMZP3	LINC00313	ZNF233	MCOLN2	FTX	CDK18
	MGST1	RAD51	LOC100144603	ZNF302	ME1	GBGT1	CEBPB
	MLLT11	RAD54L	LOC100268168	ZNF32-AS1	MEGF9	GHDC	CEBPD
	MRPL42P5	RPS27	LOC100507297	ZNF487P	MFAP3L	GPR146	CFD
	MSC	RRM2	LOC100507588		MGST1	GPRASP2	CHI3L1
	MTRNR2L2	SAPCD2	LOC100507632		MLLT11	H1FX	CHKB-CPT1B
	NARR	SGK196	LOC100630923		MSC	HAGHL	CHPF
	NEDD8-MDP1	SHCBP1	LOC284889		NDC80	HCN2	CHTF18
	NQO1	SPG20OS	LOC390940		NEDD8-MDP1	HES4	CKB
	OSGIN1	TCF19	LOC440028		NLGN1	HHIPL1	CLASRP
	P2RX6	TK1	LOC441461		NPHP3-ACAD11	HIC1	CPA4
	PANX2	TMEM189-UBE2V1	LOC729234		NQO1	HIST1H2AE	CRB2
	PARPBP	TROAP	LTB4R2		NRG1	HIST1H2AK	CRIP2
	PCDHGC3	TSNAX-DISC1	LYPD6B		NUDT11	HIST1H4E	CTXN1
	PCOLCE2	TTTY14	MAMLD1		ONECUT2	HS3ST3A1	DEFB109P1
	PIR	UHRF1	MAP1LC3A		ORC6	HSPB1	DNAJC28
	PITPNC1	ZNF177	MDGA1		OSGIN1	IGFBP7	DOK3
	PPM1K		MUTED		OSTCP1	INO80B	DOK7
	PPP4R4		NCCRP1		PAR-SN	JUND	DPYSL4
	PTGR1		NPB		PAR5	KANK3	DRGX
	PTTG3P		NPPB		PBK	KHDC1	DTX2
	RAD51AP1		NPR3		PCDHGC3	KLF16	DUSP23
	RARRES3		OTUD1		PCOLCE2	KLHL23	DUSP5
	RCBTB2		P4HA1		PIR	KRT33B	DYNLRB2
	RMRP		PCNA-AS1		PPM1K	KRTAP5-1	EBI3
	RNF5		PCP4		PPP4R4	LDHD	EDN2
	RNU4ATAC		PDK1		PRR4	LHX2	ENDOG
	RNU6ATAC		PDZK1IP1		PTGR1	LINC00313	FABP3
	RPL36A-HNRNPH2		PENK		RNU6ATAC	LIPT2	FAM100B
	RPPH1		PFKFB3		RPL36A-HNRNPH2	LOC100287482	FAM108A1
	RPS10P7		PFKFB4		SCG2	LOC100506686	FAM176B
	SEL1L3		PPFIA4		SEL1L3	LOC100507588	FAM207A
	SLC12A8		PPP1R3C		SERPINE2	LOC100652768	FAM53A
	SLC29A3		PRPS1L1		SFRP4	LOC344967	FBXL14
	SLC46A3		PRR16		SLC12A8	LOC388588	FBXL8
	SLC48A1		PSMG4		SLC16A7	LOC391322	FBXO2
	SLC6A6		PSPN		SLC26A2	LOC554206	FLJ20021
	SLC7A11		RAB20		SLC46A3	LOC645249	FLJ42875
	SRXN1		RAB27B		SLC6A6	LRFN1	FSCN1
	TAS2R5		RAB40A		SLC7A11	LRFN3	FZD1
	TGIF2-C20ORF24		RIMKLA		SPG20OS	LRRC24	GBGT1
	TIPARP		RNU12		SRXN1	LRRC45	GDPD5
	TLR1		RPS27		STEAP2	LRRC4B	GPR37
	TLR3		SAPCD1		TLR1	MAFG-AS1	GPX1
	TMEM161B-AS1		SBSN		TLR3	MAP6D1	GPX4
	TNFRSF21		SDHAP1		TMSB15B	MDP1	GUSBP4
	TRIM16		SEMA3E		TMTC3	MED16	GYS1
	TRIM16L		SEMA5A		TOP2A	MED27	HCN2
	TSKU		SEMA7A		TRIM16	MEF2B	HES1
	TTC39A		SGK196		TRIM16L	MESDC1	HES4
	TXN		SLC2A3		TRPM3	METRN	HEXIM2
	TXNRD1		SMPD3		TTK	MFSD3	HIC1
	UBE2F-SCLY		SNURF		TTLL7	MIB2	HIST1H2AC
	ZDHHC14		SOCS3		TXN	MIF	HIST1H2AE
	ZNF487P		SPAG4		TXNRD1	MRPL4	HIST1H2AG
			STON1-GTF2A1L		ZBTB20	MTFP1	HIST1H2BD
			TAGLN		ZNF204P	MUTED	HIST1H2BN
			TMEM189-UBE2V1		ZNF35	MZF1	HIST1H3E
			TMEM200A		ZNF43	NAPRT1	HIST2H2BA
			TMEM88		ZNF487P	NARR	HIST2H2BE
			TNNC1		ZNF642	NDUFS7	HIST3H2A
			TRPM1		ZNF846	NME1-NME2	HS3ST3A1
			TTTY14			NOXO1	HS3ST3B1
			UPK3B			NPB	HSPB2
			ZFPM2			OMP	IGSF8
			ZNF626			OOEP	INO80B
						OR2W3	ISYNA1
						OSGIN1	ITGB4
						P2RX6P	JUND
						PANX2	JUP
						PDF	KAZN
						PFKFB3	KIF26A
						PFKFB4	KLHDC9
						PHLDA2	KRT32
						PLSCR3	KRT33B
						POLD1	KRTAP5-1
						POLRMT	LDHD
						PPAN-P2RY11	LIME1
						PPM1J	LINC00235
						PPT2-EGFL8	LIPE
						PRR22	LIPT2
						PRR7	LOC100128338
						PRSS53	LOC100271722
						PSORS1C2	LOC100506686
						PTCD1	LOC100507373
						PTGER2	LOC100630923
						PUSL1	LOC284080
						PWWP2B	LOC388588
						RAB20	LOC389033
						RAB3A	LOC644961
						RECQL4	LOC645249
						RELB	LRP5L
						RELL2	LRRC24
						RFX1	LRRN4CL
						RGS19	MAFF
						RHBDL1	MAFK
						RNF126	MAMDC4
						RNF5	MAMLD1
						RNU11	MAP1S
						RPL18A	MAPK11
						RPPH1	MBLAC1
						RPSAP52	MDGA1
						RTN4RL2	MED16
						SAP25	METRN
						SDF2L1	METRNL
						SELO	MEX3D
						SEPT5-GP1BB	MFRP
						SGK3	MIB2
						SHC2	MIF
						SLC22A18	MMP15
						SLC29A4	MMP19
						SLC34A3	MMP25
						SLC7A5P1	MN1
						SOLH	MSLN
						SPC24	MST1
						SPHK1	MTFP1
						SPRN	MUTED
						STARD5	NARR
						SUV420H2	NBL1
						SYCE1L	NDUFS7
						TAS2R19	NFKBID
						TINAGL1	NPB
						TMC6	NPBWR1
						TMED7-TICAM2	NPIP
						TMEM121	NPPB
						TMEM189-UBE2V1	NUDT14
						TMEM240	NUDT8
						TMEM53	OSBPL5
						TMEM88	P2RX6P
						TMX2-CTNND1	PAFAH1B3
						TNFRSF6B	PCNA-AS1
						TOR2A	PCSK4
						TRAPPC5	PDE6G
						TROAP	PDZD7
						UCN	PDZK1IP1
						VTRNA1-1	PENK
						ZFPM1	PFKFB3
						ZNF414	PFKFB4
						ZNF524	PFKL
						ZNF579	PHLDA1
						ZNF598	PLAC9
						ZNF628	PLAU
						ZNF653	PNPLA2
						ZNF689	POTEF
						ZNF837	PPAN-P2RY11
						ZNF865	PPFIA4
						ZNRF2P1	PQLC1
							PRDM8
							PRH1-PRR4
							PRR16
							PRR24
							PRR7
							PRSS27
							PSG1
							PSORS1C2
							PTCD1
							PTGER2
							PUSL1
							RAB20
							RAB26
							RAMP2
							RASSF7
							RCN3
							RFX1
							RHBDL1
							RNF224
							RNF5
							RNU11
							RPL13AP20
							RPL18A
							RPSAP52
							RTN4RL2
							S100A1
							SAP25
							SBSN
							SCAND1
							SELENBP1
							SEPT5-GP1BB
							SERP2
							SERPING1
							SGK223
							SGK3
							SH2B2
							SHB
							SHC2
							SLC1A7
							SLC25A29
							SLC34A3
							SMPD3
							SOCS3
							SOD3
							SPAG4
							SPATA2L
							SPIRE2
							SPNS2
							SPNS3
							SPSB3
							SUV420H2
							SYCE1L
							TAGLN
							TAS2R19
							TINAGL1
							TMEM121
							TMEM151A
							TMEM160
							TMEM189-UBE2V1
							TMEM238
							TMEM88
							TMEM91
							TMX2-CTNND1
							TNFRSF6B
							TNNC1
							TPGS1
							TPRN
							TRAPPC5
							TRIM29
							TSNAXIP1
							TSSK6
							TUBB2A
							TUBB3
							TWIST1
							UNC93B1
							UPK3B
							VASN
							VIM
							VTN
							VTRNA1-1
							WDR90
							WHSC2
							WISP2
							WTIP
							YPEL3
							ZFPM1
							ZHX1-C8ORF76
							ZNF296
							ZNF414
							ZNF524
							ZNF579
							ZNF653
							ZNF703
							ZNF771
							ZNF837
							ZNHIT2
