# Supplementary material for: N-acetyl-l-cysteine ethyl ester (NACET) induces the transcription factor NRF2 and prevents retinal aging and diabetic retinopathy
Source: Redox Biol. 2025 Nov 3;88:103914. doi: 10.1016/j.redox.2025.103914 (PMC12793733; doi:10.1016/j.redox.2025.103914)
Supplement: Multimedia component 12 [file mmc12.xlsx]

## Sheet:  NAC-treated vs. cnt. (1%FCS)
Supplementary Dataset 2 A. Ingenuity Canonical Pathways of DEGs for NAC-treated vs. control cells under 1%FCS condition.
Ingenuity Canonical Pathways	-log(p-value)	Ratio	z-score	Molecules
Stearate Biosynthesis I (Animals)	2.08E00	6.67E-02	NaN	ACOT1,FASN,LIPT2
Methylglyoxal Degradation VI	2.03E00	1	NaN	LDHD
Palmitate Biosynthesis I (Animals)	1.74E00	0.5	NaN	FASN
Fatty Acid Biosynthesis Initiation II	1.74E00	0.5	NaN	FASN
Methylglyoxal Degradation I	1.56E00	3.33E-01	NaN	HAGHL
Role of p14/p19ARF in Tumor Suppression	1.5E00	6.67E-02	NaN	CDKN2A,E2F1
Cyclins and Cell Cycle Regulation	1.41E00	3.7E-02	NaN	CDKN2A,E2F1,PPM1J
Creatine-phosphate Biosynthesis	1.34E00	0.2	NaN	CKB
Eumelanin Biosynthesis	1.34E00	0.2	NaN	MIF
Cell Cycle Regulation by BTG Family Proteins	1.34E00	5.41E-02	NaN	E2F1,PPM1J
AMPK Signaling	1.32E00	2.35E-02	-0.447	FASN,PFKFB3,PFKFB4,PPM1J,RAB3A
Sirtuin Signaling Pathway	1.26E00	2.05E-02	1342	ATP5F1D,E2F1,H1FX,LDHD,NDUFS7,PFKFB3
Melanoma Signaling	1.09E00	3.92E-02	NaN	CDKN2A,E2F1
Cell Cycle Control of Chromosomal Replication	1.02E00	3.57E-02	NaN	CDC45,POLD1
Role of CHK Proteins in Cell Cycle Checkpoint Control	1.01E00	3.51E-02	NaN	E2F1,PPM1J
Production of Nitric Oxide and Reactive Oxygen Species in Macrophages	1.01E00	2.12E-02	0.000	APOC1,APOE,CYBA,PPM1J
LXR/RXR Activation	9.91E-01	2.48E-02	NaN	APOC1,APOE,FASN
FXR/RXR Activation	9.51E-01	2.38E-02	NaN	APOC1,APOE,FASN
Acyl-CoA Hydrolysis	9.43E-01	7.69E-02	NaN	ACOT1
Mitotic Roles of Polo-Like Kinase	9.03E-01	3.03E-02	NaN	CDC20,PPM1J
IL-12 Signaling and Production in Macrophages	0.9	2.26E-02	NaN	APOC1,APOE,CEBPB
Cell Cycle: G1/S Checkpoint Regulation	8.93E-01	2.99E-02	NaN	CDKN2A,E2F1
Mismatch Repair in Eukaryotes	8.6E-01	6.25E-02	NaN	POLD1
Aryl Hydrocarbon Receptor Signaling	8.33E-01	2.1E-02	NaN	CDKN2A,E2F1,HSPB1
Non-Small Cell Lung Cancer Signaling	8.24E-01	2.7E-02	NaN	CDKN2A,E2F1
Corticotropin Releasing Hormone Signaling	8.21E-01	2.07E-02	NaN	JUND,MEF2B,UCN
Role of BRCA1 in DNA Damage Response	7.72E-01	2.5E-02	NaN	BARD1,E2F1
Granzyme A Signaling	7.7E-01	0.05	NaN	H1FX
Prolactin Signaling	7.54E-01	2.44E-02	NaN	CEBPB,NMI
Apelin Cardiac Fibroblast Signaling Pathway	7.14E-01	4.35E-02	NaN	SPHK1
Ceramide Signaling	7.01E-01	2.25E-02	NaN	PPM1J,SPHK1
Altered T Cell and B Cell Signaling in Rheumatoid Arthritis	6.93E-01	2.22E-02	NaN	RELB,TLR1
Estrogen-mediated S-phase Entry	6.68E-01	3.85E-02	NaN	E2F1
Bladder Cancer Signaling	6.46E-01	2.06E-02	NaN	CDKN2A,E2F1
p53 Signaling	6.38E-01	2.04E-02	NaN	CDKN2A,E2F1
NER Pathway	6.07E-01	1.94E-02	NaN	HIST4H4,POLD1
Chronic Myeloid Leukemia Signaling	6.02E-01	1.92E-02	NaN	CDKN2A,E2F1
Telomerase Signaling	5.78E-01	1.85E-02	NaN	E2F1,PPM1J
Oxidative Phosphorylation	5.73E-01	1.83E-02	NaN	ATP5F1D,NDUFS7
DNA Methylation and Transcriptional Repression Signaling	5.67E-01	2.94E-02	NaN	HIST4H4
Pancreatic Adenocarcinoma Signaling	5.67E-01	1.82E-02	NaN	CDKN2A,E2F1
MIF-mediated Glucocorticoid Regulation	5.67E-01	2.94E-02	NaN	MIF
Glioma Signaling	5.62E-01	1.8E-02	NaN	CDKN2A,E2F1
IL-17A Signaling in Fibroblasts	5.56E-01	2.86E-02	NaN	CEBPB
Neuroprotective Role of THOP1 in Alzheimer's Disease	5.36E-01	1.72E-02	NaN	CFD,PRSS53
Complement System	5.36E-01	2.7E-02	NaN	CFD
p38 MAPK Signaling	5.26E-01	1.69E-02	NaN	HSPB1,MEF2B
Renin-Angiotensin Signaling	5.2E-01	1.68E-02	NaN	PTGER2,SHC2
Triacylglycerol Biosynthesis	4.99E-01	2.44E-02	NaN	LIPT2
Atherosclerosis Signaling	4.96E-01	1.61E-02	NaN	APOC1,APOE
MIF Regulation of Innate Immunity	4.91E-01	2.38E-02	NaN	MIF
Pyrimidine Ribonucleotides Interconversion	4.91E-01	2.38E-02	NaN	RECQL4
IL-6 Signaling	4.88E-01	1.59E-02	NaN	CEBPB,HSPB1
Synaptogenesis Signaling Pathway	4.83E-01	1.28E-02	-1000	APOE,RAB3A,SHC2,SYT14
Pyrimidine Ribonucleotides De Novo Biosynthesis	4.74E-01	2.27E-02	NaN	RECQL4
LPS/IL-1 Mediated Inhibition of RXR Function	4.65E-01	1.34E-02	NaN	APOC1,APOE,HS3ST3A1
Dermatan Sulfate Biosynthesis (Late Stages)	4.58E-01	2.17E-02	NaN	HS3ST3A1
PFKFB4 Signaling Pathway	4.58E-01	2.17E-02	NaN	PFKFB4
Chondroitin Sulfate Biosynthesis (Late Stages)	4.44E-01	2.08E-02	NaN	HS3ST3A1
Estrogen Receptor Signaling	4.41E-01	1.46E-02	NaN	MED16,MED27
Cell Cycle: G2/M DNA Damage Checkpoint Regulation	4.37E-01	2.04E-02	NaN	CDKN2A
Hereditary Breast Cancer Signaling	4.29E-01	1.43E-02	NaN	BARD1,E2F1
Ovarian Cancer Signaling	4.29E-01	1.43E-02	NaN	CDKN2A,E2F1
Lymphotoxin β Receptor Signaling	4.03E-01	1.85E-02	NaN	RELB
Transcriptional Regulatory Network in Embryonic Stem Cells	4.03E-01	1.85E-02	NaN	HIST4H4
Chondroitin Sulfate Biosynthesis	3.91E-01	1.79E-02	NaN	HS3ST3A1
Unfolded protein response	3.91E-01	1.79E-02	NaN	CEBPB
Dermatan Sulfate Biosynthesis	3.74E-01	1.69E-02	NaN	HS3ST3A1
PCP pathway	3.64E-01	1.64E-02	NaN	JUND
Aldosterone Signaling in Epithelial Cells	3.63E-01	1.26E-02	NaN	DNAJC28,HSPB1
Eicosanoid Signaling	3.48E-01	1.56E-02	NaN	PTGER2
Glioblastoma Multiforme Signaling	3.41E-01	1.2E-02	NaN	CDKN2A,E2F1
Myc Mediated Apoptosis Signaling	3.38E-01	1.52E-02	NaN	CDKN2A
Tight Junction Signaling	3.35E-01	1.19E-02	NaN	CLDN4,PPM1J
Protein Ubiquitination Pathway	3.33E-01	1.1E-02	NaN	CDC20,DNAJC28,HSPB1
Mitochondrial Dysfunction	3.27E-01	1.17E-02	NaN	ATP5F1D,NDUFS7
Wnt/β-catenin Signaling	3.21E-01	1.16E-02	NaN	CDKN2A,PPM1J
Small Cell Lung Cancer Signaling	3.12E-01	1.39E-02	NaN	E2F1
ERK5 Signaling	3.12E-01	1.39E-02	NaN	MEF2B
NF-κB Signaling	3.03E-01	1.11E-02	NaN	RELB,TLR1
TREM1 Signaling	2.98E-01	1.33E-02	NaN	TLR1
Heparan Sulfate Biosynthesis (Late Stages)	2.95E-01	1.32E-02	NaN	HS3ST3A1
Toll-like Receptor Signaling	2.95E-01	1.32E-02	NaN	TLR1
Dendritic Cell Maturation	2.93E-01	1.09E-02	NaN	FSCN2,RELB
GDNF Family Ligand-Receptor Interactions	2.91E-01	1.3E-02	NaN	DOK3
Dopamine Receptor Signaling	2.91E-01	1.3E-02	NaN	PPM1J
VDR/RXR Activation	2.87E-01	1.28E-02	NaN	CEBPB
Endothelin-1 Signaling	2.86E-01	1.07E-02	NaN	PTGER2,SHC2
Reelin Signaling in Neurons	2.83E-01	1.27E-02	NaN	APOE
IL-17 Signaling	2.76E-01	1.23E-02	NaN	CEBPB
JAK/Stat Signaling	2.76E-01	1.23E-02	NaN	CEBPB
Clathrin-mediated Endocytosis Signaling	2.69E-01	1.03E-02	NaN	APOC1,APOE
Heparan Sulfate Biosynthesis	2.69E-01	1.2E-02	NaN	HS3ST3A1
ERK/MAPK Signaling	2.69E-01	1.03E-02	NaN	HSPB1,PPM1J
FLT3 Signaling in Hematopoietic Progenitor Cells	2.65E-01	1.19E-02	NaN	FLT3LG
TR/RXR Activation	2.62E-01	1.18E-02	NaN	FASN
HIPPO signaling	2.62E-01	1.18E-02	NaN	PPM1J
Adrenomedullin signaling pathway	2.6E-01	1.01E-02	NaN	CEBPB,SHC2
Leukocyte Extravasation Signaling	2.59E-01	1.01E-02	NaN	CLDN4,CYBA
Role of Macrophages, Fibroblasts and Endothelial Cells in Rheumatoid Arthritis	2.56E-01	9.58E-03	NaN	CEBPB,MIF,TLR1
PDGF Signaling	2.56E-01	1.15E-02	NaN	SPHK1
Breast Cancer Regulation by Stathmin1	2.54E-01	9.95E-03	NaN	E2F1,PPM1J
Crosstalk between Dendritic Cells and Natural Killer Cells	2.49E-01	1.12E-02	NaN	FSCN2
CTLA4 Signaling in Cytotoxic T Lymphocytes	2.46E-01	1.11E-02	NaN	PPM1J
Acute Myeloid Leukemia Signaling	2.46E-01	1.11E-02	NaN	FLT3LG
Death Receptor Signaling	2.43E-01	1.1E-02	NaN	HSPB1
Th17 Activation Pathway	2.43E-01	1.1E-02	NaN	PTGER2
Prostate Cancer Signaling	2.4E-01	1.09E-02	NaN	E2F1
Osteoarthritis Pathway	2.31E-01	9.39E-03	NaN	CEBPB,SPHK1
Communication between Innate and Adaptive Immune Cells	2.28E-01	1.04E-02	NaN	TLR1
ATM Signaling	2.25E-01	1.03E-02	NaN	PPM1J
IGF-1 Signaling	2.05E-01	9.52E-03	NaN	IGFBP7
Gαs Signaling	0.2	9.35E-03	NaN	PTGER2
CDK5 Signaling	1.98E-01	9.26E-03	NaN	PPM1J
Glucocorticoid Receptor Signaling	0	5.93E-03	NaN	CEBPB,KRT33B
Synaptic Long Term Depression	0	5.35E-03	NaN	PPM1J
Huntington's Disease Signaling	0	4.2E-03	NaN	ATP5F1D
NRF2-mediated Oxidative Stress Response	0	5.24E-03	NaN	JUND
PPARα/RXRα Activation	0	5.26E-03	NaN	FASN
Acute Phase Response Signaling	0	5.59E-03	NaN	CEBPB
Hepatic Fibrosis / Hepatic Stellate Cell Activation	0	5.38E-03	NaN	LHX2
RAR Activation	0	5.15E-03	NaN	RELB
Role of Pattern Recognition Receptors in Recognition of Bacteria and Viruses	0	6.45E-03	NaN	TLR1
Role of NFAT in Regulation of the Immune Response	0	5.49E-03	NaN	MEF2B
IL-15 Production	0	8.26E-03	NaN	FLT3LG
Cardiac Hypertrophy Signaling	0	8.3E-03	NaN	HSPB1,MEF2B
Molecular Mechanisms of Cancer	0	5.1E-03	NaN	CDKN2A,E2F1
HGF Signaling	0	8.93E-03	NaN	CDKN2A
Cholecystokinin/Gastrin-mediated Signaling	0	8.4E-03	NaN	MEF2B
Human Embryonic Stem Cell Pluripotency	0	7.35E-03	NaN	SPHK1
Type II Diabetes Mellitus Signaling	0	6.99E-03	NaN	CEBPB
Gα12/13 Signaling	0	7.63E-03	NaN	MEF2B
p70S6K Signaling	0	7.69E-03	NaN	PPM1J
Colorectal Cancer Metastasis Signaling	0	7.87E-03	NaN	PTGER2,TLR1
mTOR Signaling	0	4.74E-03	NaN	PPM1J
Sphingosine-1-phosphate Signaling	0	8.47E-03	NaN	SPHK1
Systemic Lupus Erythematosus Signaling	0	4.33E-03	NaN	RNU11
ILK Signaling	0	5.21E-03	NaN	PPM1J
EIF2 Signaling	0	4.44E-03	NaN	RPL18A
Phospholipase C Signaling	0	3.89E-03	NaN	MEF2B
Protein Kinase A Signaling	0	2.51E-03	NaN	H1FX
Regulation of eIF4 and p70S6K Signaling	0	6.33E-03	NaN	PPM1J
Role of NFAT in Cardiac Hypertrophy	0	4.65E-03	NaN	MEF2B
Dopamine-DARPP32 Feedback in cAMP Signaling	0	6.13E-03	NaN	PPM1J
Sertoli Cell-Sertoli Cell Junction Signaling	0	5.38E-03	NaN	CLDN4
D-myo-inositol-5-phosphate Metabolism	0	6.41E-03	NaN	MDP1
D-myo-inositol (1,4,5,6)-Tetrakisphosphate Biosynthesis	0	7.09E-03	NaN	MDP1
Superpathway of Inositol Phosphate Compounds	0	5.03E-03	NaN	MDP1
D-myo-inositol (3,4,5,6)-tetrakisphosphate Biosynthesis	0	7.09E-03	NaN	MDP1
3-phosphoinositide Degradation	0	6.45E-03	NaN	MDP1
3-phosphoinositide Biosynthesis	0	6.02E-03	NaN	MDP1
Agranulocyte Adhesion and Diapedesis	0	5.21E-03	NaN	CLDN4
Granulocyte Adhesion and Diapedesis	0	5.59E-03	NaN	CLDN4
Sperm Motility	0	4.52E-03	NaN	FLT3LG
Adipogenesis pathway	0	7.46E-03	NaN	CEBPB
PI3K/AKT Signaling	0	7.58E-03	NaN	PPM1J
Cardiac β-adrenergic Signaling	0	7.14E-03	NaN	PPM1J
Xenobiotic Metabolism Signaling	0	6.94E-03	NaN	HS3ST3A1,PPM1J
cAMP-mediated signaling	0	4.41E-03	NaN	PTGER2
G-Protein Coupled Receptor Signaling	0	3.68E-03	NaN	PTGER2
Gustation Pathway	0	6.54E-03	NaN	TAS2R19
Phagosome Formation	0	7.94E-03	NaN	TLR1
Phagosome Maturation	0	6.67E-03	NaN	DYNLRB2
GP6 Signaling Pathway	0	8.33E-03	NaN	SCHIP1
Neuroinflammation Signaling Pathway	0	6.64E-03	NaN	BIRC7,TLR1
Opioid Signaling Pathway	0	0.004	NaN	RGS19
Apelin Endothelial Signaling Pathway	0	8.62E-03	NaN	MEF2B
Cardiac Hypertrophy Signaling (Enhanced)	0	4.11E-03	NaN	HSPB1,MEF2B
T Cell Exhaustion Signaling Pathway	0	5.68E-03	NaN	PPM1J
Systemic Lupus Erythematosus In T Cell Signaling Pathway	0	2.99E-03	NaN	PPM1J
Calcium Signaling	0	4.85E-03	NaN	MEF2B

## Sheet:  NAC-treated vs. cnt. (10%FCS)
Supplementary Dataset 2 B. Ingenuity Canonical Pathways of DEGs for NAC-treated vs. control cells under 10%FCS condition.
Ingenuity Canonical Pathways	-log(p-value)	Ratio	z-score	Molecules
Salvage Pathways of Pyrimidine Deoxyribonucleotides	3.49E00	2.5E-01	NaN	APOBEC3B,TK1
Cell Cycle Control of Chromosomal Replication	3.03E00	5.36E-02	NaN	CDC45,CDK1,CDT1
Mitotic Roles of Polo-Like Kinase	2.82E00	4.55E-02	NaN	CCNB2,CDC20,CDK1
DNA damage-induced 14-3-3σ Signaling	2.72E00	1.05E-01	NaN	CCNB2,CDK1
Cyclins and Cell Cycle Regulation	2.56E00	3.7E-02	NaN	CCNB2,CDK1,E2F1
Estrogen-mediated S-phase Entry	2.45E00	7.69E-02	NaN	CDK1,E2F1
ATM Signaling	2.34E00	3.09E-02	NaN	CCNB2,CDK1,RAD51
Neuropathic Pain Signaling In Dorsal Horn Neurons	2.28E00	2.94E-02	NaN	CAMK1D,GPR37,PLCD4
Pancreatic Adenocarcinoma Signaling	2.19E00	2.73E-02	NaN	BIRC5,E2F1,RAD51
Cell Cycle: G2/M DNA Damage Checkpoint Regulation	1.91E00	4.08E-02	NaN	CCNB2,CDK1
Hereditary Breast Cancer Signaling	1.91E00	2.14E-02	NaN	CDK1,E2F1,RAD51
Role of CHK Proteins in Cell Cycle Checkpoint Control	1.79E00	3.51E-02	NaN	CDK1,E2F1
Phospholipases	1.73E00	3.28E-02	NaN	PLCD4,RARRES3
Role of BRCA1 in DNA Damage Response	1.51E00	2.5E-02	NaN	E2F1,RAD51
Breast Cancer Regulation by Stathmin1	1.5E00	1.49E-02	NaN	CAMK1D,CDK1,E2F1
Salvage Pathways of Pyrimidine Ribonucleotides	1.36E00	2.06E-02	NaN	APOBEC3B,CDK1
p53 Signaling	1.35E00	2.04E-02	NaN	BIRC5,E2F1
DNA Double-Strand Break Repair by Homologous Recombination	1.33E00	7.14E-02	NaN	RAD51
Antioxidant Action of Vitamin C	1.28E00	1.87E-02	NaN	PLCD4,RARRES3
Parkinson's Signaling	1.27E00	6.25E-02	NaN	GPR37
Glioma Signaling	1.25E00	1.8E-02	NaN	CAMK1D,E2F1
GADD45 Signaling	1.2E00	5.26E-02	NaN	CDK1
Pyrimidine Deoxyribonucleotides De Novo Biosynthesis I	1.14E00	4.55E-02	NaN	RRM2
Cellular Effects of Sildenafil (Viagra)	1.13E00	1.53E-02	NaN	GPR37,PLCD4
D-myo-inositol (1,4,5)-Trisphosphate Biosynthesis	1.08E00	0.04	NaN	PLCD4
Ovarian Cancer Signaling	1.08E00	1.43E-02	NaN	E2F1,RAD51
Role of p14/p19ARF in Tumor Suppression	1.01E00	3.33E-02	NaN	E2F1
Sonic Hedgehog Signaling	1.01E00	3.33E-02	NaN	CDK1
DNA Methylation and Transcriptional Repression Signaling	9.59E-01	2.94E-02	NaN	HIST4H4
Glioblastoma Multiforme Signaling	9.55E-01	1.2E-02	NaN	E2F1,PLCD4
Cell Cycle Regulation by BTG Family Proteins	9.24E-01	2.7E-02	NaN	E2F1
Pyrimidine Ribonucleotides Interconversion	8.73E-01	2.38E-02	NaN	RAD54L
Synaptic Long Term Depression	8.7E-01	1.07E-02	NaN	PLCD4,RARRES3
Endothelin-1 Signaling	8.7E-01	1.07E-02	NaN	PLCD4,RARRES3
Pyrimidine Ribonucleotides De Novo Biosynthesis	8.54E-01	2.27E-02	NaN	RAD54L
Adrenomedullin signaling pathway	8.3E-01	1.01E-02	NaN	GPR37,PLCD4
Ephrin A Signaling	8.18E-01	2.08E-02	NaN	EFNA3
Thrombin Signaling	7.93E-01	9.57E-03	NaN	CAMK1D,PLCD4
Melanoma Signaling	7.93E-01	1.96E-02	NaN	E2F1
Role of NFAT in Cardiac Hypertrophy	7.75E-01	9.3E-03	NaN	CAMK1D,PLCD4
Transcriptional Regulatory Network in Embryonic Stem Cells	7.7E-01	1.85E-02	NaN	HIST4H4
Sperm Motility	7.54E-01	9.05E-03	NaN	PLCD4,RARRES3
SPINK1 Pancreatic Cancer Pathway	7.3E-01	1.67E-02	NaN	CTRL
Wnt/Ca+ pathway	7.17E-01	1.61E-02	NaN	PLCD4
Eicosanoid Signaling	7.03E-01	1.56E-02	NaN	RARRES3
Pyridoxal 5'-phosphate Salvage Pathway	6.99E-01	1.54E-02	NaN	CDK1
Regulation of Cellular Mechanics by Calpain Protease	6.93E-01	1.52E-02	NaN	CDK1
Cell Cycle: G1/S Checkpoint Regulation	6.86E-01	1.49E-02	NaN	E2F1
Melatonin Signaling	6.6E-01	1.39E-02	NaN	PLCD4
Small Cell Lung Cancer Signaling	6.6E-01	1.39E-02	NaN	E2F1
GPCR-Mediated Integration of Enteroendocrine Signaling Exemplified by an L Cell	6.54E-01	1.37E-02	NaN	PLCD4
Non-Small Cell Lung Cancer Signaling	6.48E-01	1.35E-02	NaN	E2F1
Leptin Signaling in Obesity	6.44E-01	1.33E-02	NaN	PLCD4
Glioma Invasiveness Signaling	6.44E-01	1.33E-02	NaN	HMMR
Angiopoietin Signaling	6.38E-01	1.32E-02	NaN	BIRC5
GDNF Family Ligand-Receptor Interactions	6.33E-01	1.3E-02	NaN	DOK3
Role of MAPK Signaling in the Pathogenesis of Influenza	6.29E-01	1.28E-02	NaN	RARRES3
Chemokine Signaling	6.18E-01	1.25E-02	NaN	CAMK1D
BMP signaling pathway	5.95E-01	1.18E-02	NaN	FST
Prostate Cancer Signaling	5.67E-01	1.09E-02	NaN	E2F1
GABA Receptor Signaling	5.54E-01	1.05E-02	NaN	GPR37
FAK Signaling	5.51E-01	1.04E-02	NaN	HMMR
Bladder Cancer Signaling	5.47E-01	1.03E-02	NaN	E2F1
UVA-Induced MAPK Signaling	5.44E-01	1.02E-02	NaN	PLCD4
Apoptosis Signaling	5.39E-01	1.01E-02	NaN	CDK1
Apelin Cardiomyocyte Signaling Pathway	5.36E-01	0.01	NaN	PLCD4
Sumoylation Pathway	5.24E-01	9.71E-03	NaN	ISG20
NER Pathway	5.24E-01	9.71E-03	NaN	HIST4H4
Chronic Myeloid Leukemia Signaling	5.21E-01	9.62E-03	NaN	E2F1
Telomerase Signaling	5.07E-01	9.26E-03	NaN	E2F1
GPCR-Mediated Nutrient Sensing in Enteroendocrine Cells	4.95E-01	8.93E-03	NaN	PLCD4
Neuroprotective Role of THOP1 in Alzheimer's Disease	4.83E-01	8.62E-03	NaN	CTRL
Sphingosine-1-phosphate Signaling	4.76E-01	8.47E-03	NaN	PLCD4
Atherosclerosis Signaling	4.58E-01	8.06E-03	NaN	RARRES3
Phagosome Formation	4.53E-01	7.94E-03	NaN	PLCD4
14-3-3-mediated Signaling	4.47E-01	7.81E-03	NaN	PLCD4
P2Y Purigenic Receptor Signaling Pathway	4.47E-01	7.81E-03	NaN	PLCD4
Endocannabinoid Neuronal Synapse Pathway	4.47E-01	7.81E-03	NaN	PLCD4
Synaptic Long Term Potentiation	4.45E-01	7.75E-03	NaN	PLCD4
p70S6K Signaling	4.42E-01	7.69E-03	NaN	PLCD4
PI3K Signaling in B Lymphocytes	4.23E-01	7.25E-03	NaN	PLCD4
Aryl Hydrocarbon Receptor Signaling	4.1E-01	6.99E-03	NaN	E2F1
Molecular Mechanisms of Cancer	4.09E-01	5.1E-03	NaN	CDK1,E2F1
Phagosome Maturation	3.94E-01	6.67E-03	NaN	DYNLRB2
D-myo-inositol-5-phosphate Metabolism	3.81E-01	6.41E-03	NaN	PLCD4
Regulation of eIF4 and p70S6K Signaling	3.77E-01	6.33E-03	NaN	RPS27
Aldosterone Signaling in Epithelial Cells	3.75E-01	6.29E-03	NaN	PLCD4
Dopamine-DARPP32 Feedback in cAMP Signaling	3.67E-01	6.13E-03	NaN	PLCD4
Ephrin Receptor Signaling	3.34E-01	5.56E-03	NaN	EFNA3
Dendritic Cell Maturation	3.28E-01	5.43E-03	NaN	PLCD4
PPARα/RXRα Activation	3.18E-01	5.26E-03	NaN	PLCD4
Gap Junction Signaling	3.04E-01	5.03E-03	NaN	PLCD4
Superpathway of Inositol Phosphate Compounds	3.04E-01	5.03E-03	NaN	PLCD4
Axonal Guidance Signaling	3.01E-01	4.11E-03	NaN	EFNA3,PLCD4
Calcium Signaling	2.93E-01	4.85E-03	NaN	CAMK1D
CREB Signaling in Neurons	2.91E-01	4.81E-03	NaN	PLCD4
mTOR Signaling	2.87E-01	4.74E-03	NaN	RPS27
EIF2 Signaling	2.68E-01	4.44E-03	NaN	RPS27
cAMP-mediated signaling	2.65E-01	4.41E-03	NaN	CAMK1D
Cardiac Hypertrophy Signaling	2.48E-01	4.15E-03	NaN	PLCD4
Opioid Signaling Pathway	2.38E-01	0.004	NaN	CAMK1D
Colorectal Cancer Metastasis Signaling	2.34E-01	3.94E-03	NaN	BIRC5
Phospholipase C Signaling	2.3E-01	3.89E-03	NaN	PLCD4
Protein Ubiquitination Pathway	2.14E-01	3.66E-03	NaN	CDC20
Xenobiotic Metabolism Signaling	0.2	3.47E-03	NaN	CAMK1D
Protein Kinase A Signaling	0	2.51E-03	NaN	PLCD4
Role of Macrophages, Fibroblasts and Endothelial Cells in Rheumatoid Arthritis	0	3.19E-03	NaN	PLCD4
Sirtuin Signaling Pathway	0	3.42E-03	NaN	E2F1
Neuroinflammation Signaling Pathway	0	3.32E-03	NaN	BIRC5
Cardiac Hypertrophy Signaling (Enhanced)	0	2.05E-03	NaN	PLCD4
Synaptogenesis Signaling Pathway	0	3.19E-03	NaN	EFNA3

## Sheet:  NACET-treated vs. cnt. (1%FCS)
Supplementary Dataset 2 C. Ingenuity Canonical Pathways of DEGs for NACET-treated vs. control cells under 1%FCS condition.
Ingenuity Canonical Pathways	-log(p-value)	Ratio	z-score	Molecules
NRF2-mediated Oxidative Stress Response	4.83E00	6.81E-02	1265	EPHX1,FTL,GCLC,GCLM,HMOX1,JUND,MAFF,MAFK,MGST1,NQO1,SOD3,TXN,TXNRD1
Glutathione Biosynthesis	3.11E00	6.67E-01	NaN	GCLC,GCLM
IL-17A Signaling in Fibroblasts	2.63E00	1.14E-01	NaN	CEBPB,CEBPD,MAPK11,NFKBID
Thioredoxin Pathway	2.29E00	2.86E-01	NaN	TXN,TXNRD1
Glutathione Redox Reactions I	2.18E00	1.25E-01	NaN	GPX1,GPX4,MGST1
Superoxide Radicals Degradation	2.17E00	2.5E-01	NaN	NQO1,SOD3
Xenobiotic Metabolism Signaling	2.13E00	3.82E-02	NaN	FTL,GCLC,HMOX1,HS3ST3A1,HS3ST3B1,MAOB,MAPK11,MGST1,NQO1,SCAND1,SOD3
D-myo-inositol (1,4,5,6)-Tetrakisphosphate Biosynthesis	2.09E00	4.96E-02	-1134	DUSP23,DUSP5,NUDT11,NUDT14,PPFIA4,PPM1K,SOCS3
D-myo-inositol (3,4,5,6)-tetrakisphosphate Biosynthesis	2.09E00	4.96E-02	-1134	DUSP23,DUSP5,NUDT11,NUDT14,PPFIA4,PPM1K,SOCS3
Apelin Adipocyte Signaling Pathway	2	6.17E-02	-0.447	GPX1,GPX4,LIPE,MAPK11,MGST1
Cell Cycle Control of Chromosomal Replication	1.9E00	7.14E-02	NaN	CDK1,CDK18,ORC6,TOP2A
γ-glutamyl Cycle	1.89E00	1.82E-01	NaN	GCLC,GCLM
3-phosphoinositide Degradation	1.88E00	4.52E-02	-1134	DUSP23,DUSP5,NUDT11,NUDT14,PPFIA4,PPM1K,SOCS3
D-myo-inositol-5-phosphate Metabolism	1.87E00	4.49E-02	-1134	DUSP23,DUSP5,NUDT11,NUDT14,PPFIA4,PPM1K,SOCS3
Methylglyoxal Degradation VI	1.79E00	1	NaN	LDHD
3-phosphoinositide Biosynthesis	1.73E00	4.22E-02	-1134	DUSP23,DUSP5,NUDT11,NUDT14,PPFIA4,PPM1K,SOCS3
AMPK Signaling	1.64E00	3.76E-02	-1342	AK5,GYS1,LIPE,MAPK11,PFKFB3,PFKFB4,PFKL,PPM1K
Inhibition of Matrix Metalloproteases	1.6E00	7.69E-02	NaN	MMP15,MMP19,MMP25
IL-10 Signaling	1.59E00	5.8E-02	NaN	HMOX1,MAPK11,NFKBID,SOCS3
Acute Phase Response Signaling	1.57E00	3.91E-02	0.447	CEBPB,FTL,HMOX1,MAPK11,NFKBID,SERPING1,SOCS3
Vitamin-C Transport	1.57E00	1.25E-01	NaN	TXN,TXNRD1
Parkinson's Signaling	1.57E00	1.25E-01	NaN	GPR37,MAPK11
Antioxidant Action of Vitamin C	1.52E00	4.67E-02	NaN	HMOX1,MAPK11,NFKBID,TXN,TXNRD1
Retinol Biosynthesis	1.52E00	7.14E-02	NaN	AKR1C3,LIPE,PNPLA2
Methylglyoxal Degradation III	1.47E00	1.11E-01	NaN	AKR1B1,AKR1C3
Reelin Signaling in Neurons	1.41E00	5.06E-02	NaN	APOE,ITGA4,LRP8,PAFAH1B3
Chondroitin Sulfate Biosynthesis (Late Stages)	1.37E00	6.25E-02	NaN	CHPF,HS3ST3A1,HS3ST3B1
Superpathway of Inositol Phosphate Compounds	1.36E00	3.52E-02	-1134	DUSP23,DUSP5,NUDT11,NUDT14,PPFIA4,PPM1K,SOCS3
N-acetylglucosamine Degradation I	1.32E00	3.33E-01	NaN	AMDHD2
IL-6 Signaling	1.27E00	3.97E-02	-1342	CEBPB,HSPB2,MAPK11,NFKBID,SOCS3
IL-22 Signaling	1.24E00	8.33E-02	NaN	MAPK11,SOCS3
Role of JAK family kinases in IL-6-type Cytokine Signaling	1.21E00	0.08	NaN	MAPK11,SOCS3
Chondroitin Sulfate Biosynthesis	1.21E00	5.36E-02	NaN	CHPF,HS3ST3A1,HS3ST3B1
Unfolded protein response	1.21E00	5.36E-02	NaN	CD82,CEBPB,CEBPD
Pentose Phosphate Pathway (Oxidative Branch)	1.2E00	2.5E-01	NaN	G6PD
Heme Degradation	1.2E00	2.5E-01	NaN	HMOX1
Branched-chain α-keto acid Dehydrogenase Complex	1.2E00	2.5E-01	NaN	BCKDHA
Melatonin Degradation II	1.2E00	2.5E-01	NaN	MAOB
N-acetylglucosamine Degradation II	1.2E00	2.5E-01	NaN	AMDHD2
IL-12 Signaling and Production in Macrophages	1.19E00	3.76E-02	NaN	APOE,APOM,CEBPB,MAPK11,MST1
Role of Macrophages, Fibroblasts and Endothelial Cells in Rheumatoid Arthritis	1.16E00	2.88E-02	NaN	CEBPB,CEBPD,FZD1,MIF,NFKBID,SFRP4,SOCS3,TLR1,TLR3
Dermatan Sulfate Biosynthesis	1.15E00	5.08E-02	NaN	CHPF,HS3ST3A1,HS3ST3B1
LPS/IL-1 Mediated Inhibition of RXR Function	1.14E00	3.12E-02	NaN	APOE,FABP3,HS3ST3A1,HS3ST3B1,MAOB,MGST1,SOD3
Salvage Pathways of Pyrimidine Ribonucleotides	1.14E00	4.12E-02	1000	AK5,CDK1,CDK18,TTK
Creatine-phosphate Biosynthesis	1.11E00	0.2	NaN	CKB
Eumelanin Biosynthesis	1.11E00	0.2	NaN	MIF
Myo-inositol Biosynthesis	1.11E00	0.2	NaN	ISYNA1
Sertoli Cell-Sertoli Cell Junction Signaling	1.09E00	3.23E-02	NaN	BCAR1,ITGA4,JUP,MAPK11,TUBB2A,TUBB3
Pyridoxal 5'-phosphate Salvage Pathway	1.06E00	4.62E-02	NaN	CDK1,CDK18,TTK
Chondroitin and Dermatan Biosynthesis	1.03E00	1.67E-01	NaN	CHPF
Glycogen Biosynthesis II (from UDP-D-Glucose)	1.03E00	1.67E-01	NaN	GYS1
4-1BB Signaling in T Lymphocytes	1.03E00	6.25E-02	NaN	MAPK11,NFKBID
Paxillin Signaling	9.87E-01	3.64E-02	NaN	BCAR1,ITGA4,ITGB4,MAPK11
MIF-mediated Glucocorticoid Regulation	9.83E-01	5.88E-02	NaN	MIF,NFKBID
Role of JAK2 in Hormone-like Cytokine Signaling	9.83E-01	5.88E-02	NaN	SH2B2,SOCS3
Retinoate Biosynthesis I	9.83E-01	5.88E-02	NaN	AKR1B1,AKR1C3
Leukocyte Extravasation Signaling	9.79E-01	3.02E-02	-1633	BCAR1,ITGA4,MAPK11,MMP15,MMP19,MMP25
HIF1α Signaling	9.47E-01	3.51E-02	NaN	MAPK11,MMP15,MMP19,MMP25
Colorectal Cancer Metastasis Signaling	9.24E-01	2.76E-02	-1134	FZD1,MMP15,MMP19,MMP25,PTGER2,TLR1,TLR3
Complement System	9.21E-01	5.41E-02	NaN	CFD,SERPING1
TREM1 Signaling	9.17E-01	0.04	NaN	CASP1,TLR1,TLR3
Sphingomyelin Metabolism	9.14E-01	1.25E-01	NaN	SMPD3
Heparan Sulfate Biosynthesis (Late Stages)	9.03E-01	3.95E-02	NaN	HS3ST3A1,HS3ST3B1,LIPE
Toll-like Receptor Signaling	9.03E-01	3.95E-02	NaN	MAPK11,TLR1,TLR3
Notch Signaling	9.03E-01	5.26E-02	NaN	DTX2,HES1
April Mediated Signaling	8.83E-01	5.13E-02	NaN	MAPK11,NFKBID
Osteoarthritis Pathway	8.79E-01	2.82E-02	-0.816	ADAMTS5,CASP1,CEBPB,FZD1,HES1,ITGA4
LXR/RXR Activation	8.76E-01	3.31E-02	-2000	APOE,APOM,TLR3,VTN
Role of PKR in Interferon Induction and Antiviral Response	8.48E-01	4.88E-02	NaN	NFKBID,TLR3
B Cell Activating Factor Signaling	8.48E-01	4.88E-02	NaN	MAPK11,NFKBID
Triacylglycerol Biosynthesis	8.48E-01	4.88E-02	NaN	ELOVL6,LIPT2
MIF Regulation of Innate Immunity	8.33E-01	4.76E-02	NaN	MIF,NFKBID
Phagosome Formation	8.33E-01	3.17E-02	NaN	ITGA4,TLR1,TLR3,VTN
Pentose Phosphate Pathway	8.24E-01	0.1	NaN	G6PD
Heparan Sulfate Biosynthesis	8.21E-01	3.61E-02	NaN	HS3ST3A1,HS3ST3B1,LIPE
PEDF Signaling	8.21E-01	3.61E-02	NaN	MAPK11,NFKBID,PNPLA2
Oncostatin M Signaling	8.15E-01	4.65E-02	NaN	CHI3L1,PLAU
iNOS Signaling	7.85E-01	4.44E-02	NaN	MAPK11,NFKBID
Stearate Biosynthesis I (Animals)	7.85E-01	4.44E-02	NaN	ELOVL6,LIPT2
Granulocyte Adhesion and Diapedesis	7.83E-01	2.79E-02	NaN	CCL26,ITGA4,MMP15,MMP19,MMP25
Dermatan Sulfate Biosynthesis (Late Stages)	7.7E-01	4.35E-02	NaN	HS3ST3A1,HS3ST3B1
Endothelin-1 Signaling	7.3E-01	2.67E-02	0.447	CASP1,HMOX1,MAPK11,PTGER2,SHC2
Cell Cycle: G2/M DNA Damage Checkpoint Regulation	7.28E-01	4.08E-02	NaN	CDK1,TOP2A
Bile Acid Biosynthesis, Neutral Pathway	7.19E-01	7.69E-02	NaN	AKR1C3
Sirtuin Signaling Pathway	7.1E-01	2.4E-02	1342	ATP5F1D,G6PD,LDHD,NDUFS7,NQO1,PFKFB3,SOD3
UVC-Induced MAPK Signaling	7.01E-01	3.92E-02	NaN	MAPK11,SMPD3
Agranulocyte Adhesion and Diapedesis	6.99E-01	2.6E-02	NaN	CCL26,ITGA4,MMP15,MMP19,MMP25
Type II Diabetes Mellitus Signaling	6.97E-01	2.8E-02	NaN	CEBPB,NFKBID,SMPD3,SOCS3
Androgen Biosynthesis	6.9E-01	7.14E-02	NaN	AKR1C3
Phenylalanine Degradation IV (Mammalian, via Side Chain)	6.9E-01	7.14E-02	NaN	MAOB
Endocannabinoid Cancer Inhibition Pathway	6.9E-01	2.78E-02	1000	CASP1,SMPD3,TWIST1,VIM
Triacylglycerol Degradation	6.88E-01	3.85E-02	NaN	LIPE,PNPLA2
Bladder Cancer Signaling	6.84E-01	3.09E-02	NaN	MMP15,MMP19,MMP25
Apoptosis Signaling	6.68E-01	3.03E-02	NaN	CDK1,ENDOG,NFKBID
Neuroinflammation Signaling Pathway	6.66E-01	2.33E-02	0.378	BIRC7,CASP1,FZD1,HMOX1,MAPK11,TLR1,TLR3
Choline Biosynthesis III	6.64E-01	6.67E-02	NaN	HMOX1
Adrenomedullin signaling pathway	6.64E-01	2.53E-02	-2236	CEBPB,GPR37,MAPK11,RAMP2,SHC2
Role of IL-17A in Arthritis	6.52E-01	3.64E-02	NaN	MAPK11,NFKBID
Granzyme B Signaling	6.4E-01	6.25E-02	NaN	ENDOG
Epithelial Adherens Junction Signaling	6.29E-01	2.61E-02	NaN	BAIAP2,JUP,TUBB2A,TUBB3
Ubiquinol-10 Biosynthesis (Eukaryotic)	6.16E-01	5.88E-02	NaN	BCKDHA
Valine Degradation I	5.95E-01	5.56E-02	NaN	BCKDHA
PCP pathway	5.87E-01	3.28E-02	NaN	FZD1,JUND
Wnt/Ca+ pathway	5.77E-01	3.23E-02	NaN	FZD1,PDE6G
GADD45 Signaling	5.75E-01	5.26E-02	NaN	CDK1
DNA damage-induced 14-3-3σ Signaling	5.75E-01	5.26E-02	NaN	CDK1
Type I Diabetes Mellitus Signaling	5.73E-01	2.7E-02	NaN	MAPK11,NFKBID,SOCS3
Eicosanoid Signaling	5.58E-01	3.12E-02	NaN	AKR1C3,PTGER2
Cardiomyocyte Differentiation via BMP Receptors	5.56E-01	0.05	NaN	NPPB
The Visual Cycle	5.56E-01	0.05	NaN	AKR1C3
Inflammasome pathway	5.56E-01	0.05	NaN	CASP1
IL-17A Signaling in Airway Cells	5.48E-01	3.08E-02	NaN	MAPK11,NFKBID
CD40 Signaling	5.39E-01	3.03E-02	NaN	MAPK11,NFKBID
Regulation of Cellular Mechanics by Calpain Protease	5.39E-01	3.03E-02	NaN	CDK1,ITGA4
Putrescine Degradation III	5.38E-01	4.76E-02	NaN	MAOB
Mitochondrial Dysfunction	5.24E-01	2.34E-02	NaN	ATP5F1D,GPX4,MAOB,NDUFS7
Pyrimidine Deoxyribonucleotides De Novo Biosynthesis I	5.21E-01	4.55E-02	NaN	AK5
Renin-Angiotensin Signaling	5.2E-01	2.52E-02	NaN	MAPK11,PTGER2,SHC2
Germ Cell-Sertoli Cell Junction Signaling	5.14E-01	2.31E-02	NaN	BCAR1,JUP,TUBB2A,TUBB3
Remodeling of Epithelial Adherens Junctions	5.13E-01	2.9E-02	NaN	TUBB2A,TUBB3
Atherosclerosis Signaling	4.89E-01	2.42E-02	NaN	APOE,APOM,ITGA4
Tumoricidal Function of Hepatic Natural Killer Cells	4.89E-01	4.17E-02	NaN	ENDOG
Actin Nucleation by ARP-WASP Complex	4.88E-01	2.78E-02	NaN	BAIAP2,ITGA4
Caveolar-mediated Endocytosis Signaling	4.8E-01	2.74E-02	NaN	ITGA4,ITGB4
FXR/RXR Activation	4.78E-01	2.38E-02	NaN	APOE,APOM,VTN
IL-17A Signaling in Gastric Cells	4.75E-01	0.04	NaN	MAPK11
Tryptophan Degradation X (Mammalian, via Tryptamine)	4.75E-01	0.04	NaN	MAOB
Hypoxia Signaling in the Cardiovascular System	4.74E-01	2.7E-02	NaN	NFKBID,NQO1
14-3-3-mediated Signaling	4.66E-01	2.34E-02	NaN	TUBB2A,TUBB3,VIM
Glioma Invasiveness Signaling	4.66E-01	2.67E-02	NaN	PLAU,VTN
Estrogen-mediated S-phase Entry	4.62E-01	3.85E-02	NaN	CDK1
Glycolysis I	4.62E-01	3.85E-02	NaN	PFKL
Gluconeogenesis I	4.62E-01	3.85E-02	NaN	ME1
Apelin Liver Signaling Pathway	4.62E-01	3.85E-02	NaN	EDN2
Dendritic Cell Maturation	4.6E-01	2.17E-02	-1000	FSCN1,MAPK11,NFKBID,TLR3
Erythropoietin Signaling	4.51E-01	2.6E-02	NaN	NFKBID,SOCS3
GDNF Family Ligand-Receptor Interactions	4.51E-01	2.6E-02	NaN	DOK3,DOK7
VDR/RXR Activation	4.44E-01	2.56E-02	NaN	CEBPB,HES1
Agrin Interactions at Neuromuscular Junction	4.44E-01	2.56E-02	NaN	ITGA4,NRG1
PI3K/AKT Signaling	4.44E-01	2.27E-02	NaN	GYS1,ITGA4,NFKBID
Production of Nitric Oxide and Reactive Oxygen Species in Macrophages	4.38E-01	2.12E-02	-2000	APOE,APOM,MAPK11,NFKBID
Adipogenesis pathway	4.34E-01	2.24E-02	NaN	CEBPB,CEBPD,FZD1
STAT3 Pathway	4.28E-01	2.22E-02	NaN	IL17RB,MAPK11,SOCS3
IL-17 Signaling	4.24E-01	2.47E-02	NaN	CEBPB,MAPK11
JAK/Stat Signaling	4.24E-01	2.47E-02	NaN	CEBPB,SOCS3
RAR Activation	4.17E-01	2.06E-02	NaN	AKR1B1,AKR1C3,MAPK11,SCAND1
Prolactin Signaling	4.17E-01	2.44E-02	NaN	CEBPB,SOCS3
TNFR2 Signaling	4.12E-01	3.33E-02	NaN	NFKBID
Dopamine Degradation	4.12E-01	3.33E-02	NaN	MAOB
Sonic Hedgehog Signaling	4.12E-01	3.33E-02	NaN	CDK1
Axonal Guidance Signaling	4.1E-01	1.85E-02	NaN	ADAMTS5,BAIAP2,BCAR1,FZD1,ITGA4,MMP15,MMP25,TUBB2A,TUBB3
LPS-stimulated MAPK Signaling	4.1E-01	2.41E-02	NaN	MAPK11,NFKBID
NF-κB Activation by Viruses	4.1E-01	2.41E-02	NaN	ITGA4,NFKBID
Insulin Receptor Signaling	4.03E-01	2.14E-02	NaN	GYS1,LIPE,SOCS3
TR/RXR Activation	3.98E-01	2.35E-02	NaN	AKR1C3,ME1
HER-2 Signaling in Breast Cancer	3.98E-01	2.35E-02	NaN	ITGB4,NRG1
Glutathione-mediated Detoxification	3.91E-01	3.12E-02	NaN	MGST1
Aryl Hydrocarbon Receptor Signaling	3.89E-01	2.1E-02	NaN	HSPB2,MGST1,NQO1
Crosstalk between Dendritic Cells and Natural Killer Cells	3.74E-01	2.25E-02	NaN	FSCN1,TLR3
RANK Signaling in Osteoclasts	3.74E-01	2.25E-02	NaN	MAPK11,NFKBID
IL-9 Signaling	3.72E-01	2.94E-02	NaN	SOCS3
DNA Methylation and Transcriptional Repression Signaling	3.72E-01	2.94E-02	NaN	HIST4H4
Inhibition of Angiogenesis by TSP1	3.72E-01	2.94E-02	NaN	MAPK11
Altered T Cell and B Cell Signaling in Rheumatoid Arthritis	3.69E-01	2.22E-02	NaN	TLR1,TLR3
IL-1 Signaling	3.63E-01	2.2E-02	NaN	MAPK11,NFKBID
Death Receptor Signaling	3.63E-01	2.2E-02	NaN	HSPB2,NFKBID
Th17 Activation Pathway	3.63E-01	2.2E-02	NaN	PTGER2,SOCS3
Coagulation System	3.62E-01	2.86E-02	NaN	PLAU
TWEAK Signaling	3.62E-01	2.86E-02	NaN	NFKBID
Noradrenaline and Adrenaline Degradation	3.62E-01	2.86E-02	NaN	MAOB
Phagosome Maturation	3.59E-01	0.02	NaN	DYNLRB2,TUBB2A,TUBB3
Factors Promoting Cardiogenesis in Vertebrates	3.52E-01	2.15E-02	NaN	FZD1,NPPB
Regulation of Actin-based Motility by Rho	3.47E-01	2.13E-02	NaN	BAIAP2,ITGA4
ErbB Signaling	3.41E-01	2.11E-02	NaN	MAPK11,NRG1
Role of Pattern Recognition Receptors in Recognition of Bacteria and Viruses	3.38E-01	1.94E-02	NaN	CASP1,TLR1,TLR3
Neuregulin Signaling	3.36E-01	2.08E-02	NaN	ITGA4,NRG1
Communication between Innate and Adaptive Immune Cells	3.36E-01	2.08E-02	NaN	TLR1,TLR3
FAK Signaling	3.36E-01	2.08E-02	NaN	BCAR1,ITGA4
TGF-β Signaling	3.36E-01	2.08E-02	NaN	AMH,MAPK11
Glucocorticoid Receptor Signaling	3.34E-01	1.78E-02	NaN	CEBPB,KRT32,KRT33B,MAPK11,NFKBID,PLAU
ATM Signaling	3.32E-01	2.06E-02	NaN	CDK1,MAPK11
Docosahexaenoic Acid (DHA) Signaling	3.28E-01	2.56E-02	NaN	PNPLA2
Gαq Signaling	3.27E-01	1.9E-02	NaN	GYS1,HMOX1,NFKBID
Amyotrophic Lateral Sclerosis Signaling	3.26E-01	2.04E-02	NaN	CASP1,GPX1
p53 Signaling	3.26E-01	2.04E-02	NaN	SERPINE2,TRIM29
UVA-Induced MAPK Signaling	3.26E-01	2.04E-02	NaN	MAPK11,SMPD3
Role of Osteoblasts, Osteoclasts and Chondrocytes in Rheumatoid Arthritis	3.19E-01	1.81E-02	NaN	ADAMTS5,FZD1,NFKBID,SFRP4
Estrogen Biosynthesis	3.12E-01	2.44E-02	NaN	AKR1C3
tRNA Splicing	3.05E-01	2.38E-02	NaN	PDE6G
Pyrimidine Ribonucleotides Interconversion	3.05E-01	2.38E-02	NaN	AK5
NER Pathway	3.03E-01	1.94E-02	NaN	HIST4H4,TOP2A
Mouse Embryonic Stem Cell Pluripotency	2.98E-01	1.92E-02	NaN	FZD1,MAPK11
PPAR Signaling	2.98E-01	1.92E-02	NaN	NFKBID,SCAND1
Serotonin Receptor Signaling	2.98E-01	2.33E-02	NaN	MAOB
Cdc42 Signaling	2.94E-01	1.8E-02	NaN	BAIAP2,ITGA4,MAPK11
Role of RIG1-like Receptors in Antiviral Innate Immunity	2.91E-01	2.27E-02	NaN	NFKBID
Pyrimidine Ribonucleotides De Novo Biosynthesis	2.91E-01	2.27E-02	NaN	AK5
IL-23 Signaling Pathway	2.84E-01	2.22E-02	NaN	SOCS3
Virus Entry via Endocytic Pathways	2.81E-01	1.85E-02	NaN	ITGA4,ITGB4
Oxidative Phosphorylation	2.77E-01	1.83E-02	NaN	ATP5F1D,NDUFS7
PFKFB4 Signaling Pathway	2.77E-01	2.17E-02	NaN	PFKFB4
Rac Signaling	2.65E-01	1.79E-02	NaN	BAIAP2,ITGA4
Ephrin A Signaling	2.65E-01	2.08E-02	NaN	BCAR1
TNFR1 Signaling	2.54E-01	0.02	NaN	NFKBID
NF-κB Signaling	2.53E-01	1.67E-02	NaN	NFKBID,TLR1,TLR3
Neuroprotective Role of THOP1 in Alzheimer's Disease	2.5E-01	1.72E-02	NaN	CFD,PRSS27
Amyloid Processing	2.48E-01	1.96E-02	NaN	MAPK11
Sphingosine-1-phosphate Signaling	2.43E-01	1.69E-02	NaN	CASP1,SMPD3
p38 MAPK Signaling	2.43E-01	1.69E-02	NaN	HSPB2,MAPK11
CD27 Signaling in Lymphocytes	2.37E-01	1.89E-02	NaN	NFKBID
UVB-Induced MAPK Signaling	2.37E-01	1.89E-02	NaN	MAPK11
Phototransduction Pathway	2.37E-01	1.89E-02	NaN	PDE6G
Lymphotoxin β Receptor Signaling	2.33E-01	1.85E-02	NaN	NFKBID
Transcriptional Regulatory Network in Embryonic Stem Cells	2.33E-01	1.85E-02	NaN	HIST4H4
EGF Signaling	2.23E-01	1.79E-02	NaN	MAPK11
Role of CHK Proteins in Cell Cycle Checkpoint Control	2.18E-01	1.75E-02	NaN	CDK1
Glutamate Receptor Signaling	2.18E-01	1.75E-02	NaN	SLC1A7
MSP-RON Signaling Pathway	2.09E-01	1.69E-02	NaN	MST1
Semaphorin Signaling in Neurons	2.05E-01	1.67E-02	NaN	DPYSL4
SPINK1 Pancreatic Cancer Pathway	2.05E-01	1.67E-02	NaN	CPA4
Induction of Apoptosis by HIV1	2.01E-01	1.64E-02	NaN	NFKBID
Phospholipases	2.01E-01	1.64E-02	NaN	HMOX1
Fc Epsilon RI Signaling	0	8.47E-03	NaN	MAPK11
Actin Cytoskeleton Signaling	0	1.36E-02	NaN	BAIAP2,BCAR1,ITGA4
Huntington's Disease Signaling	0	1.26E-02	NaN	ATP5F1D,CASP1,PENK
PPARα/RXRα Activation	0	5.26E-03	NaN	NFKBID
Hepatic Cholestasis	0	5.43E-03	NaN	NFKBID
Ceramide Signaling	0	1.12E-02	NaN	SMPD3
Tight Junction Signaling	0	5.95E-03	NaN	F2RL2
Role of BRCA1 in DNA Damage Response	0	1.25E-02	NaN	BARD1
α-Adrenergic Signaling	0	1.05E-02	NaN	GYS1
Activation of IRF by Cytosolic Pattern Recognition Receptors	0	1.59E-02	NaN	NFKBID
Clathrin-mediated Endocytosis Signaling	0	1.55E-02	NaN	APOE,APOM,ITGB4
Fcγ Receptor-mediated Phagocytosis in Macrophages and Monocytes	0	1.06E-02	NaN	HMOX1
IL-8 Signaling	0	0.005	NaN	HMOX1
Role of NFAT in Regulation of the Immune Response	0	5.49E-03	NaN	NFKBID
CCR5 Signaling in Macrophages	0	1.06E-02	NaN	MAPK11
fMLP Signaling in Neutrophils	0	8.55E-03	NaN	NFKBID
CXCR4 Signaling	0	5.95E-03	NaN	BCAR1
CCR3 Signaling in Eosinophils	0	1.6E-02	NaN	CCL26,MAPK11
CD28 Signaling in T Helper Cells	0	8.26E-03	NaN	NFKBID
IL-15 Signaling	0	1.39E-02	NaN	MAPK11
Angiopoietin Signaling	0	1.32E-02	NaN	NFKBID
Cellular Effects of Sildenafil (Viagra)	0	7.63E-03	NaN	GPR37
Neuropathic Pain Signaling In Dorsal Horn Neurons	0	9.8E-03	NaN	GPR37
Relaxin Signaling	0	1.33E-02	NaN	NFKBID,PDE6G
Thrombin Signaling	0	9.57E-03	NaN	F2RL2,MAPK11
Cardiac Hypertrophy Signaling	0	4.15E-03	NaN	MAPK11
CDK5 Signaling	0	9.26E-03	NaN	MAPK11
iCOS-iCOSL Signaling in T Helper Cells	0	8.93E-03	NaN	NFKBID
Molecular Mechanisms of Cancer	0	1.53E-02	NaN	CDK1,CDK18,FZD1,ITGA4,MAPK11,NFKBID
Corticotropin Releasing Hormone Signaling	0	1.38E-02	NaN	JUND,MAPK11
Mitotic Roles of Polo-Like Kinase	0	1.52E-02	NaN	CDK1
HGF Signaling	0	8.93E-03	NaN	ITGA4
HMGB1 Signaling	0	6.02E-03	NaN	MAPK11
FLT3 Signaling in Hematopoietic Progenitor Cells	0	1.19E-02	NaN	MAPK11
GNRH Signaling	0	5.78E-03	NaN	MAPK11
Cholecystokinin/Gastrin-mediated Signaling	0	8.4E-03	NaN	BCAR1
Human Embryonic Stem Cell Pluripotency	0	7.35E-03	NaN	FZD1
Melanocyte Development and Pigmentation Signaling	0	1.05E-02	NaN	SH2B2
Aldosterone Signaling in Epithelial Cells	0	1.26E-02	NaN	DNAJC28,HSPB2
Role of NANOG in Mammalian Embryonic Stem Cell Pluripotency	0	8.33E-03	NaN	FZD1
Growth Hormone Signaling	0	1.39E-02	NaN	SOCS3
Prostate Cancer Signaling	0	1.09E-02	NaN	NFKBID
Small Cell Lung Cancer Signaling	0	1.39E-02	NaN	NFKBID
Basal Cell Carcinoma Signaling	0	1.37E-02	NaN	FZD1
Acute Myeloid Leukemia Signaling	0	1.11E-02	NaN	JUP
Gα12/13 Signaling	0	1.53E-02	NaN	F2RL2,NFKBID
p70S6K Signaling	0	7.69E-03	NaN	F2RL2
mTOR Signaling	0	4.74E-03	NaN	HMOX1
Pancreatic Adenocarcinoma Signaling	0	9.09E-03	NaN	HMOX1
Systemic Lupus Erythematosus Signaling	0	4.33E-03	NaN	RNU11
ILK Signaling	0	1.04E-02	NaN	ITGB4,VIM
EIF2 Signaling	0	4.44E-03	NaN	RPL18A
PAK Signaling	0	1.02E-02	NaN	ITGA4
Hereditary Breast Cancer Signaling	0	1.43E-02	NaN	BARD1,CDK1
RhoA Signaling	0	8.13E-03	NaN	BAIAP2
Phospholipase C Signaling	0	7.78E-03	NaN	HMOX1,ITGA4
Ovarian Cancer Signaling	0	7.14E-03	NaN	FZD1
Protein Kinase A Signaling	0	1.5E-02	0.000	DUSP5,EBI3,GYS1,LIPE,NFKBID,PDE6G
Regulation of eIF4 and p70S6K Signaling	0	1.27E-02	NaN	ITGA4,MAPK11
Leptin Signaling in Obesity	0	1.33E-02	NaN	SOCS3
Role of NFAT in Cardiac Hypertrophy	0	4.65E-03	NaN	MAPK11
Breast Cancer Regulation by Stathmin1	0	1.49E-02	NaN	CDK1,TUBB2A,TUBB3
Glioblastoma Multiforme Signaling	0	6.02E-03	NaN	FZD1
Regulation of IL-2 Expression in Activated and Anergic T Lymphocytes	0	1.12E-02	NaN	NFKBID
Role of Wnt/GSK-3β Signaling in the Pathogenesis of Influenza	0	1.28E-02	NaN	FZD1
PKCθ Signaling in T Lymphocytes	0	6.41E-03	NaN	NFKBID
Role of MAPK Signaling in the Pathogenesis of Influenza	0	1.28E-02	NaN	MAPK11
Role of PI3K/AKT Signaling in the Pathogenesis of Influenza	0	1.54E-02	NaN	NFKBID
OX40 Signaling Pathway	0	1.11E-02	NaN	NFKBID
PI3K Signaling in B Lymphocytes	0	7.25E-03	NaN	NFKBID
Cyclins and Cell Cycle Regulation	0	1.23E-02	NaN	CDK1
Role of Tissue Factor in Cancer	0	8.26E-03	NaN	MAPK11
Role of JAK1 and JAK3 in γc Cytokine Signaling	0	1.43E-02	NaN	SOCS3
NGF Signaling	0	8.7E-03	NaN	SMPD3
Signaling by Rho Family GTPases	0	1.23E-02	NaN	BAIAP2,ITGA4,VIM
RhoGDI Signaling	0	5.56E-03	NaN	ITGA4
Gap Junction Signaling	0	1.01E-02	NaN	TUBB2A,TUBB3
ErbB2-ErbB3 Signaling	0	1.52E-02	NaN	NRG1
ErbB4 Signaling	0	1.45E-02	NaN	NRG1
Serotonin Degradation	0	1.49E-02	NaN	MAOB
Superpathway of Melatonin Degradation	0	1.54E-02	NaN	MAOB
Gαs Signaling	0	9.35E-03	NaN	PTGER2
Regulation of the Epithelial-Mesenchymal Transition Pathway	0	1.03E-02	NaN	FZD1,TWIST1
Sperm Motility	0	4.52E-03	NaN	NPPB
Tec Kinase Signaling	0	6.06E-03	NaN	ITGA4
HIPPO signaling	0	1.18E-02	NaN	MST1
Estrogen Receptor Signaling	0	7.3E-03	NaN	MED16
Cell Cycle: G1/S Checkpoint Regulation	0	1.49E-02	NaN	NRG1
ERK/MAPK Signaling	0	1.55E-02	NaN	BCAR1,HSPB2,ITGA4
PTEN Signaling	0	1.59E-02	NaN	BCAR1,ITGA4
Cardiac β-adrenergic Signaling	0	7.14E-03	NaN	PDE6G
Protein Ubiquitination Pathway	0	7.33E-03	NaN	DNAJC28,HSPB2
FGF Signaling	0	1.18E-02	NaN	MAPK11
GABA Receptor Signaling	0	1.05E-02	NaN	GPR37
B Cell Receptor Signaling	0	1.08E-02	NaN	MAPK11,NFKBID
Wnt/β-catenin Signaling	0	1.16E-02	NaN	FZD1,SFRP4
Chemokine Signaling	0	1.25E-02	NaN	MAPK11
Integrin Signaling	0	1.4E-02	NaN	BCAR1,ITGA4,ITGB4
IGF-1 Signaling	0	9.52E-03	NaN	SOCS3
Dopamine Receptor Signaling	0	1.3E-02	NaN	MAOB
cAMP-mediated signaling	0	8.81E-03	NaN	PDE6G,PTGER2
T Cell Receptor Signaling	0	9.43E-03	NaN	SHB
G-Protein Coupled Receptor Signaling	0	1.1E-02	NaN	NFKBID,PDE6G,PTGER2
BMP signaling pathway	0	1.18E-02	NaN	MAPK11
Gustation Pathway	0	1.31E-02	NaN	PDE6G,TAS2R19
Macropinocytosis Signaling	0	1.3E-02	NaN	ITGB4
Th1 and Th2 Activation Pathway	0	1.16E-02	NaN	IL17RB,SOCS3
Th1 Pathway	0	8.13E-03	NaN	SOCS3
Th2 Pathway	0	1.45E-02	NaN	IL17RB,SOCS3
IL-7 Signaling Pathway	0	1.27E-02	NaN	MAPK11
Opioid Signaling Pathway	0	0.008	NaN	NPBWR1,PENK
Iron homeostasis signaling pathway	0	1.46E-02	NaN	FTL,HMOX1
Endocannabinoid Neuronal Synapse Pathway	0	7.81E-03	NaN	MAPK11
Endocannabinoid Developing Neuron Pathway	0	8.62E-03	NaN	MAPK11
Apelin Cardiomyocyte Signaling Pathway	0	0.01	NaN	MAPK11
Cardiac Hypertrophy Signaling (Enhanced)	0	1.44E-02	-1134	FZD1,HSPB2,IL17RB,ITGA4,MAPK11,NPPB,PDE6G
Synaptogenesis Signaling Pathway	0	1.28E-02	0.000	APOE,LRP8,NLGN1,SHC2
Systemic Lupus Erythematosus In T Cell Signaling Pathway	0	2.99E-03	NaN	CASP1
Calcium Signaling	0	9.71E-03	NaN	ASPH,TNNC1
Ephrin Receptor Signaling	0	1.11E-02	NaN	BCAR1,ITGA4

## Sheet: NACET-treated vs. cnt. (10%FCS)
Supplementary Dataset 2. Ingenuity Canonical Pathways of DEGs for NACET-treated vs. control cells under 10%FCS condition.
Ingenuity Canonical Pathways	-log(p-value)	Ratio	z-score	Molecules
Vitamin-C Transport	5.17E00	2.5E-01	NaN	GLRX,SLC2A3,TXN,TXNRD1
NRF2-mediated Oxidative Stress Response	4.6E00	4.71E-02	2646	EPHX1,FTL,GCLM,HMOX1,MAFG,MGST1,NQO1,TXN,TXNRD1
Antioxidant Action of Vitamin C	3.64E00	5.61E-02	NaN	GLRX,HMOX1,RARRES3,SLC2A3,TXN,TXNRD1
Thioredoxin Pathway	2.88E00	2.86E-01	NaN	TXN,TXNRD1
Methylglyoxal Degradation VI	2.1E00	1	NaN	LDHD
Xenobiotic Metabolism Signaling	2.05E00	2.43E-02	NaN	ABCC3,CYP1B1,FMO4,FTL,HMOX1,MGST1,NQO1
Methylglyoxal Degradation III	2.04E00	1.11E-01	NaN	AKR1B1,AKR1C3
Eicosanoid Signaling	1.83E00	4.69E-02	NaN	AKR1C3,LTB4R2,RARRES3
Gluconeogenesis I	1.74E00	7.69E-02	NaN	ENO2,ME1
Glutathione Biosynthesis	1.62E00	3.33E-01	NaN	GCLM
DNA Methylation and Transcriptional Repression Signaling	1.52E00	5.88E-02	NaN	HIST1H4H,HIST4H4
Retinoate Biosynthesis I	1.52E00	5.88E-02	NaN	AKR1B1,AKR1C3
Sirtuin Signaling Pathway	1.51E00	2.05E-02	1342	G6PD,LDHD,MAP1LC3A,NQO1,PDK1,PFKFB3
Pentose Phosphate Pathway (Oxidative Branch)	1.5E00	2.5E-01	NaN	G6PD
Heme Degradation	1.5E00	2.5E-01	NaN	HMOX1
PRPP Biosynthesis I	1.5E00	2.5E-01	NaN	PRPS1L1
Ascorbate Recycling (Cytosolic)	1.5E00	2.5E-01	NaN	GLRX
Glutathione Redox Reactions II	1.5E00	2.5E-01	NaN	GLRX
Estrogen Biosynthesis	1.37E00	4.88E-02	NaN	AKR1C3,CYP1B1
Glycogen Biosynthesis II (from UDP-D-Glucose)	1.33E00	1.67E-01	NaN	GYS1
Superoxide Radicals Degradation	1.2E00	1.25E-01	NaN	NQO1
Sphingomyelin Metabolism	1.2E00	1.25E-01	NaN	SMPD3
Transcriptional Regulatory Network in Embryonic Stem Cells	1.15E00	3.7E-02	NaN	HIST1H4H,HIST4H4
Cell Cycle Control of Chromosomal Replication	1.13E00	3.57E-02	NaN	CDK18,CDT1
Pentose Phosphate Pathway	1.11E00	0.1	NaN	G6PD
SPINK1 Pancreatic Cancer Pathway	1.08E00	3.33E-02	NaN	CPA4,CTRL
γ-glutamyl Cycle	1.07E00	9.09E-02	NaN	GCLM
Phospholipases	1.06E00	3.28E-02	NaN	HMOX1,RARRES3
AMPK Signaling	1.03E00	1.88E-02	NaN	GYS1,PFKFB3,PFKFB4,PPM1K
Nicotine Degradation II	1.02E00	3.08E-02	NaN	CYP1B1,FMO4
Iron homeostasis signaling pathway	1.01E00	2.19E-02	NaN	FTL,HMOX1,SLC48A1
Bile Acid Biosynthesis, Neutral Pathway	1	7.69E-02	NaN	AKR1C3
Insulin Receptor Signaling	9.87E-01	2.14E-02	NaN	GYS1,PPP1R3C,SOCS3
D-myo-inositol (1,4,5,6)-Tetrakisphosphate Biosynthesis	9.79E-01	2.13E-02	NaN	PPFIA4,PPM1K,SOCS3
D-myo-inositol (3,4,5,6)-tetrakisphosphate Biosynthesis	9.79E-01	2.13E-02	NaN	PPFIA4,PPM1K,SOCS3
IL-10 Signaling	9.75E-01	2.9E-02	NaN	HMOX1,SOCS3
LPS/IL-1 Mediated Inhibition of RXR Function	9.71E-01	1.79E-02	NaN	ABCC3,APOC1,FMO4,MGST1
Androgen Biosynthesis	9.71E-01	7.14E-02	NaN	AKR1C3
Aryl Hydrocarbon Receptor Signaling	9.67E-01	2.1E-02	NaN	CYP1B1,MGST1,NQO1
Choline Biosynthesis III	9.43E-01	6.67E-02	NaN	HMOX1
Parkinson's Signaling	9.17E-01	6.25E-02	NaN	GPR37
TREM1 Signaling	9.14E-01	2.67E-02	NaN	TLR1,TLR3
Toll-like Receptor Signaling	9.03E-01	2.63E-02	NaN	TLR1,TLR3
GDNF Family Ligand-Receptor Interactions	8.96E-01	2.6E-02	NaN	DOK3,PSPN
3-phosphoinositide Degradation	8.89E-01	1.94E-02	NaN	PPFIA4,PPM1K,SOCS3
D-myo-inositol-5-phosphate Metabolism	8.83E-01	1.92E-02	NaN	PPFIA4,PPM1K,SOCS3
Reelin Signaling in Neurons	8.76E-01	2.53E-02	NaN	ARHGEF3,LRP8
TR/RXR Activation	8.27E-01	2.35E-02	NaN	AKR1C3,ME1
Cardiomyocyte Differentiation via BMP Receptors	8.27E-01	0.05	NaN	NPPB
The Visual Cycle	8.27E-01	0.05	NaN	AKR1C3
3-phosphoinositide Biosynthesis	8.27E-01	1.81E-02	NaN	PPFIA4,PPM1K,SOCS3
Altered T Cell and B Cell Signaling in Rheumatoid Arthritis	7.88E-01	2.22E-02	NaN	TLR1,TLR3
Death Receptor Signaling	7.8E-01	2.2E-02	NaN	TIPARP,TNFRSF21
Acute Phase Response Signaling	7.57E-01	1.68E-02	NaN	FTL,HMOX1,SOCS3
IL-22 Signaling	7.54E-01	4.17E-02	NaN	SOCS3
Glutathione Redox Reactions I	7.54E-01	4.17E-02	NaN	MGST1
Communication between Innate and Adaptive Immune Cells	7.45E-01	2.08E-02	NaN	TLR1,TLR3
Role of JAK family kinases in IL-6-type Cytokine Signaling	7.38E-01	0.04	NaN	SOCS3
Bupropion Degradation	7.38E-01	0.04	NaN	CYP1B1
UVA-Induced MAPK Signaling	7.3E-01	2.04E-02	NaN	SMPD3,TIPARP
Glycolysis I	7.24E-01	3.85E-02	NaN	ENO2
Apelin Liver Signaling Pathway	7.24E-01	3.85E-02	NaN	EDN2
NER Pathway	6.97E-01	1.94E-02	NaN	HIST1H4H,HIST4H4
Superpathway of Inositol Phosphate Compounds	6.68E-01	1.51E-02	NaN	PPFIA4,PPM1K,SOCS3
Acetone Degradation I (to Methylglyoxal)	6.68E-01	3.33E-02	NaN	CYP1B1
Neuroinflammation Signaling Pathway	6.5E-01	1.33E-02	2000	CALB2,HMOX1,TLR1,TLR3
Glutathione-mediated Detoxification	6.42E-01	3.12E-02	NaN	MGST1
Neuroprotective Role of THOP1 in Alzheimer's Disease	6.22E-01	1.72E-02	NaN	CFD,CTRL
IL-9 Signaling	6.2E-01	2.94E-02	NaN	SOCS3
Role of JAK2 in Hormone-like Cytokine Signaling	6.2E-01	2.94E-02	NaN	SOCS3
Role of Macrophages, Fibroblasts and Endothelial Cells in Rheumatoid Arthritis	6.13E-01	1.28E-02	NaN	CEBPD,SOCS3,TLR1,TLR3
IL-17A Signaling in Fibroblasts	6.09E-01	2.86E-02	NaN	CEBPD
LXR/RXR Activation	5.95E-01	1.65E-02	NaN	APOC1,TLR3
Complement System	5.88E-01	2.7E-02	NaN	CFD
Atherosclerosis Signaling	5.8E-01	1.61E-02	NaN	APOC1,RARRES3
Phagosome Formation	5.7E-01	1.59E-02	NaN	TLR1,TLR3
Role of PKR in Interferon Induction and Antiviral Response	5.5E-01	2.44E-02	NaN	TLR3
Retinol Biosynthesis	5.41E-01	2.38E-02	NaN	AKR1C3
Oncostatin M Signaling	5.33E-01	2.33E-02	NaN	CHI3L1
IL-23 Signaling Pathway	5.16E-01	2.22E-02	NaN	SOCS3
PFKFB4 Signaling Pathway	5.09E-01	2.17E-02	NaN	PFKFB4
Type II Diabetes Mellitus Signaling	4.96E-01	1.4E-02	NaN	SMPD3,SOCS3
Ephrin A Signaling	4.93E-01	2.08E-02	NaN	EFNA3
UVC-Induced MAPK Signaling	4.71E-01	1.96E-02	NaN	SMPD3
Gustation Pathway	4.58E-01	1.31E-02	NaN	P2RX6,TAS2R5
Axonal Guidance Signaling	4.51E-01	1.03E-02	NaN	ADAMTS5,EFNA3,SEMA3E,SEMA5A,SEMA7A
Role of Pattern Recognition Receptors in Recognition of Bacteria and Viruses	4.51E-01	1.29E-02	NaN	TLR1,TLR3
Gαq Signaling	4.4E-01	1.27E-02	NaN	GYS1,HMOX1
Nicotine Degradation III	4.39E-01	1.79E-02	NaN	CYP1B1
Unfolded protein response	4.39E-01	1.79E-02	NaN	CEBPD
Cancer Drug Resistance By Drug Efflux	4.27E-01	1.72E-02	NaN	PDK1
Semaphorin Signaling in Neurons	4.16E-01	1.67E-02	NaN	SEMA7A
Retinoic acid Mediated Apoptosis Signaling	4.16E-01	1.67E-02	NaN	TIPARP
Melatonin Degradation I	4.16E-01	1.67E-02	NaN	CYP1B1
Autophagy	4.1E-01	1.64E-02	NaN	MAP1LC3A
PXR/RXR Activation	3.89E-01	1.54E-02	NaN	ABCC3
Pyridoxal 5'-phosphate Salvage Pathway	3.89E-01	1.54E-02	NaN	CDK18
Superpathway of Melatonin Degradation	3.89E-01	1.54E-02	NaN	CYP1B1
NF-κB Signaling	3.72E-01	1.11E-02	NaN	TLR1,TLR3
Role of JAK1 and JAK3 in γc Cytokine Signaling	3.65E-01	1.43E-02	NaN	SOCS3
Growth Hormone Signaling	3.56E-01	1.39E-02	NaN	SOCS3
Synaptic Long Term Depression	3.53E-01	1.07E-02	NaN	NPR3,RARRES3
Endothelin-1 Signaling	3.53E-01	1.07E-02	NaN	HMOX1,RARRES3
Caveolar-mediated Endocytosis Signaling	3.51E-01	1.37E-02	NaN	ITGB4
Production of Nitric Oxide and Reactive Oxygen Species in Macrophages	3.47E-01	1.06E-02	NaN	APOC1,PPP1R3C
Hypoxia Signaling in the Cardiovascular System	3.47E-01	1.35E-02	NaN	NQO1
Leptin Signaling in Obesity	3.43E-01	1.33E-02	NaN	SOCS3
RAR Activation	3.34E-01	1.03E-02	NaN	AKR1B1,AKR1C3
Erythropoietin Signaling	3.34E-01	1.3E-02	NaN	SOCS3
Clathrin-mediated Endocytosis Signaling	3.34E-01	1.03E-02	NaN	APOC1,ITGB4
Dopamine Receptor Signaling	3.34E-01	1.3E-02	NaN	PPP1R3C
Macropinocytosis Signaling	3.34E-01	1.3E-02	NaN	ITGB4
Antiproliferative Role of Somatostatin Receptor 2	3.31E-01	1.28E-02	NaN	NPR3
Role of MAPK Signaling in the Pathogenesis of Influenza	3.31E-01	1.28E-02	NaN	RARRES3
Adrenomedullin signaling pathway	3.24E-01	1.01E-02	NaN	GPR37,NPR3
JAK/Stat Signaling	3.19E-01	1.23E-02	NaN	SOCS3
Apelin Adipocyte Signaling Pathway	3.19E-01	1.23E-02	NaN	MGST1
Breast Cancer Regulation by Stathmin1	3.18E-01	9.95E-03	NaN	ARHGEF3,PPP1R3C
Prolactin Signaling	3.15E-01	1.22E-02	NaN	SOCS3
Calcium Signaling	3.06E-01	9.71E-03	NaN	ASPH,TNNC1
HER-2 Signaling in Breast Cancer	3.04E-01	1.18E-02	NaN	ITGB4
HIPPO signaling	3.04E-01	1.18E-02	NaN	PPP1R3C
Thrombin Signaling	2.99E-01	9.57E-03	NaN	ARHGEF3,F2RL2
mTOR Signaling	2.95E-01	9.48E-03	NaN	HMOX1,RPS27
Ceramide Signaling	2.9E-01	1.12E-02	NaN	SMPD3
Crosstalk between Dendritic Cells and Natural Killer Cells	2.9E-01	1.12E-02	NaN	TLR3
Acute Myeloid Leukemia Signaling	2.87E-01	1.11E-02	NaN	JUP
Th17 Activation Pathway	2.83E-01	1.1E-02	NaN	SOCS3
Factors Promoting Cardiogenesis in Vertebrates	2.77E-01	1.08E-02	NaN	NPPB
Fcγ Receptor-mediated Phagocytosis in Macrophages and Monocytes	2.74E-01	1.06E-02	NaN	HMOX1
Sperm Motility	2.74E-01	9.05E-03	NaN	NPPB,RARRES3
α-Adrenergic Signaling	2.71E-01	1.05E-02	NaN	GYS1
GABA Receptor Signaling	2.71E-01	1.05E-02	NaN	GPR37
Salvage Pathways of Pyrimidine Ribonucleotides	2.65E-01	1.03E-02	NaN	CDK18
Systemic Lupus Erythematosus Signaling	2.55E-01	8.66E-03	NaN	RNU12,RNU4ATAC
Neuropathic Pain Signaling In Dorsal Horn Neurons	2.5E-01	9.8E-03	NaN	GPR37
Mouse Embryonic Stem Cell Pluripotency	2.45E-01	9.62E-03	NaN	ID4
IGF-1 Signaling	2.43E-01	9.52E-03	NaN	SOCS3
Virus Entry via Endocytic Pathways	2.35E-01	9.26E-03	NaN	ITGB4
CDK5 Signaling	2.35E-01	9.26E-03	NaN	PPP1R3C
Pancreatic Adenocarcinoma Signaling	2.3E-01	9.09E-03	NaN	HMOX1
Paxillin Signaling	2.3E-01	9.09E-03	NaN	ITGB4
Type I Diabetes Mellitus Signaling	2.28E-01	9.01E-03	NaN	SOCS3
HIF1α Signaling	2.2E-01	8.77E-03	NaN	SLC2A3
NGF Signaling	2.18E-01	8.7E-03	NaN	SMPD3
Sphingosine-1-phosphate Signaling	2.11E-01	8.47E-03	NaN	SMPD3
Th1 Pathway	2.01E-01	8.13E-03	NaN	SOCS3
Glucocorticoid Receptor Signaling	0	2.97E-03	NaN	KRT33B
Synaptic Long Term Potentiation	0	7.75E-03	NaN	PPP1R3C
Huntington's Disease Signaling	0	4.2E-03	NaN	PENK
Hepatic Cholestasis	0	5.43E-03	NaN	ABCC3
FXR/RXR Activation	0	7.94E-03	NaN	APOC1
Tight Junction Signaling	0	5.95E-03	NaN	F2RL2
IL-8 Signaling	0	0.005	NaN	HMOX1
IL-12 Signaling and Production in Macrophages	0	7.52E-03	NaN	APOC1
CCR3 Signaling in Eosinophils	0	0.008	NaN	CCL26
Dendritic Cell Maturation	0	5.43E-03	NaN	TLR3
Cellular Effects of Sildenafil (Viagra)	0	7.63E-03	NaN	GPR37
Relaxin Signaling	0	6.67E-03	NaN	NPR3
Molecular Mechanisms of Cancer	0	5.1E-03	NaN	ARHGEF3,CDK18
Corticotropin Releasing Hormone Signaling	0	6.9E-03	NaN	NPR3
Germ Cell-Sertoli Cell Junction Signaling	0	5.78E-03	NaN	JUP
Gα12/13 Signaling	0	7.63E-03	NaN	F2RL2
p70S6K Signaling	0	7.69E-03	NaN	F2RL2
Colorectal Cancer Metastasis Signaling	0	7.87E-03	NaN	TLR1,TLR3
ILK Signaling	0	5.21E-03	NaN	ITGB4
EIF2 Signaling	0	4.44E-03	NaN	RPS27
Role of Osteoblasts, Osteoclasts and Chondrocytes in Rheumatoid Arthritis	0	4.52E-03	NaN	ADAMTS5
Phospholipase C Signaling	0	7.78E-03	NaN	ARHGEF3,HMOX1
Protein Kinase A Signaling	0	5.01E-03	NaN	GYS1,PPP1R3C
Regulation of eIF4 and p70S6K Signaling	0	6.33E-03	NaN	RPS27
Dopamine-DARPP32 Feedback in cAMP Signaling	0	6.13E-03	NaN	PPP1R3C
Signaling by Rho Family GTPases	0	4.1E-03	NaN	ARHGEF3
RhoGDI Signaling	0	5.56E-03	NaN	ARHGEF3
Sertoli Cell-Sertoli Cell Junction Signaling	0	5.38E-03	NaN	JUP
Gap Junction Signaling	0	5.03E-03	NaN	NPR3
Epithelial Adherens Junction Signaling	0	6.54E-03	NaN	JUP
Gαi Signaling	0	0.008	NaN	NPR3
Agranulocyte Adhesion and Diapedesis	0	5.21E-03	NaN	CCL26
Granulocyte Adhesion and Diapedesis	0	5.59E-03	NaN	CCL26
Tec Kinase Signaling	0	6.06E-03	NaN	TNFRSF21
STAT3 Pathway	0	7.41E-03	NaN	SOCS3
Adipogenesis pathway	0	7.46E-03	NaN	CEBPD
ERK/MAPK Signaling	0	5.15E-03	NaN	PPP1R3C
PI3K/AKT Signaling	0	7.58E-03	NaN	GYS1
Cardiac β-adrenergic Signaling	0	7.14E-03	NaN	PPP1R3C
Integrin Signaling	0	4.65E-03	NaN	ITGB4
cAMP-mediated signaling	0	4.41E-03	NaN	NPR3
G-Protein Coupled Receptor Signaling	0	3.68E-03	NaN	NPR3
IL-6 Signaling	0	7.94E-03	NaN	SOCS3
Th1 and Th2 Activation Pathway	0	5.78E-03	NaN	SOCS3
Th2 Pathway	0	7.25E-03	NaN	SOCS3
Osteoarthritis Pathway	0	4.69E-03	NaN	ADAMTS5
Opioid Signaling Pathway	0	0.008	NaN	PDK1,PENK
Endocannabinoid Cancer Inhibition Pathway	0	6.94E-03	NaN	SMPD3
Cardiac Hypertrophy Signaling (Enhanced)	0	4.11E-03	NaN	NPPB,PDK1
T Cell Exhaustion Signaling Pathway	0	5.68E-03	NaN	PDK1
Synaptogenesis Signaling Pathway	0	6.39E-03	NaN	EFNA3,LRP8
Systemic Lupus Erythematosus In T Cell Signaling Pathway	0	2.99E-03	NaN	PDK1
Ephrin Receptor Signaling	0	5.56E-03	NaN	EFNA3
