# Supplementary material for: N-acetyl-l-cysteine ethyl ester (NACET) induces the transcription factor NRF2 and prevents retinal aging and diabetic retinopathy
Source: Redox Biol. 2025 Nov 3;88:103914. doi: 10.1016/j.redox.2025.103914 (PMC12793733; doi:10.1016/j.redox.2025.103914)
Supplement: Multimedia component 13 [file mmc13.xlsx]

## Sheet: Cntr.  H2O2-treated 
Supplementary Data Dataset 3. Gene list reporting the DEGs (lfc≥I0.6I; p adj<0.05) for H2O2-treated cells vs untreated control cells.
Gene	Type	baseMean	log2FoldChange	lfcSE	stat	pvalue	padj
PFKFB4	protein_coding	764.517	-3.1216	0.234365	-13.3194	1.78504e-40	4.07078e-37
MAP2K6	protein_coding	11.4591	-3.06349	0.86333	-3.54846	0.000387487	0.00475514
PPFIA4	protein_coding	984.892	-2.63738	0.20959	-12.5835	2.60143e-36	4.44943e-33
FAM115C	protein_coding	85.6384	-2.62992	0.335097	-7.84822	4.2198e-15	9.31283e-13
MIR210	miRNA	11.0138	-2.56616	0.720986	-3.55924	0.000371926	0.00460965
MIR210HG	lincRNA	558.787	-2.31143	0.229796	-10.0586	8.41884e-24	4.79979e-21
GPR37L1	protein_coding	9.72016	-2.09976	0.716104	-2.9322	0.00336568	0.0247728
LOC100506776	NA	24.7892	-2.09238	0.458657	-4.56197	5.06754e-06	0.000139797
NIM1	protein_coding	32.5602	-2.05799	0.460716	-4.46694	7.93461e-06	0.000200683
GPIHBP1	protein_coding	10.603	-1.89722	0.67705	-2.80219	0.00507569	0.0338124
ANKRD34C	protein_coding	11.4214	-1.86378	0.647148	-2.87999	0.00397687	0.0280492
CDHR4	protein_coding	24.6497	-1.86055	0.468475	-3.9715	7.14219e-05	0.00126589
GPRC5D	protein_coding	15.5109	-1.85284	0.595771	-3.10999	0.00187093	0.0158024
OLFML1	protein_coding	15.8773	-1.84652	0.530117	-3.48323	0.000495411	0.00577403
ELF3	protein_coding	334.544	-1.81613	0.214245	-8.4769	2.31273e-17	7.19207e-15
A4GNT	protein_coding	10.2716	-1.81397	0.651076	-2.78611	0.00533453	0.0350588
NDRG1	protein_coding	4927.43	-1.80824	0.121869	-14.8376	8.37063e-50	5.72677e-46
PCDH17	protein_coding	33.0752	-1.75936	0.488559	-3.60111	0.000316859	0.00405195
CDKN1C	protein_coding	11.4112	-1.75407	0.664453	-2.63988	0.00829365	0.0484759
FAM26E	protein_coding	36.9791	-1.69825	0.444708	-3.8188	0.000134103	0.00210188
GBP2	protein_coding	85.2325	-1.68307	0.274807	-6.12456	9.09329e-10	7.68046e-08
GPR146	protein_coding	49.5965	-1.68255	0.314575	-5.34866	8.861e-08	4.08233e-06
ANGPTL7	protein_coding	183.767	-1.65816	0.2401	-6.90612	4.98074e-12	6.88399e-10
NPBWR1	protein_coding	17.134	-1.65028	0.516576	-3.19466	0.00139996	0.0126194
LOC100128054	NA	52.6827	-1.63448	0.478682	-3.41455	0.000638875	0.00707259
P2RX7	protein_coding	34.0402	-1.5828	0.389806	-4.06049	4.89705e-05	0.000938464
PFKFB3	protein_coding	3444.41	-1.58046	0.269214	-5.87064	4.34115e-09	3e-07
ANKRD37	protein_coding	73.778	-1.57505	0.269026	-5.85465	4.78026e-09	3.25415e-07
FGF18	protein_coding	43.0335	-1.5442	0.321742	-4.79951	1.59053e-06	5.03779e-05
CCNA1	protein_coding	52.8875	-1.53879	0.29881	-5.14971	2.60893e-07	1.07849e-05
BEND5	protein_coding	85.846	-1.52246	0.274205	-5.55229	2.81944e-08	1.4781e-06
GRIN2A	protein_coding	107.563	-1.51448	0.389896	-3.88431	0.000102619	0.00171236
MLLT4-AS1	processed_transcript	41.5207	-1.48238	0.340404	-4.35477	1.33206e-05	0.00030788
BNIP3	protein_coding	2370.64	-1.47396	0.142704	-10.3288	5.21897e-25	3.10483e-22
PDK1	protein_coding	2126.14	-1.45601	0.168499	-8.64103	5.57081e-18	1.85916e-15
ADAMTS9-AS2	antisense	22.2929	-1.43873	0.441551	-3.25835	0.00112063	0.0107303
LOC643650	NA	52.8268	-1.43846	0.324506	-4.43277	9.30312e-06	0.000228126
LOC388588	NA	25.8117	-1.43095	0.419116	-3.41421	0.000639666	0.00707563
HCG4	pseudogene	51.9723	-1.41857	0.303483	-4.67429	2.9497e-06	8.76882e-05
KLF2	protein_coding	71.0126	-1.39428	0.266366	-5.23446	1.65467e-07	7.14223e-06
MIR631	miRNA	20.5752	-1.36325	0.49381	-2.76069	0.00576796	0.0372806
BDKRB2	protein_coding	26.3563	-1.36278	0.450181	-3.02717	0.00246854	0.0194009
INSIG1	protein_coding	550.347	-1.35934	0.515527	-2.63679	0.00836945	0.0487109
ENO2	protein_coding	6602.21	-1.35905	0.130571	-10.4085	2.26788e-25	1.41052e-22
LOC100506368	NA	18.2288	-1.35505	0.469675	-2.88509	0.003913	0.0277274
MPP2	protein_coding	971.47	-1.34969	0.200989	-6.71524	1.87757e-11	2.31448e-09
C8orf46	protein_coding	25.2379	-1.33098	0.475353	-2.79998	0.00511059	0.0339612
PKD1L2	polymorphic_pseudogene	494.798	-1.29003	0.179851	-7.17279	7.34862e-13	1.10496e-10
METTL7A	protein_coding	43.4109	-1.28372	0.341377	-3.76043	0.00016962	0.00248226
ALOX5AP	protein_coding	32.2135	-1.28153	0.453423	-2.82635	0.00470824	0.0319972
B3GNT4	protein_coding	52.7298	-1.27144	0.314949	-4.03698	5.41442e-05	0.00102187
ITGB4	protein_coding	522.403	-1.26495	0.317343	-3.98608	6.71732e-05	0.00120463
CDK18	protein_coding	5001.54	-1.26471	0.118725	-10.6525	1.69777e-26	1.22266e-23
C10orf10	protein_coding	139.275	-1.2616	0.288194	-4.37761	1.19986e-05	0.000282576
IL1RN	protein_coding	42.594	-1.25295	0.318786	-3.93038	8.48112e-05	0.00145588
NPPB	protein_coding	3634.69	-1.25289	0.26068	-4.80625	1.53787e-06	4.91652e-05
MST1R	protein_coding	39.2578	-1.25248	0.338233	-3.70301	0.000213059	0.00295369
EXOC3L1	protein_coding	25.2415	-1.24027	0.427503	-2.9012	0.0037174	0.0267149
LMOD1	protein_coding	120.506	-1.23128	0.273283	-4.5055	6.62164e-06	0.000173239
ARHGEF37	protein_coding	292.528	-1.22254	0.274232	-4.45803	8.27149e-06	0.000208432
PIK3IP1	protein_coding	780.19	-1.22165	0.229435	-5.32461	1.0117e-07	4.61435e-06
CYTH4	protein_coding	26.4246	-1.21917	0.38954	-3.12978	0.0017494	0.0149982
KDM5B-AS1	NA	46.1577	-1.21101	0.332766	-3.63922	0.000273469	0.00357732
DKFZP686I15217	NA	33.2411	-1.20923	0.419537	-2.88228	0.00394803	0.0279033
FER1L4	pseudogene	2741.32	-1.20716	0.151222	-7.98269	1.43175e-15	3.56194e-13
MAP3K8	protein_coding	143.988	-1.20175	0.201024	-5.97816	2.25675e-09	1.70603e-07
DBP	protein_coding	210.334	-1.19974	0.282057	-4.25356	2.10402e-05	0.00046285
LOC100506433	NA	36.9077	-1.19897	0.395994	-3.02774	0.0024639	0.0193856
HSPB3	protein_coding	112.818	-1.19832	0.278485	-4.30301	1.6849e-05	0.000381066
FLJ35282	NA	117.976	-1.19576	0.239301	-4.99687	5.8268e-07	2.14901e-05
LOC100128076	NA	38.9712	-1.19508	0.341252	-3.50205	0.000461696	0.00543268
CORO6	protein_coding	49.4803	-1.19441	0.314602	-3.79656	0.000146721	0.00224813
ANG	protein_coding	55.16	-1.19192	0.342904	-3.47598	0.000508998	0.00588726
PDZD7	protein_coding	169.262	-1.18506	0.220271	-5.38001	7.44812e-08	3.52639e-06
LDHA	protein_coding	28595.7	-1.17614	0.181625	-6.47566	9.43997e-11	9.71181e-09
GDPD5	protein_coding	485.424	-1.17243	0.165179	-7.09794	1.26633e-12	1.80491e-10
ANGPTL4	protein_coding	72.0249	-1.16941	0.378984	-3.08563	0.0020312	0.0168238
CRB2	protein_coding	3005.23	-1.16366	0.153036	-7.60383	2.87497e-14	5.5406e-12
BMF	protein_coding	289.173	-1.16001	0.203445	-5.70183	1.18529e-08	7.11333e-07
GYS1	protein_coding	2810.26	-1.15246	0.132713	-8.68387	3.82525e-18	1.34207e-15
PLEKHG7	protein_coding	44.8317	-1.13806	0.329556	-3.45332	0.000553722	0.00626163
LINC00476	processed_transcript	58.8929	-1.13676	0.288659	-3.93808	8.21357e-05	0.00141723
MYO7A	protein_coding	3179.36	-1.13532	0.171234	-6.63026	3.351e-11	3.85308e-09
LDHD	protein_coding	43.9887	-1.13499	0.308342	-3.68093	0.000232383	0.00315768
FCHO1	protein_coding	87.2328	-1.13273	0.258266	-4.38593	1.15492e-05	0.000273404
ANKRD2	protein_coding	64.4039	-1.13197	0.296518	-3.81755	0.000134784	0.00211012
LOC643733	NA	29.9734	-1.12813	0.397792	-2.83599	0.00456836	0.0312857
MTMR11	protein_coding	255.872	-1.12513	0.163226	-6.89308	5.4598e-12	7.47064e-10
LOC100499467	NA	129.626	-1.1147	0.199232	-5.59498	2.20646e-08	1.18396e-06
CXCR4	protein_coding	33.8238	-1.10997	0.375392	-2.95682	0.00310826	0.0232406
CCDC103	protein_coding	64.6563	-1.10692	0.302517	-3.65902	0.000253181	0.00338496
INSIG2	protein_coding	1097.49	-1.10691	0.139335	-7.94421	1.95439e-15	4.62415e-13
GJC2	protein_coding	117.447	-1.10233	0.256213	-4.30239	1.68968e-05	0.000381278
CARNS1	protein_coding	1063.02	-1.10069	0.143702	-7.65954	1.86595e-14	3.68905e-12
FAM110C	protein_coding	182.553	-1.10002	0.255612	-4.30346	1.68153e-05	0.000380933
C5orf4	NA	683.563	-1.09658	0.272112	-4.02987	5.58082e-05	0.00104893
BHLHE41	protein_coding	1422.86	-1.09612	0.134636	-8.14138	3.90789e-16	1.06943e-13
ID4	protein_coding	44.0012	-1.09209	0.315641	-3.45991	0.000540363	0.00615635
ATP8B3	protein_coding	146.187	-1.09092	0.194795	-5.60038	2.13883e-08	1.15219e-06
PPL	protein_coding	2418.32	-1.08745	0.166336	-6.53768	6.24819e-11	6.61907e-09
FANK1	protein_coding	91.3151	-1.08473	0.274317	-3.95431	7.67559e-05	0.00134132
KIF26A	protein_coding	411.292	-1.08258	0.188623	-5.73938	9.50219e-09	5.93691e-07
LOC401093	NA	46.3111	-1.07864	0.362552	-2.97515	0.0029285	0.0222244
OR51E2	protein_coding	610.48	-1.07613	0.172342	-6.24417	4.26047e-10	3.76646e-08
LRRN4CL	protein_coding	64.4469	-1.07323	0.295145	-3.63628	0.000276605	0.00361144
KIAA1407	protein_coding	115.916	-1.07182	0.271737	-3.94431	8.00287e-05	0.0013914
MAP1A	protein_coding	104.817	-1.06439	0.335218	-3.17521	0.00149726	0.013286
ACACB	protein_coding	329.893	-1.05763	0.225811	-4.6837	2.81745e-06	8.4728e-05
OLFML2A	protein_coding	490.632	-1.0573	0.29653	-3.56556	0.00036308	0.00454476
DOK7	protein_coding	385.781	-1.04607	0.134431	-7.78145	7.16977e-15	1.51091e-12
LIPE	protein_coding	252.092	-1.04464	0.188554	-5.54027	3.02001e-08	1.57162e-06
NAGS	protein_coding	68.9024	-1.04117	0.251858	-4.13397	3.56548e-05	0.000714297
HR	protein_coding	62.8062	-1.03568	0.349642	-2.96212	0.00305524	0.0228942
ATL1	protein_coding	39.9684	-1.03463	0.348871	-2.96565	0.00302041	0.0226705
FAM211A	protein_coding	77.7424	-1.03435	0.235569	-4.39087	1.12897e-05	0.000269293
LOC572558	NA	129.096	-1.03393	0.19146	-5.40023	6.65569e-08	3.17316e-06
BNIP3L	protein_coding	7895.42	-1.03254	0.115013	-8.97753	2.76901e-19	1.02401e-16
GRK5	protein_coding	114.51	-1.03208	0.228325	-4.52021	6.17769e-06	0.0001635
IFIT1	protein_coding	126.961	-1.02706	0.222502	-4.61597	3.91268e-06	0.000111073
LOC143666	NA	73.6354	-1.0253	0.255269	-4.01656	5.9053e-05	0.00109192
CCNG2	protein_coding	645.346	-1.01986	0.172548	-5.91059	3.40876e-09	2.45121e-07
COL4A3	protein_coding	483.348	-1.01861	0.20859	-4.88332	1.04316e-06	3.52433e-05
FUT11	protein_coding	485.171	-1.0149	0.227126	-4.46844	7.8791e-06	0.000199648
ABLIM1	protein_coding	1812.02	-1.01476	0.2072	-4.89749	9.70675e-07	3.31216e-05
CA9	protein_coding	3789.92	-1.01465	0.183841	-5.51919	3.40569e-08	1.76515e-06
ARMCX2	protein_coding	38.527	-1.01208	0.338988	-2.9856	0.00283026	0.0216082
JPH2	protein_coding	844.564	-1.0113	0.177801	-5.68783	1.28664e-08	7.55585e-07
KCTD16	protein_coding	221.625	-1.00785	0.331675	-3.03866	0.00237634	0.0188714
HERC3	protein_coding	219.832	-1.00205	0.195431	-5.12737	2.93814e-07	1.17896e-05
C10orf111	protein_coding	71.2596	-1.00078	0.320408	-3.12347	0.00178735	0.0152376
DPYSL2	protein_coding	3684.64	-1.00066	0.131756	-7.59481	3.08251e-14	5.85805e-12
AK4	protein_coding	2483.27	-0.99587	0.173814	-5.7295	1.00727e-08	6.20835e-07
ARHGAP33	protein_coding	170.554	-0.989081	0.217487	-4.54778	5.42157e-06	0.000147171
KCTD4	protein_coding	117.472	-0.984153	0.276075	-3.5648	0.000364132	0.00454601
LRP1	protein_coding	31590.3	-0.974704	0.215111	-4.53116	5.86607e-06	0.000157383
PCOLCE	protein_coding	57.2448	-0.969866	0.293915	-3.29981	0.00096749	0.00960679
LOC100131434	NA	47.1839	-0.960128	0.318416	-3.01533	0.00256702	0.0199798
CDSN	protein_coding	72.8294	-0.959336	0.316199	-3.03396	0.00241364	0.019068
C2orf72	protein_coding	285.908	-0.949478	0.184493	-5.1464	2.65529e-07	1.0878e-05
KCNMB4	protein_coding	59.2042	-0.947393	0.285828	-3.31456	0.000917881	0.00920774
MDGA1	protein_coding	846.044	-0.940726	0.298637	-3.15006	0.00163236	0.0142265
ABCA8	protein_coding	115.655	-0.936543	0.301491	-3.10638	0.00189395	0.0159556
EGLN1	protein_coding	2153.44	-0.936401	0.148045	-6.32513	2.53027e-10	2.37135e-08
MAML2	protein_coding	231.617	-0.932321	0.238368	-3.91128	9.18095e-05	0.00155834
ANO7	protein_coding	88.2695	-0.931525	0.250437	-3.71959	0.000199544	0.00280901
ACOT11	protein_coding	107.424	-0.931336	0.220997	-4.21425	2.50611e-05	0.000535798
CXXC5	protein_coding	1507.91	-0.930579	0.124098	-7.49873	6.44375e-14	1.16013e-11
HMGCS1	protein_coding	1855.92	-0.920178	0.271959	-3.38352	0.000715639	0.00767174
CAV1	protein_coding	2382.22	-0.919667	0.137689	-6.67928	2.40113e-11	2.85693e-09
PLEKHA2	protein_coding	2498	-0.919546	0.180382	-5.09776	3.43689e-07	1.34363e-05
ASTN1	protein_coding	212.701	-0.918024	0.229227	-4.00487	6.20516e-05	0.0011351
CABLES2	protein_coding	263.524	-0.916339	0.151041	-6.06683	1.30458e-09	1.03783e-07
ALDOC	protein_coding	1026.29	-0.913724	0.223003	-4.09736	4.1789e-05	0.000820372
C7orf58	NA	171.907	-0.912091	0.218592	-4.17257	3.01179e-05	0.000621573
CARHSP1	protein_coding	1277.37	-0.911881	0.14927	-6.10894	1.00295e-09	8.26708e-08
PDK3	protein_coding	616.461	-0.908373	0.15811	-5.74521	9.18049e-09	5.76223e-07
EFR3B	protein_coding	118.104	-0.90404	0.214794	-4.20887	2.56647e-05	0.000546143
C1QTNF6	protein_coding	542.752	-0.903439	0.192945	-4.68238	2.8357e-06	8.50015e-05
ANKZF1	protein_coding	1761.32	-0.902375	0.106862	-8.44428	3.05923e-17	9.30211e-15
FMN1	protein_coding	131.587	-0.899858	0.263802	-3.41111	0.000646995	0.0071394
HLA-F-AS1	processed_transcript	92.2857	-0.8991	0.267667	-3.35903	0.000782172	0.0082227
ADAMTSL4	protein_coding	646.86	-0.898752	0.23277	-3.86111	0.000112872	0.00183424
LOC100507053	NA	40.3019	-0.898728	0.327797	-2.74172	0.00611185	0.0387527
LOC100505806	NA	230.378	-0.898516	0.179888	-4.99487	5.8874e-07	2.16552e-05
KRT8P41	pseudogene	58.4579	-0.897839	0.28327	-3.16955	0.00152675	0.0134691
C10orf54	protein_coding	2297.17	-0.896871	0.15087	-5.94467	2.77016e-09	2.08264e-07
DENND3	protein_coding	1650.22	-0.89295	0.125153	-7.13489	9.68661e-13	1.41002e-10
PGM1	protein_coding	2739.7	-0.891625	0.174462	-5.11071	3.20946e-07	1.26922e-05
C4orf3	protein_coding	3947.7	-0.889555	0.117697	-7.55802	4.09237e-14	7.46612e-12
ACAT2	protein_coding	770.406	-0.887834	0.250484	-3.54448	0.000393392	0.00480606
HLA-L	pseudogene	125.303	-0.88651	0.307039	-2.88729	0.00388572	0.0275684
CSDC2	protein_coding	242.02	-0.885608	0.219432	-4.0359	5.43929e-05	0.00102515
ANK3	protein_coding	596.206	-0.884572	0.17922	-4.93566	7.98794e-07	2.83158e-05
CDKN2D	protein_coding	183.086	-0.882728	0.234466	-3.76484	0.000166653	0.00245716
ADSSL1	protein_coding	148.813	-0.878686	0.219439	-4.00424	6.22184e-05	0.00113663
FLJ42875	NA	98.4618	-0.877387	0.241772	-3.62899	0.000284537	0.00370088
PAQR8	protein_coding	160.1	-0.876085	0.206606	-4.24036	2.23157e-05	0.000485446
KIF6	protein_coding	234.303	-0.874905	0.177383	-4.93229	8.127e-07	2.85866e-05
ADHFE1	protein_coding	84.2214	-0.871403	0.266205	-3.27343	0.0010625	0.0102816
FLJ32224	NA	114.491	-0.869575	0.206955	-4.20176	2.64845e-05	0.000559618
HILPDA	protein_coding	419.003	-0.868736	0.202759	-4.28458	1.83083e-05	0.000409334
ASB9	protein_coding	102.423	-0.868687	0.207676	-4.18289	2.87824e-05	0.000598525
PBX1	protein_coding	243.331	-0.867104	0.247602	-3.50201	0.000461756	0.00543268
FAT3	protein_coding	1140.37	-0.866503	0.281791	-3.07499	0.0021051	0.0171965
PLEKHH2	protein_coding	457.519	-0.860772	0.206481	-4.16877	3.06248e-05	0.000629424
ABTB1	protein_coding	558.587	-0.858356	0.251908	-3.40742	0.000655806	0.00720176
MXD3	protein_coding	338.836	-0.854091	0.261508	-3.26602	0.00109069	0.0104983
ADORA1	protein_coding	446.721	-0.853714	0.143736	-5.93947	2.85938e-09	2.11486e-07
ASIC2	protein_coding	1632.89	-0.852503	0.184787	-4.61342	3.96088e-06	0.000112209
COL9A2	protein_coding	116.648	-0.850002	0.2177	-3.90447	9.44323e-05	0.00159324
CCDC121	protein_coding	61.9409	-0.849374	0.261289	-3.2507	0.0011512	0.0109169
C14orf132	protein_coding	1173.9	-0.849106	0.168007	-5.05398	4.32695e-07	1.65842e-05
KCTD11	protein_coding	928.126	-0.849092	0.150209	-5.65272	1.5793e-08	8.89281e-07
NUDT18	protein_coding	398.762	-0.840796	0.136836	-6.14457	8.01825e-10	6.8571e-08
PLOD2	protein_coding	11036.1	-0.840655	0.195739	-4.29478	1.74866e-05	0.000392889
GYG2	protein_coding	116.734	-0.83845	0.251646	-3.33187	0.000862658	0.00880907
KCNB1	protein_coding	229.253	-0.838099	0.25524	-3.28357	0.001025	0.00999652
NAV1	protein_coding	2117.85	-0.837614	0.202548	-4.13538	3.5437e-05	0.000712019
GPRC5B	protein_coding	2130.22	-0.835394	0.180346	-4.63219	3.61821e-06	0.000104227
DTX4	protein_coding	568.972	-0.834513	0.234432	-3.55973	0.000371243	0.00460536
C2orf81	protein_coding	89.9336	-0.834151	0.250191	-3.33406	0.000855868	0.00877217
EHD1	protein_coding	3220.01	-0.833727	0.0897064	-9.29395	1.48666e-20	6.16422e-18
LSS	protein_coding	1843.37	-0.831109	0.168167	-4.94215	7.72664e-07	2.76041e-05
PLA2R1	protein_coding	264.011	-0.829574	0.240795	-3.44515	0.000570744	0.006417
LRRK2	protein_coding	185.197	-0.829385	0.229302	-3.61699	0.000298047	0.00384733
FAM162A	protein_coding	2236.94	-0.829174	0.187531	-4.42152	9.8008e-06	0.000237774
EMP2	protein_coding	871.453	-0.828325	0.150793	-5.49312	3.94892e-08	2.01616e-06
EFNA3	protein_coding	127.627	-0.828197	0.206684	-4.00707	6.14762e-05	0.00112742
GATSL3	protein_coding	184.513	-0.826344	0.210364	-3.92816	8.55993e-05	0.00146224
NARF	protein_coding	2467.31	-0.826174	0.12463	-6.62902	3.37915e-11	3.85308e-09
NEBL	protein_coding	428.93	-0.824807	0.144798	-5.69624	1.22475e-08	7.25467e-07
CDK2AP2	protein_coding	455.592	-0.824768	0.144669	-5.70107	1.1906e-08	7.11394e-07
PPP1R13L	protein_coding	1368.19	-0.822884	0.124076	-6.63208	3.31e-11	3.83819e-09
AHNAK	protein_coding	43050.6	-0.814139	0.193363	-4.21042	2.54892e-05	0.000543253
MPP4	protein_coding	69.4892	-0.813496	0.266129	-3.05677	0.00223735	0.0180505
CDON	protein_coding	337.955	-0.813298	0.259929	-3.12892	0.00175449	0.0150308
CCDC88B	protein_coding	120.023	-0.812928	0.209554	-3.87933	0.000104745	0.00173935
NACAD	protein_coding	193.871	-0.812445	0.198085	-4.1015	4.1048e-05	0.000806983
LAMA5	protein_coding	4051.59	-0.811887	0.213144	-3.80911	0.00013947	0.00215635
ARHGAP31	protein_coding	216.909	-0.810756	0.238454	-3.40006	0.000673714	0.00735122
NHSL1	protein_coding	620.403	-0.808496	0.21486	-3.7629	0.000167956	0.00246582
KIAA1161	protein_coding	89.6165	-0.808076	0.279536	-2.89078	0.00384287	0.0273862
AMPH	protein_coding	480.746	-0.806894	0.162131	-4.9768	6.46453e-07	2.3525e-05
PFKL	protein_coding	7201.78	-0.804809	0.0881812	-9.12676	7.05809e-20	2.75931e-17
LOC730091	NA	77.2948	-0.802875	0.297792	-2.69609	0.00701587	0.0427609
PLCE1	protein_coding	1998.31	-0.802617	0.272369	-2.9468	0.00321083	0.0238159
ALDH1A3	protein_coding	34741.9	-0.796763	0.213504	-3.73184	0.000190088	0.00271177
MEGF6	protein_coding	4399.32	-0.79544	0.189318	-4.20161	2.65024e-05	0.000559618
CCDC85A	protein_coding	385.244	-0.7881	0.179123	-4.39976	1.08369e-05	0.000260601
LOC100129034	NA	3907.67	-0.784191	0.144658	-5.42101	5.9262e-08	2.85522e-06
PGK1	protein_coding	31166.8	-0.779243	0.166429	-4.68214	2.83898e-06	8.50015e-05
HCN3	protein_coding	129.54	-0.775972	0.199764	-3.88443	0.000102569	0.00171236
AR	protein_coding	294.672	-0.773904	0.20534	-3.76888	0.00016398	0.00243192
MTFP1	protein_coding	885.24	-0.771019	0.175679	-4.3888	1.13976e-05	0.000271045
HSD17B8	protein_coding	68.8931	-0.769608	0.263366	-2.9222	0.00347563	0.0253045
BHLHE40	protein_coding	2300.99	-0.769239	0.259622	-2.96292	0.00304737	0.0228603
MMP11	protein_coding	651.533	-0.76824	0.204926	-3.74887	0.000177631	0.00258018
ACAD11	protein_coding	84.3172	-0.76186	0.283945	-2.68312	0.00729379	0.0440234
C1orf21	protein_coding	546.81	-0.761387	0.132181	-5.76016	8.40324e-09	5.34798e-07
MAB21L2	protein_coding	771.907	-0.760366	0.116358	-6.53471	6.37342e-11	6.65706e-09
P4HA1	protein_coding	3164.94	-0.760141	0.180328	-4.21533	2.49409e-05	0.000534064
NLGN1	protein_coding	101.5	-0.757281	0.277114	-2.73274	0.00628103	0.0394417
MPI	protein_coding	1539.07	-0.756256	0.109994	-6.87542	6.18072e-12	8.37334e-10
C14orf45	NA	76.8811	-0.754774	0.235148	-3.20978	0.00132837	0.0121877
BNC2	protein_coding	2185.46	-0.754418	0.170238	-4.43154	9.35614e-06	0.000229016
PDGFRB	protein_coding	5831.58	-0.751427	0.195998	-3.83385	0.000126155	0.00201656
CDKN2C	protein_coding	603.198	-0.750719	0.179811	-4.17505	2.97922e-05	0.00061578
LOC100287616	NA	1093.92	-0.750502	0.134977	-5.56022	2.6943e-08	1.41793e-06
NOX4	protein_coding	226.287	-0.745938	0.232214	-3.21229	0.0013168	0.0121088
CACNB4	protein_coding	192.734	-0.745354	0.245613	-3.03467	0.00240797	0.0190389
C11orf35	protein_coding	300.993	-0.744887	0.230347	-3.23376	0.0012217	0.0113726
LMCD1	protein_coding	364.124	-0.744038	0.244033	-3.04892	0.00229665	0.0183772
DENND2A	protein_coding	2869.67	-0.74203	0.161673	-4.58969	4.43898e-06	0.00012421
HK1	protein_coding	4849.87	-0.740755	0.110561	-6.69994	2.08511e-11	2.52483e-09
LOXL4	protein_coding	356.996	-0.740479	0.159954	-4.62934	3.66836e-06	0.00010545
OPN3	protein_coding	562.001	-0.737944	0.137356	-5.37248	7.76619e-08	3.6643e-06
LPIN3	protein_coding	513.283	-0.737912	0.149487	-4.9363	7.96185e-07	2.82966e-05
PDE5A	protein_coding	360.309	-0.735164	0.219776	-3.34505	0.000822665	0.00853413
ABAT	protein_coding	239.6	-0.735014	0.251114	-2.92701	0.00342236	0.0250686
PARD3B	protein_coding	895.625	-0.734978	0.20857	-3.52389	0.000425259	0.00510189
ALDH3B1	protein_coding	3090.39	-0.730596	0.194067	-3.76465	0.00016678	0.00245716
C16orf74	protein_coding	153.328	-0.729145	0.219321	-3.32456	0.000885595	0.00898266
DDIT4L	protein_coding	329.002	-0.728844	0.182793	-3.98727	6.68391e-05	0.00120021
GAS7	protein_coding	628.533	-0.728148	0.145873	-4.99167	5.98591e-07	2.19585e-05
ATXN1	protein_coding	575.884	-0.727698	0.164535	-4.42276	9.7447e-06	0.000236832
FLJ20021	NA	119.816	-0.727667	0.209885	-3.46698	0.000526342	0.00602368
ADAMTS14	protein_coding	966.878	-0.727637	0.254562	-2.85839	0.00425795	0.0294846
CTF1	protein_coding	274.228	-0.726001	0.21224	-3.42066	0.000624705	0.00694946
CTIF	protein_coding	3876.03	-0.725487	0.140895	-5.14914	2.61689e-07	1.07852e-05
FBXL2	protein_coding	670.068	-0.725114	0.163224	-4.44245	8.89393e-06	0.000219271
FAM214B	protein_coding	1151.69	-0.722605	0.127237	-5.67921	1.35318e-08	7.84556e-07
DYSF	protein_coding	854.616	-0.721064	0.119981	-6.00983	1.85716e-09	1.43568e-07
EXD3	protein_coding	130.533	-0.720295	0.251897	-2.85948	0.00424332	0.0294131
DPY19L2P2	pseudogene	100.017	-0.719588	0.265135	-2.71404	0.00664677	0.041169
FAM49A	protein_coding	140.009	-0.719454	0.1928	-3.73161	0.000190258	0.00271177
ATP2B4	protein_coding	12579	-0.715025	0.241379	-2.96225	0.00305397	0.0228942
GPR98	protein_coding	253.244	-0.714426	0.240277	-2.97335	0.00294573	0.0223181
DHRS13	protein_coding	171.372	-0.713928	0.165848	-4.30471	1.67207e-05	0.000379418
IDI1	protein_coding	760.365	-0.71339	0.237572	-3.00283	0.00267478	0.0206308
GPC6	protein_coding	1144.13	-0.711238	0.15217	-4.67397	2.95434e-06	8.76882e-05
ITGBL1	protein_coding	169.292	-0.709886	0.220273	-3.22276	0.00126963	0.0117302
NPR3	protein_coding	306.429	-0.709563	0.266888	-2.65866	0.00784529	0.0464103
ARHGAP5-AS1	antisense	110.333	-0.707801	0.209011	-3.38643	0.000708091	0.00760503
LOC100506990	NA	962.225	-0.707533	0.145838	-4.85149	1.2254e-06	4.0209e-05
NRG2	protein_coding	96.3606	-0.703961	0.239693	-2.93693	0.00331483	0.0244775
AHNAK2	protein_coding	17195.2	-0.702263	0.223148	-3.14707	0.00164915	0.0143637
FN1	protein_coding	9140.1	-0.701853	0.248115	-2.82874	0.00467315	0.0318281
CCL2	protein_coding	243.997	-0.697846	0.212196	-3.28869	0.00100655	0.0098799
KLF12	protein_coding	650.971	-0.697203	0.218659	-3.18855	0.00142989	0.0128128
FHOD3	protein_coding	129.826	-0.697002	0.194983	-3.57469	0.000350646	0.0043977
AGRN	protein_coding	22716.5	-0.696538	0.141615	-4.91854	8.71938e-07	3.03581e-05
NID2	protein_coding	339.493	-0.695603	0.172186	-4.03983	5.34892e-05	0.00101511
C1orf213	protein_coding	82.9695	-0.694546	0.258856	-2.68313	0.00729356	0.0440234
CDCA3	protein_coding	441.225	-0.691532	0.253211	-2.73105	0.00631335	0.0396082
HOGA1	protein_coding	600.674	-0.69119	0.152412	-4.53502	5.75977e-06	0.000154835
OSBPL5	protein_coding	231.275	-0.690829	0.18327	-3.76946	0.000163604	0.00243079
MYADM	protein_coding	2157.71	-0.688982	0.0959076	-7.1838	6.77989e-13	1.03077e-10
PLCD1	protein_coding	295.803	-0.688974	0.153331	-4.49338	7.01024e-06	0.000181669
CYBRD1	protein_coding	2945.93	-0.688672	0.158771	-4.33752	1.44102e-05	0.000329725
LOC440028	NA	153.774	-0.687704	0.209746	-3.27875	0.00104268	0.01014
PITPNM3	protein_coding	1943.21	-0.686211	0.106013	-6.47292	9.61259e-11	9.8156e-09
GPI	protein_coding	16364.6	-0.684964	0.112956	-6.06401	1.3277e-09	1.05011e-07
EPOR	protein_coding	347.252	-0.684604	0.140596	-4.86929	1.12001e-06	3.71066e-05
BBS9	protein_coding	226.087	-0.684127	0.18038	-3.79269	0.000149023	0.00227523
DRGX	protein_coding	361.25	-0.683845	0.190413	-3.59138	0.000328929	0.00418673
DTNA	protein_coding	948.435	-0.68367	0.164701	-4.15097	3.31075e-05	0.00067312
MCM5	protein_coding	1620.27	-0.683533	0.258574	-2.64347	0.00820606	0.048149
MXI1	protein_coding	1452.36	-0.681799	0.17277	-3.94628	7.93744e-05	0.00138178
KLF13	protein_coding	1013.06	-0.681495	0.1471	-4.63287	3.60639e-06	0.000104106
ING2	protein_coding	186.08	-0.68141	0.176069	-3.87014	0.000108774	0.00178889
LOXL2	protein_coding	23759.8	-0.680774	0.191622	-3.55268	0.000381323	0.00470907
ATP1A1OS	processed_transcript	146.173	-0.680535	0.204365	-3.33	0.000868457	0.00885477
CCDC28B	protein_coding	147.738	-0.679785	0.190164	-3.57473	0.000350583	0.0043977
FHIT	protein_coding	101.413	-0.678782	0.229947	-2.9519	0.00315823	0.0234987
C21orf7	NA	153.873	-0.678689	0.242731	-2.79605	0.00517308	0.0342985
GNG11	protein_coding	1414.75	-0.678337	0.153279	-4.42552	9.62118e-06	0.000234247
C9orf169	protein_coding	95.5059	-0.677422	0.251341	-2.69522	0.00703411	0.042853
MTHFR	protein_coding	581.485	-0.677196	0.163886	-4.13213	3.59421e-05	0.000717951
ALS2CL	protein_coding	461.923	-0.676676	0.138588	-4.88265	1.04669e-06	3.52754e-05
CCBE1	protein_coding	583.578	-0.676636	0.11973	-5.65134	1.59198e-08	8.92749e-07
LXN	protein_coding	276.239	-0.676513	0.208276	-3.24815	0.00116158	0.0109689
MSLN	protein_coding	196.739	-0.676382	0.218205	-3.09976	0.00193675	0.0162182
DDAH2	protein_coding	792.357	-0.675229	0.151965	-4.44331	8.85852e-06	0.000219147
H1FX-AS1	antisense	79.6675	-0.674793	0.249288	-2.70688	0.00679189	0.0416793
LASP1	protein_coding	7985.85	-0.674005	0.102938	-6.54766	5.8446e-11	6.34696e-09
ANO8	protein_coding	283.216	-0.671744	0.147431	-4.55633	5.20543e-06	0.000143312
C9orf9	protein_coding	73.6659	-0.670098	0.247662	-2.7057	0.00681605	0.0418037
HSD17B7	protein_coding	184.331	-0.667958	0.206168	-3.23988	0.00119581	0.0111917
ALAD	protein_coding	1342.81	-0.667218	0.109844	-6.07424	1.24573e-09	1.00266e-07
CLIP3	protein_coding	547.924	-0.665308	0.218745	-3.04148	0.0023542	0.0187391
FRMD4B	protein_coding	636.81	-0.66516	0.131514	-5.0577	4.24337e-07	1.63555e-05
KIF20A	protein_coding	1877.91	-0.664192	0.212981	-3.11855	0.00181745	0.0154557
GATS	pseudogene	595.818	-0.660988	0.196457	-3.36455	0.000766688	0.00808212
MLLT4	protein_coding	9240.18	-0.660464	0.167478	-3.94359	8.02708e-05	0.00139326
CGNL1	protein_coding	4091.29	-0.659466	0.243563	-2.70757	0.00677771	0.0416432
LINC00085	processed_transcript	114.069	-0.658105	0.226873	-2.90077	0.00372249	0.0267374
PGBD3	protein_coding	235.816	-0.658087	0.178654	-3.68359	0.000229969	0.00314352
PCDH7	protein_coding	379.231	-0.656613	0.213251	-3.07905	0.00207659	0.0170654
MAPK7	protein_coding	580.294	-0.656591	0.134362	-4.88671	1.02534e-06	3.47271e-05
AGPAT4	protein_coding	616.316	-0.656012	0.196663	-3.33572	0.000850787	0.00875287
KIAA1715	protein_coding	889.012	-0.654607	0.191753	-3.41379	0.000640648	0.00708076
HSPA2	protein_coding	134.81	-0.654371	0.22775	-2.8732	0.00406335	0.0285122
FAM114A1	protein_coding	1418.04	-0.654264	0.127403	-5.13541	2.81531e-07	1.1397e-05
MEX3D	protein_coding	425.398	-0.653863	0.163839	-3.99089	6.58257e-05	0.00118825
LOC728431	NA	91.5006	-0.653248	0.227534	-2.87099	0.00409184	0.0286827
MCM6	protein_coding	1496.17	-0.652515	0.221387	-2.9474	0.0032046	0.0238049
PAQR4	protein_coding	473.953	-0.650866	0.206045	-3.15885	0.00158391	0.0139155
IRF7	protein_coding	165.588	-0.650463	0.184644	-3.52279	0.000427032	0.00511205
FAM176B	NA	455.74	-0.650116	0.218722	-2.97234	0.00295542	0.0223791
FAM171A2	protein_coding	338.878	-0.649706	0.195681	-3.32023	0.000899432	0.00908261
PPP1R16A	protein_coding	1263.39	-0.647825	0.104246	-6.21441	5.15184e-10	4.47475e-08
LIMA1	protein_coding	752.922	-0.646049	0.212854	-3.03518	0.00240393	0.0190353
CAPS	protein_coding	106.403	-0.645981	0.238395	-2.70971	0.00673416	0.0415061
PLXNB3	protein_coding	1720.09	-0.645359	0.118433	-5.44915	5.06099e-08	2.46439e-06
CAPN5	protein_coding	1810.61	-0.645354	0.112085	-5.75772	8.52576e-09	5.40083e-07
KDM4C	protein_coding	661.14	-0.642324	0.150712	-4.26194	2.02664e-05	0.000447692
PLAU	protein_coding	191.327	-0.640774	0.209032	-3.06543	0.0021736	0.0176088
FOXD1	protein_coding	469.703	-0.637073	0.155961	-4.08482	4.41116e-05	0.000857357
CROCCP3	pseudogene	243.725	-0.635929	0.166366	-3.82248	0.000132116	0.00208026
FLJ42627	NA	147.184	-0.634888	0.190388	-3.3347	0.000853907	0.00875863
PLAT	protein_coding	515.835	-0.632776	0.199277	-3.17536	0.00149651	0.013286
KLF6	protein_coding	1233.5	-0.630628	0.141196	-4.46633	7.95729e-06	0.000200885
DPYD	protein_coding	592.266	-0.630308	0.15417	-4.0884	4.34367e-05	0.000846645
BAIAP2	protein_coding	3052.87	-0.629599	0.0929074	-6.77663	1.23014e-11	1.60304e-09
MAP4K2	protein_coding	370.854	-0.628967	0.143165	-4.39329	1.11649e-05	0.00026708
IRF9	protein_coding	1198.35	-0.628596	0.134581	-4.67075	3.00105e-06	8.88816e-05
PGAM1	protein_coding	2231.76	-0.628193	0.117368	-5.35234	8.68252e-08	4.02722e-06
DDR1	protein_coding	2391.51	-0.627942	0.166785	-3.76498	0.00016656	0.00245716
C8orf58	protein_coding	668.277	-0.627721	0.140327	-4.47328	7.70287e-06	0.000197101
ABCA7	protein_coding	187.509	-0.625466	0.230697	-2.71119	0.00670412	0.0413677
MLLT3	protein_coding	654.072	-0.623462	0.126334	-4.93502	8.01431e-07	2.83359e-05
ODZ4	NA	1054.56	-0.622531	0.232619	-2.67619	0.0074465	0.044677
BMP4	protein_coding	916.058	-0.622134	0.174947	-3.55613	0.00037636	0.00465617
PDLIM7	protein_coding	3043.64	-0.621043	0.121577	-5.10825	3.25161e-07	1.28218e-05
LRRC45	protein_coding	607.484	-0.620542	0.155792	-3.98316	6.80061e-05	0.00121582
C9orf3	protein_coding	719.465	-0.619142	0.160488	-3.85788	0.000114376	0.00185427
IL17RE	protein_coding	260.977	-0.618815	0.169704	-3.64644	0.000265898	0.00349566
DOCK2	protein_coding	2400.96	-0.61807	0.148501	-4.16205	3.15403e-05	0.000646056
OPHN1	protein_coding	291.166	-0.61635	0.15254	-4.04059	5.33164e-05	0.00101323
C11orf9	NA	10237.8	-0.616334	0.126337	-4.87849	1.06904e-06	3.5852e-05
CCDC24	protein_coding	153.32	-0.614781	0.19614	-3.13439	0.00172211	0.0148199
MANF	protein_coding	1142.76	-0.614578	0.168066	-3.65677	0.000255417	0.003403
ADAMTSL3	protein_coding	324.016	-0.613346	0.152324	-4.02658	5.65929e-05	0.00106077
MAPRE2	protein_coding	1435.85	-0.613089	0.107733	-5.6908	1.26442e-08	7.45737e-07
KCNN4	protein_coding	464.576	-0.61238	0.166311	-3.68214	0.000231284	0.00314892
COL12A1	protein_coding	40701.3	-0.611482	0.200475	-3.05016	0.00228717	0.0183487
C1orf133	NA	139.996	-0.610724	0.18303	-3.33674	0.000847683	0.00873202
C21orf58	protein_coding	258.398	-0.609686	0.181596	-3.35737	0.000786883	0.00825684
NCKIPSD	protein_coding	1078.84	-0.60928	0.107925	-5.6454	1.64797e-08	9.16631e-07
NYNRIN	protein_coding	318.262	-0.609097	0.211508	-2.87978	0.00397956	0.0280538
MVK	protein_coding	226.079	-0.608632	0.228868	-2.65931	0.00783007	0.0463604
B4GALNT4	protein_coding	940.962	-0.607943	0.163951	-3.70808	0.000208837	0.00290968
MVD	protein_coding	399.448	-0.606061	0.167023	-3.62861	0.000284953	0.00370276
KIF3C	protein_coding	1138.32	-0.603485	0.191984	-3.14341	0.00166991	0.0144892
PLA2G6	protein_coding	429.446	-0.603442	0.156337	-3.85988	0.000113443	0.00184132
PDK2	protein_coding	1854.76	-0.6026	0.173117	-3.48088	0.000499776	0.005815
GART	protein_coding	3296.51	0.60008	0.101184	5.93059	3.01847e-09	2.20865e-07
NOC3L	protein_coding	1203.19	0.601505	0.101955	5.89969	3.64183e-09	2.59538e-07
ABHD5	protein_coding	451.477	0.6018	0.14525	4.14321	3.42479e-05	0.000691171
KLHL18	protein_coding	835.267	0.603031	0.145244	4.15185	3.29798e-05	0.000671622
C9orf41	protein_coding	353.086	0.603128	0.181703	3.3193	0.000902433	0.00909947
ETF1	protein_coding	4110.71	0.603144	0.121062	4.9821	6.28986e-07	2.29504e-05
NDUFAF2	protein_coding	364.141	0.603731	0.214103	2.81981	0.00480518	0.0325169
BTG3	protein_coding	1064.87	0.604562	0.142741	4.23536	2.28182e-05	0.000494021
ATAD1	protein_coding	1026.72	0.604969	0.119753	5.05179	4.37689e-07	1.67288e-05
DDX31	protein_coding	544.159	0.605937	0.118703	5.10466	3.31385e-07	1.30297e-05
POLH	protein_coding	1340.93	0.611189	0.114299	5.34729	8.92807e-08	4.09942e-06
FAM46A	protein_coding	1203.98	0.611488	0.212313	2.88012	0.00397519	0.0280492
FBXO30	protein_coding	570.756	0.613729	0.173122	3.54508	0.000392501	0.00480374
MKI67IP	protein_coding	1135.49	0.613878	0.174519	3.51754	0.000435572	0.00519158
NKIRAS1	protein_coding	264.105	0.614769	0.174204	3.52902	0.000417097	0.00503274
C17orf51	protein_coding	310.06	0.614807	0.178848	3.4376	0.00058689	0.00657153
NXT1	protein_coding	287.092	0.615239	0.177798	3.46033	0.00053952	0.00615187
EPT1	protein_coding	1193.74	0.61665	0.141226	4.36641	1.26305e-05	0.000295424
MTO1	protein_coding	489.059	0.62009	0.133262	4.65315	3.26905e-06	9.55778e-05
PLCL2	protein_coding	171.046	0.620895	0.232276	2.6731	0.00751542	0.0449251
LOC100507246	NA	3616.54	0.621041	0.22631	2.7442	0.00606578	0.0385837
KIAA1586	protein_coding	266.005	0.626208	0.141753	4.41759	9.98089e-06	0.000241714
METTL8	protein_coding	573.984	0.629616	0.124883	5.04163	4.61585e-07	1.74471e-05
POLR3G	protein_coding	140.857	0.630555	0.196028	3.21666	0.0012969	0.0119579
FOXO3B	pseudogene	381.668	0.634961	0.189553	3.34979	0.000808734	0.00842795
CMBL	protein_coding	1291.07	0.635648	0.110249	5.76558	8.13795e-09	5.22777e-07
ESF1	protein_coding	762.015	0.640276	0.122639	5.22083	1.78124e-07	7.61647e-06
PA2G4P4	pseudogene	1248.53	0.640494	0.157479	4.06716	4.75891e-05	0.000913269
CLMP	protein_coding	850.485	0.640736	0.18201	3.52034	0.000430987	0.00515038
CD3EAP	protein_coding	236.469	0.64134	0.172123	3.72605	0.000194502	0.0027579
LOC730755	NA	179.79	0.64152	0.204138	3.14258	0.00167465	0.0145118
DNAH14	protein_coding	183.186	0.642134	0.211842	3.03119	0.00243593	0.0192109
AHCTF1	protein_coding	864.342	0.643832	0.142322	4.52378	6.07448e-06	0.000161706
C12orf29	protein_coding	478.452	0.645444	0.138297	4.6671	3.05485e-06	9.00851e-05
FBXW7	protein_coding	545.663	0.646867	0.127642	5.06781	4.02423e-07	1.55987e-05
C8orf38	NA	283.072	0.648773	0.178536	3.63385	0.000279228	0.00364221
EIF1B	protein_coding	652.716	0.649856	0.179509	3.62018	0.000294401	0.00380746
AGAP6	protein_coding	155.817	0.650673	0.195712	3.32464	0.000885324	0.00898266
F2RL2	protein_coding	942.146	0.650759	0.201062	3.23661	0.00120957	0.0112973
NOP56	protein_coding	4321.48	0.653675	0.155974	4.19092	2.77827e-05	0.000580383
DPH2	protein_coding	876.552	0.656816	0.124071	5.29388	1.19746e-07	5.35453e-06
PA2G4	protein_coding	4006.21	0.657939	0.157829	4.16868	3.06363e-05	0.000629424
NKX3-1	protein_coding	236.002	0.658687	0.153106	4.30216	1.69141e-05	0.000381278
GAR1	protein_coding	550.84	0.663738	0.156641	4.23732	2.26199e-05	0.000490504
LYSMD2	protein_coding	215.257	0.663824	0.206951	3.20764	0.00133829	0.0122625
DCUN1D5	protein_coding	1098.09	0.665876	0.134984	4.933	8.09754e-07	2.85563e-05
ODC1	protein_coding	5093.47	0.667212	0.127514	5.23244	1.67286e-07	7.19804e-06
C3orf33	protein_coding	132.164	0.667641	0.210375	3.17358	0.00150572	0.0133351
EXPH5	protein_coding	85.7416	0.669219	0.221306	3.02396	0.00249489	0.0195602
GLA	protein_coding	570.946	0.669233	0.20224	3.30909	0.000935984	0.00936874
PFDN2	protein_coding	1085.77	0.671339	0.140697	4.77152	1.8284e-06	5.73807e-05
CEBPZ	protein_coding	1968.56	0.672426	0.113179	5.94128	2.828e-09	2.10302e-07
POLR1B	protein_coding	1236.76	0.672518	0.116607	5.7674	8.05055e-09	5.19602e-07
NIP7	protein_coding	768.081	0.672644	0.147737	4.55299	5.28884e-06	0.000144863
AIMP2	protein_coding	505.473	0.673376	0.137691	4.89047	1.00595e-06	3.41547e-05
C8orf73	NA	156.633	0.67608	0.200509	3.37183	0.000746716	0.00791426
ANKRD11	protein_coding	5525.51	0.677351	0.138803	4.87996	1.06108e-06	3.56726e-05
AMMECR1	protein_coding	386.172	0.677948	0.209681	3.23324	0.00122396	0.0113851
FAM123B	NA	213.286	0.679518	0.181927	3.73512	0.000187623	0.0026854
EEF1E1	protein_coding	228.615	0.679536	0.189201	3.59161	0.000328642	0.00418673
MINA	protein_coding	1062.36	0.680736	0.115923	5.87229	4.29825e-09	2.98543e-07
MFAP3L	protein_coding	291.216	0.683156	0.215443	3.17093	0.00151952	0.0134139
C12orf45	protein_coding	213.552	0.683702	0.180072	3.79683	0.000146556	0.00224812
ATF5	protein_coding	650.776	0.683933	0.111775	6.11883	9.42653e-10	7.90589e-08
CCDC88C	protein_coding	487.417	0.68528	0.20141	3.40241	0.000667947	0.00730577
DNAJA3	protein_coding	2288.71	0.685785	0.133994	5.11802	3.08764e-07	1.23533e-05
OGFOD1	protein_coding	1292.73	0.688282	0.141916	4.84993	1.23507e-06	4.04293e-05
BCL2L11	protein_coding	292.508	0.691209	0.153569	4.50098	6.76423e-06	0.000176632
ABCC9	protein_coding	134.637	0.692126	0.257226	2.69073	0.00712959	0.0432997
PANX2	protein_coding	215.119	0.693774	0.163461	4.24427	2.19309e-05	0.000479362
CCDC86	protein_coding	1172	0.693908	0.120249	5.77061	7.89865e-09	5.12214e-07
JDP2	protein_coding	697.678	0.694343	0.109463	6.34315	2.25112e-10	2.13903e-08
HIPK2	protein_coding	4208.91	0.696517	0.259669	2.68232	0.00731125	0.0441093
MTHFD1L	protein_coding	1786.72	0.697652	0.135756	5.13902	2.76176e-07	1.12134e-05
ADCK3	protein_coding	857.889	0.701722	0.181665	3.86273	0.000112126	0.00182646
BYSL	protein_coding	892.262	0.703016	0.119525	5.88174	4.05966e-09	2.86332e-07
PCOLCE2	protein_coding	296.762	0.705224	0.185886	3.79385	0.000148328	0.00226768
EIF2S2	protein_coding	2088.54	0.706217	0.165463	4.26813	1.97119e-05	0.000437143
HSPA4L	protein_coding	1875.78	0.70633	0.189855	3.72037	0.000198932	0.00280618
ASCC3	protein_coding	3659.47	0.70795	0.156087	4.53561	5.74361e-06	0.000154771
CMTM8	protein_coding	124.2	0.708808	0.238916	2.96677	0.00300942	0.0226377
EIF3J	protein_coding	2743.5	0.709093	0.118164	6.00092	1.96208e-09	1.49984e-07
FAS	protein_coding	1263.23	0.709255	0.121444	5.84019	5.214e-09	3.51444e-07
LRP8	protein_coding	738.566	0.710709	0.19974	3.55817	0.000373453	0.0046244
NOTCH1	protein_coding	929.834	0.71107	0.1471	4.83393	1.33863e-06	4.30975e-05
ACTR3B	protein_coding	153.42	0.711886	0.186379	3.81957	0.000133685	0.00210117
MTHFD2L	protein_coding	68.1294	0.712361	0.269646	2.64184	0.00824578	0.0482579
HAX1	protein_coding	1444.19	0.714596	0.114446	6.24395	4.26662e-10	3.76646e-08
ENTPD1	protein_coding	333.006	0.71655	0.166576	4.30164	1.69539e-05	0.000381546
MXD1	protein_coding	255.3	0.718949	0.159888	4.49659	6.90524e-06	0.000179628
GNL3	protein_coding	3992.47	0.722063	0.132162	5.46347	4.66921e-08	2.30646e-06
NOP16	protein_coding	1090.84	0.72451	0.157467	4.60104	4.20393e-06	0.000118603
NOLC1	protein_coding	5330.91	0.726816	0.119007	6.10736	1.01293e-09	8.29939e-08
E2F5	protein_coding	348.026	0.727181	0.15548	4.67699	2.91114e-06	8.67825e-05
POPDC3	protein_coding	187.516	0.729541	0.189912	3.84147	0.0001223	0.00196643
CDKL1	protein_coding	210.853	0.730667	0.187199	3.90315	9.4948e-05	0.00159997
EPRS	protein_coding	5930.35	0.734479	0.127644	5.75411	8.70992e-09	5.49207e-07
BRIX1	protein_coding	904.044	0.737906	0.156322	4.72043	2.35346e-06	7.26918e-05
CCDC41	protein_coding	374.769	0.738194	0.190376	3.87756	0.000105509	0.00174568
ABTB2	protein_coding	297.058	0.739204	0.269811	2.73971	0.00614942	0.0389403
GTPBP4	protein_coding	2567.28	0.741855	0.138191	5.36834	7.94654e-08	3.73651e-06
LOC100287482	NA	87.4576	0.744369	0.230055	3.23562	0.00121379	0.0113212
ARHGEF2	protein_coding	2795.39	0.745079	0.123121	6.05161	1.43408e-09	1.12773e-07
ABCE1	protein_coding	2265.6	0.748234	0.118771	6.29978	2.98065e-10	2.73373e-08
ABCF2	protein_coding	2489.56	0.748909	0.113585	6.59337	4.29942e-11	4.81482e-09
DYRK3	protein_coding	539.769	0.749129	0.136793	5.47637	4.34141e-08	2.16013e-06
ALAS1	protein_coding	1137.61	0.750785	0.114857	6.53671	6.28867e-11	6.61907e-09
CSF1	protein_coding	556.878	0.75099	0.127438	5.89296	3.79335e-09	2.68935e-07
EIF1	protein_coding	7353.93	0.751809	0.173931	4.32245	1.54307e-05	0.000351897
PAK1IP1	protein_coding	853.075	0.752454	0.145306	5.1784	2.23796e-07	9.36451e-06
PDCD2L	protein_coding	228.96	0.754529	0.153296	4.92205	8.56422e-07	2.9894e-05
GSR	protein_coding	2605.16	0.754807	0.135517	5.56983	2.54986e-08	1.3471e-06
NOL6	protein_coding	1882.07	0.754863	0.122251	6.1747	6.62901e-10	5.7047e-08
CHST10	protein_coding	370.307	0.757716	0.135608	5.58753	2.30324e-08	1.23106e-06
C19orf48	protein_coding	2051.46	0.758648	0.178389	4.25278	2.11138e-05	0.00046298
PPAT	protein_coding	623.72	0.760216	0.146638	5.1843	2.16832e-07	9.15714e-06
LOC100289019	NA	148.612	0.760669	0.212185	3.58494	0.000337159	0.00426767
C1orf114	NA	127.525	0.764687	0.207122	3.69196	0.00022253	0.00306326
ABCC3	protein_coding	366.651	0.768142	0.20114	3.81893	0.00013403	0.00210188
GLS2	protein_coding	159.626	0.768815	0.195049	3.94165	8.09238e-05	0.00139985
LTV1	protein_coding	1353.14	0.769418	0.146938	5.23633	1.63801e-07	7.09269e-06
PPIF	protein_coding	2620.78	0.769436	0.181724	4.23408	2.29488e-05	0.000495282
PINX1	protein_coding	337.384	0.771819	0.166141	4.64558	3.39122e-06	9.87278e-05
PDCD11	protein_coding	2823.21	0.774975	0.104398	7.42327	1.14265e-13	2.00447e-11
PDGFA	protein_coding	102.442	0.778513	0.256012	3.04093	0.0023585	0.0187624
BBC3	protein_coding	628.05	0.778548	0.16974	4.58671	4.50294e-06	0.000125486
C3orf52	protein_coding	328.48	0.779267	0.151374	5.14796	2.63332e-07	1.08203e-05
BAZ1A	protein_coding	1694.66	0.779892	0.119156	6.54513	5.94437e-11	6.40448e-09
DDX10	protein_coding	749.698	0.78085	0.115725	6.74743	1.50482e-11	1.9425e-09
KIAA0020	protein_coding	1441.66	0.781586	0.152816	5.11454	3.14503e-07	1.25097e-05
GEMIN5	protein_coding	1314.31	0.783789	0.119282	6.5709	5.00129e-11	5.51876e-09
BEX2	protein_coding	258.707	0.785168	0.205765	3.81586	0.000135712	0.00211739
C1orf109	protein_coding	554.811	0.787024	0.143937	5.46785	4.55521e-08	2.2583e-06
CSDAP1	NA	288.5	0.790393	0.204343	3.86797	0.000109744	0.00180052
AP1AR	protein_coding	528.57	0.797914	0.146471	5.44757	5.10615e-08	2.47757e-06
EIF4EBP1	protein_coding	2632.27	0.801084	0.183637	4.36233	1.28687e-05	0.000299461
MYBBP1A	protein_coding	1534.86	0.801244	0.126675	6.32518	2.52937e-10	2.37135e-08
HEY1	protein_coding	73.6507	0.804982	0.252852	3.18361	0.00145453	0.0129657
PID1	protein_coding	73.4186	0.806535	0.282986	2.85009	0.00437065	0.0301337
KCNJ11	protein_coding	64.4723	0.810713	0.254284	3.18822	0.0014315	0.0128189
FAM135A	protein_coding	263.747	0.811415	0.243729	3.32917	0.000871057	0.00887466
EYA4	protein_coding	672.026	0.817964	0.164569	4.97035	6.68332e-07	2.42567e-05
KIF21A	protein_coding	1000.92	0.82014	0.198083	4.14038	3.46734e-05	0.0006977
MARS2	protein_coding	250.584	0.820729	0.177646	4.62003	3.83688e-06	0.000109603
DKC1	protein_coding	3055.1	0.821619	0.151771	5.41353	6.17931e-08	2.96672e-06
FHL2	protein_coding	5152.11	0.821883	0.154676	5.31358	1.07491e-07	4.8702e-06
MGC45800	NA	185.68	0.824204	0.177803	4.63548	3.56109e-06	0.000103016
DNAJC2	protein_coding	1213.01	0.828509	0.114832	7.21496	5.39517e-13	8.4853e-11
HSPA9	protein_coding	9820.84	0.830335	0.129669	6.40351	1.51842e-10	1.48404e-08
MSC	protein_coding	624.319	0.834014	0.232918	3.58072	0.000342654	0.00432521
HSPBAP1	protein_coding	152.074	0.83559	0.197479	4.23128	2.32364e-05	0.000499911
FAM208B	protein_coding	3422.44	0.837872	0.187407	4.47088	7.7898e-06	0.000198052
MAFG	protein_coding	2050.16	0.838412	0.129787	6.45989	1.04781e-10	1.0542e-08
LOC388796	NA	756.92	0.841631	0.158971	5.29424	1.19512e-07	5.35453e-06
PHGDH	protein_coding	3876.74	0.842554	0.22989	3.66503	0.000247311	0.00332413
DENND2D	protein_coding	239.799	0.845716	0.161745	5.2287	1.70706e-07	7.32216e-06
C9orf91	protein_coding	560.603	0.849572	0.129885	6.54097	6.11209e-11	6.53373e-09
GOT1	protein_coding	1213.02	0.855427	0.166265	5.14497	2.67566e-07	1.09287e-05
E2F7	protein_coding	655.307	0.857284	0.245867	3.48678	0.000488873	0.00571242
CDH10	protein_coding	258.324	0.858199	0.163014	5.26457	1.40519e-07	6.20235e-06
CSDA	NA	2544.33	0.858416	0.170154	5.04495	4.53646e-07	1.72904e-05
DNHD1	protein_coding	281.349	0.86241	0.190993	4.51541	6.31939e-06	0.000166927
PLD6	protein_coding	110.329	0.863006	0.243126	3.54963	0.000385777	0.00474693
PNP	protein_coding	1213.37	0.867473	0.141345	6.13729	8.39429e-10	7.1341e-08
BMPR1B	protein_coding	53.1589	0.871621	0.312732	2.78712	0.00531787	0.0349997
FLG	protein_coding	2893.52	0.877727	0.194007	4.52421	6.06226e-06	0.000161696
MAK16	protein_coding	1161.88	0.879025	0.111931	7.85327	4.05323e-15	9.09187e-13
C5orf28	protein_coding	157.773	0.882397	0.184057	4.79415	1.63364e-06	5.16237e-05
LYAR	protein_coding	471.071	0.882409	0.160779	5.48834	4.0572e-08	2.0561e-06
ABCA1	protein_coding	424.719	0.883476	0.150687	5.863	4.54586e-09	3.12568e-07
GALNTL6	protein_coding	49.6805	0.885141	0.286268	3.092	0.00198811	0.016537
BLOC1S2	protein_coding	1407.06	0.885781	0.165671	5.34662	8.96105e-08	4.1008e-06
NDUFAF4	protein_coding	303.265	0.89025	0.158137	5.62962	1.80612e-08	9.92497e-07
CCDC148	protein_coding	487.789	0.891495	0.190955	4.66862	3.03235e-06	8.96149e-05
GPATCH4	protein_coding	1565.81	0.893447	0.113171	7.89463	2.91167e-15	6.64007e-13
LEF1	protein_coding	81.5351	0.89441	0.254962	3.50801	0.000451473	0.00534386
NARS	protein_coding	7154.64	0.907331	0.11848	7.65808	1.88726e-14	3.68905e-12
CTPS	NA	1334.02	0.917171	0.185206	4.95217	7.33904e-07	2.6357e-05
LRRC33	NA	35.7361	0.920996	0.331434	2.77882	0.00545561	0.0356831
NOP2	protein_coding	1497.98	0.923569	0.142604	6.47647	9.38956e-11	9.71181e-09
GLT25D2	NA	115.69	0.9239	0.261758	3.5296	0.00041619	0.00503068
PNO1	protein_coding	661.725	0.925606	0.127981	7.23239	4.74565e-13	7.55055e-11
HRNR	protein_coding	457.633	0.925995	0.322964	2.86717	0.00414157	0.0289014
KLHDC7A	protein_coding	108.893	0.926293	0.238108	3.89022	0.000100154	0.00167531
DUSP2	protein_coding	53.6166	0.929207	0.285209	3.25799	0.00112204	0.0107309
NOXO1	protein_coding	70.7979	0.932182	0.266766	3.49437	0.000475175	0.00557617
CBWD6	protein_coding	38.892	0.932516	0.353629	2.63699	0.00836453	0.0487029
C10orf2	protein_coding	903.786	0.937406	0.139848	6.70302	2.04154e-11	2.49415e-09
LOC375010	NA	32.5584	0.942861	0.343441	2.74534	0.0060449	0.0385067
BEND3	protein_coding	273.155	0.959671	0.161723	5.93403	2.95587e-09	2.17447e-07
MAP3K5	protein_coding	69.7643	0.962094	0.26803	3.5895	0.000331311	0.00420922
KBTBD8	protein_coding	50.2346	0.964022	0.301732	3.19496	0.00139848	0.0126194
LURAP1L	protein_coding	374.256	0.967126	0.165264	5.85199	4.85727e-09	3.2902e-07
DDB2	protein_coding	958.723	0.967395	0.134981	7.16691	7.67116e-13	1.14092e-10
KIAA0247	protein_coding	377.581	0.970463	0.142237	6.82288	8.92302e-12	1.1897e-09
ADAMTS6	protein_coding	401.259	1.00142	0.178748	5.60243	2.11366e-08	1.14313e-06
HSF2BP	protein_coding	57.996	1.00503	0.337784	2.97536	0.00292643	0.0222211
C4orf32	protein_coding	97.1663	1.00601	0.280912	3.58124	0.000341962	0.00432046
INHBA	protein_coding	106.454	1.00924	0.291015	3.46802	0.000524318	0.00601361
GPT2	protein_coding	1175.63	1.01372	0.135695	7.47062	7.98154e-14	1.41833e-11
KCNQ5	protein_coding	447.045	1.01384	0.174743	5.80191	6.55645e-09	4.31308e-07
DDX21	protein_coding	5032.54	1.01442	0.137068	7.40081	1.35352e-13	2.34434e-11
AARS	protein_coding	5937.82	1.01862	0.103314	9.85943	6.24039e-23	3.41549e-20
PIR	protein_coding	74.5317	1.02091	0.286242	3.56659	0.000361656	0.00453162
FBXO22	protein_coding	858.579	1.02708	0.106818	9.61523	6.8954e-22	3.36963e-19
PMAIP1	protein_coding	88.6179	1.02837	0.254431	4.04187	5.30275e-05	0.00100914
KCTD15	protein_coding	385.788	1.03143	0.169914	6.07032	1.27656e-09	1.02147e-07
LTB4R	protein_coding	216.623	1.03195	0.201742	5.1152	3.13414e-07	1.25027e-05
APCDD1L	protein_coding	259.546	1.03924	0.261698	3.97116	7.15249e-05	0.00126607
IARS	protein_coding	8334.89	1.04038	0.129274	8.04788	8.42392e-16	2.13453e-13
IL13RA2	protein_coding	85.0852	1.04167	0.387419	2.68873	0.00717238	0.0435016
OSBPL6	protein_coding	61.2508	1.0436	0.32536	3.20751	0.0013389	0.0122625
AEN	protein_coding	1975.9	1.05452	0.117319	8.98852	2.5059e-19	9.52451e-17
LRRC8B	protein_coding	271.972	1.05832	0.213656	4.95339	7.29324e-07	2.63049e-05
ME1	protein_coding	1093.38	1.06135	0.169677	6.2551	3.97271e-10	3.55285e-08
IL12A	protein_coding	215.857	1.06166	0.15738	6.74588	1.52105e-11	1.9451e-09
IFITM10	protein_coding	176.308	1.09973	0.220059	4.99741	5.81068e-07	2.14885e-05
FLG2	protein_coding	133.386	1.10594	0.284787	3.88339	0.000103012	0.00171473
ATF4	protein_coding	6631.44	1.1165	0.136153	8.20037	2.39641e-16	6.83126e-14
FAM84A	protein_coding	205.842	1.12956	0.177346	6.36926	1.89946e-10	1.8303e-08
CYP27B1	protein_coding	36.4791	1.13035	0.359847	3.14119	0.00168263	0.0145626
FSCN2	protein_coding	42.457	1.13954	0.404332	2.81833	0.00482742	0.0326191
MT1F	protein_coding	54.2344	1.1434	0.435325	2.62654	0.00862583	0.0497842
LONRF3	protein_coding	108.675	1.15015	0.340846	3.37441	0.000739747	0.00787766
LOC149773	NA	157.294	1.15036	0.328206	3.50501	0.000456591	0.00539045
BTG2	protein_coding	1781.72	1.1535	0.178445	6.46417	1.01855e-10	1.03236e-08
FDXR	protein_coding	2470.45	1.15684	0.171854	6.73153	1.67887e-11	2.10746e-09
NUPR1	protein_coding	3097.09	1.16671	0.15417	7.56771	3.79875e-14	7.0241e-12
C18orf56	protein_coding	66.8885	1.18215	0.303569	3.89417	9.85357e-05	0.00165026
CHRNA10	protein_coding	27.0587	1.18526	0.413516	2.86631	0.0041529	0.0289329
C12orf5	protein_coding	1065.59	1.24359	0.145298	8.55891	1.13944e-17	3.62581e-15
MOCOS	protein_coding	46.4101	1.25137	0.323328	3.87028	0.00010871	0.00178889
PLK3	protein_coding	431.367	1.25164	0.155006	8.07481	6.75834e-16	1.77835e-13
LOC100506060	NA	28.1934	1.25403	0.412983	3.03652	0.00239329	0.0189749
KITLG	protein_coding	191.696	1.30933	0.249695	5.24371	1.57381e-07	6.88001e-06
MDM2	protein_coding	5011.08	1.3176	0.112784	11.6825	1.56587e-31	1.53042e-28
CES3	protein_coding	30.6946	1.33635	0.387818	3.44582	0.00056932	0.00640626
MARS	protein_coding	3860.84	1.38708	0.124392	11.1508	7.09546e-29	6.06795e-26
OSGIN1	protein_coding	217.089	1.41293	0.245098	5.76475	8.17766e-09	5.22873e-07
GREB1	protein_coding	161.972	1.44301	0.226837	6.36146	1.9984e-10	1.91218e-08
KRT31	protein_coding	131.068	1.46195	0.203104	7.19802	6.1091e-13	9.49895e-11
LOC100288181	NA	19.5332	1.51416	0.45651	3.31683	0.000910452	0.00916008
HERC5	protein_coding	24.6171	1.52282	0.416175	3.6591	0.000253107	0.00338496
CEBPG	protein_coding	868.466	1.52582	0.196088	7.78131	7.17746e-15	1.51091e-12
IL15RA	protein_coding	55.2294	1.52764	0.414133	3.68875	0.000225357	0.00308974
ECM2	protein_coding	43.3139	1.55848	0.357781	4.35595	1.3249e-05	0.000306745
GCLM	protein_coding	799.248	1.57631	0.244655	6.443	1.17137e-10	1.16144e-08
KRT34	protein_coding	609.17	1.58788	0.161334	9.84217	7.40918e-23	3.89922e-20
PPARGC1B	protein_coding	100.522	1.59554	0.273866	5.82598	5.67788e-09	3.78978e-07
CBS	protein_coding	1329.73	1.60145	0.150601	10.6337	2.07649e-26	1.42063e-23
ATF3	protein_coding	621.318	1.60823	0.169467	9.48997	2.31104e-21	1.05406e-18
ACER2	protein_coding	57.1071	1.62648	0.28806	5.64632	1.63917e-08	9.15457e-07
NRCAM	protein_coding	21.6412	1.63981	0.502864	3.26093	0.00111047	0.0106404
CDKN1A	protein_coding	11996.7	1.68865	0.11864	14.2334	5.68789e-46	2.59425e-42
BEST1	protein_coding	20.3205	1.71211	0.451694	3.79042	0.000150394	0.00228395
LOC439949	NA	21.4618	1.74241	0.440318	3.95717	7.58437e-05	0.00133047
GARS	protein_coding	6288.3	1.75182	0.157007	11.1575	6.57851e-29	6.00092e-26
NQO1	protein_coding	10806.7	1.83138	0.251162	7.29165	3.06183e-13	4.98751e-11
ABCA12	protein_coding	18.9353	1.85931	0.509903	3.64639	0.000265949	0.00349566
PCK2	protein_coding	1184.07	1.89256	0.176145	10.7443	6.30401e-27	4.7921e-24
PAPPA2	protein_coding	141.132	1.92471	0.711874	2.70373	0.00685667	0.0419839
GRIN2C	protein_coding	45.9169	2.0345	0.373167	5.45198	4.98115e-08	2.43418e-06
GDF15	protein_coding	13.7026	2.21332	0.726411	3.04693	0.00231194	0.0184564
MTHFD2	protein_coding	2630.99	2.24395	0.186218	12.0501	1.93729e-33	2.20899e-30
KCNG1	protein_coding	19.4708	2.35133	0.554468	4.24069	2.22837e-05	0.000485446
HMOX1	protein_coding	4767.79	2.79984	0.232193	12.0582	1.7553e-33	2.18344e-30
LOC344887	NA	30.2314	2.93241	0.533547	5.49607	3.88346e-08	1.99017e-06
ASNS	protein_coding	2746.08	3.04265	0.247015	12.3177	7.27494e-35	9.95429e-32
CTH	protein_coding	489.67	3.57394	0.229289	15.5871	8.90982e-55	1.21913e-50
CHAC1	protein_coding	178.712	3.69977	0.276224	13.3941	6.54682e-41	1.7916e-37

## Sheet: Cntr. NACET-treated 
Supplementary Data Dataset 3. Gene list reporting the DEGs (lfc≥I0.6I; p adj<0.05) for NACET-treated cells vs untreated control cells.
Gene	Type	baseMean	log2FoldChange	lfcSE	stat	pvalue	padj
ABCB5	protein_coding	1564.79	-0.754344	0.238253	-3.16615	0.00154472	0.0255248
ABCB6	protein_coding	1296.54	0.74378	0.170526	4.36169	1.2906e-05	0.000575957
ABCC3	protein_coding	617.08	1.79803	0.144081	12.4792	9.69144e-36	3.31592e-32
ABHD3	protein_coding	203.042	0.955072	0.206013	4.63597	3.55262e-06	0.000210061
ABL2	protein_coding	9646.86	-0.983946	0.180955	-5.43751	5.40292e-08	5.96326e-06
ABTB1	protein_coding	586.34	-0.728028	0.236544	-3.07777	0.00208556	0.0316352
ACACB	protein_coding	340.375	-0.988305	0.217577	-4.54233	5.56366e-06	0.000299781
ACBD7	protein_coding	134.054	-0.723561	0.228106	-3.17205	0.00151369	0.0252331
ADAMTS9	protein_coding	288.247	0.65197	0.213869	3.04845	0.00230024	0.0339602
ADORA1	protein_coding	483.926	-0.607634	0.140869	-4.31346	1.60717e-05	0.000690875
ADRB2	protein_coding	158.85	-1.2925	0.224775	-5.75023	8.91236e-09	1.25747e-06
AFP	protein_coding	129.882	1.39009	0.236825	5.86969	4.3662e-09	6.94836e-07
AGPAT9	protein_coding	56.3194	2.21232	0.407816	5.42481	5.8016e-08	6.25202e-06
AHDC1	protein_coding	1335.15	-0.831068	0.176466	-4.70952	2.48305e-06	0.000155886
AIFM2	protein_coding	913.336	0.669311	0.142813	4.68664	2.7773e-06	0.000168934
AJAP1	protein_coding	219.37	0.678775	0.171148	3.96602	7.30838e-05	0.00238717
AJUBA	protein_coding	4628.62	-0.673679	0.104267	-6.46107	1.03963e-10	2.63489e-08
AK5	protein_coding	122.483	1.0874	0.344355	3.15778	0.00158973	0.0260014
AKR1C3	protein_coding	447.329	1.61855	0.183589	8.81613	1.18485e-18	8.1079e-16
ALAS1	protein_coding	1086.43	0.605262	0.118847	5.09278	3.52849e-07	2.99832e-05
ALDH1A3	protein_coding	30653.2	-1.44182	0.182056	-7.91968	2.38121e-15	1.15705e-12
AMIGO2	protein_coding	489.657	1.41373	0.179117	7.89278	2.95524e-15	1.34818e-12
AMOTL2	protein_coding	8936.68	-0.606696	0.114875	-5.28137	1.28224e-07	1.28093e-05
ANGPTL2	protein_coding	909.777	-0.612199	0.121254	-5.04889	4.44382e-07	3.62013e-05
ANGPTL4	protein_coding	228.735	1.8114	0.348315	5.20046	1.98796e-07	1.87404e-05
ANGPTL7	protein_coding	209.365	-1.06625	0.23322	-4.57185	4.83447e-06	0.00026881
ANK3	protein_coding	573.919	-1.11897	0.194357	-5.7573	8.54719e-09	1.23134e-06
ANKRD33B	protein_coding	886.938	-0.964363	0.203853	-4.73067	2.23782e-06	0.00014245
APCDD1	protein_coding	235.631	-1.27441	0.244728	-5.20746	1.91447e-07	1.81954e-05
APCDD1L	protein_coding	356.415	1.64457	0.207752	7.91605	2.45174e-15	1.15705e-12
APOBEC3C	protein_coding	70.9068	-0.930268	0.306708	-3.03308	0.00242074	0.0349845
ARHGAP20	protein_coding	122.12	0.704423	0.234586	3.00283	0.00267479	0.0378428
ARHGEF17	protein_coding	435.28	-0.616689	0.21036	-2.93159	0.00337228	0.044604
ARID5A	protein_coding	478.407	0.629822	0.13631	4.6205	3.82817e-06	0.000223899
ARID5B	protein_coding	2747.54	-0.773228	0.203811	-3.79385	0.000148327	0.0042029
ARNTL2	protein_coding	1136.52	0.618717	0.148162	4.17595	2.96739e-05	0.00116366
ARVCF	protein_coding	597.256	-0.695787	0.152637	-4.55845	5.15337e-06	0.000280992
ASB9	protein_coding	106.747	-0.775585	0.258698	-2.99804	0.00271725	0.0382202
ASIC2	protein_coding	1756.16	-0.632586	0.172455	-3.66813	0.000244331	0.00626202
ASNS	protein_coding	899.986	0.98554	0.27313	3.60832	0.000308182	0.00753176
ASPH	protein_coding	23201.4	0.651581	0.167202	3.89696	9.74073e-05	0.00306464
ASTN1	protein_coding	209.086	-1.06254	0.252919	-4.2011	2.65616e-05	0.00105983
ATF4	protein_coding	5469.54	0.652281	0.149933	4.3505	1.35829e-05	0.000600892
ATF6B	protein_coding	2365.19	-0.630561	0.105872	-5.95586	2.58703e-09	4.31782e-07
ATP10B	protein_coding	17.2447	2.21359	0.573106	3.86244	0.000112259	0.0034066
ATP1A2	protein_coding	59.5578	-1.29771	0.40093	-3.23674	0.00120902	0.021507
AVPI1	protein_coding	1230.92	-0.746646	0.185928	-4.01579	5.92468e-05	0.00203732
B3GALNT1	protein_coding	265.432	0.619156	0.182132	3.3995	0.000675104	0.0137903
B4GALNT1	protein_coding	227.767	1.2699	0.223243	5.68839	1.28241e-08	1.72069e-06
BAIAP2	protein_coding	3017.74	-0.732313	0.125854	-5.81874	5.9294e-09	9.22156e-07
BATF3	protein_coding	20.2778	1.78415	0.516337	3.45539	0.000549497	0.011769
BBC3	protein_coding	357.078	-0.943008	0.175546	-5.37184	7.79373e-08	8.33321e-06
BEND3	protein_coding	277.531	0.956794	0.175319	5.45745	4.8302e-08	5.50884e-06
BHMT2	protein_coding	307.847	0.67463	0.180228	3.7432	0.000181688	0.0049316
BICD1	protein_coding	393.253	0.670259	0.215377	3.11203	0.00185804	0.0293979
BIRC3	protein_coding	115.517	1.71256	0.376983	4.5428	5.55108e-06	0.000299781
BMF	protein_coding	282.08	-1.35247	0.193262	-6.99813	2.59403e-12	8.45282e-10
BMP4	protein_coding	855.904	-0.94954	0.210402	-4.51299	6.39215e-06	0.000333904
BMPER	protein_coding	3320.75	-0.717931	0.11661	-6.15669	7.42816e-10	1.51734e-07
BNC2	protein_coding	2255.24	-0.695167	0.213746	-3.2523	0.00114475	0.020669
BRI3BP	protein_coding	178.793	0.696615	0.234549	2.97003	0.00297775	0.0406315
BTG2	protein_coding	842.665	-0.99689	0.164553	-6.05818	1.37668e-09	2.58098e-07
C10orf111	protein_coding	64.8329	-1.52543	0.428001	-3.56408	0.000365139	0.00854239
C10orf116	NA	31.2265	-1.20242	0.400266	-3.00406	0.00266403	0.0377824
C10orf54	protein_coding	2265.48	-1.02308	0.140109	-7.30204	2.83434e-13	1.14091e-10
C11orf75	NA	144.506	0.758561	0.239951	3.16132	0.00157055	0.0258038
C11orf82	protein_coding	307.889	0.932271	0.270318	3.4488	0.000563092	0.0120226
C12orf34	NA	22.2816	1.3263	0.453721	2.92317	0.00346493	0.0455533
C17orf96	protein_coding	310.928	0.63932	0.146251	4.3714	1.23455e-05	0.000559472
C19orf48	protein_coding	2020.19	0.685772	0.223766	3.06468	0.00217903	0.032557
C1orf135	NA	112.371	0.93891	0.256305	3.66326	0.000249029	0.00633497
C5orf4	NA	673.428	-1.23919	0.250079	-4.9552	7.2255e-07	5.31657e-05
C9orf169	protein_coding	84.9351	-1.23851	0.267764	-4.62538	3.73913e-06	0.00021963
CALCOCO1	protein_coding	2638.63	-0.900552	0.172151	-5.23118	1.68435e-07	1.63232e-05
CARNS1	protein_coding	1151.48	-0.827031	0.146747	-5.63577	1.74278e-08	2.22913e-06
CBLB	protein_coding	317.428	-0.661058	0.167902	-3.93718	8.24457e-05	0.00266121
CBR1	protein_coding	1865.2	0.730513	0.13432	5.43859	5.37051e-08	5.96326e-06
CCDC138	protein_coding	155.783	0.865083	0.202597	4.26997	1.95501e-05	0.000813262
CCDC41	protein_coding	364.664	0.636176	0.195324	3.25704	0.00112582	0.0205167
CCDC51	protein_coding	854.186	-0.613829	0.17335	-3.54098	0.000398643	0.00916945
CCDC88C	protein_coding	505.678	0.732735	0.177219	4.13464	3.55516e-05	0.00134781
CCL2	protein_coding	405.466	0.715714	0.230207	3.10901	0.00187718	0.029598
CCNA1	protein_coding	53.5949	-1.55778	0.331302	-4.702	2.57627e-06	0.000159542
CCNE2	protein_coding	378.679	0.793201	0.24996	3.17331	0.00150709	0.0251967
CCNG2	protein_coding	726.926	-0.606839	0.172518	-3.51754	0.000435559	0.0097403
CD274	protein_coding	48.0802	1.33207	0.372295	3.57799	0.000346244	0.00819842
CD3EAP	protein_coding	236.61	0.604068	0.17987	3.35836	0.000784077	0.0155295
CD83	protein_coding	137.059	1.00667	0.229604	4.38439	1.16309e-05	0.000532376
CDC25A	protein_coding	543.15	0.955422	0.262296	3.64254	0.000269966	0.00670944
CDC6	protein_coding	1500.59	1.02515	0.257795	3.97659	6.99111e-05	0.00230882
CDCA7	protein_coding	247.588	1.15202	0.309051	3.72761	0.000193301	0.00516703
CDH10	protein_coding	141.484	-0.953313	0.211444	-4.50857	6.52649e-06	0.000335118
CDKN1A	protein_coding	4388.3	-0.942201	0.138476	-6.80409	1.01691e-11	2.89946e-09
CDKN1B	protein_coding	2220.37	-0.694761	0.138905	-5.00168	5.68317e-07	4.39434e-05
CEBPG	protein_coding	631.845	0.828984	0.20098	4.12472	3.71189e-05	0.00139181
CENPJ	protein_coding	412.899	0.619089	0.195101	3.17317	0.00150783	0.0251967
CHAC1	protein_coding	59.5162	1.83018	0.49723	3.68075	0.000232545	0.00601628
CHAC2	protein_coding	92.3618	0.923675	0.270514	3.41452	0.000638957	0.013204
CHAF1A	protein_coding	1144.67	0.667605	0.19006	3.51259	0.000443757	0.00987522
CHCHD4	protein_coding	367.987	0.642501	0.172662	3.72114	0.000198326	0.00527045
CLCN4	protein_coding	361.038	-0.693757	0.197127	-3.51934	0.00043263	0.00969063
CLMP	protein_coding	863.075	0.636972	0.178482	3.56883	0.000358578	0.00843214
CLSPN	protein_coding	990.78	0.743496	0.241212	3.08233	0.00205389	0.0313722
COL16A1	protein_coding	90.6248	-0.762308	0.231743	-3.28946	0.00100379	0.0187604
COL9A2	protein_coding	114.91	-0.983538	0.211902	-4.64147	3.45935e-06	0.000205846
CORO2B	protein_coding	48.6348	1.14827	0.363742	3.15682	0.00159501	0.0260493
CPA4	protein_coding	15502.2	-0.857201	0.26593	-3.22341	0.00126676	0.0221469
CRB2	protein_coding	2975.93	-1.28736	0.147072	-8.75329	2.07226e-18	1.35052e-15
CREBRF	protein_coding	363.062	-0.881948	0.179727	-4.90714	9.24117e-07	6.65656e-05
CREM	protein_coding	401.747	0.65711	0.135667	4.84354	1.27543e-06	8.88516e-05
CRY1	protein_coding	1506.18	0.697754	0.168988	4.12901	3.64333e-05	0.00137362
CRY2	protein_coding	253.5	-0.802569	0.18365	-4.37011	1.24185e-05	0.000560924
CSDC2	protein_coding	257.339	-0.701028	0.183743	-3.81526	0.000136042	0.0039115
CSF1	protein_coding	531.362	0.601518	0.145425	4.13627	3.52993e-05	0.00134196
CSPG5	protein_coding	155.168	0.691358	0.20454	3.38006	0.00072469	0.0146285
CSRNP1	protein_coding	459.656	0.653266	0.181153	3.60615	0.00031077	0.00756796
CTDSP1	protein_coding	1187.99	-1.07017	0.14647	-7.30643	2.74324e-13	1.13769e-10
CTDSP2	protein_coding	3671.59	-0.642824	0.119909	-5.36095	8.27876e-08	8.64909e-06
CTF1	protein_coding	282.604	-0.668494	0.218424	-3.06053	0.00220943	0.0329753
CTH	protein_coding	115.706	0.997426	0.250933	3.97487	7.0418e-05	0.00231669
CTIF	protein_coding	3978.84	-0.686524	0.141759	-4.84289	1.27966e-06	8.88516e-05
CTPS	NA	1329.64	0.874025	0.179601	4.86649	1.13599e-06	7.97293e-05
CTTNBP2NL	protein_coding	1920.5	-0.672861	0.162549	-4.13944	3.4816e-05	0.0013287
CYP1A1	protein_coding	36.8093	-1.32923	0.393915	-3.37441	0.000739748	0.0148231
CYP1B1	protein_coding	1745.89	-1.2828	0.305618	-4.19739	2.70012e-05	0.00107424
DACH1	protein_coding	51.7818	-1.08678	0.334265	-3.25125	0.00114897	0.0207178
DBP	protein_coding	209.063	-1.30156	0.287279	-4.53064	5.88051e-06	0.000314378
DCLRE1B	protein_coding	344.315	0.787354	0.226699	3.47312	0.000514452	0.0111581
DDB2	protein_coding	511.711	-0.855674	0.140167	-6.10467	1.03011e-09	2.01401e-07
DENND3	protein_coding	1703.24	-0.828613	0.113805	-7.28096	3.31444e-13	1.26004e-10
DGCR8	protein_coding	1301.97	0.64748	0.140611	4.60476	4.12943e-06	0.000238461
DIO2	protein_coding	15334.4	-0.71254	0.114352	-6.23112	4.631e-10	1.02226e-07
DKC1	protein_coding	2852.25	0.625407	0.154366	4.05146	5.0899e-05	0.00181541
DMRTA1	protein_coding	277.747	-0.749824	0.153151	-4.89598	9.78186e-07	6.9365e-05
DNA2	protein_coding	263.774	0.690466	0.222167	3.10787	0.00188444	0.0296516
DOK7	protein_coding	406.968	-0.888096	0.137213	-6.47239	9.64642e-11	2.49096e-08
DTL	protein_coding	1033.33	1.00009	0.2117	4.72409	2.31148e-06	0.000146458
DUSP10	protein_coding	480.025	-0.612024	0.184899	-3.31004	0.000932817	0.0176724
DUSP5	protein_coding	256.293	0.697171	0.216289	3.22334	0.00126706	0.0221469
DUSP6	protein_coding	180.049	0.7063	0.217601	3.24585	0.00117102	0.0210322
DUSP8	protein_coding	314.771	-0.661793	0.158059	-4.187	2.82667e-05	0.00111809
DYRK1B	protein_coding	639.939	-0.899042	0.144948	-6.20252	5.55677e-10	1.20714e-07
E2F1	protein_coding	806.845	0.85063	0.248734	3.41984	0.00062659	0.0130129
E2F3	protein_coding	885.695	0.602246	0.143299	4.20271	2.63738e-05	0.00105851
EDN2	protein_coding	189.67	-1.69708	0.328347	-5.16858	2.35882e-07	2.15219e-05
EDNRA	protein_coding	64.1795	1.03322	0.322969	3.19913	0.00137845	0.02379
EFR3B	protein_coding	209.898	0.751675	0.193786	3.8789	0.00010493	0.00324169
ELF3	protein_coding	373.94	-1.27823	0.239871	-5.32884	9.88425e-08	1.00952e-05
ELOVL6	protein_coding	1388.29	0.664925	0.149169	4.45754	8.29068e-06	0.000406689
EMP1	protein_coding	4556.94	-0.640983	0.106633	-6.01109	1.84279e-09	3.27539e-07
ENDOD1	protein_coding	877.513	0.672819	0.147347	4.56621	4.96625e-06	0.000271873
EPB41L4B	protein_coding	52.4009	1.29362	0.290434	4.45409	8.42491e-06	0.000410332
EPHA4	protein_coding	954.049	-1.21715	0.261666	-4.65153	3.29488e-06	0.000196916
EPHX1	protein_coding	1490.76	0.824007	0.124505	6.61824	3.63492e-11	9.56684e-09
EPS8L2	protein_coding	1820.72	-0.621649	0.103908	-5.98267	2.1951e-09	3.75527e-07
ERBB4	protein_coding	2681.28	-0.795033	0.207466	-3.83211	0.000127049	0.00369955
ERRFI1	protein_coding	366.156	0.948947	0.167141	5.67752	1.36663e-08	1.79844e-06
ETV5	protein_coding	484.068	0.877697	0.175136	5.01152	5.4001e-07	4.19919e-05
EXO1	protein_coding	586.048	0.81053	0.265019	3.05839	0.00222532	0.0331401
EYA4	protein_coding	633.922	0.64459	0.145775	4.42182	9.78752e-06	0.000466732
F2RL2	protein_coding	984.813	0.71643	0.219369	3.26587	0.00109127	0.0200666
FAM113B	NA	65.8873	0.924343	0.296509	3.11742	0.00182441	0.0290335
FAM155B	protein_coding	120.064	0.853293	0.21362	3.99443	6.48492e-05	0.00218499
FAM176A	NA	1635.86	0.712523	0.123893	5.75111	8.86615e-09	1.25747e-06
FAM212B	protein_coding	2756.94	-1.39253	0.165986	-8.38941	4.88603e-17	2.9074e-14
FAM59A	NA	122.62	0.741518	0.213824	3.4679	0.000524548	0.0113233
FAM86A	protein_coding	242.329	0.660409	0.177839	3.71351	0.000204401	0.00539003
FBXO30	protein_coding	623.713	0.781975	0.164221	4.76174	1.91932e-06	0.000127346
FBXO32	protein_coding	10725	-0.626468	0.203421	-3.07967	0.00207231	0.0315362
FDXR	protein_coding	1216.02	-0.824462	0.183147	-4.50165	6.74291e-06	0.000343061
FECH	protein_coding	1204.2	0.741741	0.12309	6.02598	1.68085e-09	3.06721e-07
FGF18	protein_coding	39.6012	-2.18397	0.378382	-5.77186	7.84011e-09	1.14149e-06
FKBP5	protein_coding	509.135	0.941217	0.241572	3.89621	9.7708e-05	0.00306705
FLJ41484	NA	57.2477	-2.04342	0.362507	-5.63692	1.73123e-08	2.22913e-06
FLJ42875	NA	101.631	-0.80091	0.26801	-2.98836	0.00280483	0.03914
FOSL1	protein_coding	1953.68	1.18386	0.220686	5.36444	8.11991e-08	8.54839e-06
FOXF2	protein_coding	1677.67	-1.1956	0.217865	-5.4878	4.06969e-08	4.68049e-06
FOXQ1	protein_coding	519.971	-1.53409	0.308446	-4.97361	6.5717e-07	4.94178e-05
FRMD4A	protein_coding	3605.33	-0.627135	0.188388	-3.32896	0.000871708	0.0168658
FSTL4	protein_coding	47.2204	-1.80759	0.381094	-4.74314	2.10427e-06	0.000135845
FTL	protein_coding	44601.7	1.05569	0.116487	9.06269	1.27276e-19	9.3493e-17
FZD1	protein_coding	2356.53	-1.11615	0.180282	-6.1911	5.97461e-10	1.27763e-07
FZD8	protein_coding	199.128	1.1391	0.226158	5.03674	4.73532e-07	3.78992e-05
G6PD	protein_coding	3753.96	0.823948	0.134042	6.14694	7.89911e-10	1.58981e-07
GAL3ST4	protein_coding	91.6923	-0.847002	0.228002	-3.71489	0.00020329	0.00537111
GALNTL6	protein_coding	50.4654	0.88075	0.292367	3.01248	0.00259118	0.0370564
GARS	protein_coding	3863.4	0.714552	0.150424	4.75026	2.0315e-06	0.000132396
GATS	pseudogene	610.197	-0.629605	0.185381	-3.39627	0.000683118	0.0138711
GBP2	protein_coding	102.859	-0.839339	0.280751	-2.98962	0.00279328	0.0391287
GCLC	protein_coding	911.456	0.713011	0.124757	5.71519	1.09584e-08	1.48492e-06
GCLM	protein_coding	1044.31	2.04254	0.191708	10.6544	1.66245e-26	2.52803e-23
GCNT3	protein_coding	16.0607	1.97416	0.558386	3.53547	0.000407048	0.00926806
GDPD5	protein_coding	541.982	-0.77158	0.151781	-5.08349	3.70553e-07	3.09231e-05
GINS3	protein_coding	467.638	0.731781	0.231197	3.16519	0.00154984	0.0255248
GLA	protein_coding	606.197	0.770027	0.18476	4.16771	3.0768e-05	0.00120312
GLCCI1	protein_coding	270.546	-0.744655	0.169751	-4.38676	1.15053e-05	0.000530173
GLIS1	protein_coding	105.449	-1.04287	0.349313	-2.98549	0.00283121	0.0393781
GMNN	protein_coding	703.128	0.691352	0.237061	2.91635	0.00354152	0.0460297
GNPNAT1	protein_coding	1327.6	0.643842	0.115934	5.55352	2.7997e-08	3.40012e-06
GPIHBP1	protein_coding	10.3772	-2.1791	0.751259	-2.9006	0.0037245	0.047658
GPR173	protein_coding	401.151	-0.742089	0.155108	-4.78433	1.71556e-06	0.000115094
GPRC5B	protein_coding	2219.63	-0.736404	0.152965	-4.81421	1.4778e-06	0.000100623
GSG1	protein_coding	123.028	-1.23184	0.427288	-2.88293	0.00393989	0.0495195
GSR	protein_coding	3065.85	1.07874	0.129935	8.30209	1.02292e-16	5.83322e-14
H1F0	protein_coding	571.358	-1.15779	0.140849	-8.22007	2.03387e-16	1.0706e-13
HBP1	protein_coding	1135.53	-0.678729	0.157394	-4.3123	1.61567e-05	0.000691002
HCP5	sense_overlapping	352.666	-1.11018	0.23385	-4.7474	2.0605e-06	0.000133649
HECW2	protein_coding	77.6454	0.80454	0.270397	2.97541	0.00292601	0.0402677
HILPDA	protein_coding	707.799	0.654076	0.185984	3.51685	0.000436703	0.00974734
HIVEP3	protein_coding	75.2035	1.02046	0.251148	4.06319	4.84063e-05	0.00173882
HLF	protein_coding	24.4121	-1.62059	0.47662	-3.40017	0.000673443	0.0137769
HMOX1	protein_coding	3522.19	2.26002	0.223527	10.1107	4.95098e-24	6.15992e-21
HOGA1	protein_coding	597.355	-0.770996	0.146316	-5.2694	1.36872e-07	1.35741e-05
HOMER1	protein_coding	240.976	0.840661	0.233044	3.60731	0.000309391	0.00754783
HR	protein_coding	60.3738	-1.28594	0.318595	-4.03627	5.43085e-05	0.00189029
HSPA12A	protein_coding	369.317	0.861338	0.167064	5.15573	2.52639e-07	2.28615e-05
HSPA1A	protein_coding	1076.21	0.632533	0.132987	4.75634	1.97135e-06	0.000129711
HSPB2	protein_coding	366.287	-0.690619	0.205081	-3.36755	0.0007584	0.0150645
HSPB3	protein_coding	107.307	-1.55384	0.267832	-5.80154	6.57091e-09	1.01044e-06
ID1	protein_coding	445.511	1.05167	0.245322	4.28689	1.81193e-05	0.000760677
IER2	protein_coding	657.621	0.617718	0.151317	4.08227	4.45972e-05	0.00162762
IFIT1	protein_coding	142.909	-0.623916	0.204412	-3.05224	0.00227137	0.0336429
IGF2BP3	protein_coding	432.202	1.40854	0.146959	9.58463	9.27928e-22	9.76894e-19
IL13RA2	protein_coding	102.12	1.3857	0.424933	3.26099	0.00111024	0.0203138
IL15RA	protein_coding	60.2517	1.66026	0.38602	4.30097	1.70052e-05	0.000720537
IL1R1	protein_coding	86.9259	0.913337	0.284611	3.20907	0.00133163	0.0230692
IL1RN	protein_coding	42.0399	-1.39981	0.338157	-4.13953	3.48021e-05	0.0013287
IL4R	protein_coding	408.092	0.77355	0.153562	5.03738	4.71938e-07	3.78992e-05
IL8	protein_coding	63.5172	3.8568	0.565365	6.8218	8.99095e-12	2.61809e-09
IRAK2	protein_coding	77.4985	0.749574	0.25462	2.94389	0.00324112	0.0433501
IRF9	protein_coding	1143.85	-0.868654	0.134759	-6.44598	1.14858e-10	2.85808e-08
ITGB3	protein_coding	374.191	0.969708	0.259837	3.73199	0.000189976	0.00510808
ITGB4	protein_coding	561.417	-1.00494	0.28578	-3.51649	0.000437299	0.00974734
JAG1	protein_coding	509.335	-0.787456	0.150561	-5.23016	1.69362e-07	1.63232e-05
JARID2	protein_coding	751.091	-0.620635	0.120511	-5.15002	2.60453e-07	2.31465e-05
JPH2	protein_coding	846.544	-1.07038	0.174938	-6.11861	9.43979e-10	1.87236e-07
JUNB	protein_coding	403.164	0.6556	0.168454	3.89186	9.94785e-05	0.00310836
JUP	protein_coding	943.536	-0.648498	0.200372	-3.23647	0.00121017	0.021507
KCND3	protein_coding	81.247	-1.12104	0.271631	-4.12705	3.67444e-05	0.00138155
KCNQ3	protein_coding	1117.66	0.999479	0.173946	5.74591	9.1426e-09	1.27679e-06
KCNQ5	protein_coding	419.005	0.835044	0.178143	4.68748	2.76592e-06	0.000168934
KCNS3	protein_coding	148.842	0.807148	0.218725	3.69025	0.000224034	0.00581809
KCP	processed_transcript	593.963	-1.13585	0.202227	-5.61672	1.94611e-08	2.42132e-06
KCTD12	protein_coding	349.408	1.21094	0.222828	5.43444	5.49689e-08	6.01843e-06
KCTD15	protein_coding	367.537	0.890194	0.170625	5.21725	1.81602e-07	1.73804e-05
KCTD4	protein_coding	114.382	-1.16278	0.258684	-4.49498	6.95781e-06	0.000349596
KCTD8	protein_coding	839.861	-1.10891	0.153408	-7.2285	4.88343e-13	1.80634e-10
KIF21A	protein_coding	1045.37	0.880972	0.183431	4.80274	1.56513e-06	0.000106041
KIF21B	protein_coding	119.85	0.709663	0.246163	2.8829	0.00394028	0.0495195
KIF26A	protein_coding	438.793	-0.870264	0.174813	-4.97825	6.41601e-07	4.85135e-05
KITLG	protein_coding	190.126	1.25833	0.279717	4.49858	6.84103e-06	0.000346764
KLF2	protein_coding	144.19	0.818196	0.218088	3.75168	0.000175654	0.00483703
KLF5	protein_coding	1923.92	-0.782869	0.126936	-6.16743	6.941e-10	1.43931e-07
KLHDC7A	protein_coding	51.2577	-1.56001	0.345593	-4.51401	6.36126e-06	0.000333564
KLHL24	protein_coding	855.601	-0.683749	0.230375	-2.96798	0.00299766	0.0407813
KRT33B	protein_coding	553.441	-1.18807	0.275567	-4.31137	1.62248e-05	0.000691751
LAMC2	protein_coding	70.9297	-0.83766	0.253011	-3.31077	0.000930401	0.0176608
LEF1	protein_coding	84.2221	0.933015	0.263441	3.54165	0.00039764	0.00916178
LINC00085	processed_transcript	116.285	-0.655933	0.215151	-3.0487	0.00229831	0.0339602
LIPE	protein_coding	253.772	-1.0834	0.215605	-5.02495	5.03566e-07	3.97354e-05
LMOD1	protein_coding	135.335	-0.791902	0.266313	-2.97358	0.00294348	0.0403653
LOC100128054	NA	51.7186	-1.82828	0.416672	-4.38783	1.14488e-05	0.000529353
LOC100130705	NA	331.373	-0.974367	0.32001	-3.04481	0.0023283	0.0341901
LOC100132891	NA	911.952	0.978976	0.189916	5.1548	2.53905e-07	2.28615e-05
LOC100287314	NA	95.5465	0.850413	0.250439	3.39569	0.000684554	0.0138797
LOC100506343	NA	337.082	-1.12332	0.193958	-5.79153	6.97461e-09	1.04895e-06
LOC100506433	NA	37.037	-1.23447	0.423479	-2.91506	0.00355616	0.0461324
LOC100507632	NA	1289.69	-0.85899	0.271274	-3.1665	0.00154285	0.0255248
LOC100653515	NA	28.032	-1.52885	0.439104	-3.48175	0.000498148	0.0108561
LOC149773	NA	187.424	1.47181	0.265045	5.55305	2.80735e-08	3.40012e-06
LOC282997	NA	90.7634	-0.741705	0.247701	-2.99436	0.00275023	0.0385652
LOC340037	NA	49.8757	1.09252	0.350615	3.11602	0.00183311	0.0291043
LOC344887	NA	81.2834	4.44706	0.381235	11.6649	1.92646e-31	4.39425e-28
LOC388796	NA	752.789	0.793402	0.189071	4.19632	2.71287e-05	0.00107618
LOC440028	NA	154.808	-0.730523	0.180822	-4.04	5.34513e-05	0.00187573
LOC572558	NA	138.433	-0.810274	0.190882	-4.2449	2.1869e-05	0.000893431
LOC643650	NA	58.4653	-1.00322	0.276716	-3.62544	0.000288475	0.00712648
LOC646329	NA	166.817	1.09584	0.222506	4.92501	8.43579e-07	6.14107e-05
LOC728392	NA	9447.14	-0.998149	0.278032	-3.59005	0.000330608	0.00793808
LONRF1	protein_coding	315.554	0.643605	0.161145	3.99396	6.49781e-05	0.00218499
LONRF3	protein_coding	111.246	1.16044	0.331597	3.49955	0.000466036	0.0102874
LRP8	protein_coding	1112.44	1.53923	0.169883	9.06055	1.29794e-19	9.3493e-17
LRRC1	protein_coding	1092.39	-0.64568	0.12327	-5.23794	1.62378e-07	1.58736e-05
LRRC8B	protein_coding	260.048	0.923511	0.204211	4.52235	6.11572e-06	0.00032568
LRRC8C	protein_coding	292.016	1.33144	0.186616	7.13465	9.70357e-13	3.49482e-10
LRRN4CL	protein_coding	62.2361	-1.29712	0.287725	-4.50821	6.53781e-06	0.000335118
LURAP1L	protein_coding	205.766	-0.736043	0.216659	-3.39724	0.00068069	0.0138424
MAFG	protein_coding	2206.04	0.965077	0.140429	6.87237	6.31437e-12	1.92041e-09
MAFG-AS1	antisense	72.0243	0.966589	0.276976	3.48979	0.000483405	0.0105909
MAMDC4	protein_coding	191.994	-0.995796	0.186073	-5.35164	8.71625e-08	8.96922e-06
MAP3K5	protein_coding	86.763	1.38058	0.277839	4.96898	6.73071e-07	5.03368e-05
MAP6D1	protein_coding	92.3132	1.19489	0.237821	5.02433	5.05185e-07	3.97354e-05
MARS2	protein_coding	239.924	0.67854	0.195415	3.47229	0.000516031	0.0111747
MC1R	protein_coding	113.126	-0.704124	0.234822	-2.99854	0.00271277	0.0381965
MCM10	protein_coding	595.643	0.912584	0.22533	4.04999	5.12206e-05	0.00182079
MCOLN2	protein_coding	85.2506	0.678058	0.230177	2.94581	0.00322115	0.0431779
ME1	protein_coding	1094.1	1.02833	0.140971	7.29466	2.9942e-13	1.17082e-10
METTL7A	protein_coding	46.2283	-1.07619	0.3369	-3.19438	0.00140132	0.0240632
MFSD2A	protein_coding	50.853	1.86892	0.363181	5.14596	2.66156e-07	2.33962e-05
MGST1	protein_coding	5593.97	0.785557	0.142298	5.52049	3.38056e-08	3.98848e-06
MINA	protein_coding	1061.29	0.640269	0.117927	5.42936	5.65556e-08	6.14302e-06
MIR155HG	lincRNA	78.8923	1.20925	0.290204	4.16688	3.08797e-05	0.00120404
MIR17HG	processed_transcript	100.843	0.939535	0.306097	3.06941	0.00214484	0.0323642
MIR210HG	lincRNA	762.456	-0.702966	0.153395	-4.58272	4.58971e-06	0.000259565
MLKL	protein_coding	193.209	0.631955	0.187465	3.37105	0.000748829	0.0149617
MLLT4	protein_coding	9431.95	-0.643403	0.176721	-3.64078	0.000271815	0.00673923
MLLT4-AS1	processed_transcript	43.825	-1.25669	0.347262	-3.61885	0.000295912	0.00728484
MMP11	protein_coding	689.414	-0.613687	0.183363	-3.34684	0.000817398	0.0160271
MMS22L	protein_coding	368.063	0.678867	0.223506	3.03736	0.00238658	0.0347106
MNT	protein_coding	741.239	-0.632481	0.125958	-5.02136	5.13077e-07	4.01256e-05
MOSPD2	protein_coding	514.108	-0.625197	0.21029	-2.97303	0.00294879	0.0403731
MREG	protein_coding	126.037	0.823073	0.218246	3.7713	0.000162397	0.00454513
MSC	protein_coding	789.314	1.299	0.208287	6.23661	4.47165e-10	1.00326e-07
MTHFD2	protein_coding	1362.29	0.943236	0.194803	4.84199	1.28545e-06	8.88516e-05
MTHFR	protein_coding	595.103	-0.648882	0.162415	-3.99522	6.46354e-05	0.0021842
MTSS1L	protein_coding	3838.89	-0.617045	0.127529	-4.83845	1.30853e-06	8.9993e-05
MXRA8	protein_coding	1676.55	-0.720282	0.156492	-4.60266	4.17121e-06	0.000238859
MYO7A	protein_coding	3440	-0.863581	0.193255	-4.46862	7.87271e-06	0.000387575
NACAD	protein_coding	205.287	-0.65076	0.193812	-3.35769	0.00078598	0.0155447
NAMPT	protein_coding	943.196	0.625896	0.151409	4.13381	3.56794e-05	0.00134892
NAV3	protein_coding	156.523	2.59417	0.227893	11.3833	5.06405e-30	8.66333e-27
NDUFAF4	protein_coding	284.296	0.706918	0.165178	4.27972	1.87125e-05	0.000783179
NEAT1	lincRNA	32655.3	-0.854273	0.154422	-5.53206	3.16494e-08	3.76655e-06
NEDD9	protein_coding	326.073	1.48466	0.299048	4.96461	6.88401e-07	5.12036e-05
NET1	protein_coding	578.516	0.686431	0.180263	3.80795	0.000140125	0.00400366
NFKBIA	protein_coding	599.956	0.647349	0.221206	2.92645	0.00342859	0.0452059
NFKBIE	protein_coding	397.643	0.656535	0.148738	4.41405	1.01454e-05	0.000480448
NHSL1	protein_coding	624.776	-0.842341	0.221031	-3.81097	0.000138424	0.00396334
NKX3-1	protein_coding	329.564	1.34413	0.285549	4.70718	2.51163e-06	0.00015696
NLN	protein_coding	1499.22	0.617532	0.105153	5.87268	4.28816e-09	6.90444e-07
NLRP1	protein_coding	374.58	-1.06984	0.210354	-5.08589	3.65905e-07	3.07226e-05
NMT2	protein_coding	3004.86	-0.763599	0.190894	-4.00013	6.3308e-05	0.00214464
NPPB	protein_coding	4097.9	-0.798015	0.27641	-2.88707	0.0038885	0.0491834
NQO1	protein_coding	14294	2.30331	0.243605	9.45509	3.22752e-21	3.15513e-18
NQO2	protein_coding	537.347	0.658399	0.15447	4.26232	2.02318e-05	0.000836533
NR1D1	protein_coding	177.381	-0.811823	0.251856	-3.22336	0.00126695	0.0221469
NR2C2AP	protein_coding	445.497	0.770727	0.215076	3.58351	0.000339006	0.00808299
NRIP3	protein_coding	250.163	0.658726	0.165207	3.98728	6.68346e-05	0.00223097
NUAK2	protein_coding	383.15	-0.906181	0.171251	-5.29153	1.21295e-07	1.22062e-05
NUDT11	protein_coding	145.441	0.652708	0.191767	3.40364	0.000664941	0.0136438
NUMA1	protein_coding	12692.4	-0.651126	0.115116	-5.65626	1.54705e-08	2.01647e-06
NXT1	protein_coding	294.468	0.636222	0.182712	3.48211	0.000497483	0.0108561
NYNRIN	protein_coding	277.085	-1.25553	0.209685	-5.9877	2.12825e-09	3.73426e-07
OLFML1	protein_coding	15.1606	-2.30477	0.61262	-3.76215	0.000168456	0.00467605
OR51E2	protein_coding	607.916	-1.16695	0.170796	-6.83245	8.34741e-12	2.48354e-09
ORAI1	protein_coding	401.278	0.736396	0.159897	4.60545	4.11572e-06	0.000238461
ORC1	protein_coding	322.039	1.22501	0.249984	4.90035	9.56649e-07	6.81912e-05
ORC6	protein_coding	573.224	0.768521	0.260206	2.95351	0.00314183	0.042322
OSBPL6	protein_coding	78.6541	1.51584	0.296243	5.11688	3.10627e-07	2.69066e-05
OSGIN1	protein_coding	413.2	2.54876	0.273607	9.31541	1.21488e-20	1.03918e-17
OTUD1	protein_coding	455.081	-1.19789	0.236157	-5.07244	3.92739e-07	3.23598e-05
P2RY1	protein_coding	41.0405	1.16381	0.368564	3.1577	0.00159018	0.0260014
P4HA3	protein_coding	71.8148	0.967891	0.28839	3.35618	0.000790258	0.0156067
PALMD	protein_coding	2965.49	-1.08766	0.156167	-6.96474	3.29018e-12	1.04719e-09
PANX2	protein_coding	257.758	1.06113	0.214089	4.9565	7.17757e-07	5.30985e-05
PAPLN	protein_coding	415.342	-0.630559	0.157548	-4.00233	6.27219e-05	0.00213005
PAQR4	protein_coding	804.016	0.792018	0.224627	3.52592	0.000422012	0.00949943
PAQR6	protein_coding	116.592	-0.745415	0.215497	-3.45906	0.000542072	0.0116465
PARD6B	protein_coding	253.012	-0.689989	0.188733	-3.65591	0.00025627	0.00642129
PCBP4	protein_coding	4342.37	-0.645918	0.103459	-6.24321	4.28693e-10	9.7785e-08
PCDH1	protein_coding	183.228	0.629395	0.194788	3.23117	0.00123283	0.0217992
PCDH17	protein_coding	34.9449	-1.53429	0.531528	-2.88656	0.00389477	0.0491834
PCDH7	protein_coding	379.48	-0.714717	0.232086	-3.07954	0.00207322	0.0315362
PCLO	protein_coding	987.16	-1.14529	0.326245	-3.51052	0.000447238	0.00993652
PCOLCE2	protein_coding	362.679	1.1135	0.198178	5.61871	1.92393e-08	2.41568e-06
PCP4	protein_coding	34.7254	-1.3155	0.382149	-3.44238	0.000576622	0.0122351
PDCD1LG2	protein_coding	221.113	0.726817	0.228251	3.18429	0.0014511	0.0245789
PDCD4	protein_coding	2667.19	-0.643399	0.108764	-5.91553	3.30816e-09	5.45487e-07
PDE3B	protein_coding	170.67	0.981392	0.191204	5.13269	2.85637e-07	2.48995e-05
PDGFA	protein_coding	111.442	0.935958	0.286026	3.27228	0.00106683	0.019704
PDGFRB	protein_coding	5881.14	-0.780701	0.19906	-3.92194	8.784e-05	0.00280228
PDK2	protein_coding	1777.51	-0.82466	0.175267	-4.70517	2.53653e-06	0.000157795
PDLIM3	protein_coding	128.308	0.649781	0.218211	2.97776	0.00290359	0.040059
PDZRN3	protein_coding	227.921	0.849889	0.192632	4.41199	1.02425e-05	0.000483377
PER3	protein_coding	343.28	-0.765965	0.152439	-5.02474	5.04114e-07	3.97354e-05
PGBD3	protein_coding	241.967	-0.617328	0.181861	-3.3945	0.00068755	0.0139198
PHLPP1	protein_coding	3668.86	-0.667818	0.10629	-6.28298	3.32141e-10	7.70454e-08
PID1	protein_coding	76.5323	0.852131	0.269579	3.16097	0.00157245	0.0258039
PIGW	protein_coding	267.696	0.702031	0.180987	3.87891	0.000104926	0.00324169
PIK3IP1	protein_coding	912.116	-0.633428	0.163349	-3.87775	0.000105426	0.00324968
PINX1	protein_coding	327.842	0.66629	0.168278	3.95945	7.51229e-05	0.00244212
PIP5K1B	protein_coding	172.778	-1.3117	0.238417	-5.50168	3.76191e-08	4.36317e-06
PIR	protein_coding	128.909	2.05334	0.249049	8.24475	1.65511e-16	9.06073e-14
PITHD1	protein_coding	1269.11	0.78818	0.17167	4.59125	4.40604e-06	0.000250212
PITPNC1	protein_coding	137.182	1.14106	0.219459	5.19941	1.9992e-07	1.87404e-05
PITPNM2	protein_coding	484.608	0.72922	0.142741	5.10868	3.24409e-07	2.79237e-05
PKD1L2	polymorphic_pseudogene	510.028	-1.21802	0.171766	-7.09118	1.32972e-12	4.66628e-10
PLA2G6	protein_coding	418.571	-0.758294	0.162631	-4.66268	3.12125e-06	0.000187357
PLEK2	protein_coding	105.535	0.686804	0.215258	3.19061	0.00141971	0.0242792
PLEKHG7	protein_coding	44.6069	-1.22502	0.357632	-3.42536	0.000613987	0.0128072
PLEKHM1P	pseudogene	394.418	-0.749119	0.258759	-2.89505	0.00379101	0.0483539
PLGRKT	protein_coding	234.502	0.706812	0.159097	4.44266	8.88538e-06	0.000429701
PLXNB2	protein_coding	19362.8	-0.620037	0.111831	-5.54438	2.94991e-08	3.54144e-06
PMAIP1	protein_coding	91.0087	1.04678	0.238368	4.39145	1.12597e-05	0.000522375
PNP	protein_coding	1144.73	0.697971	0.155705	4.48264	7.37265e-06	0.000364268
POLR3G	protein_coding	182.768	1.16858	0.195615	5.97386	2.31701e-09	3.9149e-07
POPDC3	protein_coding	231.172	1.15451	0.171563	6.72938	1.70385e-11	4.75895e-09
PPAP2B	protein_coding	92.8113	0.897616	0.232128	3.8669	0.000110229	0.00335243
PPARG	protein_coding	371.444	0.751443	0.189569	3.96396	7.37153e-05	0.00240206
PPARGC1A	protein_coding	75.3092	-1.61915	0.268795	-6.02371	1.70463e-09	3.06969e-07
PPARGC1B	protein_coding	83.6216	1.18825	0.302207	3.93192	8.42701e-05	0.00270098
PPL	protein_coding	2285.46	-1.44229	0.15585	-9.2543	2.15634e-20	1.73598e-17
PPP4R4	protein_coding	98.8135	0.890092	0.224249	3.96921	7.2111e-05	0.00236103
PRDM5	protein_coding	200.2	0.63537	0.211134	3.00932	0.00261836	0.0373669
PRDM8	protein_coding	163.672	-0.674795	0.19458	-3.46796	0.000524426	0.0113233
PRIC285	NA	348.65	-0.626281	0.16183	-3.86999	0.000108841	0.0033176
PRICKLE1	protein_coding	63.5578	-0.837688	0.290128	-2.88731	0.00388551	0.0491834
PRICKLE2	protein_coding	563.09	-0.803901	0.197673	-4.06682	4.76592e-05	0.00171648
PRIM1	protein_coding	320.513	0.755252	0.244178	3.09304	0.00198116	0.0306029
PRRT2	protein_coding	124	-0.91967	0.227602	-4.04069	5.32947e-05	0.00187504
PSAT1	protein_coding	1233.13	0.968943	0.28417	3.40973	0.00065027	0.0133829
PTCHD4	protein_coding	218.465	-0.650967	0.195814	-3.32441	0.000886059	0.0170792
PTGER2	protein_coding	144.233	1.11879	0.219403	5.09923	3.41034e-07	2.91712e-05
PTGR1	protein_coding	1780.11	1.35089	0.138574	9.74849	1.87241e-22	2.13548e-19
PTX3	protein_coding	1400.36	1.66535	0.287775	5.78698	7.16623e-09	1.06605e-06
PUS7	protein_coding	909.034	0.701913	0.135509	5.17984	2.22077e-07	2.05361e-05
PWWP2B	protein_coding	239.493	0.663119	0.198368	3.34288	0.000829143	0.0161647
PXK	protein_coding	299.148	0.602777	0.153499	3.9269	8.60472e-05	0.0027515
PYROXD2	protein_coding	401.203	-0.613351	0.157306	-3.89911	9.65479e-05	0.00304459
RAB11FIP1	protein_coding	3527.21	-0.770125	0.187444	-4.10855	3.98144e-05	0.00148071
RAB20	protein_coding	266.652	0.642557	0.173951	3.6939	0.000220844	0.00575709
RAD54L	protein_coding	520.47	0.798382	0.251474	3.17481	0.00149937	0.0251475
RAD9A	protein_coding	262.234	0.645653	0.212753	3.03476	0.00240729	0.0349071
RARG	protein_coding	710.914	-0.627557	0.138944	-4.51661	6.28368e-06	0.000330763
RASD2	protein_coding	201.378	0.667055	0.188521	3.53836	0.000402615	0.00921436
RASGRP3	protein_coding	586.899	-0.669194	0.157579	-4.24673	2.16912e-05	0.00088882
RBBP8	protein_coding	1465.34	0.630429	0.15878	3.97045	7.17379e-05	0.00235445
RBPMS2	protein_coding	99.1847	0.720834	0.23668	3.04561	0.0023221	0.0341723
RDH10	protein_coding	4141.92	-0.716862	0.178111	-4.02481	5.70217e-05	0.0019707
RDH5	protein_coding	230.121	-0.628066	0.187383	-3.35177	0.000802958	0.0157892
RELB	protein_coding	189.446	1.06205	0.189344	5.60908	2.03399e-08	2.50786e-06
RELL2	protein_coding	184.339	0.626584	0.181393	3.45428	0.000551757	0.011799
RFC4	protein_coding	742.373	0.913708	0.244773	3.73288	0.000189303	0.00509999
RFTN1	protein_coding	219.564	1.14228	0.162069	7.0481	1.81377e-12	6.20581e-10
RGS9BP	protein_coding	22.8665	-1.26129	0.438001	-2.87964	0.00398125	0.0498969
RHOJ	protein_coding	680.94	-0.903291	0.255903	-3.52982	0.000415842	0.00937598
RMI1	protein_coding	353.104	0.653583	0.160257	4.07833	4.53604e-05	0.00164669
RNF125	protein_coding	58.3007	0.89344	0.287904	3.10326	0.00191404	0.0300064
RNF13	protein_coding	2299.77	-1.22258	0.129907	-9.41116	4.90693e-21	4.47708e-18
RNF144A	protein_coding	106.64	0.674401	0.234085	2.881	0.00396409	0.049773
RNF224	protein_coding	26.9664	-1.20783	0.40419	-2.98828	0.00280552	0.03914
RPS6KL1	protein_coding	133.966	0.860161	0.246489	3.48965	0.000483655	0.0105909
RRS1	protein_coding	991.754	0.61195	0.143962	4.25078	2.13031e-05	0.000878175
SASS6	protein_coding	222.533	0.680605	0.217181	3.13381	0.00172553	0.027783
SCG2	protein_coding	44.7106	0.990334	0.338828	2.92282	0.00346875	0.0455598
SDPR	protein_coding	34.9189	-1.46225	0.393138	-3.71942	0.000199678	0.00529611
SEL1L3	protein_coding	2920.83	1.02181	0.208302	4.9054	9.32391e-07	6.681e-05
SEMA3E	protein_coding	393.33	-1.56694	0.210701	-7.43679	1.03162e-13	4.41212e-11
SEMA4A	protein_coding	378.408	-1.37432	0.22225	-6.18366	6.26322e-10	1.31875e-07
SEMA6C	protein_coding	164.994	-0.884853	0.286906	-3.08412	0.00204155	0.0313236
SERPINE1	protein_coding	34784.5	1.01319	0.153084	6.6185	3.62863e-11	9.56684e-09
SERPINE2	protein_coding	152.254	1.16928	0.304703	3.83743	0.000124328	0.0036514
SH2D3C	protein_coding	12.9368	-2.75872	0.67092	-4.11185	3.92494e-05	0.00146367
SH3TC2	protein_coding	214.061	-0.690316	0.217838	-3.16894	0.00152995	0.0254192
SIK1	protein_coding	576.604	0.66692	0.142367	4.6845	2.80642e-06	0.000169201
SLC12A8	protein_coding	676.704	1.00492	0.170123	5.90701	3.48376e-09	5.67605e-07
SLC16A4	protein_coding	566.947	-0.639727	0.203583	-3.14234	0.00167601	0.0272098
SLC16A9	protein_coding	90.882	1.36156	0.295761	4.60357	4.153e-06	0.000238815
SLC1A1	protein_coding	425.795	0.67868	0.185259	3.66341	0.000248883	0.00633497
SLC1A5	protein_coding	1707.53	0.649804	0.160926	4.0379	5.39317e-05	0.00188293
SLC22A3	protein_coding	203.165	0.90482	0.174923	5.17269	2.30752e-07	2.11951e-05
SLC25A15	protein_coding	352.459	1.01289	0.168079	6.02628	1.67772e-09	3.06721e-07
SLC25A19	protein_coding	255.422	0.698071	0.156977	4.44695	8.70977e-06	0.000422702
SLC25A32	protein_coding	677.483	0.660421	0.138714	4.76103	1.9261e-06	0.000127346
SLC25A34	protein_coding	94.898	-1.32747	0.290407	-4.57106	4.8526e-06	0.00026881
SLC26A10	protein_coding	78.4027	0.71567	0.240566	2.97494	0.00293048	0.0402677
SLC27A1	protein_coding	490.644	-0.705727	0.16682	-4.23047	2.33204e-05	0.000947073
SLC27A2	protein_coding	491.952	0.673817	0.134831	4.9975	5.80796e-07	4.44552e-05
SLC35F3	protein_coding	83.6477	1.01417	0.251113	4.03869	5.37516e-05	0.00188145
SLC39A14	protein_coding	4546.43	0.641167	0.181509	3.53243	0.00041176	0.00930884
SLC46A3	protein_coding	373.444	0.639702	0.141829	4.51038	6.47129e-06	0.000335118
SLC48A1	protein_coding	1080.59	1.26548	0.146114	8.66093	4.67931e-18	2.91095e-15
SLC5A3	protein_coding	2604.3	-0.777947	0.236068	-3.29544	0.000982693	0.0184487
SLC6A6	protein_coding	2529.14	1.81688	0.174105	10.4356	1.7061e-25	2.33497e-22
SLC6A9	protein_coding	49.0634	1.27996	0.38606	3.31544	0.00091499	0.0174652
SLC7A11	protein_coding	2387.88	2.67507	0.177842	15.0419	3.9031e-51	5.34178e-47
SLC9A3	protein_coding	266.695	-0.787815	0.17139	-4.59662	4.29395e-06	0.000244863
SLCO4A1	protein_coding	158.351	1.275	0.231313	5.51202	3.54731e-08	4.14944e-06
SMAD6	protein_coding	1014.19	-0.608243	0.155122	-3.92105	8.8164e-05	0.00280607
SMAGP	protein_coding	152.61	0.885199	0.30025	2.94821	0.0031962	0.0428855
SMPD3	protein_coding	105.131	-1.53921	0.223491	-6.88713	5.69283e-12	1.77073e-09
SNHG15	lincRNA	622.398	0.632559	0.186147	3.39816	0.0006784	0.0138196
SORD	protein_coding	719.669	0.606885	0.195278	3.10779	0.00188491	0.0296516
SPAG17	protein_coding	47.7302	-1.46854	0.488137	-3.00845	0.0026258	0.0373951
SPHK1	protein_coding	2492.2	1.30309	0.223177	5.83883	5.25678e-09	8.26946e-07
SPIRE2	protein_coding	514.068	-0.724751	0.142909	-5.07142	3.94862e-07	3.23598e-05
SPNS2	protein_coding	5436.64	-0.613779	0.102558	-5.98471	2.16771e-09	3.75527e-07
SPRY1	protein_coding	166.038	0.660485	0.207214	3.18745	0.00143534	0.0243862
SQSTM1	protein_coding	35534.7	0.924831	0.122327	7.56034	4.02002e-14	1.77478e-11
SRPRB	protein_coding	1050.48	0.610618	0.108617	5.62178	1.88997e-08	2.39502e-06
SRXN1	protein_coding	4350.61	1.68375	0.147809	11.3914	4.61529e-30	8.66333e-27
ST3GAL1	protein_coding	459.634	0.707144	0.187932	3.76277	0.000168045	0.00467605
STAMBPL1	protein_coding	294.037	0.981295	0.251974	3.89443	9.843e-05	0.00308264
STAT2	protein_coding	2533.05	-0.873336	0.174762	-4.99728	5.81432e-07	4.44552e-05
STEAP1	protein_coding	32.4375	1.69651	0.502058	3.37911	0.000727214	0.0146363
STEAP2	protein_coding	172.324	0.978528	0.29438	3.32403	0.000887281	0.0170792
STON1	protein_coding	284.081	-0.921332	0.19623	-4.69515	2.66406e-06	0.000163499
SUV39H2	protein_coding	482.156	0.66994	0.165738	4.04217	5.29589e-05	0.00186803
SVIL	protein_coding	162.521	0.78934	0.252843	3.12186	0.00179715	0.0286998
SYNGR3	protein_coding	136.191	-0.665156	0.208213	-3.19459	0.00140028	0.0240632
SYNM	protein_coding	395.17	0.677524	0.202558	3.34485	0.000823279	0.0160733
SYT1	protein_coding	539.892	-0.750082	0.247168	-3.0347	0.00240774	0.0349071
SYTL5	protein_coding	246.584	-0.745308	0.227304	-3.2789	0.00104214	0.0193262
TALDO1	protein_coding	4971.94	0.63416	0.159487	3.97625	7.00103e-05	0.00230882
TBC1D4	protein_coding	444.345	0.99559	0.15581	6.38979	1.66118e-10	4.0598e-08
TBXAS1	protein_coding	33.5602	1.4236	0.383558	3.71156	0.000205986	0.0054214
TCF7	protein_coding	116.932	0.943815	0.244496	3.86025	0.000113273	0.0034222
TCP11L2	protein_coding	257.07	-1.2299	0.195508	-6.29079	3.15852e-10	7.45301e-08
TEF	protein_coding	225.345	-0.943047	0.172953	-5.45262	4.96344e-08	5.61402e-06
TGFBR3	protein_coding	919.195	-0.631012	0.155747	-4.05153	5.08839e-05	0.00181541
TGM1	protein_coding	591.828	-1.06121	0.186715	-5.68358	1.31901e-08	1.75262e-06
TIFA	protein_coding	384.913	0.666044	0.157565	4.2271	2.36726e-05	0.000955701
TIMP3	protein_coding	8360.34	-1.06295	0.175041	-6.07256	1.25887e-09	2.42661e-07
TIPIN	protein_coding	231.651	0.844484	0.228677	3.6929	0.000221708	0.00576861
TLE4	protein_coding	1653.15	-0.802852	0.120393	-6.66862	2.58226e-11	7.06816e-09
TLR4	protein_coding	81.8376	0.832136	0.252999	3.28909	0.00100513	0.0187604
TM4SF1	protein_coding	7235.31	-0.897101	0.272054	-3.29751	0.000975476	0.0183636
TMEM139	protein_coding	183.934	-0.987271	0.22021	-4.48332	7.3489e-06	0.000364268
TMEM151A	protein_coding	595.685	-0.715677	0.163268	-4.38346	1.16811e-05	0.00053289
TMEM155	protein_coding	20.9522	1.91456	0.496838	3.85349	0.000116445	0.00349488
TMEM164	protein_coding	4273.31	-0.655814	0.11425	-5.74016	9.45855e-09	1.2945e-06
TMEM198B	pseudogene	354.806	-0.834271	0.201125	-4.14802	3.3536e-05	0.00130021
TMEM37	protein_coding	2146.34	-0.69457	0.120244	-5.77634	7.63434e-09	1.12348e-06
TMEM5	protein_coding	421.093	0.805166	0.181999	4.42401	9.6886e-06	0.00046363
TMEM51	protein_coding	212.298	0.985175	0.183887	5.35752	8.43735e-08	8.74799e-06
TMEM86A	protein_coding	234.475	-0.803072	0.27221	-2.95019	0.00317574	0.0426528
TMPRSS5	protein_coding	36.7359	-1.06289	0.343004	-3.09878	0.00194318	0.0303242
TNFAIP3	protein_coding	86.8215	0.862648	0.252663	3.41422	0.000639652	0.013204
TNFAIP8	protein_coding	113.147	0.711465	0.212909	3.34164	0.000832839	0.0162137
TNFRSF21	protein_coding	101.038	1.52523	0.324455	4.70091	2.59009e-06	0.000159675
TNRC18	protein_coding	1778.17	-0.645441	0.131112	-4.92281	8.531e-07	6.17752e-05
TNS1	protein_coding	1109.27	-0.693996	0.189766	-3.65711	0.000255071	0.00640532
TOB1	protein_coding	628.76	-0.69985	0.135867	-5.15098	2.59134e-07	2.31465e-05
TOE1	protein_coding	375.303	0.654499	0.198472	3.2977	0.000974811	0.0183636
TOR3A	protein_coding	583.121	0.771656	0.200678	3.84525	0.000120431	0.00357531
TP53INP1	protein_coding	1951.84	-0.974644	0.216119	-4.50975	6.49026e-06	0.000335118
TPRN	protein_coding	1663	-0.932816	0.153859	-6.0628	1.33773e-09	2.54281e-07
TRAF1	protein_coding	116.475	0.935361	0.307811	3.03875	0.00237559	0.0346859
TRAM2	protein_coding	8331.12	-0.60578	0.146352	-4.13919	3.48535e-05	0.0013287
TRIB3	protein_coding	486.77	0.690964	0.175617	3.93449	8.33746e-05	0.00267856
TRIM16	protein_coding	1475.59	2.42752	0.200511	12.1066	9.74038e-34	2.66614e-30
TRIM16L	protein_coding	1520.99	3.04256	0.21989	13.8367	1.53049e-43	6.98211e-40
TRIM29	protein_coding	109.853	-1.03049	0.307078	-3.35577	0.000791433	0.0156074
TRPM1	protein_coding	10.1748	-2.13095	0.715015	-2.98029	0.00287974	0.0398749
TSKU	protein_coding	2866.38	0.789258	0.148715	5.30717	1.11341e-07	1.12875e-05
TSPAN10	polymorphic_pseudogene	3685.58	-0.908695	0.190739	-4.76407	1.89728e-06	0.000126664
TTC21A	protein_coding	83.6175	-0.737991	0.250959	-2.94069	0.00327487	0.043684
TUBA4A	protein_coding	2403.83	0.69342	0.159417	4.34971	1.36317e-05	0.000600892
TUBGCP5	protein_coding	733.816	0.645498	0.203792	3.16743	0.00153792	0.0254818
TXN	protein_coding	3211.81	0.84861	0.194463	4.36386	1.27789e-05	0.000575302
TXNIP	protein_coding	889.037	-1.22259	0.237599	-5.14559	2.66682e-07	2.33962e-05
TXNRD1	protein_coding	43172.3	1.614	0.113891	14.1715	1.37552e-45	9.41266e-42
UBASH3B	protein_coding	1427.74	1.22753	0.174976	7.01538	2.29317e-12	7.65471e-10
UHRF1	processed_transcript	613.408	0.619321	0.209642	2.95419	0.00313492	0.0422704
UNC13D	protein_coding	8443.39	-0.716276	0.124767	-5.7409	9.41722e-09	1.2945e-06
UNC5B	protein_coding	142.322	-1.21332	0.282666	-4.29244	1.76724e-05	0.000744197
UNG	protein_coding	1480.56	0.624435	0.154336	4.04595	5.2111e-05	0.00184765
UNKL	protein_coding	709.584	1.13706	0.13997	8.12359	4.52604e-16	2.2942e-13
USP1	protein_coding	1404.29	0.644044	0.196073	3.28472	0.00102084	0.0189916
USP31	protein_coding	516.28	0.690153	0.126685	5.4478	5.09957e-08	5.72072e-06
USP54	protein_coding	3721.83	-0.708163	0.111499	-6.35133	2.13466e-10	5.12543e-08
VASN	protein_coding	979.544	-1.0577	0.234046	-4.5192	6.20736e-06	0.000328007
WBP1	protein_coding	57.374	-0.91508	0.28767	-3.18101	0.00146765	0.0247672
WDR76	protein_coding	663.282	0.875643	0.21386	4.09446	4.23145e-05	0.00155677
XPOT	protein_coding	2615.93	0.697882	0.157403	4.43374	9.26126e-06	0.000446302
XRCC2	protein_coding	240.924	1.06342	0.224579	4.73517	2.1887e-06	0.000140632
YARS	protein_coding	2913.15	0.603291	0.142715	4.22724	2.36579e-05	0.000955701
YPEL1	protein_coding	231.726	-0.635726	0.185068	-3.4351	0.000592335	0.0125036
YPEL2	protein_coding	523.234	-1.0131	0.230383	-4.39746	1.09527e-05	0.000511601
ZDHHC14	protein_coding	131.7	0.947735	0.193923	4.88718	1.02289e-06	7.21611e-05
ZDHHC23	protein_coding	131.372	0.957759	0.204435	4.68491	2.80085e-06	0.000169201
ZMYND10	protein_coding	37.3713	-1.00406	0.344861	-2.91149	0.00359711	0.0465187
ZNF239	protein_coding	253.344	0.673079	0.175005	3.84606	0.000120033	0.00357123
ZNF295	NA	827.561	0.671497	0.17949	3.74114	0.000183188	0.00495477
ZNF367	protein_coding	636.367	1.00238	0.268638	3.73133	0.000190469	0.0051113
ZNF431	protein_coding	638.406	-0.697004	0.181063	-3.84951	0.000118353	0.00353664
ZNF485	protein_coding	101.421	0.641224	0.215712	2.9726	0.0029529	0.0403731
ZNF608	protein_coding	771.85	-0.606722	0.175566	-3.45581	0.000548651	0.011769

## Sheet: NRF2deltaC H2O2-treated
Supplementary Data Dataset 3. Gene list reporting the DEGs (lfc≥I0.6I; p adj<0.05) for H2O2-treated cells vs untreated NRF2deltaC cells.
Gene	Type	baseMean	log2FoldChange	lfcSE	stat	pvalue	padj
A4GNT	protein_coding	8.50519	-2.39876	0.803019	-2.98718	0.00281565	0.0241617
AARS	protein_coding	6693.95	1.34329	0.162929	8.24461	1.66e-16	5.98e-14
ABCA1	protein_coding	649.943	0.994268	0.245612	4.04813	5.16e-05	0.00101188
ABCA12	protein_coding	30.0516	2.51724	0.584906	4.30367	1.68e-05	0.00041494
ABCA2	protein_coding	2724.21	-0.639826	0.196694	-3.25291	0.00114231	0.0120452
ABCB9	protein_coding	325.534	1.10023	0.258417	4.25759	2.07e-05	0.000491081
ABCC9	protein_coding	244.117	1.06449	0.192589	5.52727	3.25e-08	1.92e-06
ABCF2	protein_coding	3247.34	0.946582	0.190628	4.96559	6.85e-07	2.78e-05
ABHD5	protein_coding	582.838	0.739475	0.226324	3.26733	0.00108566	0.0115152
ABL2	protein_coding	8974.46	-0.774121	0.269488	-2.87256	0.00407156	0.0316787
ABLIM1	protein_coding	1168.05	-1.27277	0.322023	-3.95242	7.74e-05	0.0014073
ABTB1	protein_coding	574.489	-0.685044	0.249577	-2.74483	0.00605431	0.0422922
ABTB2	protein_coding	339.425	1.30662	0.312719	4.17827	2.94e-05	0.000641976
ACACB	protein_coding	169.748	-1.49211	0.250871	-5.94773	2.72e-09	2.13e-07
ACAP3	protein_coding	1393.33	-0.624974	0.175503	-3.56104	0.000369385	0.00492711
ACAT2	protein_coding	610.511	-0.923292	0.219285	-4.21047	2.55e-05	0.000573483
ACBD7	protein_coding	160.741	-0.976455	0.278445	-3.50681	0.000453505	0.00581075
ACCS	protein_coding	473.449	-0.646836	0.223913	-2.88879	0.00386731	0.0304342
ACER2	protein_coding	86.0063	2.04315	0.358472	5.6996	1.2e-08	7.98e-07
ACRC	protein_coding	109.143	0.81642	0.249307	3.27475	0.00105754	0.0112944
ACTA2	protein_coding	2488.52	1.04903	0.188047	5.57852	2.43e-08	1.51e-06
ACTR3B	protein_coding	159.449	0.810711	0.272732	2.97256	0.00295329	0.024986
ADAM19	protein_coding	346.535	-0.862727	0.224331	-3.84578	0.000120171	0.00199479
ADAM22	protein_coding	282.062	-0.736662	0.260377	-2.82921	0.00466631	0.0350034
ADAM32	protein_coding	19.012	1.50399	0.553072	2.71934	0.00654117	0.0446646
ADAMTS1	protein_coding	1703.83	0.977502	0.257942	3.78962	0.000150877	0.00240051
ADAMTS3	protein_coding	47.0111	-1.09849	0.328245	-3.34657	0.000818173	0.00919887
ADAMTS6	protein_coding	894.504	1.08653	0.171874	6.3217	2.59e-10	2.57e-08
ADAMTS9-AS2	antisense	11.2974	-2.15078	0.76742	-2.80262	0.005069	0.0371546
ADAMTSL3	protein_coding	207.919	-1.05349	0.261064	-4.03538	5.45e-05	0.0010598
ADCK3	protein_coding	1302.85	1.37874	0.285304	4.83254	1.35e-06	5.06e-05
ADD3	protein_coding	667.476	-1.14201	0.194761	-5.86363	4.53e-09	3.33e-07
ADM	protein_coding	1074.72	-0.743457	0.22447	-3.31206	0.000926123	0.0101669
ADORA1	protein_coding	284.746	-0.957472	0.199237	-4.8057	1.54e-06	5.67e-05
ADORA2B	protein_coding	1623.43	0.736795	0.212334	3.46998	0.000520506	0.00650098
AEN	protein_coding	2659.25	1.30644	0.210164	6.2163	5.09e-10	4.8e-08
AGAP1	protein_coding	1024.66	-0.667334	0.181822	-3.67025	0.000242316	0.00349191
AGFG2	protein_coding	223.763	-0.897796	0.229164	-3.91771	8.94e-05	0.00157645
AGPAT4	protein_coding	492.776	-0.856029	0.20624	-4.15064	3.32e-05	0.000709568
AGRN	protein_coding	22913.3	-0.699748	0.217609	-3.21563	0.00130161	0.013373
AHNAK	protein_coding	32204.6	-1.40156	0.281471	-4.97943	6.38e-07	2.65e-05
AHNAK2	protein_coding	14234.6	-0.975183	0.311503	-3.13057	0.00174465	0.0166599
AIM1L	protein_coding	10.6981	1.88279	0.686642	2.74202	0.00610621	0.0425357
AIMP2	protein_coding	578.106	0.790236	0.231928	3.40725	0.000656208	0.0077525
AK4	protein_coding	1808.03	-1.20507	0.257364	-4.68235	2.84e-06	9.36e-05
AK7	protein_coding	32.4818	-1.60293	0.416176	-3.85156	0.000117367	0.00195724
AKAP6	protein_coding	78.489	-1.00644	0.364284	-2.76279	0.00573094	0.0407637
AKAP8L	protein_coding	1582.41	0.606358	0.152538	3.97514	7.03e-05	0.00130414
AKD1	NA	159.443	-0.916502	0.234066	-3.91557	9.02e-05	0.00158852
AKR1C3	protein_coding	55.9024	-1.85174	0.428585	-4.32059	1.56e-05	0.000389029
ALAD	protein_coding	1187.59	-0.81425	0.176165	-4.6221	3.8e-06	0.000120167
ALAS1	protein_coding	1034.02	0.697283	0.163009	4.27758	1.89e-05	0.000456458
ALCAM	protein_coding	10072.4	-0.70818	0.237798	-2.97808	0.00290059	0.024685
ALDH1A3	protein_coding	33522.6	-1.21655	0.153861	-7.90682	2.64e-15	7.62e-13
ALDH3B1	protein_coding	3010.17	-0.812525	0.156717	-5.18468	2.16e-07	1.01e-05
ALKBH3	protein_coding	460.071	0.737286	0.234871	3.13912	0.00169458	0.0163508
ALOXE3	protein_coding	49.304	1.32101	0.449791	2.93693	0.00331475	0.0270217
ALPK3	protein_coding	14.1574	1.77005	0.64843	2.72974	0.00633842	0.0436637
ALS2CL	protein_coding	491.172	-0.702833	0.187926	-3.73995	0.00018406	0.00281555
AMPH	protein_coding	309.053	-1.13789	0.211406	-5.38247	7.35e-08	3.87e-06
AMTN	protein_coding	519.779	0.775428	0.265515	2.92047	0.00349505	0.0279781
ANG	protein_coding	44.0086	-1.15991	0.384923	-3.01336	0.00258374	0.0225471
ANGPTL7	protein_coding	20.7986	-1.75379	0.548851	-3.19538	0.00139646	0.0141478
ANK3	protein_coding	358.76	-1.41509	0.329964	-4.28862	1.8e-05	0.000440005
ANKMY2	protein_coding	762.139	-0.744961	0.202321	-3.68207	0.000231346	0.00336069
ANKRA2	protein_coding	424.556	0.851803	0.204133	4.17278	3.01e-05	0.000656666
ANKRD1	protein_coding	1167.39	1.10998	0.271995	4.08089	4.49e-05	0.00090386
ANKRD11	protein_coding	6287.51	0.808724	0.133753	6.04641	1.48e-09	1.28e-07
ANKRD12	protein_coding	685.459	-0.778	0.287495	-2.70613	0.00680722	0.0458637
ANKRD2	protein_coding	36.226	-1.60316	0.383225	-4.18334	2.87e-05	0.000630701
ANKRD32	protein_coding	214.728	-0.750537	0.203829	-3.68219	0.000231236	0.00336069
ANKRD36B	pseudogene	41.5095	-1.30413	0.436483	-2.98782	0.00280977	0.0241399
ANKRD37	protein_coding	72.1672	-1.93624	0.322671	-6.00069	1.96e-09	1.63e-07
ANKRD44	protein_coding	93.0766	-0.788176	0.28704	-2.74588	0.0060349	0.0422381
ANKZF1	protein_coding	1728.85	-0.745841	0.170277	-4.38017	1.19e-05	0.000309899
ANLN	protein_coding	3816.92	-2.03929	0.25058	-8.13828	4.01e-16	1.38e-13
ANO6	protein_coding	3295.4	-0.695324	0.238281	-2.91809	0.00352185	0.0281768
ANO7	protein_coding	78.4425	-0.935867	0.271841	-3.4427	0.000575938	0.0070406
ANO8	protein_coding	315.596	-0.937416	0.237288	-3.95054	7.8e-05	0.00141485
ANP32E	protein_coding	1325.82	-1.07634	0.196333	-5.48221	4.2e-08	2.39e-06
ANXA3	protein_coding	1192.99	-0.695008	0.179467	-3.87262	0.000107671	0.00183806
AOC2	protein_coding	33.9867	1.47751	0.442608	3.33819	0.000843275	0.0094005
AP1AR	protein_coding	603.104	0.875065	0.231866	3.77401	0.000160645	0.00252155
AP1M2	protein_coding	479.014	-0.666082	0.237382	-2.80595	0.00501686	0.0369225
APAF1	protein_coding	735.857	-0.743669	0.249415	-2.98165	0.00286698	0.0244422
APOL6	protein_coding	375.983	0.742098	0.23854	3.111	0.00186453	0.0175103
APOLD1	protein_coding	372.074	-1.12024	0.223521	-5.01182	5.39e-07	2.3e-05
ARHGAP11A	protein_coding	988.805	-1.60525	0.240126	-6.68505	2.31e-11	2.9e-09
ARHGAP11B	protein_coding	42.946	-1.4509	0.423587	-3.42527	0.000614195	0.00738313
ARHGAP18	protein_coding	473.55	-0.727762	0.201128	-3.61841	0.000296423	0.00411937
ARHGAP19	protein_coding	302.483	-1.01375	0.247291	-4.09944	4.14e-05	0.000853438
ARHGAP21	protein_coding	1351.59	-0.650761	0.191094	-3.40546	0.000660534	0.00778748
ARHGAP29	protein_coding	2176.64	-0.691528	0.173442	-3.98709	6.69e-05	0.0012531
ARHGAP33	protein_coding	234.73	-1.60538	0.27486	-5.84073	5.2e-09	3.81e-07
ARHGAP4	protein_coding	41.005	1.31107	0.390407	3.35821	0.000784491	0.00890345
ARHGAP9	protein_coding	12.116	6.11229	1.33043	4.59424	4.34e-06	0.000135028
ARHGEF17	protein_coding	227.43	-0.95178	0.216397	-4.39831	1.09e-05	0.0002877
ARHGEF2	protein_coding	3557.25	1.37912	0.172442	7.99759	1.27e-15	3.98e-13
ARHGEF3	protein_coding	780.44	-0.872007	0.239357	-3.64312	0.000269357	0.00379441
ARHGEF37	protein_coding	252.539	-1.24131	0.35471	-3.49952	0.0004661	0.00593948
ARHGEF40	protein_coding	1032.17	-0.652154	0.158268	-4.12056	3.78e-05	0.000790487
ARHGEF6	protein_coding	342.543	-0.764985	0.266838	-2.86685	0.00414584	0.0321353
ARL15	protein_coding	189.677	-0.805926	0.301382	-2.6741	0.00749305	0.0487106
ARL6IP1	protein_coding	6404.82	-1.13217	0.16816	-6.73273	1.67e-11	2.28e-09
ARL6IP5	protein_coding	2775.14	-0.644595	0.181699	-3.54759	0.000388769	0.00511679
ARNTL2	protein_coding	914.614	-0.664658	0.171579	-3.87378	0.000107162	0.00183371
ARPC5L	protein_coding	1138.26	0.648473	0.200243	3.23843	0.0012019	0.0125634
ARSK	protein_coding	138.17	-0.655054	0.228166	-2.87095	0.00409234	0.0318061
ASAP3	protein_coding	348.065	-0.64526	0.213323	-3.02481	0.00248793	0.0218565
ASB9	protein_coding	128.513	-0.811001	0.279178	-2.90496	0.00367303	0.0291599
ASCC3	protein_coding	3936.6	0.681588	0.212454	3.20817	0.00133581	0.0136273
ASIC1	protein_coding	603.225	-0.665483	0.181289	-3.67084	0.000241753	0.00348728
ASIC2	protein_coding	725.586	-1.3433	0.21739	-6.1792	6.44e-10	6.03e-08
ASNS	protein_coding	5300.33	3.41689	0.215384	15.8642	1.12e-56	8.09e-53
ASPH	protein_coding	11071.4	-0.728516	0.251116	-2.90111	0.00371847	0.0294279
ASPM	protein_coding	1587.5	-2.17736	0.27408	-7.94427	1.95e-15	5.87e-13
ASTN1	protein_coding	49.9836	-1.61281	0.415822	-3.87861	0.000105053	0.00180404
ASTN2	protein_coding	232.845	0.994189	0.204011	4.87322	1.1e-06	4.27e-05
ATAD1	protein_coding	1121.25	0.682404	0.200486	3.40375	0.000664677	0.00781416
ATAD2	protein_coding	2653.52	-0.91751	0.262458	-3.49583	0.000472584	0.00600619
ATAD5	protein_coding	256.288	-0.731801	0.25896	-2.82592	0.00471452	0.0352003
ATF3	protein_coding	1144.18	2.74067	0.248894	11.0114	3.37e-28	4.86e-25
ATF4	protein_coding	9815.42	1.67215	0.22098	7.56697	3.82e-14	8.3e-12
ATF5	protein_coding	748.826	0.726012	0.254238	2.85564	0.00429508	0.0329494
ATP1B1	protein_coding	3140.81	-1.01165	0.205027	-4.93423	8.05e-07	3.21e-05
ATP6V0B	protein_coding	2270.05	0.691371	0.200717	3.44451	0.0005721	0.00700555
ATP8B3	protein_coding	169.462	-1.47304	0.249241	-5.91012	3.42e-09	2.62e-07
ATRNL1	protein_coding	395.397	-0.840222	0.271855	-3.0907	0.00199688	0.0184293
ATXN1	protein_coding	521.284	-1.22215	0.223928	-5.4578	4.82e-08	2.72e-06
AURKA	protein_coding	917.798	-1.92379	0.344916	-5.57757	2.44e-08	1.51e-06
AURKB	protein_coding	598.588	-1.25613	0.377844	-3.32447	0.000885872	0.00978352
B3GALNT2	protein_coding	1011.45	0.62222	0.172624	3.60448	0.000312782	0.00431346
B3GNT4	protein_coding	52.2599	-0.973714	0.360756	-2.6991	0.00695283	0.04649
B4GALNT4	protein_coding	1178.83	-0.612395	0.165698	-3.69585	0.000219155	0.00322583
BAG1	protein_coding	1587.04	0.894299	0.215318	4.15339	3.28e-05	0.000706257
BAHCC1	NA	225.306	-1.08405	0.257166	-4.21537	2.49e-05	0.000564702
BAK1	protein_coding	427.434	0.843417	0.206312	4.08807	4.35e-05	0.000880026
BARD1	protein_coding	157.892	-0.963282	0.248335	-3.87896	0.000104904	0.00180363
BBC3	protein_coding	1191.78	1.53021	0.231372	6.61366	3.75e-11	4.51e-09
BBS9	protein_coding	180.356	-1.16913	0.262434	-4.45493	8.39e-06	0.000230148
BCAT1	protein_coding	836.967	0.815722	0.219786	3.71144	0.000206082	0.0030597
BCKDHB	protein_coding	399.732	-1.06421	0.229392	-4.63928	3.5e-06	0.000112076
BCL2L1	protein_coding	7087.17	0.699899	0.202027	3.46438	0.000531454	0.00660609
BCL2L11	protein_coding	305.22	0.605444	0.219614	2.75685	0.00583614	0.0412476
BCL7A	protein_coding	488.878	0.690233	0.17148	4.02516	5.69e-05	0.00109652
BCO2	protein_coding	204.176	-0.939944	0.255153	-3.68385	0.000229742	0.00335768
BDKRB1	protein_coding	258.577	-0.99567	0.297173	-3.35047	0.000806736	0.00909865
BEND5	protein_coding	85.2776	-1.45881	0.352486	-4.13863	3.49e-05	0.000745542
BEST1	protein_coding	38.1082	3.79032	0.488511	7.75893	8.56e-15	2.17e-12
BHLHE41	protein_coding	818.721	-1.68505	0.196656	-8.56848	1.05e-17	4.36e-15
BID	protein_coding	885.091	0.665617	0.1896	3.51064	0.000447037	0.00574733
BIRC5	protein_coding	2894.62	-1.32057	0.296005	-4.46129	8.15e-06	0.000225126
BLCAP	protein_coding	1348.85	0.684995	0.16248	4.21588	2.49e-05	0.000564306
BLOC1S2	protein_coding	1935.52	1.23611	0.188767	6.54832	5.82e-11	6.66e-09
BMF	protein_coding	581.69	-1.31019	0.205096	-6.38818	1.68e-10	1.73e-08
BMP4	protein_coding	923.98	-1.23714	0.228467	-5.41497	6.13e-08	3.34e-06
BMP6	protein_coding	557.998	-1.07136	0.278428	-3.84787	0.00011915	0.00198298
BMPR1B	protein_coding	61.677	1.16315	0.362294	3.2105	0.00132505	0.0135559
BNC2	protein_coding	1785.21	-1.20432	0.27024	-4.45647	8.33e-06	0.000228936
BNIP3	protein_coding	2193.19	-1.35367	0.160001	-8.46039	2.66e-17	1.07e-14
BNIP3L	protein_coding	7834.73	-1.243	0.239272	-5.19491	2.05e-07	9.66e-06
BOD1	protein_coding	1577.74	0.69388	0.174228	3.98261	6.82e-05	0.00127035
BORA	protein_coding	177.242	-0.97757	0.251535	-3.88642	0.000101733	0.00176171
BRCA1	protein_coding	867.035	-1.02644	0.241744	-4.24597	2.18e-05	0.00051217
BRCA2	protein_coding	241.279	-1.05312	0.232458	-4.53037	5.89e-06	0.000174046
BRF2	protein_coding	599.297	0.721247	0.209589	3.44125	0.000579042	0.00707256
BRIP1	protein_coding	506.259	-1.30389	0.240486	-5.42188	5.9e-08	3.25e-06
BTBD11	protein_coding	786.866	-0.805641	0.170652	-4.72097	2.35e-06	7.99e-05
BTBD8	protein_coding	15.875	-1.82651	0.672059	-2.71778	0.00657211	0.0447296
BTG1	protein_coding	2946	0.76592	0.257307	2.97668	0.0029139	0.0247544
BTG2	protein_coding	2356.46	1.64798	0.194868	8.45691	2.75e-17	1.07e-14
BTG3	protein_coding	1312.62	0.624902	0.195647	3.19403	0.001403	0.0141824
BUB1	protein_coding	1141.43	-2.27724	0.295157	-7.71533	1.21e-14	2.95e-12
BUB1B	protein_coding	1201.5	-1.6087	0.301332	-5.33863	9.37e-08	4.88e-06
BUD31	protein_coding	1241.64	0.916817	0.196677	4.66154	3.14e-06	0.000101736
BYSL	protein_coding	1187.4	0.973401	0.224216	4.34134	1.42e-05	0.000360121
C10orf10	protein_coding	73.395	-1.37338	0.404939	-3.39157	0.00069494	0.00810771
C10orf111	protein_coding	87.3152	-1.18683	0.308103	-3.85206	0.00011713	0.00195555
C10orf2	protein_coding	1206.23	1.22718	0.22736	5.39754	6.76e-08	3.64e-06
C10orf47	NA	222.726	0.691537	0.23421	2.95264	0.00315069	0.02615
C10orf54	protein_coding	1574.49	-0.864933	0.170966	-5.05909	4.21e-07	1.84e-05
C11orf35	protein_coding	343.417	-0.945771	0.245183	-3.8574	0.000114598	0.0019268
C11orf9	NA	9861.83	-0.861473	0.173249	-4.97246	6.61e-07	2.72e-05
C12orf39	protein_coding	19.4502	1.67277	0.618682	2.70377	0.00685575	0.0461475
C12orf44	protein_coding	905.392	0.673132	0.23004	2.92615	0.00343188	0.0277493
C12orf45	protein_coding	283.987	1.06217	0.21237	5.00152	5.69e-07	2.41e-05
C12orf5	protein_coding	1200.7	1.30247	0.228568	5.69841	1.21e-08	8e-07
C14orf132	protein_coding	1443.92	-1.04026	0.189141	-5.4999	3.8e-08	2.2e-06
C14orf43	NA	1041.61	-0.745817	0.196435	-3.79676	0.0001466	0.00234447
C14orf45	NA	71.8112	-0.984522	0.344059	-2.86149	0.0042165	0.0325083
C14orf79	protein_coding	426.916	0.63271	0.1886	3.35477	0.000794322	0.00899793
C15orf23	NA	1244.87	-0.811115	0.244948	-3.31137	0.000928388	0.010184
C15orf24	NA	1496.56	0.761907	0.178764	4.26209	2.03e-05	0.000482077
C15orf38	protein_coding	174.977	-0.74758	0.230767	-3.23955	0.0011972	0.0125297
C15orf42	NA	440.805	-1.07894	0.223129	-4.83552	1.33e-06	5.01e-05
C15orf52	protein_coding	8019.7	-0.740008	0.180476	-4.10032	4.13e-05	0.000851441
C15orf61	protein_coding	152.349	0.726276	0.245254	2.96132	0.00306326	0.0255715
C17orf48	NA	183.182	0.689518	0.215762	3.19573	0.00139477	0.0141478
C17orf51	protein_coding	403.763	0.848686	0.197053	4.3069	1.66e-05	0.000410345
C17orf89	protein_coding	1245.07	0.640649	0.195495	3.27706	0.00104893	0.0112497
C18orf54	protein_coding	160.102	-1.01877	0.233968	-4.3543	1.33e-05	0.000342037
C18orf56	protein_coding	77.2328	1.01399	0.336254	3.01555	0.00256517	0.0224258
C19orf25	protein_coding	925.653	0.704051	0.23625	2.98011	0.00288149	0.0245514
C19orf48	protein_coding	3172.77	1.03187	0.302364	3.41267	0.000643289	0.00763112
C1QTNF6	protein_coding	385.686	-0.792696	0.203096	-3.90307	9.5e-05	0.00165672
C1orf109	protein_coding	652.677	0.971553	0.190789	5.09229	3.54e-07	1.57e-05
C1orf112	protein_coding	284.587	-0.675265	0.245127	-2.75475	0.00587368	0.0414115
C1orf114	NA	198.559	1.03643	0.199778	5.18793	2.13e-07	9.96e-06
C1orf122	protein_coding	1170.89	0.737046	0.176152	4.18414	2.86e-05	0.0006304
C1orf133	NA	86.6894	-0.80543	0.28019	-2.87459	0.00404556	0.0315274
C1orf21	protein_coding	366.876	-1.3851	0.222105	-6.23624	4.48e-10	4.25e-08
C1orf63	protein_coding	1094.76	-0.775452	0.216261	-3.58573	0.000336143	0.00456578
C1orf96	NA	268.379	-0.99963	0.205758	-4.85829	1.18e-06	4.54e-05
C2	protein_coding	13.8916	2.26873	0.658604	3.44476	0.000571565	0.00700494
C20orf7	NA	237.832	0.745838	0.20825	3.58145	0.000341693	0.00461078
C21orf58	protein_coding	294.455	-1.43662	0.276202	-5.20135	1.98e-07	9.45e-06
C2CD2L	protein_coding	514.401	0.712229	0.231466	3.07704	0.00209068	0.0191237
C2orf18	NA	608.179	0.931271	0.177811	5.23743	1.63e-07	7.91e-06
C2orf27A	protein_coding	112.342	0.838788	0.258513	3.24466	0.00117591	0.0123453
C2orf72	protein_coding	408.706	-0.754041	0.219715	-3.43191	0.000599354	0.007247
C3orf19	NA	644.69	0.726046	0.175484	4.13739	3.51e-05	0.000747383
C3orf52	protein_coding	512.664	1.09089	0.247148	4.41391	1.02e-05	0.000271195
C4orf21	protein_coding	331.937	-0.699137	0.240241	-2.91015	0.00361259	0.0287766
C4orf3	protein_coding	3058.19	-1.06246	0.262694	-4.04448	5.24e-05	0.00102637
C4orf32	protein_coding	141.683	1.41617	0.360063	3.9331	8.39e-05	0.00150078
C5AR1	protein_coding	34.3494	1.30267	0.400094	3.2559	0.00113033	0.0119363
C5orf28	protein_coding	182.028	0.906674	0.220554	4.11089	3.94e-05	0.000820394
C5orf4	NA	540.609	-1.26427	0.235525	-5.36787	7.97e-08	4.18e-06
C5orf54	protein_coding	125.026	-1.12189	0.256396	-4.37563	1.21e-05	0.000314704
C6orf223	protein_coding	16.471	-1.85831	0.584841	-3.17747	0.00148566	0.014795
C6orf48	protein_coding	3559.37	0.986295	0.244264	4.03783	5.39e-05	0.00105048
C7orf10	protein_coding	226.322	1.02902	0.262309	3.92291	8.75e-05	0.00154654
C7orf29	NA	353.155	-0.722607	0.197906	-3.65127	0.000260948	0.00369762
C7orf53	NA	35.3078	1.21561	0.393999	3.0853	0.00203344	0.0187069
C7orf58	NA	107.076	-1.16687	0.347861	-3.35442	0.000795311	0.00899793
C8orf33	protein_coding	2825.17	0.614294	0.207029	2.96719	0.00300533	0.0252676
C8orf44	protein_coding	101.548	-0.812896	0.243904	-3.33285	0.000859626	0.00954588
C8orf46	protein_coding	38.4598	-1.12802	0.36972	-3.05102	0.00228066	0.0204211
C9orf100	NA	188.268	-1.29479	0.308981	-4.19051	2.78e-05	0.000617667
C9orf3	protein_coding	665.404	-0.657293	0.186405	-3.52615	0.000421653	0.00547465
C9orf71	NA	49.0254	-1.02589	0.343999	-2.98224	0.00286144	0.0244238
C9orf91	protein_coding	668.933	1.27093	0.181994	6.98334	2.88e-12	4.89e-10
CABIN1	protein_coding	1513.2	-0.641106	0.214415	-2.99002	0.00278956	0.0239949
CABLES2	protein_coding	306.805	-1.04914	0.198785	-5.27778	1.31e-07	6.55e-06
CAMK1D	protein_coding	84.3568	-0.792213	0.256882	-3.08396	0.00204265	0.0187438
CAMTA2	protein_coding	1915.22	0.729272	0.184981	3.94241	8.07e-05	0.00145092
CAP2	protein_coding	1527.58	-0.832718	0.231589	-3.59567	0.000323558	0.00443241
CAPN5	protein_coding	1845.22	-1.01648	0.194442	-5.22767	1.72e-07	8.31e-06
CAPS2	protein_coding	40.1007	-1.59776	0.479869	-3.32957	0.000869804	0.00965148
CARHSP1	protein_coding	1428.86	-0.945969	0.215018	-4.39948	1.09e-05	0.000286679
CARNS1	protein_coding	867.453	-1.08066	0.249102	-4.33822	1.44e-05	0.000361613
CARS	protein_coding	4951.05	0.922198	0.162861	5.66249	1.49e-08	9.65e-07
CASC5	protein_coding	415.334	-1.91365	0.291796	-6.55817	5.45e-11	6.29e-09
CASP8AP2	processed_transcript	616.492	-0.657079	0.231125	-2.84296	0.00446972	0.0339703
CAV1	protein_coding	1833.87	-1.35979	0.201537	-6.74707	1.51e-11	2.13e-09
CBS	protein_coding	1749.68	2.29047	0.315207	7.26656	3.69e-13	7.09e-11
CBX5	protein_coding	4376.3	-0.882784	0.219167	-4.0279	5.63e-05	0.00108676
CCBE1	protein_coding	701.288	-0.886189	0.195985	-4.52173	6.13e-06	0.000178779
CCBL1	protein_coding	208.222	-0.667838	0.21515	-3.10406	0.00190886	0.0177992
CCDC110	protein_coding	18.2253	-1.81946	0.555917	-3.27289	0.00106453	0.0113411
CCDC148	protein_coding	478.651	1.80369	0.201341	8.95838	3.29e-19	1.64e-16
CCDC18	protein_coding	322.722	-1.26469	0.239728	-5.27553	1.32e-07	6.61e-06
CCDC41	protein_coding	409.72	0.607535	0.196975	3.08432	0.00204018	0.0187331
CCDC59	protein_coding	619.569	0.833197	0.235182	3.54278	0.000395933	0.00520158
CCDC84	protein_coding	444.798	-0.613295	0.182891	-3.35334	0.000798428	0.00901905
CCDC85A	protein_coding	413.885	-1.04287	0.273967	-3.80657	0.000140907	0.00227869
CCDC85C	protein_coding	3422.61	-0.656605	0.14079	-4.66373	3.11e-06	0.00010104
CCDC86	protein_coding	1595.99	0.854809	0.251468	3.39927	0.000675651	0.00793669
CCDC88B	protein_coding	76.3175	-0.962608	0.337956	-2.84832	0.00439507	0.0335099
CCNA2	protein_coding	1319.92	-1.73503	0.272861	-6.35865	2.04e-10	2.07e-08
CCNB1	protein_coding	2180.09	-1.91998	0.304091	-6.31384	2.72e-10	2.67e-08
CCNB1IP1	protein_coding	1098.44	0.918429	0.228747	4.01504	5.94e-05	0.00113736
CCNB2	protein_coding	931.711	-1.55269	0.313641	-4.95054	7.4e-07	2.97e-05
CCNF	protein_coding	635.638	-1.48105	0.264686	-5.59548	2.2e-08	1.37e-06
CCNG2	protein_coding	682.52	-1.24068	0.214937	-5.77231	7.82e-09	5.4e-07
CCT6B	protein_coding	20.3403	1.47637	0.529697	2.7872	0.0053165	0.0385573
CD24	NA	189.344	-0.86563	0.302083	-2.86554	0.00416301	0.0322164
CD55	protein_coding	1103.44	0.647638	0.174124	3.71941	0.000199687	0.00300313
CD97	protein_coding	1679.4	0.927345	0.246143	3.7675	0.000164891	0.00257419
CDC20	protein_coding	1258.29	-2.42675	0.346383	-7.00598	2.45e-12	4.21e-10
CDC25B	protein_coding	894.003	-1.28349	0.256821	-4.99762	5.8e-07	2.46e-05
CDC25C	protein_coding	195.992	-1.55132	0.320276	-4.84369	1.27e-06	4.85e-05
CDC42BPG	protein_coding	50.165	2.18801	0.424697	5.15194	2.58e-07	1.17e-05
CDC42EP4	protein_coding	1158.63	-0.642213	0.226475	-2.83569	0.0045727	0.0345527
CDC7	protein_coding	313.594	-0.920169	0.235385	-3.90921	9.26e-05	0.001625
CDCA2	protein_coding	692.216	-1.53442	0.275882	-5.56189	2.67e-08	1.63e-06
CDCA3	protein_coding	432.32	-2.23487	0.362229	-6.16978	6.84e-10	6.32e-08
CDCA7	protein_coding	176.095	-1.12466	0.336088	-3.34633	0.000818902	0.0091999
CDCA8	protein_coding	802.526	-1.51812	0.293278	-5.17639	2.26e-07	1.04e-05
CDH10	protein_coding	324.145	1.38366	0.291792	4.74194	2.12e-06	7.43e-05
CDH11	protein_coding	417.973	-0.765078	0.223509	-3.42303	0.000619278	0.00742832
CDK1	protein_coding	1439.44	-1.29821	0.273997	-4.73803	2.16e-06	7.52e-05
CDK14	protein_coding	401.052	-0.659194	0.196142	-3.3608	0.000777162	0.00885807
CDK18	protein_coding	3549.56	-1.16183	0.228796	-5.07803	3.81e-07	1.68e-05
CDK19	protein_coding	820.5	-0.764903	0.203361	-3.7613	0.000169034	0.00261621
CDK2AP2	protein_coding	468.302	-0.676242	0.197386	-3.426	0.000612547	0.00737562
CDKL1	protein_coding	238.064	0.757693	0.216367	3.50189	0.000461973	0.00589731
CDKN1A	protein_coding	20969.7	2.21088	0.215627	10.2532	1.14e-24	1.18e-21
CDKN1B	protein_coding	2268.55	-0.647762	0.142246	-4.55382	5.27e-06	0.00015931
CDKN2B	protein_coding	877.458	-0.864488	0.255953	-3.37753	0.000731394	0.0084443
CDKN2C	protein_coding	524.538	-1.66699	0.28877	-5.77273	7.8e-09	5.4e-07
CDKN2D	protein_coding	207.279	-1.29414	0.273708	-4.72817	2.27e-06	7.8e-05
CDKN3	protein_coding	545.979	-1.61647	0.269289	-6.00274	1.94e-09	1.62e-07
CDON	protein_coding	235.461	-1.1222	0.366664	-3.06055	0.00220928	0.019918
CDSN	protein_coding	48.4886	-1.02155	0.330745	-3.08863	0.00201081	0.0185104
CEACAM19	protein_coding	387.627	0.800211	0.203147	3.93907	8.18e-05	0.00146777
CEBPA	protein_coding	41.4688	1.23376	0.381877	3.23079	0.00123451	0.0128113
CEBPB	protein_coding	1121.37	0.824051	0.25365	3.24878	0.00115903	0.012177
CEBPG	protein_coding	1442.34	1.8931	0.228969	8.26792	1.36e-16	5.04e-14
CEBPZ	protein_coding	2064.42	0.624405	0.170615	3.65973	0.000252481	0.00360312
CELF2	protein_coding	3596.46	-0.657498	0.232491	-2.82806	0.00468305	0.0350719
CELSR1	protein_coding	2277.61	-0.615384	0.208709	-2.94853	0.00319292	0.0264047
CELSR2	protein_coding	1200.75	-0.765303	0.261753	-2.92376	0.00345826	0.0278534
CENPA	protein_coding	245.03	-1.72165	0.334742	-5.14323	2.7e-07	1.22e-05
CENPE	protein_coding	876.026	-2.25901	0.300988	-7.50531	6.13e-14	1.26e-11
CENPF	protein_coding	4019.22	-1.71137	0.240445	-7.11751	1.1e-12	1.98e-10
CENPI	protein_coding	176.218	-1.97462	0.336247	-5.87251	4.29e-09	3.19e-07
CENPK	protein_coding	299.719	-0.876634	0.277977	-3.15362	0.00161261	0.0157281
CEP112	protein_coding	350.496	-0.890374	0.227804	-3.90852	9.29e-05	0.00162569
CEP128	protein_coding	169.695	-0.73131	0.2581	-2.83344	0.00460502	0.0347424
CEP192	protein_coding	867.864	-0.635632	0.231874	-2.74129	0.00611993	0.0425856
CEP55	protein_coding	1388.64	-1.77692	0.249012	-7.13586	9.62e-13	1.76e-10
CEP70	protein_coding	388.305	-0.972466	0.221515	-4.39007	1.13e-05	0.000298281
CES2	protein_coding	2157.28	1.04818	0.173191	6.05218	1.43e-09	1.24e-07
CHAC1	protein_coding	540.898	5.01588	0.384805	13.0348	7.75e-39	1.86e-35
CHD3	protein_coding	5660.08	-0.605292	0.142742	-4.24045	2.23e-05	0.000522373
CHEK1	protein_coding	699.837	-0.8906	0.240527	-3.70271	0.000213307	0.00314295
CHMP4C	protein_coding	578.167	0.817106	0.189387	4.31447	1.6e-05	0.000397205
CHRDL1	protein_coding	1678.64	-0.687781	0.21934	-3.13568	0.00171456	0.016482
CHST10	protein_coding	479.564	0.772108	0.180919	4.2677	1.97e-05	0.000474031
CIDECP	pseudogene	120.936	0.732535	0.260079	2.81659	0.00485368	0.0360156
CIRH1A	protein_coding	2052.31	0.734716	0.203291	3.61412	0.000301375	0.00418013
CIT	protein_coding	1094.6	-1.53089	0.302827	-5.05533	4.3e-07	1.87e-05
CKAP2	protein_coding	2038.67	-0.848491	0.179737	-4.72074	2.35e-06	7.99e-05
CKAP2L	protein_coding	521.03	-1.57032	0.276389	-5.68157	1.33e-08	8.71e-07
CKS2	protein_coding	1412.07	-0.798675	0.219106	-3.64515	0.000267232	0.00377184
CLCN2	protein_coding	206.722	0.612465	0.208699	2.93468	0.00333894	0.027196
CLDN1	protein_coding	407.23	1.45563	0.291995	4.98512	6.19e-07	2.59e-05
CLDN6	protein_coding	10.4423	2.29589	0.766292	2.99611	0.00273448	0.0236055
CLEC19A	protein_coding	22.5631	-2.42695	0.790696	-3.06938	0.00214504	0.0195096
CLIP2	protein_coding	801.921	-0.715287	0.201255	-3.55413	0.000379236	0.00502801
CLSPN	protein_coding	820.07	-0.942462	0.264534	-3.56272	0.00036703	0.00490286
CLTCL1	protein_coding	446.19	0.915715	0.198821	4.60572	4.11e-06	0.000128616
CMBL	protein_coding	1665.7	1.10594	0.164358	6.72886	1.71e-11	2.31e-09
CNBP	protein_coding	7496.94	0.650725	0.191952	3.39004	0.000698823	0.00814258
CNNM4	protein_coding	338.031	0.616533	0.173464	3.55424	0.000379075	0.00502801
CNST	protein_coding	642.64	0.750306	0.158592	4.73105	2.23e-06	7.72e-05
CNTLN	protein_coding	513.085	-0.673572	0.219066	-3.07475	0.00210678	0.01921
CNTNAP1	protein_coding	1190.17	-0.80508	0.268378	-2.9998	0.0027016	0.0233497
CNTRL	protein_coding	297.96	-1.00282	0.207776	-4.82647	1.39e-06	5.19e-05
COBL	protein_coding	531.277	-0.604286	0.17891	-3.3776	0.000731223	0.0084443
COBLL1	protein_coding	403.159	1.02963	0.221965	4.6387	3.51e-06	0.000112137
COL12A1	protein_coding	30440	-1.06688	0.293108	-3.63989	0.00027276	0.00382739
COL1A1	protein_coding	1468.64	-0.957652	0.290095	-3.30116	0.000962843	0.0105061
COL4A3	protein_coding	159.801	-1.67169	0.334874	-4.99199	5.98e-07	2.52e-05
COL4A3BP	protein_coding	1511.43	-0.69136	0.198511	-3.48273	0.000496324	0.00625909
COL4A4	protein_coding	402.284	-1.41994	0.266996	-5.3182	1.05e-07	5.34e-06
COL7A1	protein_coding	582.294	1.05884	0.241376	4.3867	1.15e-05	0.000301324
COL8A2	protein_coding	35.2678	1.20383	0.428649	2.80843	0.00497843	0.0367585
COX19	protein_coding	532.64	0.644556	0.174903	3.68523	0.000228499	0.0033429
CPS1	protein_coding	1215.93	-0.650115	0.239215	-2.7177	0.00657377	0.0447296
CPSF4	protein_coding	1011.83	0.63504	0.226295	2.80625	0.00501222	0.0369113
CRB2	protein_coding	1561.86	-1.60729	0.254883	-6.30598	2.86e-10	2.79e-08
CRISPLD1	protein_coding	253.498	-0.820483	0.238596	-3.4388	0.000584303	0.00710073
CRISPLD2	protein_coding	10.2271	1.98083	0.741464	2.67151	0.00755113	0.0489558
CROCCP3	pseudogene	230.395	-0.885752	0.316759	-2.79629	0.00516923	0.0376718
CRYZ	protein_coding	571.223	-0.793977	0.168612	-4.7089	2.49e-06	8.37e-05
CSDA	NA	4443.79	1.59804	0.23154	6.90178	5.14e-12	8.05e-10
CSDAP1	NA	473.912	1.5421	0.200167	7.70409	1.32e-14	3.16e-12
CSDC2	protein_coding	31.5908	-1.81078	0.467526	-3.87311	0.000107453	0.00183651
CSF1	protein_coding	692.831	1.08749	0.263924	4.12046	3.78e-05	0.000790487
CSGALNACT1	protein_coding	39.5105	-1.0933	0.410175	-2.66546	0.00768839	0.0496219
CSNK2A2	protein_coding	955.591	0.673836	0.157546	4.27707	1.89e-05	0.000456458
CSRP1	protein_coding	6.54696	5.21262	1.40409	3.71246	0.000205251	0.00305546
CTAGE5	protein_coding	404.773	0.964288	0.211666	4.55571	5.22e-06	0.00015822
CTH	protein_coding	874.882	4.86782	0.260247	18.7046	4.54e-78	6.55e-74
CTIF	protein_coding	2965.37	-0.762494	0.211414	-3.60664	0.00031019	0.00429002
CTPS	NA	1695.78	0.691746	0.237938	2.90725	0.00364622	0.028979
CTTNBP2	protein_coding	422.626	-0.835393	0.240532	-3.47311	0.000514474	0.00645329
CTTNBP2NL	protein_coding	1699.27	-0.668556	0.232566	-2.87469	0.00404419	0.0315274
CTU1	protein_coding	161.468	0.803472	0.274385	2.92826	0.00340865	0.0276079
CTU2	protein_coding	470.442	0.68093	0.233084	2.92139	0.00348472	0.0279781
CXADR	protein_coding	1418.95	-1.12773	0.262024	-4.30392	1.68e-05	0.00041494
CXCR2	protein_coding	4.29904	5.60066	1.49952	3.73498	0.00018773	0.00285957
CXXC5	protein_coding	1582.76	-1.07847	0.248595	-4.33826	1.44e-05	0.000361613
CXorf69	NA	159.575	-0.833687	0.222282	-3.75058	0.000176423	0.00271892
CYBRD1	protein_coding	2401.32	-0.94343	0.235682	-4.00298	6.25e-05	0.00118565
CYP24A1	protein_coding	16780.1	-0.70778	0.211435	-3.34751	0.000815396	0.00917479
DAAM2	protein_coding	1616.71	-0.932001	0.193751	-4.8103	1.51e-06	5.57e-05
DAG1	protein_coding	5734.85	-0.600798	0.212985	-2.82085	0.00478968	0.0356507
DAP3	protein_coding	2283.43	0.678845	0.175903	3.85921	0.000113753	0.00192275
DAPK1	protein_coding	1541.43	-0.749359	0.186447	-4.01915	5.84e-05	0.0011219
DARS2	protein_coding	772.842	-0.659069	0.17997	-3.66211	0.000250145	0.00358195
DBF4B	protein_coding	605.123	-0.728729	0.262968	-2.77117	0.0055856	0.039907
DBP	protein_coding	193.886	-1.17121	0.251824	-4.65091	3.3e-06	0.000106887
DCUN1D5	protein_coding	1226.17	0.688175	0.165345	4.16206	3.15e-05	0.000681069
DDAH2	protein_coding	737.281	-0.716367	0.180252	-3.97425	7.06e-05	0.00130705
DDB2	protein_coding	1243.28	1.36982	0.21217	6.45623	1.07e-10	1.15e-08
DDIT3	protein_coding	1300.07	1.91031	0.283728	6.73291	1.66e-11	2.28e-09
DDIT4L	protein_coding	236.962	-1.18592	0.204922	-5.78718	7.16e-09	5.01e-07
DDR1	protein_coding	2334.08	-0.635347	0.168813	-3.76361	0.000167477	0.0026033
DDRGK1	protein_coding	1482.52	0.637858	0.199896	3.19095	0.00141804	0.0142844
DDX10	protein_coding	861.881	0.788503	0.174374	4.52192	6.13e-06	0.000178779
DDX21	protein_coding	5258.73	0.803382	0.189183	4.24659	2.17e-05	0.000511584
DDX27	protein_coding	2516.13	0.640781	0.18102	3.53983	0.000400381	0.00524092
DDX28	protein_coding	460.869	0.644016	0.234074	2.75134	0.00593524	0.0417638
DDX31	protein_coding	614.247	0.844321	0.178726	4.7241	2.31e-06	7.9e-05
DDX49	protein_coding	1499.7	0.668155	0.196792	3.39524	0.000685683	0.00802256
DDX56	protein_coding	3011.33	0.602936	0.182182	3.30952	0.000934576	0.0102441
DDX60	protein_coding	217.071	-0.851279	0.22061	-3.85876	0.000113966	0.00192275
DDX60L	protein_coding	468.141	-0.837885	0.280856	-2.98333	0.00285131	0.0243806
DENND2A	protein_coding	2521.27	-1.04236	0.219048	-4.7586	1.95e-06	6.89e-05
DENND2D	protein_coding	97.3897	0.952637	0.261441	3.64379	0.000268648	0.00378812
DENND3	protein_coding	1530	-0.997813	0.192972	-5.17076	2.33e-07	1.07e-05
DENND5B	protein_coding	465.137	-0.834554	0.263074	-3.17232	0.00151228	0.0149621
DEPDC1	protein_coding	618.658	-2.0483	0.224704	-9.11558	7.83e-20	4.52e-17
DEPDC1B	protein_coding	254.882	-1.61485	0.299358	-5.3944	6.88e-08	3.67e-06
DGAT2	protein_coding	132.212	0.816978	0.250485	3.26159	0.00110789	0.0117165
DGCR11	sense_intronic	103.625	-0.827001	0.241902	-3.41874	0.000629117	0.00749365
DHCR24	protein_coding	3975.77	-0.853441	0.130632	-6.53318	6.44e-11	7.31e-09
DHX34	protein_coding	927.775	0.631324	0.176133	3.58437	0.000337897	0.00457667
DIXDC1	protein_coding	519.791	-0.963227	0.303509	-3.17364	0.00150542	0.0149248
DKC1	protein_coding	3695.3	0.825495	0.203513	4.05623	4.99e-05	0.000981425
DLGAP5	protein_coding	819.466	-2.52136	0.319039	-7.90298	2.72e-15	7.7e-13
DNAJA3	protein_coding	2804.41	0.941759	0.189482	4.97018	6.69e-07	2.74e-05
DNAJB11	protein_coding	1620.13	0.611657	0.149457	4.09252	4.27e-05	0.000871865
DNAJC2	protein_coding	1399.35	0.859731	0.165203	5.2041	1.95e-07	9.34e-06
DNHD1	protein_coding	259.473	0.963453	0.253016	3.80787	0.000140166	0.0022718
DNM1	protein_coding	810.036	-0.602473	0.173961	-3.46326	0.000533666	0.00661352
DOCK10	protein_coding	146.729	-0.827145	0.259191	-3.19126	0.00141655	0.0142794
DOCK2	protein_coding	1899.91	-0.644751	0.167564	-3.8478	0.000119185	0.00198298
DOCK4	protein_coding	45.556	-1.17745	0.349921	-3.36491	0.000765694	0.00878201
DOK7	protein_coding	96.8589	-1.47786	0.372061	-3.97209	7.12e-05	0.00131589
DOM3Z	NA	499.471	0.628444	0.180295	3.48563	0.000490975	0.00620712
DONSON	protein_coding	664.439	-0.694865	0.233511	-2.97573	0.00292291	0.0247907
DPH2	protein_coding	1102.64	0.838335	0.194079	4.31956	1.56e-05	0.000390184
DPP10	protein_coding	125.063	-0.802492	0.267763	-2.99702	0.00272632	0.0235492
DPY19L1	protein_coding	1013.73	-0.679224	0.171653	-3.95697	7.59e-05	0.00138776
DPY19L2	protein_coding	148.615	-0.986716	0.238769	-4.13252	3.59e-05	0.000760333
DPY19L2P2	pseudogene	79.0595	-0.964163	0.338524	-2.84814	0.00439752	0.0335099
DPYD	protein_coding	481.489	-0.849334	0.225827	-3.761	0.000169238	0.00261656
DPYSL2	protein_coding	3717.56	-1.43529	0.220261	-6.51631	7.21e-11	8.12e-09
DPYSL3	protein_coding	2173.9	-0.773562	0.188782	-4.09765	4.17e-05	0.000856412
DSN1	protein_coding	552.866	-0.819444	0.292011	-2.80621	0.00501278	0.0369113
DTNA	protein_coding	856.372	-0.821135	0.237796	-3.4531	0.000554178	0.00682738
DUSP11	protein_coding	585.732	0.752023	0.200993	3.74155	0.00018289	0.00280359
DUSP14	protein_coding	892.378	0.710317	0.214422	3.3127	0.00092401	0.0101514
DUSP2	protein_coding	48.7129	1.55079	0.442215	3.50687	0.000453402	0.00581075
DUSP5	protein_coding	328.177	1.30273	0.307827	4.23202	2.32e-05	0.000538023
DUSP6	protein_coding	309.015	0.893361	0.282963	3.15716	0.00159313	0.0155908
DYRK3	protein_coding	778.289	1.31451	0.182003	7.22248	5.1e-13	9.69e-11
DYSF	protein_coding	453.686	-0.827917	0.202378	-4.09094	4.3e-05	0.000874103
E2F5	protein_coding	409.096	0.700106	0.172234	4.06486	4.81e-05	0.000956261
E2F7	protein_coding	966.97	1.05282	0.222551	4.73068	2.24e-06	7.72e-05
ECE2	protein_coding	163.839	1.0794	0.26801	4.02746	5.64e-05	0.00108731
ECM2	protein_coding	43.5881	2.66978	0.403488	6.61675	3.67e-11	4.45e-09
ECT2	protein_coding	1766.43	-1.57069	0.207606	-7.56573	3.86e-14	8.3e-12
EFHC1	protein_coding	949.258	-0.849579	0.223133	-3.80751	0.000140375	0.00227263
EFNA3	protein_coding	108.521	-0.776872	0.260536	-2.98182	0.00286543	0.0244422
EFNB1	protein_coding	124.075	0.840679	0.243824	3.4479	0.000564971	0.00693592
EFR3B	protein_coding	221.729	-1.77531	0.279669	-6.34788	2.18e-10	2.19e-08
EGLN1	protein_coding	2160.48	-1.15573	0.206019	-5.6098	2.03e-08	1.28e-06
EGLN3	protein_coding	21.9984	-1.44735	0.491042	-2.94751	0.00320342	0.0264204
EHBP1L1	protein_coding	2298.85	-0.80569	0.164103	-4.90967	9.12e-07	3.59e-05
EHD1	protein_coding	2382.01	-0.638267	0.174405	-3.65968	0.00025253	0.00360312
EIF1	protein_coding	10190.9	1.29896	0.234852	5.53095	3.19e-08	1.9e-06
EIF1B	protein_coding	725.586	0.781854	0.221629	3.52777	0.000419079	0.00545597
EIF2B2	protein_coding	1139.01	0.623573	0.17226	3.61996	0.000294649	0.00409866
EIF2B3	protein_coding	592.77	0.656741	0.190044	3.45573	0.0005488	0.00678358
EIF2C4	NA	750.85	-0.696752	0.201845	-3.45192	0.000556613	0.00683914
EIF2S2	protein_coding	2524.33	1.05989	0.183112	5.78821	7.11e-09	5.01e-07
EIF3J	protein_coding	3135.69	0.744832	0.190788	3.90398	9.46e-05	0.00165449
EIF4EBP1	protein_coding	4348.25	1.24239	0.29141	4.26339	2.01e-05	0.000481657
EIF6	protein_coding	5757.11	0.70826	0.211976	3.34122	0.0008341	0.00931982
ELF3	protein_coding	55.6321	-2.10168	0.406106	-5.17521	2.28e-07	1.05e-05
ELFN1	protein_coding	32.4926	1.33553	0.40707	3.28083	0.00103502	0.0111419
ELOVL2	protein_coding	372.533	-1.19876	0.265302	-4.51846	6.23e-06	0.000180793
EMP1	protein_coding	1913.39	-1.12962	0.189082	-5.97424	2.31e-09	1.85e-07
EMP2	protein_coding	786.683	-0.766072	0.284236	-2.69519	0.00703477	0.0468714
ENO2	protein_coding	5675.89	-1.58879	0.210207	-7.55824	4.09e-14	8.54e-12
ENO3	protein_coding	56.0969	1.10831	0.323038	3.43088	0.000601616	0.00726827
ENPP1	protein_coding	303.924	-0.656476	0.237745	-2.76125	0.00575799	0.0409157
ENTPD1	protein_coding	448.956	0.747234	0.188414	3.96593	7.31e-05	0.00134178
EPB41L1	protein_coding	2290.85	-0.892398	0.182126	-4.8999	9.59e-07	3.74e-05
EPB41L4A-AS1	lincRNA	1223.5	1.07043	0.252468	4.23987	2.24e-05	0.000522881
EPB41L5	protein_coding	824.746	-0.742106	0.244864	-3.03068	0.00244003	0.0215275
EPOR	protein_coding	361.602	-0.652474	0.190663	-3.42213	0.000621317	0.00743775
EPRS	protein_coding	6697.06	0.927225	0.141337	6.5604	5.37e-11	6.24e-09
ERBB4	protein_coding	1619.57	-1.24061	0.25104	-4.94189	7.74e-07	3.09e-05
ERCC6	protein_coding	770.721	-0.640467	0.230466	-2.77901	0.00545251	0.0391536
ERCC6L	protein_coding	239.551	-1.29449	0.273091	-4.74014	2.14e-06	7.46e-05
ERRFI1	protein_coding	407.789	0.623585	0.190838	3.26762	0.00108457	0.0115121
ERVK13-1	processed_transcript	333.699	-0.702267	0.250304	-2.80565	0.00502146	0.0369319
ESCO2	protein_coding	494.934	-1.07315	0.260132	-4.12541	3.7e-05	0.000779324
ESPL1	protein_coding	807.373	-1.29779	0.351337	-3.69386	0.000220879	0.00324788
ESRRA	protein_coding	982.405	0.69859	0.217246	3.21566	0.00130145	0.013373
ETF1	protein_coding	4842.54	0.702541	0.166838	4.21092	2.54e-05	0.00057325
ETV1	protein_coding	157.332	-1.0286	0.292841	-3.51247	0.000443961	0.00572309
ETV5	protein_coding	711.82	1.10471	0.250756	4.4055	1.06e-05	0.000280368
EXOC4	protein_coding	1883.23	-0.636068	0.182637	-3.4827	0.000496388	0.00625909
EXOSC1	protein_coding	599.627	0.679672	0.176247	3.85637	0.000115084	0.00192809
EXOSC4	protein_coding	826.514	0.847421	0.231213	3.66511	0.000247229	0.00354853
EXOSC5	protein_coding	690.182	0.936521	0.302873	3.09212	0.0019873	0.0183644
FADS3	protein_coding	2226.27	0.645601	0.175301	3.68281	0.000230676	0.00336069
FAM102B	protein_coding	265.532	-1.4876	0.281152	-5.29111	1.22e-07	6.13e-06
FAM110C	protein_coding	82.0209	-1.23092	0.413425	-2.97737	0.00290733	0.0247277
FAM111A	protein_coding	1407.28	-0.692464	0.184085	-3.76165	0.000168797	0.00261621
FAM111B	protein_coding	707.764	-1.43036	0.327864	-4.36266	1.28e-05	0.000329805
FAM114A1	protein_coding	1517.16	-0.819473	0.248734	-3.29458	0.000985702	0.0107069
FAM115C	protein_coding	79.7935	-2.60369	0.337391	-7.71713	1.19e-14	2.95e-12
FAM118A	protein_coding	450.443	0.64884	0.174625	3.71562	0.00020271	0.00303329
FAM122B	protein_coding	904.904	-0.835726	0.171859	-4.86287	1.16e-06	4.45e-05
FAM123B	NA	233.377	0.74194	0.194573	3.81317	0.000137194	0.00223871
FAM124A	protein_coding	178.942	-0.647453	0.239823	-2.69971	0.00693999	0.046476
FAM131B	protein_coding	422.472	-0.647263	0.175741	-3.68305	0.000230455	0.00336069
FAM161A	protein_coding	152.133	-0.985306	0.306767	-3.21191	0.00131856	0.0135183
FAM174B	protein_coding	22.507	1.39804	0.456448	3.06286	0.00219233	0.0198231
FAM189A1	protein_coding	175.664	-0.712899	0.264128	-2.69906	0.00695351	0.04649
FAM195A	protein_coding	458.769	0.606364	0.225625	2.68749	0.00719916	0.047593
FAM207A	protein_coding	300.441	0.764381	0.241868	3.16033	0.00157592	0.0154487
FAM208B	protein_coding	3378.61	0.659635	0.22503	2.93132	0.00337528	0.0273992
FAM211A	protein_coding	52.1203	-1.01701	0.352906	-2.88182	0.00395385	0.0309632
FAM26E	protein_coding	37.432	-1.64048	0.375022	-4.37436	1.22e-05	0.000315973
FAM46A	protein_coding	2651.12	0.643268	0.154978	4.15069	3.31e-05	0.000709568
FAM59B	NA	15.476	2.06761	0.596432	3.46664	0.000527009	0.00657053
FAM63B	protein_coding	172.579	-1.27986	0.43527	-2.94038	0.00327813	0.0268524
FAM64A	protein_coding	456.962	-1.86091	0.309964	-6.00365	1.93e-09	1.62e-07
FAM65B	protein_coding	7.98462	-2.83285	1.0086	-2.80869	0.00497442	0.0367585
FAM83D	protein_coding	709.276	-1.7429	0.317385	-5.49145	3.99e-08	2.29e-06
FAM83H	protein_coding	1872.92	0.625863	0.188606	3.31836	0.000905477	0.00996302
FAM84A	protein_coding	563.099	1.64665	0.276825	5.94834	2.71e-09	2.13e-07
FAM86A	protein_coding	295.872	0.797818	0.235797	3.38349	0.000715711	0.00830103
FAM96B	protein_coding	1461.14	0.606431	0.163423	3.7108	0.000206608	0.00306239
FANCC	protein_coding	361.259	-0.794465	0.189791	-4.18599	2.84e-05	0.000626559
FANCL	protein_coding	591.5	-0.915274	0.198337	-4.61473	3.94e-06	0.000123698
FANK1	protein_coding	92.1129	-0.941027	0.311347	-3.02243	0.00250751	0.0219915
FAS	protein_coding	1508.42	1.2534	0.210227	5.96214	2.49e-09	1.98e-07
FBXL2	protein_coding	566.843	-0.777336	0.218872	-3.55155	0.000382974	0.00505897
FBXL7	protein_coding	422.119	-0.745297	0.165868	-4.49332	7.01e-06	0.000199853
FBXO22	protein_coding	1115.96	1.21463	0.175537	6.9195	4.53e-12	7.26e-10
FBXO25	protein_coding	990.913	0.602564	0.172024	3.50279	0.00046041	0.00588779
FBXO31	protein_coding	946.556	0.731778	0.195248	3.74794	0.000178294	0.00274189
FBXO43	protein_coding	67.2469	-1.94479	0.468338	-4.15254	3.29e-05	0.000706864
FBXW7	protein_coding	582.796	0.794195	0.18561	4.27883	1.88e-05	0.000454716
FCGBP	protein_coding	6.86512	2.36447	0.87091	2.71495	0.00662867	0.044997
FCHO1	protein_coding	101.703	-1.32624	0.325122	-4.07921	4.52e-05	0.000907889
FDXR	protein_coding	4052.64	1.86383	0.216822	8.59613	8.25e-18	3.6e-15
FEM1A	protein_coding	1148.66	0.627688	0.168282	3.72998	0.000191498	0.00290469
FER1L4	pseudogene	2748.27	-1.2249	0.33434	-3.66363	0.000248661	0.00356555
FGD4	protein_coding	125.505	-1.01053	0.291741	-3.46378	0.000532645	0.00660654
FGD5-AS1	antisense	2553.54	-0.634014	0.153448	-4.13179	3.6e-05	0.000761339
FGD6	protein_coding	94.2167	-0.80304	0.276529	-2.904	0.00368433	0.0292335
FGF1	protein_coding	145.844	-0.80701	0.273302	-2.95282	0.00314887	0.02615
FHL2	protein_coding	8270.26	1.38201	0.213335	6.47811	9.29e-11	1.01e-08
FHOD3	protein_coding	141.582	-1.25917	0.253189	-4.97322	6.58e-07	2.72e-05
FKBP1B	protein_coding	330.801	-0.663515	0.196554	-3.37574	0.00073617	0.00847507
FLAD1	protein_coding	815.246	0.693415	0.156281	4.43698	9.12e-06	0.000246443
FLG	protein_coding	1192.46	1.25102	0.320071	3.90857	9.28e-05	0.00162569
FLG2	protein_coding	59.8175	1.48065	0.541547	2.73411	0.00625489	0.0432328
FLJ22184	NA	346.871	-0.615836	0.214452	-2.87167	0.00408311	0.0317514
FLJ32224	NA	85.3989	-1.19867	0.280269	-4.27686	1.9e-05	0.000456458
FLJ35024	NA	39.0699	2.83352	0.427592	6.6267	3.43e-11	4.2e-09
FLJ35282	NA	140.798	-1.34847	0.279765	-4.82	1.44e-06	5.35e-05
FLJ39051	NA	54.648	-0.809697	0.298964	-2.70835	0.00676197	0.0456227
FLJ42627	NA	167.468	-0.966273	0.29796	-3.24296	0.00118296	0.0124013
FLJ42875	NA	176.624	-1.28509	0.241169	-5.32858	9.9e-08	5.09e-06
FLJ90757	NA	738.409	-0.85524	0.18877	-4.5306	5.88e-06	0.000174046
FLNA	protein_coding	62194.6	-0.704093	0.213036	-3.30504	0.000949641	0.0103935
FLYWCH1	protein_coding	1529.91	0.669275	0.181745	3.68249	0.000230969	0.00336069
FMN1	protein_coding	66.9316	-1.33762	0.311796	-4.29004	1.79e-05	0.000438239
FMN2	protein_coding	366.09	-0.713706	0.181747	-3.92693	8.6e-05	0.0015263
FN1	protein_coding	8529.17	-0.951634	0.23992	-3.96646	7.29e-05	0.00134178
FOLR3	protein_coding	478.631	0.726626	0.169041	4.29852	1.72e-05	0.000423261
FOSB	protein_coding	62.3092	2.08895	0.485942	4.29875	1.72e-05	0.000423261
FOXM1	protein_coding	2041.29	-0.846923	0.294471	-2.87608	0.0040265	0.0314298
FOXRED2	protein_coding	5.13102	5.86791	1.57485	3.72601	0.000194537	0.00293842
FPGT	protein_coding	177.826	-0.769051	0.254681	-3.01966	0.00253057	0.0221636
FRAS1	protein_coding	481.979	-0.911312	0.316657	-2.87791	0.00400313	0.0313066
FREM2	protein_coding	140.592	-0.963399	0.299227	-3.21963	0.00128358	0.0132729
FRMD4B	protein_coding	592.347	-1.11119	0.180845	-6.14444	8.02e-10	7.33e-08
FRYL	protein_coding	1985.95	-0.73647	0.229531	-3.20859	0.00133389	0.0136174
FSCN2	protein_coding	58.3352	1.10358	0.324921	3.39645	0.000682656	0.00800595
FST	protein_coding	379.115	2.00481	0.742779	2.69907	0.00695338	0.04649
FUT11	protein_coding	475.428	-1.35514	0.323297	-4.19162	2.77e-05	0.000617497
FZD1	protein_coding	1948.79	-0.836877	0.309643	-2.70272	0.00687751	0.0461943
FZD4	protein_coding	1259.75	-0.816265	0.180314	-4.5269	5.99e-06	0.000176206
FZD7	protein_coding	107.693	-0.665157	0.234809	-2.83276	0.00461476	0.0347976
G2E3	protein_coding	617.484	-0.912871	0.249739	-3.65529	0.000256888	0.00364725
GAB1	protein_coding	336.654	-0.656641	0.228199	-2.87749	0.00400854	0.0313066
GABRB3	protein_coding	1462.6	-0.619085	0.203962	-3.03529	0.00240307	0.0212795
GABRE	protein_coding	235.068	-0.994411	0.284962	-3.48962	0.000483704	0.00613132
GADD45A	protein_coding	5092.75	0.769761	0.171604	4.48568	7.27e-06	0.000205168
GALR2	protein_coding	7.72697	3.52193	1.09397	3.2194	0.00128459	0.0132738
GARS	protein_coding	9588.27	2.12048	0.196321	10.8011	3.4e-27	4.09e-24
GAS2L1	protein_coding	525.36	-0.704067	0.205886	-3.41969	0.000626919	0.00747999
GAS2L3	protein_coding	289.502	-1.42467	0.287928	-4.94803	7.5e-07	3e-05
GAS5	processed_transcript	4757.86	0.982644	0.219452	4.47772	7.54e-06	0.000211065
GAS7	protein_coding	911.42	-0.849453	0.175077	-4.85189	1.22e-06	4.68e-05
GATS	pseudogene	598.002	-0.89536	0.172589	-5.18783	2.13e-07	9.96e-06
GATSL3	protein_coding	150.378	-0.696641	0.215934	-3.22618	0.00125455	0.0129996
GBE1	protein_coding	3470.97	-0.652437	0.221222	-2.94923	0.00318562	0.0264047
GBP1	protein_coding	308.432	-0.751646	0.228099	-3.29526	0.0009833	0.0107039
GBP2	protein_coding	136.678	-1.74389	0.259333	-6.72452	1.76e-11	2.34e-09
GCA	protein_coding	720.895	-0.859136	0.155989	-5.50767	3.64e-08	2.12e-06
GCET2	NA	92.3143	0.764388	0.272537	2.80472	0.00503608	0.0370021
GCNT1	protein_coding	43.9267	-1.8134	0.383156	-4.73279	2.21e-06	7.68e-05
GDF15	protein_coding	55.7027	3.90985	0.513276	7.61744	2.59e-14	5.92e-12
GDPD5	protein_coding	319.51	-0.929948	0.226909	-4.09834	4.16e-05	0.000855324
GEMIN5	protein_coding	1509.48	0.664906	0.14694	4.52501	6.04e-06	0.00017743
2001-01-01	protein_coding	666.564	-0.693602	0.179383	-3.86659	0.000110369	0.00187524
GHITM	protein_coding	5912.52	0.740355	0.177878	4.16216	3.15e-05	0.000681069
GINS1	protein_coding	533.73	-0.998882	0.277079	-3.60504	0.000312105	0.00430824
GLCCI1	protein_coding	225.496	-0.69653	0.246601	-2.82452	0.00473512	0.0353358
GLCE	protein_coding	373.978	-0.788118	0.195438	-4.03258	5.52e-05	0.00106818
GLI3	protein_coding	501.748	-0.733244	0.194145	-3.77678	0.000158868	0.00251005
GLIS1	protein_coding	271.96	-0.749181	0.216982	-3.45274	0.000554933	0.0068301
GLRX	protein_coding	84.4848	-1.06009	0.312229	-3.39522	0.000685741	0.00802256
GLS2	protein_coding	309.237	1.46633	0.221091	6.63223	3.31e-11	4.08e-09
GLT25D2	NA	101.739	0.871214	0.259397	3.35861	0.000783366	0.00889768
GNG11	protein_coding	626.781	-0.971895	0.158229	-6.14234	8.13e-10	7.38e-08
GNL2	protein_coding	2057.07	0.624612	0.194612	3.20953	0.00132951	0.0135822
GNL3	protein_coding	4662.26	0.836845	0.186626	4.48408	7.32e-06	0.000206317
GNRH1	protein_coding	142.136	-0.627145	0.230162	-2.7248	0.00643403	0.0441536
GOT1	protein_coding	1559.76	1.50876	0.232163	6.49868	8.1e-11	9.06e-09
GPATCH4	protein_coding	1926.22	0.944863	0.232478	4.06432	4.82e-05	0.000956633
GPC6	protein_coding	1054.65	-1.11098	0.351286	-3.1626	0.00156368	0.0153547
GPD2	protein_coding	1120.26	-0.688472	0.158405	-4.34628	1.38e-05	0.000354142
GPER	NA	173.016	-0.706992	0.202101	-3.49821	0.000468394	0.00595819
GPI	protein_coding	15331	-0.669213	0.152802	-4.37962	1.19e-05	0.000310121
GPR137C	protein_coding	46.8381	-1.19054	0.346145	-3.43943	0.000582944	0.00709019
GPR146	protein_coding	43.8865	-1.39906	0.425298	-3.2896	0.0010033	0.0108686
GPR98	protein_coding	180.176	-1.24762	0.248889	-5.01277	5.37e-07	2.3e-05
GPRC5B	protein_coding	2013.14	-0.973323	0.230488	-4.22289	2.41e-05	0.000552087
GPRC5D	protein_coding	11.2326	-1.743	0.642182	-2.71418	0.00664392	0.0450793
GPSM2	protein_coding	299.796	-2.00936	0.281097	-7.14828	8.79e-13	1.63e-10
GPT2	protein_coding	1729.64	1.72926	0.19021	9.09127	9.79e-20	5.43e-17
GRB10	protein_coding	2587.67	0.62107	0.142988	4.34351	1.4e-05	0.00035737
GREB1	protein_coding	27.2171	3.55426	0.593091	5.99277	2.06e-09	1.69e-07
GRIN2A	protein_coding	69.0287	-1.20843	0.349958	-3.45307	0.000554236	0.00682738
GRIN2C	protein_coding	112.007	2.37274	0.259893	9.12967	6.87e-20	4.31e-17
GRIP1	protein_coding	132.855	-0.745828	0.231573	-3.22071	0.00127875	0.0132324
GRK5	protein_coding	105.639	-1.2611	0.24015	-5.25129	1.51e-07	7.46e-06
GTPBP2	protein_coding	2502.79	0.844174	0.161153	5.23835	1.62e-07	7.9e-06
GTPBP4	protein_coding	3097.2	0.729487	0.192027	3.79888	0.000145354	0.00232712
GTSE1	protein_coding	913.529	-1.93429	0.313125	-6.17737	6.52e-10	6.07e-08
GULP1	protein_coding	300.475	-0.9967	0.243775	-4.08861	4.34e-05	0.000880026
GYG1	protein_coding	1002.44	0.65588	0.147136	4.45765	8.29e-06	0.000228111
GYS1	protein_coding	2678.11	-0.929574	0.21109	-4.40368	1.06e-05	0.000281691
H1FX-AS1	antisense	63.1077	-1.28573	0.368756	-3.48667	0.000489071	0.00618847
HAX1	protein_coding	1628.19	1.10647	0.194712	5.68259	1.33e-08	8.7e-07
HCN3	protein_coding	145.749	-0.992363	0.239831	-4.13776	3.51e-05	0.000747273
HDAC6	protein_coding	815.046	-0.812795	0.178277	-4.55918	5.14e-06	0.000156613
HECW2	protein_coding	125.786	-1.0937	0.253455	-4.31517	1.59e-05	0.000396646
HEG1	protein_coding	3120.33	-1.19308	0.215139	-5.54561	2.93e-08	1.77e-06
HELLS	protein_coding	379.184	-0.931077	0.263509	-3.53338	0.000410279	0.00536076
HERC3	protein_coding	220.777	-1.52697	0.290194	-5.26191	1.43e-07	7.09e-06
HERPUD1	protein_coding	1700.12	0.875527	0.197462	4.43391	9.25e-06	0.000249512
HFE	protein_coding	267.992	-1.05118	0.342809	-3.06637	0.00216675	0.0196637
HGFAC	protein_coding	9.42876	2.52463	0.826477	3.05469	0.00225292	0.0202231
HILPDA	protein_coding	463.62	-1.01875	0.25424	-4.00703	6.15e-05	0.00117012
HIP1	protein_coding	411.923	-0.727045	0.17182	-4.23143	2.32e-05	0.000538023
HJURP	protein_coding	782.286	-1.59637	0.335313	-4.76082	1.93e-06	6.86e-05
HK1	protein_coding	4940.46	-0.678479	0.148887	-4.55701	5.19e-06	0.000157569
HKDC1	protein_coding	7727.42	1.13936	0.129516	8.7971	1.4e-18	6.53e-16
HLA-F-AS1	processed_transcript	87.234	-1.10228	0.281746	-3.9123	9.14e-05	0.00160626
HLX	protein_coding	41.1238	1.45849	0.465899	3.1305	0.00174511	0.0166599
HMCN1	protein_coding	140.413	-1.58012	0.423025	-3.7353	0.000187493	0.00285897
HMGB3	protein_coding	929.666	-0.82608	0.211105	-3.91313	9.11e-05	0.00160272
HMGCS1	protein_coding	1312.93	-1.13888	0.265573	-4.2884	1.8e-05	0.000440005
HMGN3	protein_coding	861.127	-0.737042	0.160211	-4.60044	4.22e-06	0.000131636
HMMR	protein_coding	959.711	-2.77618	0.312886	-8.87282	7.13e-19	3.43e-16
HMOX1	protein_coding	2450.87	1.95784	0.272067	7.19616	6.19e-13	1.16e-10
HOXB13	protein_coding	5.31815	5.91934	1.70548	3.47078	0.000518951	0.00649252
HRK	protein_coding	83.8218	0.796142	0.253892	3.13575	0.00171417	0.016482
HRNR	protein_coding	216.115	1.69885	0.339519	5.00371	5.62e-07	2.39e-05
HSD3B7	protein_coding	183.916	-0.75884	0.260486	-2.91317	0.00357779	0.028561
HSF2BP	protein_coding	66.4774	1.86445	0.316443	5.89191	3.82e-09	2.88e-07
HSF4	protein_coding	255.274	-0.960205	0.250822	-3.82823	0.00012907	0.00212295
HSPA1A	protein_coding	600.497	-1.16802	0.247648	-4.71646	2.4e-06	8.13e-05
HSPA1B	protein_coding	737.177	-0.806464	0.189778	-4.24952	2.14e-05	0.00050578
HSPA2	protein_coding	117.146	-1.11056	0.233313	-4.75998	1.94e-06	6.86e-05
HSPA5	protein_coding	26253.5	0.663384	0.172978	3.83507	0.000125528	0.00207654
HSPA9	protein_coding	12820.8	1.11459	0.177509	6.27906	3.41e-10	3.3e-08
HSPB3	protein_coding	34.0727	-2.13442	0.534535	-3.99304	6.52e-05	0.00122362
HSPB8	protein_coding	2265.86	1.0116	0.175248	5.7724	7.82e-09	5.4e-07
HSPBAP1	protein_coding	185.199	1.2835	0.288146	4.45432	8.42e-06	0.000230357
HSPG2	protein_coding	5857.6	-1.04444	0.349391	-2.98933	0.00279593	0.0240354
HTR7	protein_coding	88.256	1.42212	0.279013	5.09696	3.45e-07	1.54e-05
IARS	protein_coding	9572.95	1.1262	0.146213	7.70247	1.33e-14	3.16e-12
ID3	protein_coding	1256.01	-0.724424	0.221543	-3.2699	0.00107587	0.0114282
IDH3A	protein_coding	1120.54	0.683037	0.22664	3.01376	0.00258034	0.0225312
IDI1	protein_coding	634.623	-0.820775	0.205198	-3.99991	6.34e-05	0.00119641
IER5	protein_coding	1424.69	0.687776	0.209763	3.27882	0.00104242	0.0111965
IFIT1	protein_coding	70.4796	-1.60733	0.38426	-4.18292	2.88e-05	0.00063091
IFITM10	protein_coding	262.457	0.987057	0.271135	3.64046	0.000272152	0.00382631
IFRD1	protein_coding	1378.81	1.37031	0.228098	6.00753	1.88e-09	1.59e-07
IFRD2	protein_coding	2143.4	0.65348	0.242737	2.69213	0.00709981	0.0472275
IFT122	protein_coding	412.053	-0.609401	0.176281	-3.45699	0.000546246	0.0067578
IFT140	protein_coding	689.984	-0.623128	0.194112	-3.21014	0.00132671	0.0135633
IFT80	protein_coding	995.632	-0.847772	0.242764	-3.49216	0.000479127	0.00608399
IFT81	protein_coding	733.9	-0.990631	0.250961	-3.94734	7.9e-05	0.00142846
IGF2BP3	protein_coding	452.584	-0.651404	0.235655	-2.76422	0.00570584	0.0406432
IGSF3	protein_coding	525.8	-0.763642	0.24369	-3.13366	0.0017264	0.0165361
IKZF2	protein_coding	55.8476	-2.08517	0.493354	-4.22652	2.37e-05	0.000546896
IL12A	protein_coding	224.729	1.25209	0.207907	6.02237	1.72e-09	1.48e-07
IL15RA	protein_coding	74.9776	1.46855	0.50271	2.92127	0.00348607	0.0279781
IL1A	protein_coding	59.417	1.84458	0.514766	3.58334	0.000339234	0.00459048
IL1RN	protein_coding	59.3611	-1.55152	0.437099	-3.54959	0.000385827	0.00508446
IMP4	protein_coding	1247.78	0.768708	0.210118	3.65847	0.000253727	0.00361662
IMPA2	protein_coding	310.933	-0.717996	0.254867	-2.81714	0.00484536	0.0359909
INCENP	protein_coding	918.506	-1.4846	0.272159	-5.45491	4.9e-08	2.75e-06
ING2	protein_coding	195.058	-1.08867	0.266171	-4.09013	4.31e-05	0.000875941
INHBA	protein_coding	225.924	1.64621	0.304994	5.39752	6.76e-08	3.64e-06
INHBE	protein_coding	29.3446	4.88395	0.702504	6.9522	3.6e-12	5.96e-10
INPP1	protein_coding	1000.06	1.02994	0.206491	4.98783	6.11e-07	2.56e-05
INPP5B	protein_coding	903.459	0.713684	0.15409	4.63161	3.63e-06	0.000115796
INSIG1	protein_coding	407.071	-1.42247	0.241855	-5.88153	4.07e-09	3.04e-07
INSIG2	protein_coding	1027.02	-1.08872	0.221949	-4.90525	9.33e-07	3.65e-05
INTS12	protein_coding	456.935	0.685927	0.163962	4.18346	2.87e-05	0.000630701
IQCB1	protein_coding	454.354	0.697286	0.208114	3.3505	0.000806663	0.00909865
IQCE	protein_coding	629.412	-0.617698	0.179529	-3.44066	0.000580289	0.00707981
IQCK	protein_coding	247.851	-0.709438	0.20807	-3.4096	0.000650572	0.00769853
IQGAP3	protein_coding	2146.48	-1.64233	0.25707	-6.38866	1.67e-10	1.73e-08
IRF9	protein_coding	1129.55	-0.656266	0.175215	-3.74549	0.000180045	0.00276586
ISCU	protein_coding	1623.14	0.840495	0.220681	3.80864	0.000139731	0.00226729
ISG20L2	protein_coding	970.361	0.638223	0.173687	3.67456	0.000238263	0.00344383
ITGA1	protein_coding	999.551	-0.882819	0.241965	-3.64854	0.000263735	0.00372978
ITGB4	protein_coding	247.085	-1.38055	0.245294	-5.62814	1.82e-08	1.17e-06
ITPKC	protein_coding	533.903	0.788442	0.173453	4.54557	5.48e-06	0.000164648
ITPR2	protein_coding	421.756	-0.827555	0.272468	-3.03726	0.0023874	0.0211757
ITSN1	protein_coding	1389.5	-0.715372	0.243808	-2.93416	0.00334455	0.0272264
JAZF1	protein_coding	426.731	-0.85371	0.24889	-3.43007	0.000603426	0.00728404
JDP2	protein_coding	856.924	1.20058	0.190154	6.3137	2.72e-10	2.67e-08
JMJD4	protein_coding	414.757	0.705215	0.220595	3.19687	0.00138925	0.0141127
JPH2	protein_coding	308.206	-1.7756	0.265565	-6.68612	2.29e-11	2.9e-09
JUND	protein_coding	3490.36	0.614277	0.196961	3.11877	0.00181606	0.017122
KALRN	protein_coding	1677.14	-0.90024	0.228543	-3.93904	8.18e-05	0.00146777
KANK2	protein_coding	5756.76	-0.990723	0.174446	-5.67927	1.35e-08	8.79e-07
KANK3	protein_coding	103.902	0.844415	0.3163	2.66966	0.00759276	0.0491808
KAT2B	protein_coding	577.379	-0.773095	0.254645	-3.03597	0.00239762	0.0212443
KATNAL1	protein_coding	625.107	-0.989725	0.228438	-4.33258	1.47e-05	0.000369704
KCNB1	protein_coding	47.6477	-1.07531	0.395625	-2.71799	0.00656798	0.0447296
KCNG1	protein_coding	12.5533	2.77236	0.691677	4.00817	6.12e-05	0.00116603
KCNMA1	protein_coding	3204.39	-0.674346	0.229161	-2.94268	0.00325389	0.0266993
KCNMB4	protein_coding	63.4436	-1.0516	0.305691	-3.44009	0.00058153	0.00708105
KCNN4	protein_coding	701.647	-0.645289	0.190555	-3.38637	0.00070823	0.00823888
KCNQ4	protein_coding	189.145	0.841856	0.295771	2.84631	0.00442297	0.0336683
KCNQ5	protein_coding	571.24	0.796998	0.272043	2.92968	0.00339311	0.027513
KCNS3	protein_coding	168.982	-0.851822	0.313339	-2.71853	0.00655721	0.0447012
KCTD15	protein_coding	431.327	1.08935	0.241319	4.51416	6.36e-06	0.000184127
KCTD4	protein_coding	103.713	-1.2745	0.353617	-3.60419	0.000313132	0.00431417
KCTD7	protein_coding	1022.05	-0.695082	0.187677	-3.70361	0.000212549	0.0031382
KCTD8	protein_coding	1140.43	-0.822688	0.207436	-3.96598	7.31e-05	0.00134178
KDELC2	protein_coding	992.893	-0.749882	0.223536	-3.35464	0.000794687	0.00899793
KDM3A	protein_coding	2449.35	-0.881282	0.228384	-3.85877	0.000113961	0.00192275
KDSR	protein_coding	2116.34	0.744835	0.211941	3.51435	0.000440835	0.00569296
KIAA0020	protein_coding	1621.91	0.730963	0.17317	4.22106	2.43e-05	0.000554977
KIAA0247	protein_coding	590.213	1.49745	0.17335	8.6383	5.71e-18	2.57e-15
KIAA0319	protein_coding	70.2761	-1.20366	0.308373	-3.90325	9.49e-05	0.00165672
KIAA1161	protein_coding	102.166	-1.13624	0.298521	-3.80622	0.000141108	0.00227938
KIAA1217	protein_coding	2202.59	0.668762	0.164154	4.07399	4.62e-05	0.000927169
KIAA1324	protein_coding	50.376	1.06049	0.326971	3.24336	0.00118127	0.0123926
KIAA1328	protein_coding	101.931	-0.836171	0.264592	-3.16023	0.00157646	0.0154487
KIAA1407	protein_coding	98.554	-1.19691	0.282872	-4.23128	2.32e-05	0.000538023
KIAA1522	protein_coding	4522.08	-0.814779	0.204873	-3.977	6.98e-05	0.00129568
KIAA1524	protein_coding	637.309	-1.16849	0.222712	-5.24663	1.55e-07	7.57e-06
KIAA1598	protein_coding	1357.75	-0.628731	0.233769	-2.68954	0.00715503	0.0474316
KIAA1715	protein_coding	899.322	-0.961422	0.252642	-3.80547	0.000141537	0.00228375
KIAA1841	protein_coding	210.126	-1.13615	0.345688	-3.28662	0.00101397	0.0109562
KIF11	protein_coding	1198.21	-1.64664	0.238262	-6.91102	4.81e-12	7.63e-10
KIF14	protein_coding	456.805	-2.36684	0.235795	-10.0377	1.04e-23	9.39e-21
KIF15	protein_coding	379.89	-1.1688	0.291008	-4.0164	5.91e-05	0.00113356
KIF18A	protein_coding	398.98	-1.20424	0.235458	-5.11444	3.15e-07	1.41e-05
KIF18B	protein_coding	793.432	-1.61106	0.352164	-4.57473	4.77e-06	0.000146971
KIF20A	protein_coding	1484.75	-3.22011	0.340371	-9.46059	3.06e-21	2.32e-18
KIF20B	protein_coding	1096.46	-1.50122	0.233799	-6.42098	1.35e-10	1.43e-08
KIF23	protein_coding	1380.41	-1.5266	0.306574	-4.97953	6.37e-07	2.65e-05
KIF24	protein_coding	245.268	-0.98564	0.274826	-3.58642	0.000335251	0.00455973
KIF26A	protein_coding	62.1991	-1.52857	0.434771	-3.5158	0.000438432	0.00566701
KIF2C	protein_coding	973.214	-1.49981	0.343724	-4.36343	1.28e-05	0.000329231
KIF3C	protein_coding	1257.05	-0.712327	0.153839	-4.63034	3.65e-06	0.000115994
KIF4A	protein_coding	697.053	-1.81934	0.271257	-6.70706	1.99e-11	2.6e-09
KIF4B	protein_coding	155.483	-2.02634	0.303047	-6.68655	2.28e-11	2.9e-09
KIF6	protein_coding	116.105	-1.1657	0.235072	-4.9589	7.09e-07	2.86e-05
KIFC1	protein_coding	1087.87	-1.66313	0.349012	-4.76524	1.89e-06	6.77e-05
KITLG	protein_coding	188.494	1.38291	0.33014	4.18887	2.8e-05	0.000621212
KLF12	protein_coding	583.53	-1.29075	0.273062	-4.72695	2.28e-06	7.83e-05
KLF13	protein_coding	808.806	-0.808606	0.202212	-3.9988	6.37e-05	0.00119889
KLF15	protein_coding	12.3157	2.22101	0.73266	3.03143	0.00243394	0.0215001
KLF4	protein_coding	80.9097	1.8082	0.396604	4.55922	5.13e-06	0.000156613
KLF5	protein_coding	1353.15	-1.15188	0.170302	-6.76376	1.34e-11	1.92e-09
KLF6	protein_coding	1481.35	-1.00118	0.209944	-4.76882	1.85e-06	6.68e-05
KLF7	protein_coding	461.853	-0.834545	0.265639	-3.14165	0.00167998	0.0162424
KLHDC7A	protein_coding	53.725	2.20712	0.407153	5.42086	5.93e-08	3.25e-06
KLHDC7B	protein_coding	7.62629	6.42633	1.42914	4.49664	6.9e-06	0.0001972
KLHL13	protein_coding	224.693	-0.967905	0.326564	-2.9639	0.00303766	0.0254314
KLHL18	protein_coding	942.226	0.712424	0.163077	4.36863	1.25e-05	0.000322636
KLHL31	protein_coding	45.5536	-1.22034	0.342535	-3.56269	0.000367077	0.00490286
KLK2	protein_coding	7.31079	6.36923	1.40332	4.53868	5.66e-06	0.000169064
KLK3	protein_coding	19.9659	7.82094	1.31727	5.93725	2.9e-09	2.26e-07
KNTC1	protein_coding	1109.92	-1.07601	0.247867	-4.34105	1.42e-05	0.000360121
KPNA2	protein_coding	5799.48	-1.24992	0.203882	-6.13062	8.75e-10	7.84e-08
KRBA2	protein_coding	42.6139	-1.52207	0.460199	-3.30743	0.000941574	0.010313
KREMEN1	protein_coding	600.67	-0.644913	0.179035	-3.60215	0.000315594	0.00433566
KRT31	protein_coding	230.997	1.99167	0.28174	7.06919	1.56e-12	2.74e-10
KRT33B	protein_coding	463.023	0.662876	0.238776	2.77614	0.00550079	0.0394182
KRT34	protein_coding	1279.38	2.89003	0.214793	13.4549	2.88e-41	1.04e-37
L3MBTL1	protein_coding	209.455	-0.644487	0.240382	-2.68109	0.0073383	0.0481816
LAMA3	protein_coding	730.568	-0.743203	0.192635	-3.85808	0.000114281	0.00192583
LAMA5	protein_coding	3453.06	-0.943965	0.254347	-3.71133	0.000206172	0.0030597
LASP1	protein_coding	7641.84	-0.868092	0.151866	-5.71618	1.09e-08	7.34e-07
LAT	protein_coding	833.202	0.917079	0.243036	3.77342	0.000161024	0.002522
LBH	protein_coding	14512.8	-0.9869	0.261276	-3.77723	0.000158584	0.00250831
LBR	protein_coding	951.818	-1.02412	0.194039	-5.27793	1.31e-07	6.55e-06
LDB3	protein_coding	8.76233	2.12263	0.770532	2.75476	0.00587344	0.0414115
LDHA	protein_coding	29744.3	-1.40461	0.17366	-8.08827	6.05e-16	2.03e-13
LDLR	protein_coding	521.852	-2.2835	0.332908	-6.85927	6.92e-12	1.03e-09
LENG8	protein_coding	3573	-0.724659	0.191587	-3.78239	0.000155329	0.00246765
LHX2	protein_coding	1473.95	-0.74629	0.174242	-4.28306	1.84e-05	0.000449181
LIMA1	protein_coding	613.144	-0.808319	0.282904	-2.85722	0.00427371	0.0328266
LIMCH1	protein_coding	7933.65	-0.685114	0.256644	-2.66951	0.00759619	0.0491809
LINC00085	processed_transcript	125.181	-0.788313	0.252332	-3.12411	0.00178343	0.0169115
LINC00472	lincRNA	106.054	-0.891954	0.315492	-2.82718	0.00469592	0.0351258
LINC00476	processed_transcript	51.5743	-1.20604	0.345607	-3.48963	0.000483693	0.00613132
LIPE	protein_coding	170.007	-0.757306	0.241168	-3.14016	0.00168857	0.0163036
LIX1L	protein_coding	322.413	-0.668677	0.243695	-2.74391	0.00607115	0.0423688
LMLN	protein_coding	214.871	-0.800063	0.292267	-2.73744	0.00619199	0.0429214
LMNB1	protein_coding	1343.61	-1.33745	0.263646	-5.07292	3.92e-07	1.72e-05
LMO7	protein_coding	282.685	-0.865335	0.207553	-4.16923	3.06e-05	0.000665984
LMOD1	protein_coding	58.7513	-1.44477	0.343918	-4.2009	2.66e-05	0.000594572
LOC100128076	NA	29.0867	-1.28445	0.477187	-2.69171	0.00710869	0.0472467
LOC100128288	NA	13.9706	-2.06389	0.637758	-3.23616	0.00121148	0.0126268
LOC100128338	NA	89.6918	1.21301	0.273351	4.43757	9.1e-06	0.000246232
LOC100129034	NA	3964.7	-1.0479	0.177536	-5.90244	3.58e-09	2.73e-07
LOC100129917	NA	71.0105	-1.03782	0.345408	-3.00461	0.00265919	0.0230793
LOC100131434	NA	42.0915	-1.32753	0.398964	-3.32743	0.000876515	0.00969611
LOC100216546	NA	425.806	-0.640827	0.162111	-3.95302	7.72e-05	0.00140556
LOC100287036	NA	18.9032	-1.72661	0.578245	-2.98595	0.00282697	0.0242345
LOC100287482	NA	70.0261	0.869525	0.322188	2.69881	0.00695882	0.04649
LOC100287616	NA	949.079	-1.09407	0.170846	-6.40381	1.52e-10	1.58e-08
LOC100288181	NA	27.1839	1.59452	0.428729	3.71919	0.000199862	0.00300313
LOC100288637	NA	216.253	-1.63612	0.30334	-5.39368	6.9e-08	3.67e-06
LOC100499177	NA	982.618	0.643443	0.183763	3.50149	0.000462663	0.0059009
LOC100505576	NA	12.0624	-1.98729	0.678997	-2.92681	0.00342463	0.0277063
LOC100505633	NA	43.3635	1.25737	0.404816	3.10603	0.00189617	0.0177496
LOC100505806	NA	162.982	-0.971362	0.228864	-4.24428	2.19e-05	0.000515212
LOC100506060	NA	47.7789	0.940224	0.321415	2.92526	0.00344166	0.0277973
LOC100506368	NA	14.3412	-1.68677	0.59451	-2.83724	0.00455058	0.0344588
LOC100506776	NA	6.28466	-3.00867	1.06608	-2.82217	0.00476996	0.0355223
LOC100506990	NA	799.989	-0.836009	0.196635	-4.25159	2.12e-05	0.000501948
LOC100507246	NA	4600.7	0.941875	0.227923	4.13243	3.59e-05	0.000760333
LOC100507373	NA	71.1622	-0.894213	0.294386	-3.03756	0.00238503	0.0211717
LOC100507421	NA	3893.19	-0.70139	0.242495	-2.89239	0.00382317	0.0301692
LOC115110	NA	13.983	2.37863	0.650387	3.65725	0.000254934	0.00362307
LOC150622	NA	313.731	-1.07333	0.308343	-3.48096	0.000499617	0.0062943
LOC220729	NA	203.494	-0.896151	0.246381	-3.63725	0.000275562	0.00386295
LOC283050	NA	551.082	0.843297	0.237382	3.55249	0.000381599	0.00504543
LOC283174	NA	664.508	-0.928662	0.159272	-5.83067	5.52e-09	4.02e-07
LOC285629	NA	87.2569	-0.925972	0.344658	-2.68664	0.00721751	0.0476239
LOC338799	NA	173.097	-0.636879	0.211712	-3.00823	0.00262774	0.0228482
LOC375010	NA	136.807	0.807269	0.303155	2.66289	0.00774731	0.0499129
LOC388796	NA	1041.54	1.08162	0.255989	4.22525	2.39e-05	0.000547354
LOC389641	NA	58.5857	1.13521	0.303486	3.74058	0.000183597	0.00281145
LOC389906	NA	245.566	0.818575	0.223252	3.6666	0.000245801	0.00353508
LOC439949	NA	21.8322	1.94533	0.478346	4.06678	4.77e-05	0.000951019
LOC553103	NA	58.6877	-1.00222	0.347402	-2.88491	0.0039152	0.0307607
LOC572558	NA	76.6124	-1.51667	0.381987	-3.97048	7.17e-05	0.00132313
LOC643650	NA	38.3927	-2.58397	0.429616	-6.01461	1.8e-09	1.53e-07
LOC728392	NA	9204.37	-0.851703	0.21881	-3.89244	9.92e-05	0.0017227
LOC728743	NA	75.9266	-0.885998	0.271229	-3.2666	0.00108846	0.0115364
LOC728978	NA	5.61483	4.06561	1.29355	3.14299	0.0016723	0.0161954
LOC729013	NA	96.9435	-0.67205	0.250846	-2.67914	0.00738125	0.0482878
LOC730101	NA	648.377	-1.08419	0.253756	-4.27257	1.93e-05	0.000464554
LOC730755	NA	220.119	1.83273	0.321316	5.70381	1.17e-08	7.82e-07
LONP1	protein_coding	5481.69	0.630691	0.202118	3.1204	0.00180604	0.0170722
LONRF1	protein_coding	323.988	0.740762	0.196768	3.76464	0.00016679	0.00259541
LONRF3	protein_coding	114.19	1.2527	0.264247	4.74065	2.13e-06	7.46e-05
LOXL4	protein_coding	57.7415	-0.949634	0.345898	-2.74541	0.00604347	0.0422381
LPCAT1	protein_coding	1686.57	-0.629578	0.169671	-3.71059	0.000206778	0.00306239
LPCAT4	protein_coding	604.468	-0.643063	0.201396	-3.19303	0.00140788	0.0142218
LPHN3	protein_coding	279.84	-1.12334	0.411782	-2.728	0.00637201	0.0438114
LPIN3	protein_coding	427.424	-0.669565	0.21014	-3.18628	0.00144117	0.0144516
LRAT	protein_coding	76.3633	-0.782917	0.277017	-2.82624	0.00470983	0.0351835
LRBA	protein_coding	1779.89	-0.83051	0.267714	-3.10223	0.00192071	0.0178659
LRP1	protein_coding	27803.7	-1.1237	0.295459	-3.80323	0.00014282	0.00229675
LRP11	protein_coding	1001.61	-0.728683	0.166498	-4.37652	1.21e-05	0.000313982
LRRC1	protein_coding	990.022	-0.761624	0.168985	-4.50706	6.57e-06	0.000188885
LRRC16A	protein_coding	273.922	-0.993594	0.240262	-4.13545	3.54e-05	0.000752604
LRRC20	protein_coding	554.203	-0.712675	0.224338	-3.17679	0.00148917	0.0148146
LRRC34	protein_coding	112.351	-0.783866	0.257407	-3.04524	0.00232493	0.0207019
LRRC45	protein_coding	813.848	-0.872282	0.25615	-3.40535	0.000660788	0.00778748
LRRC56	protein_coding	81.8476	1.00618	0.304584	3.30344	0.000955061	0.0104369
LRRC6	protein_coding	127.327	-0.73101	0.270907	-2.69838	0.00696786	0.04649
LRRC8B	protein_coding	313.194	0.799528	0.241975	3.30418	0.000952547	0.0104174
LRRC8C	protein_coding	297.707	-0.604996	0.222359	-2.7208	0.00651232	0.0445425
LRRCC1	protein_coding	261.637	-0.948704	0.233276	-4.06687	4.76e-05	0.000951019
LRRK2	protein_coding	136.194	-1.13248	0.36659	-3.08923	0.00200676	0.0184968
LSS	protein_coding	1797.11	-0.903397	0.173785	-5.19835	2.01e-07	9.51e-06
LTB4R	protein_coding	281.015	0.785096	0.195819	4.0093	6.09e-05	0.00116198
LTBP2	protein_coding	3912.72	-0.685455	0.176397	-3.88586	0.000101968	0.00176366
LTBR	protein_coding	2552.45	0.719004	0.182843	3.93237	8.41e-05	0.00150082
LTV1	protein_coding	1493.77	0.725335	0.189531	3.827	0.000129714	0.00213113
LURAP1L	protein_coding	510.533	1.88324	0.233615	8.0613	7.55e-16	2.47e-13
LXN	protein_coding	253.849	-0.735539	0.247308	-2.97419	0.00293767	0.0248831
LYAR	protein_coding	592.926	0.866027	0.236762	3.6578	0.000254389	0.00362247
LYNX1	protein_coding	333.4	0.710762	0.227971	3.11778	0.00182221	0.0171575
LYSMD2	protein_coding	242.641	0.788069	0.229056	3.44051	0.000580618	0.00707981
MAB21L2	protein_coding	953.526	-0.904331	0.164745	-5.48926	4.04e-08	2.3e-06
MAD2L1	protein_coding	635.183	-0.912594	0.266158	-3.42876	0.000606337	0.00730695
MAFG	protein_coding	2117.34	0.766398	0.198691	3.85724	0.000114674	0.0019268
MAGI1	protein_coding	557.08	-1.07535	0.252813	-4.25356	2.1e-05	0.000498357
MAGI3	protein_coding	377.188	-1.13663	0.25385	-4.47756	7.55e-06	0.000211065
MAK16	protein_coding	1300.99	0.932474	0.180969	5.15267	2.57e-07	1.17e-05
MAMDC4	protein_coding	376.96	0.60903	0.183319	3.32225	0.00089296	0.0098403
MAML2	protein_coding	147.245	-1.12264	0.31459	-3.56859	0.000358909	0.00480341
MAML3	protein_coding	96.1214	-1.00326	0.255389	-3.92837	8.55e-05	0.00151928
MAMLD1	protein_coding	112.893	-0.984635	0.241303	-4.08049	4.49e-05	0.000904139
MAN1A1	protein_coding	253.597	-0.951714	0.274288	-3.46976	0.00052092	0.00650098
MAP1A	protein_coding	91.7829	-1.49145	0.268916	-5.54616	2.92e-08	1.77e-06
MAP1LC3B	protein_coding	3848.81	1.44239	0.219547	6.56986	5.04e-11	5.91e-09
MAP1LC3B2	protein_coding	736.508	1.33921	0.176363	7.59347	3.11e-14	7.02e-12
MAP2K6	protein_coding	13.7836	-2.5092	0.688991	-3.64185	0.000270685	0.0038094
MAP3K6	protein_coding	435.86	-0.849791	0.186454	-4.55764	5.17e-06	0.000157435
MAP3K8	protein_coding	108.996	-1.65193	0.25571	-6.46017	1.05e-10	1.13e-08
MAP4K2	protein_coding	400.002	-0.787763	0.185723	-4.24161	2.22e-05	0.000520514
MAPK7	protein_coding	631.875	-0.701634	0.172799	-4.0604	4.9e-05	0.000969342
MAPRE2	protein_coding	1155.1	-0.939993	0.20886	-4.50059	6.78e-06	0.00019395
MAPT	protein_coding	107.872	-1.04376	0.300426	-3.47427	0.000512252	0.00643101
MARCH3	protein_coding	115.393	0.732878	0.260879	2.80926	0.00496553	0.036751
MARS	protein_coding	4976.68	1.61118	0.179286	8.98666	2.55e-19	1.31e-16
MARS2	protein_coding	330.902	0.913385	0.200823	4.5482	5.41e-06	0.000162941
MAST1	protein_coding	255.485	-0.621118	0.206746	-3.00427	0.00266223	0.0230793
MAST4	protein_coding	502.427	0.601325	0.188468	3.19059	0.00141981	0.0142896
MBOAT1	protein_coding	107.374	-1.06269	0.348482	-3.04948	0.0022924	0.0204872
MCM10	protein_coding	458.715	-0.844803	0.316187	-2.67185	0.00754352	0.0489498
MCM4	protein_coding	5400.4	-1.02878	0.277831	-3.70289	0.00021316	0.00314295
MCM6	protein_coding	1794.5	-1.17475	0.305824	-3.84125	0.000122407	0.00202724
MCU	protein_coding	1153.04	-0.681199	0.167613	-4.06413	4.82e-05	0.000956633
MDC1	protein_coding	1272.44	-0.666827	0.178429	-3.73721	0.000186076	0.00284337
MDGA1	protein_coding	662.242	-1.19396	0.208921	-5.7149	1.1e-08	7.36e-07
MDM2	protein_coding	6907.1	1.59146	0.216743	7.34263	2.09e-13	4.14e-11
ME1	protein_coding	540.893	0.749823	0.172943	4.33567	1.45e-05	0.000365192
MECOM	protein_coding	103.599	-1.06987	0.287719	-3.71846	0.000200438	0.00300866
MED10	protein_coding	760.416	0.834048	0.203242	4.10372	4.07e-05	0.000840186
MEGF6	protein_coding	4086.53	-0.943953	0.229591	-4.11145	3.93e-05	0.000819597
MEGF9	protein_coding	874.026	-1.11498	0.250461	-4.45169	8.52e-06	0.000232317
MEIS1	protein_coding	229.986	-0.723137	0.186342	-3.8807	0.000104155	0.00179717
MEIS2	protein_coding	1783.84	-0.683936	0.17952	-3.80979	0.000139084	0.00226187
MELK	protein_coding	867.959	-1.05412	0.294402	-3.58053	0.000342896	0.00462269
MFAP3L	protein_coding	353.924	0.733939	0.272972	2.6887	0.00717314	0.0475015
MFSD2A	protein_coding	45.7218	1.15698	0.43064	2.68665	0.00721715	0.0476239
MGC12916	NA	95.4164	0.957135	0.304093	3.1475	0.00164672	0.0159852
MGC72080	NA	184.494	0.682779	0.224659	3.03918	0.00237224	0.0210731
MICALL1	protein_coding	4638.28	0.660259	0.156117	4.22925	2.34e-05	0.000542038
MICALL2	protein_coding	507.888	-0.781108	0.174061	-4.48756	7.2e-06	0.000204174
MID1IP1	protein_coding	848.825	0.935143	0.246324	3.79639	0.000146816	0.00234532
MINA	protein_coding	1151.73	0.763221	0.168331	4.53406	5.79e-06	0.000171737
MIR100HG	NA	1319.14	-0.6001	0.156006	-3.84665	0.000119742	0.00198995
MIR210	miRNA	9.02629	-2.47728	0.858463	-2.88572	0.00390525	0.0306993
MIR210HG	lincRNA	445.318	-2.86846	0.653555	-4.38902	1.14e-05	0.00029918
MIR614	miRNA	230.284	-0.700653	0.213405	-3.2832	0.00102634	0.011065
MIS18BP1	protein_coding	1035.01	-0.916417	0.177399	-5.16585	2.39e-07	1.09e-05
MITF	protein_coding	2295.73	-0.731968	0.210867	-3.47122	0.000518092	0.00648739
MKI67	protein_coding	4938.92	-2.04153	0.243471	-8.38511	5.07e-17	1.92e-14
MKI67IP	protein_coding	1383.02	0.856748	0.203344	4.21329	2.52e-05	0.000568146
MKNK2	protein_coding	3006.2	0.911649	0.177779	5.12799	2.93e-07	1.32e-05
MLLT3	protein_coding	719.866	-0.738997	0.195829	-3.7737	0.000160847	0.00252198
MLLT4	protein_coding	5918.12	-1.05436	0.202808	-5.19881	2.01e-07	9.51e-06
MLLT4-AS1	processed_transcript	24.6916	-1.96572	0.538742	-3.64872	0.000263546	0.00372978
MLXIPL	protein_coding	7.23613	2.49745	0.908074	2.75027	0.00595462	0.0418593
MMP1	protein_coding	77.8966	1.69281	0.576111	2.93835	0.00329968	0.0269371
MMP11	protein_coding	539.366	-0.892179	0.23072	-3.86693	0.000110212	0.00187478
MMP15	protein_coding	877.991	-0.606757	0.178257	-3.40383	0.000664486	0.00781416
MNS1	protein_coding	146.933	-0.858393	0.237036	-3.62136	0.000293062	0.00408052
MON1A	protein_coding	485.432	0.809217	0.207448	3.90082	9.59e-05	0.00166816
MORC4	protein_coding	1237.52	0.795533	0.170416	4.66819	3.04e-06	9.96e-05
MPP2	protein_coding	842.614	-1.47327	0.243006	-6.06269	1.34e-09	1.18e-07
MRM1	protein_coding	374.521	0.747579	0.263728	2.83466	0.00458741	0.0346276
MRPL21	protein_coding	852.772	0.665644	0.229319	2.9027	0.00369962	0.0293226
MRPL49	protein_coding	2165.73	0.653203	0.204106	3.20032	0.00137277	0.0139551
MRPS30	protein_coding	756.379	0.619111	0.184239	3.36037	0.000778376	0.00886194
MRTO4	protein_coding	2276.73	0.635791	0.232123	2.73903	0.00616208	0.0427552
MSC	protein_coding	830.911	1.26819	0.282263	4.49295	7.02e-06	0.000199853
MSH2	protein_coding	1209.19	-0.778926	0.204079	-3.81679	0.000135196	0.00220862
MSH6	protein_coding	2158.62	-0.600408	0.182563	-3.28878	0.00100624	0.0108808
MT1F	protein_coding	54.6066	1.65037	0.36456	4.52702	5.98e-06	0.000176206
MT1X	protein_coding	130.224	1.30877	0.233023	5.61645	1.95e-08	1.24e-06
MTFP1	protein_coding	1142.96	-0.61025	0.211143	-2.89022	0.00384978	0.0303459
MTHFD1L	protein_coding	2492.03	1.10179	0.179548	6.13647	8.44e-10	7.61e-08
MTHFD2	protein_coding	4404.22	2.5778	0.24554	10.4985	8.77e-26	9.74e-23
MTMR10	protein_coding	952.329	-0.695175	0.152094	-4.57069	4.86e-06	0.000149513
MTMR11	protein_coding	238.797	-1.22923	0.226323	-5.43132	5.59e-08	3.1e-06
MTO1	protein_coding	571.891	0.763021	0.159473	4.78464	1.71e-06	6.24e-05
MTRNR2L2	protein_coding	58.7227	1.43693	0.325072	4.42035	9.85e-06	0.000264214
MTRR	protein_coding	693.229	0.64224	0.167835	3.82661	0.00012992	0.00213208
MTUS1	protein_coding	179.933	-1.04438	0.217952	-4.7918	1.65e-06	6.04e-05
MUC2	protein_coding	6.11787	3.10143	1.0982	2.82411	0.00474126	0.0353451
MUM1	protein_coding	1494.06	-0.642699	0.152205	-4.2226	2.42e-05	0.000552087
MXD1	protein_coding	321.408	1.14308	0.216005	5.29194	1.21e-07	6.13e-06
MXD3	protein_coding	417.256	-1.57891	0.283844	-5.56262	2.66e-08	1.63e-06
MYADM	protein_coding	2434.67	-0.775318	0.170339	-4.55163	5.32e-06	0.000160644
MYADML2	protein_coding	13.7352	2.14114	0.701851	3.0507	0.00228306	0.02043
MYBBP1A	protein_coding	1958.1	0.933985	0.222878	4.19057	2.78e-05	0.000617667
MYBL1	protein_coding	438.043	-0.768948	0.178061	-4.31846	1.57e-05	0.000391451
MYH10	protein_coding	3779.68	-0.985838	0.195729	-5.03676	4.73e-07	2.04e-05
MYH15	protein_coding	205.639	-0.720205	0.21337	-3.37539	0.00073712	0.00847923
MYH16	pseudogene	68.3861	2.43587	0.477005	5.10658	3.28e-07	1.46e-05
MYH3	protein_coding	34.5074	1.22201	0.394005	3.1015	0.0019254	0.0178766
MYLK	protein_coding	13179.9	-0.639665	0.224108	-2.85427	0.0043136	0.033045
MYO18A	protein_coding	1603.11	-0.64829	0.204783	-3.16575	0.00154686	0.0152415
MYO7A	protein_coding	2890.48	-1.51604	0.365326	-4.14982	3.33e-05	0.00071107
MYOF	protein_coding	5989.65	-0.865702	0.267579	-3.23531	0.00121509	0.0126508
MYOM2	protein_coding	51.3046	1.38523	0.327358	4.23154	2.32e-05	0.000538023
NARF	protein_coding	2509.76	-0.891312	0.149097	-5.97807	2.26e-09	1.83e-07
NARS	protein_coding	8364.5	1.13222	0.153724	7.36528	1.77e-13	3.54e-11
NAT9	protein_coding	1506.3	0.907346	0.194147	4.67349	2.96e-06	9.73e-05
NAV1	protein_coding	2186.61	-1.38329	0.274514	-5.03905	4.68e-07	2.02e-05
NBR2	pseudogene	155.381	0.643283	0.224574	2.86446	0.00417717	0.0322741
NCAPD2	protein_coding	3643.68	-0.858754	0.214565	-4.0023	6.27e-05	0.00118751
NCAPG	protein_coding	1157.17	-1.2898	0.287141	-4.49188	7.06e-06	0.000200466
NCAPG2	protein_coding	1344.39	-0.854901	0.256077	-3.33845	0.000842464	0.00939872
NCAPH	protein_coding	756.459	-1.30866	0.339312	-3.85682	0.000114874	0.0019268
NCDN	protein_coding	1996.33	0.66672	0.176636	3.77453	0.000160308	0.00251974
NCOA2	protein_coding	604.196	-1.045	0.390983	-2.67275	0.00752327	0.0488623
NDC80	protein_coding	792.579	-1.51676	0.344328	-4.40498	1.06e-05	0.000280523
NDE1	protein_coding	429.506	-0.72463	0.180482	-4.01498	5.95e-05	0.00113736
NDRG1	protein_coding	3818.67	-1.67867	0.212099	-7.91455	2.48e-15	7.31e-13
NDRG3	protein_coding	965.15	-0.653771	0.159524	-4.09827	4.16e-05	0.000855324
NDUFAF2	protein_coding	407.028	0.853574	0.265442	3.21566	0.00130143	0.013373
NDUFAF4	protein_coding	333.377	0.93413	0.246392	3.79123	0.000149901	0.0023893
NEAT1	lincRNA	38257.2	-0.734689	0.162922	-4.50947	6.5e-06	0.000187498
NEBL	protein_coding	182.27	-0.989816	0.266527	-3.71376	0.000204205	0.00304933
NEGR1	protein_coding	1319.83	-0.656582	0.209396	-3.1356	0.00171504	0.016482
NEIL3	protein_coding	171.014	-1.24124	0.325694	-3.81105	0.000138376	0.0022529
NEK2	protein_coding	414.94	-2.27668	0.291691	-7.80513	5.94e-15	1.59e-12
NEURL1B	protein_coding	230.227	-0.793906	0.279703	-2.83839	0.00453411	0.0343691
NFASC	protein_coding	4403.22	-0.715987	0.225948	-3.16881	0.00153065	0.0151126
NFATC4	protein_coding	1229.4	-0.624011	0.176021	-3.5451	0.000392466	0.00516073
NFKBIB	protein_coding	542.276	0.858789	0.269106	3.19127	0.00141648	0.0142794
NFKBIE	protein_coding	444.433	0.899859	0.3209	2.80417	0.00504458	0.0370132
NFKBIL1	protein_coding	638.152	0.676117	0.220501	3.06627	0.00216744	0.0196637
NGF	protein_coding	565.874	0.723233	0.215202	3.36071	0.000777423	0.00885807
NGRN	protein_coding	2754.69	0.624914	0.150041	4.16495	3.11e-05	0.000674508
NICN1	protein_coding	174.241	-0.84118	0.224643	-3.74452	0.00018074	0.00277359
NID2	protein_coding	364.801	-0.950936	0.24409	-3.89584	9.79e-05	0.00170077
NINJ1	protein_coding	3277.11	1.03059	0.181106	5.69053	1.27e-08	8.34e-07
NIP7	protein_coding	901.192	0.791446	0.203754	3.88432	0.000102615	0.00177272
NLGN1	protein_coding	99.1212	-1.42351	0.274573	-5.18447	2.17e-07	1.01e-05
NLGN3	protein_coding	14.2654	1.82423	0.661617	2.75723	0.00582927	0.0412192
NME1	protein_coding	2724.58	0.636712	0.236323	2.69425	0.00705475	0.0469828
NMT2	protein_coding	2986.07	-0.898465	0.162372	-5.53338	3.14e-08	1.88e-06
NNT	protein_coding	1926.37	-0.612338	0.197027	-3.10789	0.00188427	0.0176727
NOB1	protein_coding	1783.66	0.904203	0.216013	4.18588	2.84e-05	0.000626559
NOL6	protein_coding	2515.47	0.87935	0.192519	4.56759	4.93e-06	0.00015142
NOL8	protein_coding	1624.46	0.685761	0.160206	4.28049	1.86e-05	0.000452773
NOLC1	protein_coding	5989.02	0.750199	0.180094	4.16559	3.11e-05	0.000674187
NOP16	protein_coding	1351.26	0.966288	0.242399	3.98635	6.71e-05	0.00125372
NOP2	protein_coding	1836.25	0.933712	0.208399	4.48041	7.45e-06	0.000209079
NOP56	protein_coding	5848.1	0.762556	0.247568	3.08019	0.00206871	0.0189467
NOTCH1	protein_coding	1303.26	0.782446	0.190545	4.10636	4.02e-05	0.000834248
NOX4	protein_coding	410.414	-1.06328	0.248421	-4.28016	1.87e-05	0.000452773
NPIP	NA	93.3333	1.1108	0.362238	3.06649	0.00216587	0.0196637
NPPB	protein_coding	1576.57	-1.20832	0.368917	-3.27531	0.00105547	0.0112862
NPR3	protein_coding	114.801	-1.51511	0.501326	-3.02221	0.00250939	0.0219915
NR2F1	protein_coding	2942.51	-0.675873	0.143944	-4.69539	2.66e-06	8.84e-05
NR3C2	protein_coding	117.225	-0.692085	0.25804	-2.68209	0.00731644	0.0481038
NR4A3	protein_coding	9.6806	2.30886	0.777906	2.96805	0.00299699	0.0252676
NRBP2	protein_coding	2867.94	-0.895057	0.211816	-4.22564	2.38e-05	0.000547276
NRCAM	protein_coding	26.5105	2.48121	0.512345	4.84284	1.28e-06	4.86e-05
NREP	protein_coding	5083.57	-0.747581	0.279002	-2.67948	0.00737356	0.0482678
NRG4	protein_coding	33.4275	1.28303	0.410641	3.12446	0.00178131	0.0169115
NRXN3	protein_coding	889.021	-0.76271	0.246413	-3.09525	0.00196648	0.0182069
NSUN5	protein_coding	382.304	0.636244	0.231951	2.743	0.00608798	0.0424657
NT5DC3	protein_coding	1306.67	-0.66267	0.207385	-3.19536	0.00139657	0.0141478
NTPCR	protein_coding	1165.93	0.828896	0.178526	4.64301	3.43e-06	0.000110562
NUDT16P1	NA	183.02	0.751796	0.199822	3.76233	0.000168337	0.00261384
NUDT6	protein_coding	37.695	-1.1631	0.411437	-2.82693	0.00469967	0.0351258
NUF2	protein_coding	484.322	-1.75282	0.353063	-4.9646	6.88e-07	2.78e-05
NUPR1	protein_coding	3804.04	1.99772	0.256296	7.79456	6.46e-15	1.7e-12
NUSAP1	protein_coding	1546.38	-1.73299	0.257726	-6.72418	1.77e-11	2.34e-09
OBSCN	protein_coding	1886.59	-0.869645	0.275549	-3.15604	0.00159926	0.0156297
ODC1	protein_coding	6428.34	0.989154	0.180179	5.48984	4.02e-08	2.3e-06
ODF2L	protein_coding	252.502	-0.66909	0.247931	-2.69869	0.00696125	0.04649
ODZ4	NA	1221.58	-1.21419	0.258053	-4.70518	2.54e-06	8.47e-05
OGFOD1	protein_coding	1522.74	0.75969	0.154552	4.91545	8.86e-07	3.49e-05
OIP5	protein_coding	172.179	-1.30992	0.292779	-4.4741	7.67e-06	0.000213553
OPHN1	protein_coding	286.436	-0.859831	0.251694	-3.41618	0.000635069	0.00755225
OPN3	protein_coding	314.56	-0.963101	0.215255	-4.47424	7.67e-06	0.000213553
OR51E2	protein_coding	639.428	-1.39063	0.251484	-5.52968	3.21e-08	1.9e-06
OSBPL10	protein_coding	411.286	-0.664358	0.225234	-2.94964	0.00318146	0.0263902
OSBPL1A	protein_coding	1547.56	-0.602865	0.162663	-3.70623	0.000210367	0.00310916
OSBPL5	protein_coding	263.899	-0.604781	0.193898	-3.11907	0.0018142	0.0171213
OSBPL6	protein_coding	82.3783	1.08949	0.318703	3.41852	0.000629623	0.00749365
OTX2OS1	NA	25.1941	-1.61669	0.468264	-3.45251	0.000555404	0.0068301
PA2G4	protein_coding	5168.68	0.704807	0.25459	2.7684	0.00563318	0.0401674
PA2G4P4	pseudogene	1613.14	0.782407	0.249657	3.13393	0.00172483	0.0165361
PAK1IP1	protein_coding	1018.33	0.822219	0.189453	4.33996	1.43e-05	0.000361288
PAM16	protein_coding	49.7676	1.05033	0.391949	2.67977	0.00736736	0.0482678
PAN2	protein_coding	835.765	-0.608301	0.218596	-2.78276	0.00538984	0.0388886
PAPPA2	protein_coding	101.684	2.57776	0.352336	7.31619	2.55e-13	4.97e-11
PAPSS2	protein_coding	3585.24	-0.780097	0.190822	-4.08809	4.35e-05	0.000880026
PAQR4	protein_coding	874.78	-1.16456	0.292789	-3.97746	6.97e-05	0.00129479
PAQR8	protein_coding	177.895	-0.809665	0.220055	-3.67937	0.000233809	0.00338624
PARD3B	protein_coding	692.581	-1.29369	0.340067	-3.80421	0.000142255	0.00229021
PARD6G	protein_coding	233.783	0.707348	0.226016	3.12964	0.00175018	0.0166974
PARP4	protein_coding	3366.01	-0.643308	0.225404	-2.85402	0.00431702	0.0330487
PARPBP	protein_coding	324.54	-0.892709	0.227398	-3.92575	8.65e-05	0.00153027
PASK	protein_coding	406.534	-0.657821	0.241631	-2.72242	0.00648058	0.0443852
PAX6	protein_coding	2203.55	-0.6284	0.149563	-4.20156	2.65e-05	0.000594572
PBK	protein_coding	987.568	-1.66595	0.308446	-5.4011	6.62e-08	3.59e-06
PBX1	protein_coding	193.098	-1.14451	0.207221	-5.52314	3.33e-08	1.96e-06
PBX3	protein_coding	5699.57	-0.615827	0.151981	-4.05201	5.08e-05	0.000997557
PCDH1	protein_coding	264.681	0.983782	0.330727	2.9746	0.00293367	0.0248638
PCDH17	protein_coding	28.287	-1.66012	0.528044	-3.1439	0.00166713	0.0161615
PCDH18	protein_coding	50.103	-1.97094	0.470251	-4.19124	2.77e-05	0.000617582
PCDHB9	pseudogene	168.879	-1.03536	0.2899	-3.57143	0.000355041	0.00475973
PCK2	protein_coding	1931.74	2.66792	0.238499	11.1863	4.76e-29	8.58e-26
PCOLCE	protein_coding	71.3103	-0.854323	0.284395	-3.004	0.00266453	0.0230846
PCSK4	protein_coding	90.1056	-0.953489	0.288798	-3.30158	0.000961423	0.0104985
PCYT2	protein_coding	602.937	-0.658674	0.182809	-3.60307	0.000314482	0.00432863
PDCD11	protein_coding	3373.45	0.944909	0.157532	5.9982	2e-09	1.64e-07
PDCD2L	protein_coding	280.892	1.06911	0.237182	4.50753	6.56e-06	0.000188842
PDE4DIP	protein_coding	768.163	-0.823639	0.30066	-2.73943	0.00615453	0.0427233
PDE5A	protein_coding	261.465	-1.4279	0.306191	-4.66342	3.11e-06	0.00010104
PDF	protein_coding	150.692	0.964872	0.287163	3.36002	0.00077937	0.00886625
PDGFA	protein_coding	150.742	0.708284	0.24068	2.94285	0.00325204	0.0266993
PDGFD	protein_coding	397.449	-0.722497	0.214949	-3.36125	0.000775899	0.00885807
PDGFRB	protein_coding	4288.2	-1.17199	0.289252	-4.05178	5.08e-05	0.000997557
PDK1	protein_coding	1542.56	-1.68228	0.29223	-5.75669	8.58e-09	5.89e-07
PDK3	protein_coding	639.3	-1.29051	0.309817	-4.1654	3.11e-05	0.000674187
PDK4	protein_coding	114.287	-0.927147	0.244243	-3.79601	0.000147044	0.00234637
PDLIM5	protein_coding	3250.62	-0.899743	0.182766	-4.92291	8.53e-07	3.38e-05
PDLIM7	protein_coding	3908.44	-0.673352	0.178334	-3.77579	0.000159501	0.00251729
PDRG1	protein_coding	923.611	0.952183	0.19941	4.77501	1.8e-06	6.51e-05
PDZD7	protein_coding	114.857	-1.35674	0.370714	-3.65979	0.000252427	0.00360312
PEG10	protein_coding	2401.85	-1.00807	0.214419	-4.70142	2.58e-06	8.61e-05
PER3	protein_coding	392.579	-0.898855	0.286874	-3.13327	0.00172869	0.016547
PFDN2	protein_coding	1475.77	1.21745	0.234204	5.19825	2.01e-07	9.51e-06
PFKFB3	protein_coding	3198.24	-1.87804	0.280305	-6.70001	2.08e-11	2.71e-09
PFKFB4	protein_coding	798.486	-3.11725	0.316764	-9.84091	7.5e-23	6.37e-20
PFKL	protein_coding	7245.35	-0.662947	0.156422	-4.23818	2.25e-05	0.000525968
PGAM1	protein_coding	2198.31	-0.650729	0.143465	-4.53579	5.74e-06	0.000170688
PGK1	protein_coding	27933.8	-0.754475	0.247243	-3.05155	0.0022766	0.0203975
PGM1	protein_coding	2416.77	-0.884008	0.239715	-3.68774	0.000226256	0.00331681
PHF19	protein_coding	1343.76	-1.21901	0.275194	-4.42965	9.44e-06	0.000254009
PHGDH	protein_coding	5578.15	1.32193	0.318302	4.15308	3.28e-05	0.000706257
PHLDA3	protein_coding	5411.08	0.869488	0.194888	4.46148	8.14e-06	0.000225126
PHLDB3	protein_coding	255.282	0.786432	0.249394	3.15336	0.001614	0.0157311
PHLPP1	protein_coding	2186.66	-1.03536	0.218723	-4.73364	2.21e-06	7.67e-05
PIAS2	protein_coding	780.447	-0.649238	0.233112	-2.78508	0.00535138	0.038691
PID1	protein_coding	98.7909	0.795087	0.280331	2.83625	0.0045647	0.0345412
PIDD	protein_coding	945.802	0.697628	0.217039	3.21429	0.00130767	0.0134257
PIF1	protein_coding	151.577	-3.24083	0.417009	-7.77161	7.75e-15	2e-12
PIK3IP1	protein_coding	826.087	-0.987183	0.231379	-4.26652	1.99e-05	0.00047576
PIM1	protein_coding	364.704	-0.609089	0.181035	-3.36448	0.000766886	0.0087866
PINX1	protein_coding	416.605	0.941598	0.232863	4.04358	5.26e-05	0.00102894
PIP5K1B	protein_coding	86.1879	-0.839982	0.308937	-2.71894	0.00654918	0.0446675
PITPNM3	protein_coding	1604.99	-1.11405	0.217966	-5.11111	3.2e-07	1.43e-05
PJA2	protein_coding	2188.68	-0.709885	0.255267	-2.78096	0.00541991	0.0390043
PKD1L2	polymorphic_pseudogene	235.967	-1.55475	0.354425	-4.38667	1.15e-05	0.000301324
PKIA	protein_coding	144.725	-0.825892	0.21965	-3.76003	0.000169891	0.00262385
PKP2	protein_coding	828.476	-0.706463	0.215647	-3.27602	0.00105281	0.0112741
PLA2R1	protein_coding	212.985	-1.18909	0.33791	-3.51895	0.000433261	0.00560519
PLAUR	protein_coding	1084.41	0.683919	0.211435	3.23466	0.00121787	0.0126568
PLCB3	protein_coding	1545.94	-0.650375	0.180682	-3.59957	0.00031875	0.00437485
PLCH1	protein_coding	48.675	-1.28418	0.355162	-3.61577	0.000299452	0.00415746
PLCL2	protein_coding	241.222	1.21801	0.231549	5.26025	1.44e-07	7.13e-06
PLD1	protein_coding	865.235	-0.750149	0.252445	-2.97153	0.00296317	0.0250549
PLD6	protein_coding	115.311	1.10799	0.292383	3.78952	0.000150937	0.00240051
PLEKHA2	protein_coding	2286.13	-1.16201	0.253529	-4.58332	4.58e-06	0.000141359
PLEKHA3	protein_coding	433.703	0.64728	0.212487	3.04621	0.00231744	0.0206508
PLEKHA7	protein_coding	482.375	-0.830828	0.205664	-4.03973	5.35e-05	0.00104455
PLEKHG2	protein_coding	367.724	-0.887177	0.198304	-4.47382	7.68e-06	0.000213553
PLEKHH2	protein_coding	276.171	-1.52184	0.322455	-4.71954	2.36e-06	8.02e-05
PLIN3	protein_coding	2124.18	-0.631926	0.161116	-3.92217	8.78e-05	0.00154941
PLK1	protein_coding	1296.15	-2.569	0.599334	-4.28643	1.82e-05	0.00044317
PLK3	protein_coding	684.234	1.65953	0.176133	9.42204	4.42e-21	3.19e-18
PLK4	protein_coding	523.895	-1.10314	0.262938	-4.19543	2.72e-05	0.000608165
PLOD2	protein_coding	8984.73	-0.985456	0.317103	-3.10768	0.00188561	0.0176737
PLSCR4	protein_coding	120.303	-0.995808	0.261977	-3.80113	0.00014404	0.00231378
PLXDC2	protein_coding	644.584	-0.64532	0.211121	-3.05663	0.0022384	0.0201177
PLXNA3	protein_coding	1404.76	-0.663002	0.215521	-3.07628	0.00209603	0.0191483
PMAIP1	protein_coding	119.387	1.50765	0.367368	4.10392	4.06e-05	0.000840186
PNLIPRP3	protein_coding	57.6438	1.22533	0.455569	2.68967	0.00715218	0.0474316
PNMA2	protein_coding	2983.92	-0.645159	0.187732	-3.4366	0.000589069	0.00715177
PNO1	protein_coding	795.498	1.10273	0.203645	5.41495	6.13e-08	3.34e-06
PNP	protein_coding	1602.06	0.880009	0.235893	3.73053	0.000191074	0.00290316
POGLUT1	protein_coding	657.382	0.701785	0.173805	4.03777	5.4e-05	0.00105048
POLD3	protein_coding	721.22	-0.614504	0.226762	-2.70991	0.00673017	0.0454295
POLE	protein_coding	1797.49	-0.664557	0.23907	-2.77975	0.00544001	0.0391187
POLE2	protein_coding	129.83	-1.36413	0.323746	-4.21358	2.51e-05	0.000568146
POLQ	protein_coding	533.322	-0.923453	0.241034	-3.83121	0.000127513	0.00210455
POLR1B	protein_coding	1415.55	0.913202	0.171686	5.31904	1.04e-07	5.34e-06
POLR1C	protein_coding	1062.2	0.7619	0.196919	3.8691	0.000109238	0.0018604
POLR3C	protein_coding	791.92	0.60218	0.204839	2.93978	0.00328449	0.0268887
POLR3D	protein_coding	1484.46	0.865873	0.188428	4.59524	4.32e-06	0.000134671
POLR3E	protein_coding	1325.75	0.635275	0.162809	3.90197	9.54e-05	0.00166225
POPDC2	protein_coding	42.2764	1.19529	0.359308	3.32665	0.000878967	0.00971578
PPAN	protein_coding	152.374	0.753773	0.276532	2.7258	0.00641449	0.0440614
PPARGC1A	protein_coding	56.5804	-0.944501	0.309745	-3.04929	0.00229383	0.0204872
PPARGC1B	protein_coding	91.5366	0.826476	0.297201	2.78087	0.00542139	0.0390043
PPFIA4	protein_coding	693.534	-3.04071	0.333469	-9.1184	7.62e-20	4.52e-17
PPL	protein_coding	1810.67	-1.49804	0.305287	-4.90698	9.25e-07	3.63e-05
PPM1D	protein_coding	1402.31	0.821419	0.156496	5.24882	1.53e-07	7.54e-06
PPP1R12B	protein_coding	470.008	-0.696547	0.236465	-2.94566	0.00322265	0.0265335
PPP1R15A	protein_coding	3456.36	0.707177	0.260395	2.71579	0.0066118	0.0449323
PPP1R3E	protein_coding	306.038	-0.679039	0.190706	-3.56066	0.000369917	0.00492711
PPP2R2B	protein_coding	134.16	-1.18867	0.297066	-4.00138	6.3e-05	0.00119057
PPP2R3A	protein_coding	594.428	-0.864953	0.254474	-3.39899	0.000676356	0.00793851
PPPDE2	NA	1837.86	0.811442	0.166662	4.86878	1.12e-06	4.35e-05
PRC1	protein_coding	2968.13	-1.61142	0.289075	-5.5744	2.48e-08	1.53e-06
PRICKLE4	protein_coding	212.753	-0.812776	0.248295	-3.27343	0.0010625	0.011332
PRINS	NA	38.4461	1.09927	0.372858	2.94822	0.00319609	0.0264047
PRKAB1	protein_coding	840.432	1.00504	0.188629	5.32811	9.92e-08	5.09e-06
PRKAR2B	protein_coding	153.348	-0.661758	0.225783	-2.93095	0.00337923	0.0274158
PRKCG	protein_coding	10.1949	2.27049	0.750703	3.02449	0.00249055	0.0218662
PRKG1	protein_coding	47.3071	-1.63434	0.516381	-3.16499	0.00155087	0.0152497
PRMT3	protein_coding	616.184	0.678014	0.17131	3.95783	7.56e-05	0.00138456
PRNP	protein_coding	5682.75	0.748799	0.169571	4.41584	1.01e-05	0.000269281
PRODH	protein_coding	16.0786	2.54159	0.658289	3.8609	0.000112969	0.00191489
PRPS1	protein_coding	4069.76	-0.602394	0.211838	-2.84365	0.00446004	0.0339146
PRR11	protein_coding	2028.67	-1.46783	0.230488	-6.36836	1.91e-10	1.95e-08
PRR16	protein_coding	39.0096	-1.90921	0.397052	-4.80846	1.52e-06	5.61e-05
PRRT2	protein_coding	125.918	-1.37563	0.247908	-5.54896	2.87e-08	1.75e-06
PRSS27	protein_coding	41.0463	1.1817	0.42708	2.76692	0.0056588	0.0403301
PRSS53	protein_coding	131.227	-0.781641	0.258967	-3.0183	0.00254197	0.0222499
PSAT1	protein_coding	5600.3	2.85169	0.231958	12.294	9.76e-35	2.01e-31
PSG5	protein_coding	47.8807	-1.43236	0.41991	-3.41112	0.000646977	0.00766226
PSPH	protein_coding	684.899	0.913187	0.194914	4.68509	2.8e-06	9.26e-05
PSRC1	protein_coding	501.201	-2.04551	0.339877	-6.01839	1.76e-09	1.5e-07
PSTPIP2	protein_coding	533.603	1.76619	0.206153	8.56736	1.06e-17	4.36e-15
PTGER2	protein_coding	147.937	-0.736922	0.224733	-3.2791	0.00104139	0.0111938
PTP4A1	protein_coding	3363.21	1.05611	0.229257	4.60667	4.09e-06	0.000128312
PTPN6	protein_coding	41.8431	-1.3039	0.452681	-2.8804	0.00397169	0.0310861
PTRF	protein_coding	2653.81	-1.04921	0.152612	-6.87498	6.2e-12	9.32e-10
PTX3	protein_coding	1994.43	2.44198	0.362755	6.73177	1.68e-11	2.28e-09
PUS1	protein_coding	830.546	0.779655	0.250335	3.11444	0.00184292	0.01733
PUS3	protein_coding	281.873	0.655509	0.195454	3.35378	0.000797156	0.00901174
PVR	protein_coding	5758.93	1.1075	0.144244	7.67795	1.62e-14	3.76e-12
PVRL4	protein_coding	29.8489	3.05175	0.510397	5.97916	2.24e-09	1.83e-07
PWP2	protein_coding	1105.3	0.790034	0.194258	4.06694	4.76e-05	0.000951019
PWWP2B	protein_coding	350.01	0.805655	0.252439	3.19148	0.00141544	0.0142794
PXK	protein_coding	439.833	0.819687	0.170576	4.80539	1.54e-06	5.67e-05
PXN	protein_coding	4689.32	-0.703879	0.144694	-4.8646	1.15e-06	4.44e-05
PYCR1	protein_coding	3846.46	1.46566	0.241167	6.07735	1.22e-09	1.08e-07
PYCR2	protein_coding	1559.85	0.734392	0.206406	3.558	0.000373687	0.00497273
PYROXD2	protein_coding	271.47	-1.18081	0.237298	-4.97609	6.49e-07	2.69e-05
QRICH2	protein_coding	175.274	0.9054	0.274287	3.30092	0.000963685	0.0105073
RAB11FIP1	protein_coding	2581.64	-0.800415	0.251215	-3.18618	0.00144165	0.0144516
RAB20	protein_coding	132.616	-0.874483	0.282765	-3.09262	0.00198401	0.0183457
RAB26	protein_coding	30.3882	-1.27077	0.466725	-2.72273	0.00647447	0.0443678
RAB27A	protein_coding	242.142	-0.694901	0.224004	-3.10219	0.00192097	0.0178659
RAB39B	protein_coding	247.312	2.01047	0.246679	8.15016	3.63e-16	1.28e-13
RAB9B	protein_coding	87.5597	-0.936166	0.287891	-3.25181	0.00114673	0.0120742
RABEPK	protein_coding	684.027	0.732086	0.210095	3.48455	0.000492964	0.0062268
RABGGTB	protein_coding	2731.62	1.02581	0.201347	5.09471	3.49e-07	1.55e-05
RACGAP1	protein_coding	1630.16	-1.48869	0.268611	-5.54217	2.99e-08	1.8e-06
RACGAP1P	NA	54.1344	-1.32122	0.384832	-3.43323	0.000596441	0.00721784
RAD51	protein_coding	345.858	-1.12314	0.306046	-3.66985	0.000242688	0.00349379
RAD54B	protein_coding	276.286	-0.614543	0.22269	-2.75964	0.00578659	0.0409978
RAG1	protein_coding	38.276	-1.85461	0.565189	-3.28139	0.00103296	0.011128
RALGPS1	protein_coding	153.543	-0.938	0.331535	-2.82927	0.00466548	0.0350034
RALGPS2	protein_coding	863.231	-1.02639	0.31906	-3.21692	0.00129574	0.0133508
RAP1GAP	protein_coding	32.8395	-1.20605	0.408967	-2.94901	0.00318792	0.0264047
RAP2A	protein_coding	910.811	-0.737344	0.257503	-2.86343	0.00419075	0.0323443
RARB	protein_coding	1992.83	-0.683523	0.15751	-4.33956	1.43e-05	0.000361305
RASSF7	protein_coding	1187.7	-0.870547	0.175105	-4.97157	6.64e-07	2.73e-05
RBL1	protein_coding	345.673	-0.781758	0.235173	-3.32418	0.00088679	0.00978352
RBL2	protein_coding	1754.86	-0.710977	0.253183	-2.80815	0.00498266	0.0367646
RBM14	protein_coding	2035.02	0.852227	0.222306	3.83357	0.000126295	0.00208683
RBM18	protein_coding	731.063	0.650738	0.171249	3.79994	0.000144731	0.00232229
RBM38	protein_coding	784.755	0.750492	0.216515	3.46624	0.000527794	0.00657464
RBM47	protein_coding	746.769	-0.645235	0.179889	-3.58684	0.000334704	0.00455911
RCAN2	protein_coding	38.8862	-1.62576	0.411011	-3.95551	7.64e-05	0.00139449
RCAN3	protein_coding	165.267	-0.969142	0.235318	-4.11843	3.81e-05	0.000796327
RCBTB1	protein_coding	2867.99	1.25701	0.157674	7.97219	1.56e-15	4.78e-13
RCC1	protein_coding	3405.39	0.710435	0.241219	2.94518	0.00322763	0.0265593
RCL1	protein_coding	788.89	0.789104	0.199737	3.95071	7.79e-05	0.00141485
RCN1	protein_coding	4954.03	0.602672	0.170861	3.52727	0.000419863	0.00546125
RELN	protein_coding	4286.9	-1.17753	0.250081	-4.70859	2.49e-06	8.37e-05
REXO4	protein_coding	1456.64	0.70907	0.188273	3.76618	0.000165765	0.00258225
RFX2	protein_coding	231.582	-0.761001	0.239316	-3.1799	0.00147325	0.0146968
RGL3	protein_coding	375.51	-0.70542	0.211402	-3.33687	0.000847283	0.0094306
RGS16	protein_coding	13.9672	2.95188	0.698535	4.22582	2.38e-05	0.000547276
RHBDD1	protein_coding	470.763	0.97943	0.215884	4.53684	5.71e-06	0.000170191
RHOF	protein_coding	152.507	-0.75515	0.26136	-2.88931	0.00386086	0.0304166
RHOJ	protein_coding	524.807	-0.906906	0.219578	-4.13022	3.62e-05	0.000764301
RIMKLA	protein_coding	283.7	-3.12956	0.673569	-4.64623	3.38e-06	0.000109091
RIMS1	protein_coding	117.401	-0.71943	0.245969	-2.92488	0.00344591	0.027816
RIMS3	protein_coding	184.379	-0.691999	0.252463	-2.74099	0.00612544	0.0425947
RIOK1	protein_coding	723.878	1.05407	0.203439	5.18126	2.2e-07	1.02e-05
RIOK2	protein_coding	692.932	0.686201	0.184448	3.72029	0.000198993	0.00299632
RIPK2	protein_coding	873.131	0.85614	0.156488	5.47097	4.48e-08	2.53e-06
RNF114	protein_coding	2454.42	0.778289	0.179125	4.34496	1.39e-05	0.000355648
RNF13	protein_coding	2342.39	-0.81137	0.218473	-3.71383	0.000204149	0.00304933
RNF145	protein_coding	2876.55	-0.896794	0.1566	-5.72665	1.02e-08	6.97e-07
RNF19B	protein_coding	599.274	1.15884	0.234914	4.93303	8.1e-07	3.22e-05
RNF207	protein_coding	645.854	-1.00368	0.186013	-5.39576	6.82e-08	3.66e-06
RNF213	protein_coding	5492.28	-0.721068	0.257176	-2.8038	0.00505049	0.0370378
RNF24	protein_coding	189.529	-0.850446	0.256133	-3.32033	0.0008991	0.00990039
RNF41	protein_coding	1863.29	0.898767	0.150396	5.97601	2.29e-09	1.84e-07
ROBO1	protein_coding	901.5	-0.711141	0.236442	-3.00768	0.00263253	0.0228761
ROGDI	protein_coding	462.616	-0.703324	0.199269	-3.52952	0.000416312	0.00542975
RORA	protein_coding	250.173	-1.10251	0.308177	-3.57753	0.000346862	0.00467178
RP2	protein_coding	670.229	-0.809936	0.228109	-3.55066	0.000384273	0.00507148
RPF2	protein_coding	555.735	0.779695	0.206534	3.77513	0.000159922	0.00251843
RPIA	protein_coding	478.304	0.670484	0.228567	2.93343	0.00335244	0.0272752
RPL23AP53	pseudogene	476.231	1.02849	0.227985	4.51122	6.45e-06	0.000186329
RPL23AP82	NA	193.04	0.770086	0.233782	3.29403	0.000987609	0.0107195
RPL9	protein_coding	482.256	0.793113	0.166419	4.76575	1.88e-06	6.77e-05
RPP40	protein_coding	235.236	0.947143	0.225459	4.20095	2.66e-05	0.000594572
RRM2B	protein_coding	4524.58	0.882992	0.221699	3.98284	6.81e-05	0.00127035
RRN3	protein_coding	1178.98	0.604123	0.18661	3.23737	0.00120639	0.012592
RRP12	protein_coding	1998.31	1.21098	0.270264	4.48072	7.44e-06	0.000209079
RRP15	protein_coding	739.912	0.705137	0.195582	3.60532	0.000311763	0.00430764
RRP1B	protein_coding	2743.02	0.655603	0.166006	3.94927	7.84e-05	0.00141881
RRP9	protein_coding	893.367	1.00072	0.280081	3.57295	0.000352983	0.00473654
RRS1	protein_coding	1413.25	0.881653	0.257125	3.42889	0.000606055	0.00730695
RSL1D1	protein_coding	6689.89	0.717222	0.194824	3.68138	0.000231976	0.00336307
RSL24D1	protein_coding	2046.09	0.888887	0.233969	3.79917	0.00014518	0.00232692
RTKN2	protein_coding	197.512	-1.32309	0.214774	-6.16038	7.26e-10	6.67e-08
RUNDC3B	protein_coding	34.6428	-1.61507	0.40731	-3.9652	7.33e-05	0.00134416
SAPCD2	protein_coding	949.017	-1.65848	0.343155	-4.83302	1.34e-06	5.06e-05
SARS	protein_coding	8333.12	1.77406	0.190868	9.2947	1.48e-20	1.01e-17
SAT1	protein_coding	740.722	0.95582	0.250369	3.81765	0.00013473	0.00220349
SATB1	protein_coding	653.936	-0.759691	0.251071	-3.0258	0.00247977	0.0217981
SBDSP1	pseudogene	856.499	1.00791	0.188838	5.33742	9.43e-08	4.89e-06
SCARA3	protein_coding	1548.71	-0.869437	0.190524	-4.56341	5.03e-06	0.000154144
SCO1	protein_coding	992.683	0.619092	0.15168	4.08157	4.47e-05	0.000902488
SCTR	protein_coding	15.5909	-2.11547	0.588212	-3.59644	0.0003226	0.00442349
SDAD1	protein_coding	1480.64	0.85934	0.177667	4.8368	1.32e-06	5e-05
SDC1	protein_coding	1252.48	1.16155	0.230905	5.03044	4.89e-07	2.1e-05
SDCCAG3	protein_coding	2024.54	0.780567	0.189249	4.12456	3.71e-05	0.000781067
SDK1	protein_coding	395.975	-0.868253	0.277552	-3.12825	0.00175851	0.0167546
SEL1L3	protein_coding	812.017	0.777508	0.230209	3.3774	0.000731742	0.0084443
SELRC1	protein_coding	705.687	0.686067	0.160241	4.28146	1.86e-05	0.000451653
SEMA4A	protein_coding	517.983	-1.12388	0.191041	-5.88292	4.03e-09	3.03e-07
SEMA5A	protein_coding	485.982	-1.07751	0.288728	-3.73192	0.000190023	0.00289144
SEMA6C	protein_coding	197.923	-0.629521	0.210965	-2.98401	0.00284495	0.0243407
SEPHS2	protein_coding	1680.9	0.860297	0.159811	5.3832	7.32e-08	3.87e-06
SEPT4	protein_coding	887.4	-0.790013	0.179061	-4.41197	1.02e-05	0.000273126
SEPT9	protein_coding	13557.1	-0.625813	0.148286	-4.2203	2.44e-05	0.000555983
SERPINE1	protein_coding	45384.9	1.05236	0.1879	5.60062	2.14e-08	1.34e-06
SERPINE2	protein_coding	233.179	0.782201	0.286583	2.72941	0.00634482	0.0436869
SERTAD1	protein_coding	368.702	0.946987	0.229261	4.1306	3.62e-05	0.00076415
SERTAD4	protein_coding	106.188	-1.28447	0.25438	-5.04943	4.43e-07	1.92e-05
SESN1	protein_coding	1361.29	1.25153	0.180183	6.9459	3.76e-12	6.16e-10
SESN2	protein_coding	2488.04	2.89536	0.264816	10.9335	7.97e-28	1.05e-24
SESTD1	protein_coding	478.217	-0.937081	0.188758	-4.96447	6.89e-07	2.78e-05
SETBP1	protein_coding	87.6673	-0.930079	0.273157	-3.40493	0.000661822	0.00779329
SFXN3	protein_coding	3192.56	-0.964872	0.184742	-5.22281	1.76e-07	8.47e-06
SFXN4	protein_coding	627.875	0.634889	0.177104	3.58483	0.000337293	0.00457667
SGK1	protein_coding	383.855	1.0313	0.300132	3.43615	0.000590041	0.00715239
SGK223	protein_coding	185.553	1.48966	0.279339	5.3328	9.67e-08	5e-06
SGOL1	protein_coding	185.701	-1.17855	0.251408	-4.68782	2.76e-06	9.16e-05
SGOL2	protein_coding	410.982	-2.27711	0.206494	-11.0275	2.82e-28	4.51e-25
SGSH	protein_coding	501.357	0.834339	0.167948	4.96786	6.77e-07	2.76e-05
SGSM2	protein_coding	3081.3	-0.684263	0.169675	-4.03279	5.51e-05	0.00106818
SH2B3	protein_coding	702.544	1.07087	0.182412	5.87059	4.34e-09	3.21e-07
SH2D2A	protein_coding	37.3172	1.53515	0.525358	2.92211	0.0034767	0.0279395
SH3D21	protein_coding	505.78	-1.74474	0.376752	-4.63101	3.64e-06	0.000115875
SH3PXD2A	protein_coding	245.008	-1.46855	0.234364	-6.2661	3.7e-10	3.56e-08
SH3TC2	protein_coding	64.8534	-2.63593	0.386993	-6.81131	9.67e-12	1.41e-09
SHB	protein_coding	1740.41	-0.934645	0.169659	-5.50897	3.61e-08	2.12e-06
SHCBP1	protein_coding	938.693	-1.24808	0.27191	-4.59006	4.43e-06	0.000137462
SHMT1	protein_coding	873.595	-1.00488	0.246988	-4.06853	4.73e-05	0.000947861
SHMT2	protein_coding	6540.49	1.15605	0.282206	4.09647	4.2e-05	0.000859563
SIK1	protein_coding	1311.38	1.29383	0.187957	6.88364	5.83e-12	8.86e-10
SIPA1	protein_coding	447.59	-0.915931	0.245624	-3.729	0.000192241	0.00291289
SIPA1L2	protein_coding	63.1801	0.970627	0.342736	2.83199	0.00462587	0.034845
SIX3	protein_coding	1600.2	-0.607067	0.165777	-3.66195	0.000250302	0.00358195
SKA2	protein_coding	1357.66	-0.706061	0.222569	-3.17233	0.00151222	0.0149621
SKP2	protein_coding	369.668	-0.609659	0.182283	-3.34457	0.000824088	0.00924376
SLAMF7	protein_coding	258.32	0.820077	0.237456	3.4536	0.000553158	0.00682575
SLC12A7	protein_coding	257.079	0.636028	0.208042	3.05722	0.00223404	0.020091
SLC16A12	protein_coding	92.8423	-1.75864	0.380415	-4.62296	3.78e-06	0.000119933
SLC16A3	protein_coding	19121.5	-1.12247	0.148283	-7.56983	3.74e-14	8.29e-12
SLC16A4	protein_coding	345.975	-0.858914	0.232995	-3.6864	0.000227445	0.00333086
SLC16A6	protein_coding	47.3451	1.57768	0.354928	4.44509	8.79e-06	0.000238665
SLC16A9	protein_coding	59.9826	1.66294	0.406397	4.0919	4.28e-05	0.000872938
SLC1A1	protein_coding	288.468	-1.42422	0.304581	-4.676	2.93e-06	9.63e-05
SLC1A4	protein_coding	839.794	1.89584	0.20983	9.03512	1.64e-19	8.75e-17
SLC1A5	protein_coding	2902.15	1.20045	0.269651	4.45185	8.51e-06	0.000232317
SLC25A19	protein_coding	298.335	0.924352	0.241313	3.8305	0.000127881	0.00210821
SLC25A24	protein_coding	1089.24	-0.720211	0.197201	-3.65217	0.000260031	0.00368825
SLC25A25	protein_coding	509.298	0.877993	0.250422	3.50606	0.000454795	0.00582114
SLC25A26	protein_coding	636.913	0.604683	0.204774	2.95293	0.0031477	0.02615
SLC25A32	protein_coding	857.963	0.696006	0.228211	3.04984	0.00228965	0.0204762
SLC25A33	protein_coding	72.2057	1.04059	0.336029	3.09673	0.0019567	0.018128
SLC25A38	protein_coding	966.055	0.700256	0.19623	3.56855	0.000358965	0.00480341
SLC25A40	protein_coding	220.949	-0.625746	0.206505	-3.03017	0.00244416	0.0215412
SLC25A45	protein_coding	95.3741	0.968115	0.33912	2.85479	0.00430653	0.0330084
SLC26A6	protein_coding	437.795	-0.63863	0.159927	-3.99326	6.52e-05	0.00122362
SLC27A2	protein_coding	420.116	0.788313	0.203212	3.87926	0.000104775	0.00180356
SLC27A3	protein_coding	85.1841	-0.859281	0.293091	-2.93179	0.00337013	0.0273728
SLC2A1	protein_coding	24811.6	-0.950506	0.232336	-4.09108	4.29e-05	0.000874103
SLC2A12	protein_coding	140.455	-1.07294	0.304472	-3.52392	0.000425209	0.00551586
SLC38A1	protein_coding	3252.04	0.846136	0.201166	4.20616	2.6e-05	0.000583615
SLC39A14	protein_coding	6052.6	1.23028	0.189589	6.48919	8.63e-11	9.5e-09
SLC3A2	protein_coding	8476.26	1.53722	0.253748	6.05806	1.38e-09	1.2e-07
SLC43A1	protein_coding	403.502	0.923005	0.3362	2.7454	0.00604363	0.0422381
SLC43A3	protein_coding	200.696	1.18513	0.281011	4.2174	2.47e-05	0.000561417
SLC46A3	protein_coding	122.566	-0.803794	0.231158	-3.47724	0.000506598	0.00637669
SLC4A5	protein_coding	294.778	2.09887	0.319279	6.57378	4.91e-11	5.85e-09
SLC4A8	protein_coding	168.659	-1.47196	0.3241	-4.54169	5.58e-06	0.000167356
SLC5A3	protein_coding	2186.22	-1.3193	0.37051	-3.56077	0.000369769	0.00492711
SLC5A6	protein_coding	1026.97	0.696162	0.193665	3.59467	0.0003248	0.0044428
SLC6A15	protein_coding	2096.52	1.10864	0.204044	5.43332	5.53e-08	3.08e-06
SLC6A9	protein_coding	514.262	3.64108	0.241611	15.07	2.55e-51	1.23e-47
SLC7A1	protein_coding	5085.6	1.25147	0.181516	6.89455	5.4e-12	8.38e-10
SLC7A11	protein_coding	1092.24	2.53851	0.252034	10.0721	7.34e-24	7.06e-21
SLC7A5	protein_coding	7974.9	1.35021	0.181575	7.43613	1.04e-13	2.11e-11
SLC7A8	protein_coding	240.172	-0.867014	0.281403	-3.08104	0.00206281	0.0189168
SLC8A1	protein_coding	19.8024	-1.57155	0.530865	-2.96036	0.0030728	0.0256363
SLC9A1	protein_coding	1930.75	1.38016	0.204604	6.74549	1.53e-11	2.14e-09
SLC9A3	protein_coding	292.127	-0.883739	0.21739	-4.06522	4.8e-05	0.000956109
SLC9A9	protein_coding	67.6946	-0.804086	0.281816	-2.85323	0.00432773	0.0330925
SLCO3A1	protein_coding	263.944	-0.664773	0.211093	-3.1492	0.00163719	0.015914
SLCO5A1	protein_coding	14.4231	1.92162	0.621158	3.0936	0.00197742	0.0182965
SLFN5	protein_coding	1644.46	1.3692	0.210917	6.49167	8.49e-11	9.42e-09
SMAD6	protein_coding	677.876	-1.54838	0.235647	-6.57077	5.01e-11	5.91e-09
SMAD9	protein_coding	302.397	-0.762109	0.210208	-3.6255	0.000288406	0.00402346
SMARCC2	protein_coding	3337.46	-0.611543	0.160548	-3.8091	0.000139472	0.00226563
SMC2	protein_coding	1790.29	-0.762937	0.172973	-4.41074	1.03e-05	0.000274182
SMC4	protein_coding	3110.02	-1.11258	0.186944	-5.95143	2.66e-09	2.11e-07
SMOX	protein_coding	170.171	1.18098	0.295307	3.99918	6.36e-05	0.00119855
SMPD3	protein_coding	106.507	-0.995211	0.249633	-3.9867	6.7e-05	0.00125351
SMYD2	protein_coding	995.863	-0.610105	0.152339	-4.00491	6.2e-05	0.00117755
SNAPC1	protein_coding	1394.98	1.03984	0.213841	4.8627	1.16e-06	4.45e-05
SNHG1	processed_transcript	2495.16	1.09845	0.246955	4.448	8.67e-06	0.000235903
SNHG11	processed_transcript	292.404	0.770846	0.26065	2.95739	0.00310251	0.0258542
SNHG12	antisense	669.01	0.799175	0.271457	2.94402	0.0032398	0.0266291
SNHG15	lincRNA	900.473	1.52178	0.265018	5.7422	9.35e-09	6.39e-07
SNHG3	sense_intronic	2101.9	0.709489	0.192721	3.68143	0.000231927	0.00336307
SNHG7	antisense	2242.24	1.06502	0.275919	3.8599	0.000113432	0.00192049
SNHG8	lincRNA	2002.98	1.01974	0.207236	4.92069	8.62e-07	3.41e-05
SNN	protein_coding	1425.11	-1.48915	0.189554	-7.8561	3.96e-15	1.1e-12
SNORA24	snoRNA	41.9494	1.12922	0.361843	3.12075	0.00180394	0.0170635
SNORA33	snoRNA	42.5022	1.23309	0.360421	3.42126	0.000623321	0.00744939
SNORA70	snoRNA	152.511	0.694735	0.233269	2.97826	0.00289887	0.0246849
SNORD104	snoRNA	119.894	0.871991	0.260429	3.34829	0.000813132	0.00916361
SNORD44	snoRNA	68.7439	1.08511	0.308793	3.51403	0.000441358	0.00569463
SNORD49A	NA	61.2472	1.00368	0.318074	3.1555	0.00160222	0.0156479
SNORD52	snoRNA	65.6301	0.975918	0.339388	2.87553	0.00403354	0.0314677
SNORD76	NA	124.98	0.895946	0.237541	3.77175	0.000162106	0.0025362
SNORD80	NA	191.709	0.698793	0.257758	2.71104	0.00670725	0.0453384
SNORD81	snoRNA	59.7236	1.1934	0.351408	3.39605	0.000683671	0.00801134
SNORD96A	snoRNA	85.1812	0.791336	0.268353	2.94887	0.00318941	0.0264047
SNX29	protein_coding	416.599	-0.693733	0.223717	-3.10094	0.00192909	0.0178953
SORL1	protein_coding	1223.01	-1.20945	0.268641	-4.5021	6.73e-06	0.000192961
SORT1	protein_coding	3107.33	-0.935671	0.254099	-3.68231	0.000231134	0.00336069
SOX5	protein_coding	10.0181	-2.13082	0.742791	-2.86866	0.0041221	0.0319721
SOX9	protein_coding	1054.33	-0.787103	0.163917	-4.80185	1.57e-06	5.76e-05
SPA17	protein_coding	135.422	-0.855449	0.261006	-3.2775	0.00104731	0.0112406
SPAG17	protein_coding	15.5787	-2.17049	0.757163	-2.86662	0.00414887	0.0321415
SPAG4	protein_coding	492.004	-1.14369	0.375453	-3.04617	0.00231776	0.0206508
SPAG5	protein_coding	1318.34	-1.55467	0.267131	-5.81988	5.89e-09	4.25e-07
SPATA12	protein_coding	30.3778	-1.85411	0.585618	-3.16607	0.00154513	0.0152348
SPATA6	protein_coding	124.816	-0.774584	0.259567	-2.98414	0.00284377	0.0243407
SPC24	protein_coding	263.623	-1.60248	0.378986	-4.22833	2.35e-05	0.000543386
SPC25	protein_coding	220.039	-1.20217	0.332743	-3.6129	0.000302787	0.00419568
SPEF2	protein_coding	98.9844	-0.846796	0.304899	-2.7773	0.00548134	0.0393375
SPIRE2	protein_coding	365.865	-0.731807	0.196323	-3.72757	0.000193335	0.0029264
SPNS2	protein_coding	5172.8	-1.21334	0.177592	-6.83216	8.36e-12	1.23e-09
SPON2	protein_coding	17.3312	6.64298	1.39494	4.76221	1.91e-06	6.85e-05
SPTAN1	protein_coding	14315.5	-0.933289	0.172162	-5.421	5.93e-08	3.25e-06
SPTBN5	protein_coding	17.0563	1.52667	0.562886	2.71222	0.00668346	0.0452411
SPTLC2	protein_coding	2311.17	-0.663487	0.161012	-4.12074	3.78e-05	0.000790487
SPTLC3	protein_coding	149.132	-0.988755	0.294156	-3.36133	0.000775693	0.00885807
SRA1	protein_coding	1042.67	1.26662	0.178737	7.08653	1.38e-12	2.45e-10
SRGAP2	protein_coding	1385.25	-0.831776	0.160586	-5.17963	2.22e-07	1.03e-05
SRP19	protein_coding	1015.23	0.607154	0.169297	3.58632	0.000335381	0.00455973
SRPRB	protein_coding	1320.18	0.932278	0.172932	5.39102	7.01e-08	3.72e-06
SRRD	protein_coding	640.253	0.858286	0.180242	4.76186	1.92e-06	6.85e-05
SRSF8	pseudogene	1003.35	0.633858	0.180489	3.51189	0.000444925	0.00573039
SRXN1	protein_coding	2642.94	0.606185	0.185678	3.2647	0.0010958	0.0116056
SSBP2	protein_coding	424.495	-0.84208	0.272637	-3.08865	0.00201071	0.0185104
SSBP3	protein_coding	216.883	-0.825104	0.241055	-3.42288	0.000619611	0.00742832
SSPN	protein_coding	276.669	-0.981077	0.241817	-4.05711	4.97e-05	0.000979085
STARD8	protein_coding	213.591	-1.00854	0.226964	-4.44363	8.85e-06	0.00023984
STARD9	protein_coding	1223.35	-0.697678	0.260576	-2.67745	0.0074186	0.0484227
STC2	protein_coding	5011.57	0.962797	0.204224	4.71441	2.42e-06	8.19e-05
STEAP1B	protein_coding	58.5933	-0.902481	0.321342	-2.80847	0.00497773	0.0367585
STIL	protein_coding	346.763	-0.970623	0.251647	-3.85708	0.000114752	0.0019268
STOM	protein_coding	830.24	0.939934	0.196844	4.77501	1.8e-06	6.51e-05
STON1	protein_coding	263.418	-1.69371	0.291024	-5.81984	5.89e-09	4.25e-07
STRAP	protein_coding	3447.8	0.631381	0.16491	3.82865	0.000128848	0.00212173
STX11	protein_coding	114.577	-0.807621	0.260093	-3.10513	0.00190197	0.0177694
STX1A	protein_coding	265.846	0.803631	0.261004	3.079	0.00207697	0.0190104
STX6	protein_coding	1425.51	0.666102	0.171707	3.8793	0.000104758	0.00180356
STXBP6	protein_coding	318.494	-0.722313	0.223278	-3.23504	0.00121627	0.0126508
SULF2	protein_coding	446.963	1.01608	0.313781	3.23819	0.00120292	0.0125649
SUPV3L1	protein_coding	1074.51	0.851769	0.163014	5.22513	1.74e-07	8.4e-06
SURF2	protein_coding	330.094	0.810851	0.255526	3.17326	0.00150735	0.0149338
SURF6	protein_coding	1626.38	0.787594	0.195278	4.03318	5.5e-05	0.00106818
SWT1	protein_coding	118.448	-0.782129	0.240572	-3.25112	0.00114951	0.0120946
SYNE2	protein_coding	1283.37	-1.24991	0.262584	-4.76004	1.94e-06	6.86e-05
SYNPO	protein_coding	3853.87	-1.01086	0.260692	-3.87761	0.000105486	0.00180932
SYT17	protein_coding	163.324	-1.45176	0.353642	-4.10518	4.04e-05	0.000837325
SYTL4	protein_coding	188.213	-1.16712	0.261242	-4.46759	7.91e-06	0.000219442
SYTL5	protein_coding	109.455	-1.86501	0.298023	-6.25794	3.9e-10	3.73e-08
TACC3	protein_coding	2426.87	-1.29045	0.285228	-4.52428	6.06e-06	0.000177681
TAF4B	protein_coding	297.468	0.940397	0.233893	4.02063	5.8e-05	0.00111636
TAF9B	protein_coding	673.922	-0.639849	0.171696	-3.72663	0.000194056	0.00293423
TAP1	protein_coding	778.956	1.07557	0.195342	5.50607	3.67e-08	2.13e-06
TARS	protein_coding	5066.12	1.20561	0.189799	6.35206	2.12e-10	2.14e-08
TBC1D30	protein_coding	327.916	0.622692	0.210057	2.96439	0.00303282	0.0254203
TBC1D5	protein_coding	1584.28	-0.714876	0.202406	-3.53188	0.000412613	0.00538637
TBC1D8B	protein_coding	233.209	-1.41111	0.399047	-3.5362	0.000405928	0.00530871
TBPL1	protein_coding	593.254	0.718679	0.200491	3.5846	0.000337595	0.00457667
TCEA1	protein_coding	1623.36	0.738715	0.270259	2.73336	0.00626916	0.0432874
TCF7L1	protein_coding	152.371	-1.10169	0.258464	-4.26244	2.02e-05	0.000482077
TCTEX1D4	protein_coding	43.6502	1.48178	0.376833	3.9322	8.42e-05	0.00150082
TCTN2	protein_coding	435.911	-0.844362	0.221936	-3.80453	0.000142075	0.00228987
TENC1	protein_coding	199.408	-1.26844	0.263628	-4.81148	1.5e-06	5.56e-05
TERF2IP	protein_coding	1669.26	0.646387	0.162505	3.97766	6.96e-05	0.00129479
TET1	protein_coding	52.3766	-1.32068	0.471824	-2.7991	0.00512459	0.0374114
TEX14	protein_coding	22.3927	2.28436	0.694462	3.28939	0.00100404	0.0108686
TFB2M	protein_coding	554.514	0.709522	0.21535	3.29474	0.000985128	0.0107069
TG	protein_coding	27.6422	1.659	0.441953	3.7538	0.000174174	0.00268713
THAP8	protein_coding	103.747	-0.974463	0.265402	-3.67165	0.000240986	0.0034797
THBD	protein_coding	36.4651	1.05279	0.387704	2.71545	0.00661865	0.0449501
THBS1	protein_coding	4514.7	-1.29723	0.219092	-5.92091	3.2e-09	2.47e-07
THRA	protein_coding	631.913	-0.809196	0.183003	-4.42177	9.79e-06	0.000262971
THSD1	protein_coding	79.3701	2.17297	0.37483	5.79721	6.74e-09	4.82e-07
THSD1P1	NA	181.317	0.740686	0.216474	3.4216	0.000622531	0.00744611
THUMPD2	protein_coding	334.859	0.654186	0.206358	3.17015	0.00152362	0.0150536
TIAM2	protein_coding	111.884	-1.26261	0.281415	-4.48666	7.23e-06	0.000204635
TIMELESS	protein_coding	1976.25	-0.742591	0.24738	-3.00182	0.00268373	0.023223
TIMM44	protein_coding	1548.99	1.25145	0.215134	5.81708	5.99e-09	4.3e-07
TIMP3	protein_coding	5336.14	-0.697133	0.208506	-3.34346	0.000827393	0.00926642
TJP2	protein_coding	517.949	-0.830988	0.279979	-2.96803	0.00299712	0.0252676
TLN1	protein_coding	16324.2	-0.612033	0.191833	-3.19044	0.00142054	0.0142896
TLR1	protein_coding	99.5974	-0.916115	0.268831	-3.40777	0.000654952	0.007744
TM4SF1	protein_coding	6336.48	-0.891399	0.224308	-3.974	7.07e-05	0.00130705
TM4SF18	protein_coding	240.127	-1.56384	0.331016	-4.72436	2.31e-06	7.9e-05
TMBIM1	protein_coding	5542.14	0.627564	0.158073	3.97008	7.18e-05	0.00132363
TMCC3	protein_coding	267.639	-0.858369	0.181019	-4.74186	2.12e-06	7.43e-05
TMEM107	protein_coding	193.535	-1.04349	0.258894	-4.03058	5.56e-05	0.00107585
TMEM14A	protein_coding	570.843	-0.652756	0.195688	-3.33569	0.000850874	0.00945698
TMEM164	protein_coding	3188.25	-1.15711	0.199723	-5.79357	6.89e-09	4.9e-07
TMEM19	protein_coding	530.743	-1.05504	0.17898	-5.89472	3.75e-09	2.85e-07
TMEM198B	pseudogene	267.334	-0.783957	0.215936	-3.63051	0.000282867	0.00396151
TMEM201	protein_coding	828.574	0.679982	0.227131	2.99379	0.00275539	0.0237435
TMEM206	protein_coding	546.637	1.04283	0.162347	6.42345	1.33e-10	1.41e-08
TMEM217	protein_coding	144.31	0.907642	0.310786	2.92047	0.00349508	0.0279781
TMEM222	protein_coding	1054.36	0.678701	0.228735	2.96719	0.00300535	0.0252676
TMEM33	protein_coding	1589.08	0.735543	0.231016	3.18395	0.00145278	0.0145429
TMEM37	protein_coding	990.332	-0.908232	0.179505	-5.05964	4.2e-07	1.84e-05
TMEM45A	protein_coding	541.337	-0.966428	0.27899	-3.46403	0.000532151	0.00660609
TMEM68	protein_coding	727.491	0.680098	0.201459	3.37586	0.000735843	0.00847507
TMEM71	protein_coding	25.8682	-1.40507	0.510828	-2.75058	0.00594898	0.0418401
TMPO	protein_coding	1842.66	-0.983096	0.210685	-4.66619	3.07e-06	0.000100138
TMSB15B	protein_coding	119.871	-1.00198	0.26901	-3.72468	0.000195562	0.00295082
TNFAIP8L1	protein_coding	270.702	-1.21238	0.29084	-4.16854	3.07e-05	0.000666987
TNFRSF10A	protein_coding	432.482	1.38023	0.200327	6.88991	5.58e-12	8.57e-10
TNFRSF10B	protein_coding	11912.4	1.05991	0.163603	6.47854	9.26e-11	1.01e-08
TNFRSF12A	protein_coding	6027.9	0.649289	0.215275	3.01608	0.00256062	0.0223996
TNFRSF14	protein_coding	479.782	0.818115	0.210401	3.88835	0.000100926	0.00174983
TNFRSF21	protein_coding	70.0295	1.05325	0.357818	2.94353	0.00324488	0.0266557
TNFSF9	protein_coding	54.4219	1.07828	0.356773	3.02231	0.00250856	0.0219915
TNS1	protein_coding	670.254	-1.75937	0.254205	-6.92105	4.48e-12	7.26e-10
TNS3	protein_coding	7611.81	-0.656374	0.207578	-3.16205	0.00156661	0.0153731
TOP2A	protein_coding	4814.19	-1.99643	0.286053	-6.97922	2.97e-12	4.98e-10
TOR1A	protein_coding	1584.97	0.707587	0.146894	4.817	1.46e-06	5.42e-05
TP53I3	protein_coding	942.888	0.893506	0.193602	4.61517	3.93e-06	0.000123698
TP53INP2	protein_coding	433.774	-0.627915	0.193972	-3.23714	0.00120734	0.0125929
TPX2	protein_coding	3252.04	-1.21854	0.283658	-4.29581	1.74e-05	0.000427732
TRAF1	protein_coding	166.933	1.54326	0.352916	4.3729	1.23e-05	0.00031753
TRAF4	protein_coding	1796.01	0.780455	0.172603	4.52169	6.13e-06	0.000178779
TRAPPC9	protein_coding	622.819	-0.626663	0.181965	-3.44386	0.000573472	0.00701639
TRERF1	protein_coding	459.895	-0.616551	0.223402	-2.75983	0.00578316	0.0409937
TRIAP1	protein_coding	1348.08	0.995312	0.17185	5.79174	6.97e-09	4.93e-07
TRIB2	protein_coding	139.003	-0.782484	0.280074	-2.79385	0.00520846	0.0379072
TRIB3	protein_coding	2931.17	3.8096	0.290915	13.0952	3.51e-39	1.01e-35
TRIM11	protein_coding	880.447	0.778097	0.242299	3.21132	0.00132128	0.0135366
TRIM25	protein_coding	4383.86	1.04613	0.157294	6.6508	2.91e-11	3.62e-09
TRIM35	protein_coding	930.089	0.839159	0.181672	4.6191	3.85e-06	0.000121652
TRIM45	protein_coding	110.897	-0.716267	0.267519	-2.67744	0.00741866	0.0484227
TRIM59	protein_coding	402.494	-1.15434	0.211771	-5.45088	5.01e-08	2.8e-06
TRIM6	protein_coding	161.567	-1.01505	0.248393	-4.08648	4.38e-05	0.00088484
TRIM66	protein_coding	460.671	-0.67406	0.207285	-3.25185	0.00114655	0.0120742
TRIM9	protein_coding	189.714	0.688441	0.227473	3.02647	0.00247426	0.021763
TRMT1	protein_coding	1872.03	0.68027	0.227855	2.98554	0.00283082	0.0242485
TRMT11	protein_coding	504.201	0.77201	0.181094	4.26302	2.02e-05	0.000481657
TRMT6	protein_coding	524.004	0.694732	0.204849	3.39144	0.000695268	0.00810771
TRMT61A	protein_coding	1169.19	0.986616	0.293508	3.36146	0.000775304	0.00885807
TRNT1	protein_coding	656.117	0.672648	0.196525	3.4227	0.000620013	0.00742832
TRO	protein_coding	219.826	-0.75374	0.224402	-3.35888	0.000782588	0.00889585
TROAP	protein_coding	682.097	-1.25726	0.325188	-3.86626	0.000110517	0.00187553
TRUB2	protein_coding	1385.85	0.62289	0.190148	3.27582	0.00105355	0.0112741
TSC22D3	protein_coding	745.384	1.62744	0.215177	7.56328	3.93e-14	8.34e-12
TSPAN15	protein_coding	221.918	-0.613888	0.22924	-2.67793	0.00740784	0.0484117
TSSC4	protein_coding	879.915	0.672271	0.232183	2.89544	0.0037863	0.0298946
TTC30A	protein_coding	187.927	-1.12093	0.305789	-3.66569	0.000246674	0.0035441
TTC7A	protein_coding	1294.34	-0.749421	0.165047	-4.54065	5.61e-06	0.000167836
TTK	protein_coding	539.849	-1.58606	0.226054	-7.01627	2.28e-12	3.96e-10
TTYH2	protein_coding	527.479	0.646589	0.180092	3.59033	0.000330259	0.00450709
TUBA1A	protein_coding	7274.06	-1.26756	0.322632	-3.92881	8.54e-05	0.0015184
TUBB	protein_coding	35759.3	-0.637511	0.137338	-4.6419	3.45e-06	0.000110907
TUBB3	protein_coding	3426.91	-0.687193	0.216391	-3.17571	0.00149473	0.0148495
TUBB4A	protein_coding	381.097	-0.796152	0.207109	-3.84412	0.000120985	0.00200598
TUBB4B	protein_coding	9547.07	-1.11585	0.1981	-5.63279	1.77e-08	1.14e-06
TUBE1	protein_coding	438.684	1.58456	0.197786	8.01147	1.13e-15	3.63e-13
TUSC2	protein_coding	959.361	0.6406	0.17257	3.71211	0.000205539	0.0030566
TXK	protein_coding	23.211	-1.5808	0.504635	-3.13256	0.00173288	0.0165761
TXLNG	protein_coding	960.102	0.684463	0.179139	3.82085	0.000132991	0.00218
TXNDC16	protein_coding	229.644	-0.647533	0.191384	-3.38343	0.000715874	0.00830103
UACA	protein_coding	3298.01	-0.948935	0.16894	-5.61699	1.94e-08	1.24e-06
UBE2C	protein_coding	947.371	-1.61078	0.36905	-4.36466	1.27e-05	0.000327958
UBE2M	protein_coding	1308.54	0.692746	0.230588	3.00425	0.00266232	0.0230793
UBE2MP1	pseudogene	597.807	0.721701	0.213229	3.38462	0.000712759	0.00827822
UBE2Q2P1	pseudogene	63.483	-1.30206	0.380134	-3.42527	0.000614194	0.00738313
UBIAD1	protein_coding	819.493	0.861382	0.238583	3.6104	0.000305723	0.00423229
UCHL3	protein_coding	718.3	0.62323	0.203368	3.06454	0.00218004	0.0197284
UFSP1	protein_coding	70.7201	1.13704	0.322747	3.52301	0.000426672	0.00552987
UHRF1	processed_transcript	514.006	-1.53795	0.317033	-4.85108	1.23e-06	4.69e-05
UHRF1BP1	protein_coding	1520.61	1.1334	0.19819	5.71873	1.07e-08	7.27e-07
UNG	protein_coding	1217.43	-0.670556	0.244041	-2.74772	0.00600108	0.0421243
UPB1	protein_coding	14.6645	-2.93852	0.701848	-4.18683	2.83e-05	0.000625836
URB1	protein_coding	2322.85	0.780329	0.179851	4.33874	1.43e-05	0.000361613
USP2	protein_coding	140.666	0.734048	0.253889	2.89121	0.00383757	0.0302662
USP36	protein_coding	2524.46	0.807617	0.17303	4.6675	3.05e-06	9.97e-05
USP37	protein_coding	425.991	-0.708044	0.21174	-3.34393	0.000826014	0.00925816
UTP14A	protein_coding	1096.29	1.00052	0.209727	4.77061	1.84e-06	6.64e-05
UTP15	protein_coding	554.658	0.82258	0.174755	4.70705	2.51e-06	8.41e-05
UTRN	protein_coding	2233.93	-1.83727	0.569187	-3.22788	0.0012471	0.0129327
VCL	protein_coding	10870.9	-0.829716	0.220043	-3.7707	0.000162788	0.00254411
VDR	protein_coding	436.146	0.785356	0.211528	3.71277	0.000205	0.00305488
VEPH1	protein_coding	1273.43	-0.720596	0.20351	-3.54084	0.000398854	0.00523043
VPS37B	protein_coding	1438.33	0.624847	0.194861	3.20663	0.00134299	0.0136909
VSIG10	protein_coding	475.778	-0.605851	0.171775	-3.52701	0.000420275	0.00546168
VWCE	protein_coding	98.3668	1.60359	0.302556	5.30013	1.16e-07	5.88e-06
WARS	protein_coding	4648.81	1.82612	0.197604	9.24133	2.43e-20	1.6e-17
WBSCR22	protein_coding	2055.73	0.60267	0.207203	2.9086	0.00363055	0.0288839
WDHD1	protein_coding	657.209	-0.668816	0.227109	-2.94491	0.00323051	0.0265679
WDR12	protein_coding	1199.73	0.771301	0.168054	4.5896	4.44e-06	0.000137467
WDR19	protein_coding	725.279	-0.629122	0.201521	-3.12186	0.00179711	0.01701
WDR25	protein_coding	235.022	0.79105	0.205292	3.8533	0.000116536	0.00195016
WDR3	protein_coding	2696.24	0.740563	0.166102	4.45847	8.25e-06	0.00022767
WDR43	protein_coding	3305.41	0.813312	0.168353	4.831	1.36e-06	5.09e-05
WDR44	protein_coding	654.968	-0.603634	0.197982	-3.04893	0.00229655	0.0204872
WDR52	protein_coding	457.781	-0.751383	0.267551	-2.80837	0.00497928	0.0367585
WDR60	protein_coding	703.31	-0.722282	0.22042	-3.27684	0.00104975	0.0112501
WDR62	protein_coding	436.8	-0.845828	0.301822	-2.80241	0.00507231	0.0371555
WDR63	protein_coding	65.0693	1.27632	0.434297	2.93882	0.00329463	0.0269296
WDR74	protein_coding	1062.4	0.755281	0.226012	3.34177	0.000832455	0.00930865
WDR75	protein_coding	1659.32	0.668013	0.159752	4.18156	2.9e-05	0.000633734
WDR76	protein_coding	493.361	-0.944383	0.331839	-2.84591	0.0044285	0.0336926
WEE1	protein_coding	1063.92	-1.00066	0.18648	-5.36604	8.05e-08	4.21e-06
WFDC3	protein_coding	49.7165	-1.22426	0.394709	-3.10168	0.00192423	0.0178766
WHSC1	protein_coding	5593.27	-0.666346	0.178627	-3.73037	0.000191196	0.00290316
WNK4	protein_coding	17.3603	1.66848	0.598864	2.78608	0.00533501	0.0386526
WNT10B	protein_coding	53.6158	1.15166	0.401873	2.86575	0.00416029	0.0322126
WNT2B	protein_coding	505.449	-1.09767	0.388155	-2.82792	0.00468516	0.0350719
WRAP73	protein_coding	566.007	0.621447	0.198723	3.1272	0.00176482	0.0168037
WSB1	protein_coding	2423.69	-0.739741	0.244129	-3.03012	0.00244457	0.0215412
XBP1	protein_coding	2255.01	1.34459	0.221008	6.08389	1.17e-09	1.04e-07
XDH	protein_coding	20.1468	1.81081	0.529398	3.42051	0.000625034	0.00746368
XPC	protein_coding	3017.78	1.09909	0.16239	6.7682	1.3e-11	1.88e-09
XPOT	protein_coding	4445.25	1.47651	0.152217	9.70006	3.01e-22	2.41e-19
XRCC2	protein_coding	180.634	-0.834499	0.300236	-2.77947	0.00544473	0.0391331
YARS	protein_coding	5978.12	1.61369	0.205701	7.84485	4.33e-15	1.18e-12
YDJC	protein_coding	1377.53	0.886792	0.252594	3.51074	0.000446858	0.00574733
YIPF4	protein_coding	735.937	0.694234	0.183579	3.78167	0.000155781	0.0024721
YPEL1	protein_coding	196.696	-1.32367	0.240958	-5.49337	3.94e-08	2.28e-06
YRDC	protein_coding	743.505	0.864559	0.213056	4.0579	4.95e-05	0.000977119
YWHAH	protein_coding	3641.26	-0.689045	0.185414	-3.71625	0.000202201	0.00302881
ZBTB49	protein_coding	109.67	0.641931	0.233309	2.75142	0.00593379	0.0417638
ZC2HC1A	protein_coding	369.434	-0.676655	0.19974	-3.38768	0.000704858	0.00820628
ZC3H8	protein_coding	417.162	1.11923	0.188751	5.92967	3.04e-09	2.35e-07
ZCCHC24	protein_coding	474.588	-0.80485	0.178023	-4.52104	6.15e-06	0.000178961
ZCCHC7	protein_coding	738.896	0.861715	0.164235	5.24683	1.55e-07	7.57e-06
ZFAND2A	protein_coding	186.552	0.964456	0.248882	3.87516	0.000106556	0.00182549
ZFAND3	protein_coding	2784.74	0.642788	0.155865	4.124	3.72e-05	0.00078184
ZFP36L2	protein_coding	2269.09	-0.948277	0.168886	-5.6149	1.97e-08	1.24e-06
ZFPM1	protein_coding	286.751	1.04687	0.309896	3.37815	0.000729763	0.00844172
ZFYVE27	protein_coding	1081.63	0.600472	0.163222	3.67888	0.000234264	0.00338943
ZGLP1	protein_coding	60.5681	1.09465	0.335609	3.26169	0.00110751	0.0117165
ZMAT1	protein_coding	294.059	-0.72584	0.260464	-2.78672	0.00532451	0.038596
ZMYM3	protein_coding	1432.59	-0.848422	0.204384	-4.15112	3.31e-05	0.000709568
ZNF185	protein_coding	1875.94	-0.614818	0.182268	-3.37316	0.000743119	0.00854143
ZNF195	protein_coding	977.279	0.843155	0.194848	4.32724	1.51e-05	0.000378135
ZNF202	protein_coding	522.277	0.716457	0.181652	3.94412	8.01e-05	0.00144417
ZNF238	NA	756.403	-0.612288	0.162775	-3.76155	0.000168861	0.00261621
ZNF239	protein_coding	309.826	1.09733	0.220862	4.96841	6.75e-07	2.76e-05
ZNF259	protein_coding	1185.28	0.878847	0.176083	4.99111	6e-07	2.52e-05
ZNF337	protein_coding	1640.77	0.652028	0.170686	3.82004	0.000133428	0.00218467
ZNF35	protein_coding	264.556	0.661371	0.19712	3.35518	0.000793141	0.00899455
ZNF367	protein_coding	424.081	-1.29392	0.328098	-3.94368	8.02e-05	0.00144503
ZNF395	protein_coding	2888.15	-1.209	0.180713	-6.6902	2.23e-11	2.87e-09
ZNF408	protein_coding	525.114	0.737692	0.195105	3.781	0.000156197	0.00247326
ZNF419	protein_coding	341.975	0.8067	0.201371	4.00603	6.17e-05	0.00117353
ZNF485	protein_coding	143.907	0.773884	0.213687	3.62158	0.000292808	0.00408052
ZNF581	protein_coding	976.055	0.71548	0.235804	3.03422	0.00241159	0.0213418
ZNF593	protein_coding	524.686	0.878375	0.250797	3.50234	0.000461199	0.00589265
ZNF618	protein_coding	489.384	-0.694001	0.242561	-2.86114	0.00422118	0.032527
ZNF681	protein_coding	142.938	-0.627319	0.234591	-2.67409	0.00749317	0.0487106
ZNF696	protein_coding	556.459	0.781381	0.198403	3.93836	8.2e-05	0.00147012
ZNF697	protein_coding	278.2	1.12531	0.236803	4.7521	2.01e-06	7.1e-05
ZNF714	protein_coding	812.964	-0.764969	0.272135	-2.81099	0.00493897	0.0365732
ZNF738	protein_coding	351.387	-0.817903	0.187069	-4.37221	1.23e-05	0.000317962
ZNF74	protein_coding	405.622	0.672892	0.200096	3.36284	0.000771437	0.00883173
ZNF768	protein_coding	1214.25	0.666547	0.207259	3.21601	0.00129987	0.013373
ZNF77	protein_coding	120.515	0.690787	0.257873	2.67879	0.00738882	0.0483154
ZNF773	protein_coding	244.826	0.980442	0.20819	4.70935	2.49e-06	8.37e-05
ZNF777	protein_coding	608.461	0.612585	0.227001	2.6986	0.0069632	0.04649
ZNF79	protein_coding	333.088	1.05172	0.20718	5.07635	3.85e-07	1.69e-05
ZNFX1-AS1	NA	3264.21	0.750798	0.237878	3.15623	0.00159824	0.0156297
ZNHIT6	protein_coding	1057.16	0.758754	0.178241	4.2569	2.07e-05	0.000491791
ZNRD1	protein_coding	331.063	0.801	0.223971	3.57635	0.000348427	0.00468849
ZP3	protein_coding	14.1695	2.02279	0.719137	2.8128	0.00491123	0.0363865
ZRSR2	protein_coding	166.522	0.617413	0.226524	2.7256	0.00641855	0.0440683

## Sheet: NRF2deltaC NACET-treated
Supplementary Data Dataset 3. Gene list reporting the DEGs (lfc≥I0.6I; p adj<0.05) for NACET-treated cells vs untreated NRF2deltaC cells.
Gene	Type	baseMean	log2FoldChange	lfcSE	stat	pvalue	padj
AADAT	protein_coding	439.892	0.603649	0.15531	3.88674	0.000101599	0.00382133
ABCC3	protein_coding	247.964	0.652705	0.202279	3.22675	0.00125204	0.0246638
ABCG2	protein_coding	19.6034	1.67543	0.543269	3.08397	0.00204256	0.035174
ABHD3	protein_coding	235.61	0.876929	0.226902	3.86478	0.000111188	0.00407803
ABHD5	protein_coding	586.591	0.733178	0.16925	4.33192	1.47813e-05	0.000841116
ABL2	protein_coding	8581.05	-0.995623	0.27002	-3.68722	0.000226717	0.00680862
ACACB	protein_coding	196.198	-0.851698	0.267837	-3.1799	0.00147324	0.0275923
ACADS	protein_coding	304.809	-0.736022	0.171204	-4.2991	1.71496e-05	0.0009527
ACBD4	protein_coding	596.921	-0.647304	0.135647	-4.77198	1.82421e-06	0.000151376
ACBD7	protein_coding	166.309	-0.870999	0.249321	-3.49349	0.000476754	0.0119657
ACCS	protein_coding	480.347	-0.627087	0.165582	-3.78716	0.000152377	0.00510888
ACTR3B	protein_coding	157.259	0.758287	0.255575	2.96698	0.00300736	0.0464288
ADAMTS6	protein_coding	814.911	0.864558	0.137159	6.30332	2.9134e-10	7.58454e-08
ADAMTS9	protein_coding	209.673	0.720179	0.229287	3.14095	0.00168399	0.0305804
ADORA1	protein_coding	306.923	-0.697879	0.1575	-4.43099	9.38014e-06	0.000581963
AGPAT9	protein_coding	100.988	1.57253	0.497236	3.16254	0.00156401	0.0288808
AHDC1	protein_coding	1274.79	-0.976936	0.213089	-4.58464	4.54765e-06	0.000314475
AJUBA	protein_coding	4126.91	-0.743113	0.198559	-3.74253	0.000182178	0.00580823
AKAP12	protein_coding	2101.19	0.634339	0.118728	5.3428	9.15242e-08	1.13567e-05
ALDH1A3	protein_coding	31370	-1.61414	0.133253	-12.1133	8.97803e-34	5.96007e-30
ALDH3B1	protein_coding	3148.27	-0.674023	0.0995543	-6.77041	1.28421e-11	5.68348e-09
AMIGO2	protein_coding	521.194	1.29069	0.265561	4.86024	1.17244e-06	0.00010662
AMOTL2	protein_coding	7820.44	-0.726442	0.155631	-4.66771	3.04571e-06	0.000227179
AMPH	protein_coding	352.047	-0.636442	0.17173	-3.70607	0.000210504	0.00643977
ANGPTL2	protein_coding	1276.45	-0.606611	0.18208	-3.33156	0.000863603	0.0190783
ANGPTL4	protein_coding	432.114	2.14232	0.339776	6.3051	2.88014e-10	7.58454e-08
ANGPTL7	protein_coding	20.8092	-1.83922	0.569541	-3.2293	0.00124094	0.0244813
ANK3	protein_coding	358.146	-1.47082	0.371009	-3.96438	7.35858e-05	0.00295166
ANKRD1	protein_coding	584.137	-0.819154	0.235589	-3.47704	0.000506983	0.0125582
ANKRD2	protein_coding	37.9957	-1.3749	0.365164	-3.76517	0.000166437	0.00542944
ANKRD33B	protein_coding	867.41	-1.15659	0.143019	-8.08692	6.11902e-16	6.77019e-13
ANXA1	protein_coding	13181.5	-0.627613	0.176452	-3.55685	0.000375322	0.0100265
ANXA13	protein_coding	20.471	-1.63019	0.551974	-2.95338	0.00314318	0.0474767
AP4B1	protein_coding	282.7	0.624161	0.196163	3.18185	0.00146337	0.0275195
APCDD1	protein_coding	103.985	-1.54059	0.281097	-5.48063	4.23805e-08	5.54388e-06
ARHGAP20	protein_coding	68.516	1.01425	0.313486	3.23538	0.00121483	0.02416
ARHGAP33	protein_coding	287.288	-0.712992	0.206602	-3.45105	0.000558418	0.0134802
ARHGEF17	protein_coding	236.899	-0.822566	0.187646	-4.38361	1.16728e-05	0.000694974
ARHGEF3	protein_coding	771.482	-0.956694	0.25374	-3.77036	0.000163009	0.00535711
ARID5A	protein_coding	539.227	0.664583	0.22112	3.00553	0.00265121	0.042257
ARID5B	protein_coding	2342.07	-1.11183	0.231552	-4.80165	1.5736e-06	0.00013395
ARMC9	protein_coding	607.348	-0.600853	0.157538	-3.81402	0.000136727	0.00473782
ARVCF	protein_coding	691.935	-0.797911	0.19275	-4.13962	3.47877e-05	0.00165547
ASB9	protein_coding	120.54	-1.11597	0.270018	-4.13294	3.58159e-05	0.00168627
ASIC2	protein_coding	819.922	-0.831969	0.172835	-4.81367	1.48187e-06	0.000128593
ASNS	protein_coding	1652.24	1.38409	0.245878	5.62919	1.81062e-08	2.70107e-06
ASTN1	protein_coding	54.2407	-1.20947	0.372904	-3.24338	0.00118121	0.0238686
ATF4	protein_coding	6534.59	0.818297	0.175717	4.6569	3.21004e-06	0.000238099
ATF6B	protein_coding	2240.47	-0.699518	0.111701	-6.2624	3.79086e-10	9.67908e-08
ATP13A2	protein_coding	1396.58	0.658243	0.167986	3.91844	8.91238e-05	0.00344985
ATP1B1	protein_coding	3411.32	-0.711553	0.110808	-6.42148	1.34957e-10	4.16704e-08
ATP8B3	protein_coding	190.477	-0.953932	0.202218	-4.71735	2.38931e-06	0.000185514
AVPI1	protein_coding	969.378	-0.788384	0.179417	-4.39414	1.11215e-05	0.000668143
B3GALNT1	protein_coding	210.312	0.634027	0.181241	3.49825	0.000468329	0.0118664
B9D1	protein_coding	291.72	-0.61136	0.198511	-3.07972	0.00207194	0.0354499
BAIAP2	protein_coding	2629.27	-0.775806	0.120272	-6.45044	1.11524e-10	3.70177e-08
BBC3	protein_coding	501.82	-0.687041	0.178536	-3.8482	0.00011899	0.00428137
BCKDHA	protein_coding	716.624	-0.631293	0.126863	-4.97617	6.48559e-07	6.37846e-05
BEND3	protein_coding	339.614	0.998445	0.23155	4.31201	1.61776e-05	0.000903692
BEX1	protein_coding	3445.46	-0.698564	0.11764	-5.93816	2.88244e-09	6.1726e-07
BICD1	protein_coding	429.55	0.771051	0.190529	4.04689	5.19017e-05	0.00227425
BIRC3	protein_coding	145.841	1.65025	0.450887	3.66001	0.000252209	0.00742479
BMF	protein_coding	652.601	-0.84003	0.20833	-4.03222	5.5253e-05	0.00238956
BMP4	protein_coding	962.076	-1.08722	0.172243	-6.31214	2.75207e-10	7.45698e-08
BMPER	protein_coding	2270.25	-0.985535	0.103381	-9.533	1.52803e-21	3.38128e-18
BNC2	protein_coding	1956.83	-0.841732	0.224355	-3.75179	0.000175574	0.00565799
BTG2	protein_coding	815.173	-1.25838	0.146074	-8.61469	7.01299e-18	1.03457e-14
C10orf111	protein_coding	79.5862	-1.74428	0.31661	-5.50925	3.6037e-08	4.88228e-06
C10orf114	NA	76.7716	-0.960478	0.254178	-3.77876	0.000157612	0.00524465
C10orf116	NA	33.521	-1.33166	0.410889	-3.24093	0.00119138	0.0238953
C10orf2	protein_coding	933.148	0.643359	0.198495	3.24118	0.00119038	0.0238953
C10orf54	protein_coding	1526.57	-1.03224	0.140056	-7.37018	1.70396e-13	1.41397e-10
C10orf67	protein_coding	175.422	-0.771356	0.242078	-3.18639	0.0014406	0.0272075
C11orf82	protein_coding	441.004	0.936601	0.238566	3.92596	8.63833e-05	0.00338322
C12orf34	NA	39.6242	1.30192	0.401712	3.24092	0.00119143	0.0238953
C1RL	protein_coding	715.029	-0.731248	0.198005	-3.69308	0.000221554	0.00670063
C1orf135	NA	124.515	0.946187	0.31651	2.98944	0.0027949	0.0436404
C1orf51	protein_coding	85.5718	-1.0146	0.280447	-3.6178	0.000297113	0.00841102
C20orf112	protein_coding	366.527	-0.654414	0.150431	-4.35025	1.3598e-05	0.000781562
C2orf68	protein_coding	597.161	-0.817704	0.127692	-6.40371	1.51642e-10	4.55659e-08
C3orf52	protein_coding	448.208	0.77715	0.210923	3.68453	0.000229128	0.00683626
C3orf64	NA	356.718	0.600508	0.181447	3.30955	0.000934474	0.0201413
C5orf4	NA	528.217	-1.42622	0.16045	-8.88887	6.17342e-19	1.17092e-15
C8orf46	protein_coding	38.6562	-1.14202	0.386135	-2.95758	0.00310062	0.0473577
C9orf169	protein_coding	70.7809	-0.984173	0.298073	-3.30178	0.00096073	0.020569
C9orf3	protein_coding	668.492	-0.673429	0.161096	-4.18029	2.91143e-05	0.00142836
CA13	protein_coding	334.695	0.822393	0.179835	4.57303	4.8071e-06	0.000328989
CALCOCO1	protein_coding	2035.57	-1.03805	0.172328	-6.02368	1.70493e-09	3.97128e-07
CAMK1D	protein_coding	139.302	0.665217	0.219845	3.02585	0.00247935	0.0402229
CARNS1	protein_coding	876.141	-1.07666	0.229118	-4.69916	2.61231e-06	0.000199331
CAV1	protein_coding	2192.2	-0.627818	0.184444	-3.40384	0.000664445	0.0155041
CBLB	protein_coding	415.587	-0.855954	0.259634	-3.29677	0.000978032	0.0207765
CCDC51	protein_coding	759.457	-0.683933	0.187233	-3.65284	0.000259352	0.00756796
CCND1	protein_coding	11880.6	0.620949	0.130342	4.76401	1.89786e-06	0.000155542
CCNG2	protein_coding	749.341	-0.865388	0.178564	-4.84636	1.25744e-06	0.000112804
CD274	protein_coding	59.8761	1.30294	0.321864	4.0481	5.16345e-05	0.00227004
CD3EAP	protein_coding	308.122	0.974408	0.252479	3.85936	0.000113684	0.00411796
CD83	protein_coding	129.411	1.18154	0.251147	4.70459	2.54375e-06	0.000195221
CDCP1	protein_coding	1802.56	0.803905	0.126025	6.37895	1.78308e-10	5.14651e-08
CDHR4	protein_coding	19.4422	-1.74293	0.589785	-2.95519	0.00312478	0.0474767
CDK18	protein_coding	3845.06	-0.854562	0.263397	-3.24439	0.00117703	0.0238222
CDKN1B	protein_coding	2220.48	-0.763799	0.157661	-4.84455	1.26898e-06	0.00011306
CEBPG	protein_coding	889.899	0.912908	0.216978	4.20738	2.58348e-05	0.00130919
CELF2	protein_coding	3665.15	-0.621508	0.208297	-2.98375	0.00284737	0.0442231
CHCHD4	protein_coding	419.152	0.758964	0.224371	3.38263	0.000717963	0.0163787
CHML	protein_coding	827.505	-0.687792	0.216296	-3.17986	0.00147345	0.0275923
CHORDC1	protein_coding	1363.15	0.629519	0.129978	4.84325	1.27732e-06	0.00011306
CHRNA5	protein_coding	218.376	0.79178	0.239084	3.31173	0.000927214	0.0200499
CLCN4	protein_coding	448.609	-0.997035	0.239557	-4.16199	3.15489e-05	0.00151218
CLCN5	protein_coding	122.887	0.961017	0.243587	3.94527	7.971e-05	0.0031444
CLIP3	protein_coding	437.816	-0.649991	0.210313	-3.09058	0.00199763	0.0347154
CLMP	protein_coding	1180.74	0.865291	0.192744	4.48933	7.14476e-06	0.00046451
CMIP	protein_coding	2497.61	-0.641191	0.120811	-5.3074	1.11201e-07	1.31813e-05
COL9A2	protein_coding	108.97	-1.30996	0.291212	-4.4983	6.84999e-06	0.000452474
CORO2B	protein_coding	92.6034	2.01663	0.283036	7.12499	1.04086e-12	5.75813e-10
CORO6	protein_coding	41.3211	-1.03047	0.350749	-2.93791	0.00330431	0.0491744
CRB2	protein_coding	1520.09	-1.83561	0.288727	-6.35757	2.04968e-10	5.79012e-08
CREBRF	protein_coding	398.926	-0.707322	0.199664	-3.54257	0.000396255	0.0105012
CREM	protein_coding	470.05	1.11207	0.152863	7.27498	3.46475e-13	2.55564e-10
CRY2	protein_coding	253.671	-0.702885	0.171463	-4.09934	4.14329e-05	0.00191008
CSDC2	protein_coding	30.9836	-2.02763	0.407331	-4.97784	6.42964e-07	6.37062e-05
CSRNP1	protein_coding	738.218	0.783663	0.194955	4.01971	5.82704e-05	0.00247967
CTDSP1	protein_coding	1262.41	-1.66094	0.149079	-11.1413	7.89216e-29	2.6196e-25
CTDSP2	protein_coding	3617.72	-0.667187	0.114375	-5.83331	5.43389e-09	1.06097e-06
CTF1	protein_coding	210.474	-0.741195	0.193359	-3.83325	0.000126461	0.00450141
CTH	protein_coding	116.576	1.58034	0.351499	4.49599	6.92455e-06	0.000455135
CTIF	protein_coding	3021.81	-0.725165	0.188668	-3.8436	0.000121241	0.0043506
CTPS	NA	1713.79	0.697185	0.226752	3.07465	0.00210747	0.0356899
CTTNBP2NL	protein_coding	1696.61	-0.708325	0.222642	-3.18145	0.00146541	0.0275195
CUL4B	protein_coding	2370.77	-0.62198	0.14241	-4.36752	1.25666e-05	0.000731783
CYP24A1	protein_coding	16579	-0.787666	0.153964	-5.11591	3.12237e-07	3.37039e-05
CYTH3	protein_coding	2707	-0.686314	0.157966	-4.34471	1.39463e-05	0.000798123
DAAM2	protein_coding	1763.31	-0.628482	0.168899	-3.72105	0.000198399	0.00614018
DAB2	protein_coding	773.266	-0.626216	0.211826	-2.95627	0.00311384	0.047411
DBP	protein_coding	187.834	-1.37174	0.190294	-7.20854	5.65569e-13	3.57574e-10
DDB2	protein_coding	576.84	-0.623351	0.168731	-3.69434	0.00022046	0.00668638
DDIT4	protein_coding	3646.62	-0.833513	0.242493	-3.43726	0.00058762	0.0140069
DENND3	protein_coding	1590	-0.873371	0.142446	-6.13125	8.71912e-10	2.1048e-07
DGCR8	protein_coding	1817.36	0.864112	0.171767	5.03073	4.88606e-07	4.99017e-05
DIO2	protein_coding	11587.5	-1.42577	0.171132	-8.33141	7.98833e-17	1.06061e-13
DNAJB9	protein_coding	321.119	0.945676	0.267314	3.53769	0.000403642	0.0106544
DOK3	protein_coding	137.082	-1.09346	0.252485	-4.33077	1.48587e-05	0.000841116
DOK7	protein_coding	92.2046	-1.83673	0.378514	-4.85246	1.21939e-06	0.000110135
DUSP2	protein_coding	46.7901	1.45122	0.458657	3.16406	0.00155585	0.0287702
DUSP5	protein_coding	327.392	1.28028	0.207686	6.16452	7.06992e-10	1.73828e-07
DUSP6	protein_coding	365.844	1.23384	0.244707	5.04211	4.60423e-07	4.77581e-05
DUSP8	protein_coding	292.4	-0.878464	0.184331	-4.76568	1.88221e-06	0.000155218
DYRK1B	protein_coding	574.637	-0.817145	0.196186	-4.16516	3.1114e-05	0.00149674
E2F3	protein_coding	961.46	0.671331	0.16594	4.04563	5.21829e-05	0.00227905
E2F7	protein_coding	801.099	0.609011	0.151097	4.03061	5.56326e-05	0.00239816
ECE2	protein_coding	147.986	0.835094	0.231864	3.60165	0.000316206	0.0087464
EDN2	protein_coding	33.1099	-3.02307	0.570076	-5.30292	1.13962e-07	1.32726e-05
EFCAB4A	protein_coding	53.8355	-0.994072	0.302752	-3.28345	0.00102545	0.0214745
EIF5	protein_coding	8493.94	0.723221	0.112987	6.40093	1.54438e-10	4.55659e-08
ELF3	protein_coding	54.6767	-2.31228	0.496716	-4.65513	3.23776e-06	0.000238821
EMP1	protein_coding	2122.1	-0.731374	0.11027	-6.63256	3.29916e-11	1.15338e-08
ENDOD1	protein_coding	1145.35	0.744359	0.187177	3.97677	6.98584e-05	0.00284241
ENG	protein_coding	18.405	-1.97023	0.562918	-3.50004	0.000465186	0.011832
ENTPD1	protein_coding	443.706	0.701904	0.166176	4.22385	2.40162e-05	0.0012359
ENTPD7	protein_coding	543.073	0.643812	0.185611	3.4686	0.000523179	0.012816
EPHA4	protein_coding	730.38	-1.46087	0.400965	-3.64338	0.000269081	0.00774533
EPS8L2	protein_coding	1440.38	-0.744313	0.159303	-4.67231	2.97825e-06	0.000223402
ERBB4	protein_coding	1663.38	-1.15693	0.216657	-5.33989	9.30004e-08	1.1433e-05
ERRFI1	protein_coding	560.45	1.30168	0.136213	9.55623	1.22123e-21	3.24287e-18
ETV5	protein_coding	688.612	1.01494	0.222626	4.55894	5.14118e-06	0.000350049
FAM115C	protein_coding	105.454	-0.930974	0.279682	-3.32868	0.000872573	0.0192008
FAM174B	protein_coding	31.317	2.00148	0.407338	4.91355	8.94417e-07	8.42211e-05
FAM176A	NA	1848.6	0.705758	0.203222	3.47284	0.000514974	0.0126634
FAM20C	protein_coding	902.742	0.840264	0.228685	3.67433	0.000238478	0.0070834
FAM212B	protein_coding	1182.16	-1.97551	0.148559	-13.2978	2.38331e-40	3.16432e-36
FAM26E	protein_coding	39.9627	-1.33252	0.349378	-3.81399	0.000136743	0.00473782
FAM46A	protein_coding	1625.53	-0.842464	0.176085	-4.7844	1.71495e-06	0.000143204
FAM86A	protein_coding	282.754	0.670956	0.221948	3.02304	0.00250253	0.040323
FCHO1	protein_coding	114.303	-0.842725	0.287202	-2.93425	0.0033435	0.0495306
FDXR	protein_coding	1338.78	-0.946218	0.122985	-7.69378	1.42851e-14	1.35474e-11
FGF1	protein_coding	255.636	0.789065	0.211208	3.73596	0.000187002	0.00588531
FGF5	protein_coding	5201.69	0.627008	0.157038	3.99272	6.53205e-05	0.00270755
FHL2	protein_coding	6052.68	0.693479	0.153267	4.52465	6.0495e-06	0.000407712
FHOD3	protein_coding	263.302	0.687605	0.227753	3.01909	0.00253537	0.0407532
FILIP1L	protein_coding	2176.9	-0.717474	0.18444	-3.89	0.000100243	0.00378103
FLJ41484	NA	52.8992	-1.9649	0.482498	-4.07235	4.65418e-05	0.00208762
FLJ42875	NA	197.289	-0.833995	0.18113	-4.60439	4.1367e-06	0.000293706
FLJ42969	NA	17.0433	-1.77101	0.565746	-3.13039	0.00174573	0.0311953
FLJ90757	NA	757.883	-0.786309	0.15138	-5.19427	2.0552e-07	2.31245e-05
FMN1	protein_coding	70.419	-1.13022	0.292426	-3.86497	0.000111104	0.00407803
FMNL3	protein_coding	1024.57	0.803226	0.173177	4.63818	3.5149e-06	0.000256414
FOSL1	protein_coding	3109.88	0.929775	0.28508	3.26145	0.00110843	0.0227459
FOXD1	protein_coding	699.601	0.760081	0.217402	3.49619	0.000471948	0.01189
FOXF2	protein_coding	1748.27	-1.09949	0.168463	-6.52661	6.72751e-11	2.29029e-08
FOXQ1	protein_coding	660.506	-1.51412	0.315338	-4.80159	1.57407e-06	0.00013395
FUT4	protein_coding	263.863	0.627221	0.16844	3.72371	0.000196318	0.00608999
FZD1	protein_coding	1909.13	-0.959379	0.241341	-3.9752	7.03194e-05	0.00284241
FZD8	protein_coding	393.178	0.931627	0.297571	3.13077	0.00174346	0.0311953
GAB3	protein_coding	157.119	0.726362	0.189971	3.82354	0.000131547	0.00462818
GABPB1	protein_coding	595.318	0.764882	0.154177	4.96107	7.01062e-07	6.84412e-05
GARS	protein_coding	5075.67	0.853368	0.180565	4.7261	2.28872e-06	0.000178749
GATS	pseudogene	626.474	-0.745746	0.148237	-5.03078	4.88497e-07	4.99017e-05
GBP2	protein_coding	165.449	-0.845268	0.191005	-4.42537	9.62785e-06	0.000591801
GBP3	protein_coding	555.631	0.641553	0.186205	3.44542	0.000570171	0.0136399
GCLM	protein_coding	322.37	0.702169	0.165538	4.24173	2.21803e-05	0.00115485
GDAP1	protein_coding	742.344	-0.674502	0.1337	-5.0449	4.53751e-07	4.74366e-05
GLCCI1	protein_coding	219.715	-0.833514	0.250425	-3.32839	0.000873485	0.0192008
GLIS1	protein_coding	275.513	-0.737491	0.194672	-3.78838	0.000151635	0.00509685
GLS2	protein_coding	135.049	-0.66678	0.21415	-3.1136	0.00184818	0.0325441
GNPNAT1	protein_coding	1716.68	0.618451	0.169585	3.64684	0.000265486	0.00766273
GNRH1	protein_coding	142.848	-0.636074	0.21348	-2.97954	0.00288678	0.0447232
GPR173	protein_coding	440.823	-1.00326	0.167063	-6.00529	1.90992e-09	4.37207e-07
GPRC5A	protein_coding	10433.3	-0.672385	0.182162	-3.69114	0.00022325	0.00673656
GPRC5B	protein_coding	2100.3	-0.834639	0.147664	-5.6523	1.58314e-08	2.5023e-06
GSDMD	protein_coding	1206.13	-0.738539	0.157506	-4.68896	2.74591e-06	0.000207144
H1F0	protein_coding	203.061	-1.56611	0.277681	-5.63997	1.70084e-08	2.58705e-06
HBP1	protein_coding	1051.81	-0.799596	0.190942	-4.18763	2.8188e-05	0.00141227
HCP5	sense_overlapping	191.59	-1.61276	0.285868	-5.6416	1.68476e-08	2.58705e-06
HERPUD1	protein_coding	1549.06	0.641067	0.179028	3.58082	0.000342513	0.0092618
HES4	protein_coding	514.463	1.00826	0.302052	3.33805	0.000843686	0.0187005
HLF	protein_coding	69.0761	-1.41246	0.341658	-4.13414	3.56291e-05	0.00168627
HMGCS1	protein_coding	1402.51	-0.889394	0.267503	-3.3248	0.00088483	0.019418
HOGA1	protein_coding	287.898	-1.02687	0.184066	-5.57882	2.42153e-08	3.42029e-06
HSD17B2	protein_coding	4802.78	-0.8507	0.132179	-6.43599	1.22669e-10	3.91913e-08
HSF4	protein_coding	265.176	-0.840767	0.265318	-3.1689	0.00153017	0.0284938
HSP90AA4P	pseudogene	426.482	0.617851	0.165289	3.73801	0.000185481	0.00586342
HSPA1A	protein_coding	1156.02	0.813701	0.114125	7.12989	1.0045e-12	5.75813e-10
HSPA1B	protein_coding	1209.27	0.638563	0.125418	5.09149	3.55254e-07	3.77337e-05
HSPA6	protein_coding	14.2722	2.12951	0.690117	3.08572	0.00203063	0.0350593
HSPB2	protein_coding	210.851	-0.62686	0.190391	-3.29248	0.000993084	0.0210132
HSPB3	protein_coding	30.9254	-3.20616	0.555632	-5.77028	7.91393e-09	1.45935e-06
HSPB8	protein_coding	1933.65	0.633553	0.110877	5.71403	1.1033e-08	1.90241e-06
HTR7	protein_coding	85.3472	1.33636	0.267056	5.00406	5.61363e-07	5.64638e-05
HTR7P1	pseudogene	306.795	-0.795685	0.240637	-3.30658	0.000944439	0.020323
ICAM3	protein_coding	172.582	0.697159	0.218121	3.19621	0.00139247	0.0266395
ID1	protein_coding	723.151	0.97265	0.28852	3.37117	0.000748499	0.0169011
IER2	protein_coding	1022.33	0.828318	0.239633	3.4566	0.000547028	0.0132534
IGF2BP3	protein_coding	833.098	0.989622	0.265602	3.72596	0.00019457	0.0060641
IGFN1	protein_coding	7207.57	-0.784772	0.157477	-4.9834	6.24773e-07	6.23693e-05
IL11	protein_coding	120.403	1.3441	0.36976	3.63506	0.000277918	0.00793532
IL13RA2	protein_coding	179.762	1.31461	0.407873	3.22309	0.00126815	0.0249072
IL1R1	protein_coding	63.9428	1.01885	0.270903	3.76094	0.000169279	0.00550861
IL1RN	protein_coding	56.483	-1.93512	0.407206	-4.75219	2.01223e-06	0.000158085
IL27RA	protein_coding	311.589	0.852763	0.235913	3.61473	0.000300664	0.0084823
IL4R	protein_coding	592.47	1.0993	0.19382	5.67176	1.41339e-08	2.28848e-06
IL6R	protein_coding	150.62	1.07997	0.272564	3.96227	7.42404e-05	0.0029682
IRAK2	protein_coding	148.45	0.95319	0.28254	3.37365	0.000741784	0.0168299
IRF7	protein_coding	170.555	-0.711618	0.195953	-3.63157	0.000281702	0.00802609
IRF9	protein_coding	1115.32	-0.736856	0.136296	-5.40629	6.43433e-08	8.13605e-06
ITGB3	protein_coding	330.668	1.12471	0.307826	3.65371	0.000258482	0.00755917
ITGB4	protein_coding	265.709	-1.07545	0.203344	-5.28881	1.23117e-07	1.42141e-05
ITPRIP	protein_coding	2112.87	0.908463	0.158139	5.7447	9.20852e-09	1.63015e-06
IVL	protein_coding	192.398	1.71055	0.381096	4.48851	7.17214e-06	0.00046451
JAG2	protein_coding	255.903	0.791301	0.233474	3.38924	0.000700863	0.0160714
JARID2	protein_coding	858.551	-0.708229	0.17959	-3.94358	8.0273e-05	0.00315321
JPH2	protein_coding	328.203	-1.46185	0.245565	-5.95301	2.63258e-09	5.72997e-07
JUNB	protein_coding	550.389	1.25451	0.332125	3.77724	0.000158578	0.00526361
KCNB1	protein_coding	46.1319	-1.25898	0.40768	-3.08815	0.00201405	0.0349287
KCNQ3	protein_coding	1391.54	1.15068	0.143986	7.99164	1.33158e-15	1.35995e-12
KCNQ5	protein_coding	583.868	0.82675	0.268744	3.07634	0.00209558	0.0355793
KCP	processed_transcript	567.737	-1.28292	0.277931	-4.61595	3.91305e-06	0.00028083
KCTD12	protein_coding	386.206	0.961176	0.209908	4.57902	4.6715e-06	0.000321365
KCTD15	protein_coding	391.108	0.854356	0.206179	4.14375	3.41674e-05	0.0016318
KCTD4	protein_coding	99.8833	-1.51084	0.353815	-4.27013	1.95361e-05	0.00103752
KCTD8	protein_coding	1056.43	-1.1913	0.172381	-6.91088	4.81666e-12	2.28396e-09
KHDRBS3	protein_coding	939.453	0.8029	0.222367	3.61069	0.000305382	0.00851796
KIAA1522	protein_coding	4771.52	-0.64412	0.168091	-3.83197	0.000127121	0.0045128
KIF26A	protein_coding	57.8734	-2.0585	0.4582	-4.49259	7.03625e-06	0.000460199
KLF2	protein_coding	234.855	1.61092	0.2818	5.71653	1.08719e-08	1.8993e-06
KLF5	protein_coding	1353.95	-1.19232	0.158396	-7.52747	5.17315e-14	4.57893e-11
KLHL4	protein_coding	206.33	-1.71885	0.45562	-3.77254	0.000161594	0.00533703
KRT10	protein_coding	414.151	0.680079	0.156089	4.35701	1.31852e-05	0.000761128
KRT33B	protein_coding	275.868	-0.927891	0.316042	-2.93597	0.00332503	0.0493257
KRT34	protein_coding	389.053	0.620201	0.164479	3.7707	0.000162792	0.00535711
LBH	protein_coding	14917.5	-0.908339	0.232278	-3.91056	9.20808e-05	0.00354364
LEF1	protein_coding	123.932	1.18632	0.279239	4.2484	2.15305e-05	0.00112543
LIMCH1	protein_coding	8036.54	-0.670599	0.219352	-3.05718	0.0022343	0.0373373
LINC00085	processed_transcript	125.696	-0.803471	0.243363	-3.30153	0.000961599	0.020569
LIPE	protein_coding	165.507	-0.907854	0.241036	-3.76647	0.000165572	0.00542467
LOC100126784	NA	1313.12	0.824803	0.149089	5.5323	3.16063e-08	4.41723e-06
LOC100129034	NA	4364.59	-0.692699	0.113461	-6.10515	1.02706e-09	2.43506e-07
LOC100129534	NA	36.4229	-1.13683	0.378692	-3.00198	0.00268233	0.0425996
LOC100130705	NA	289.991	-1.03114	0.222552	-4.63328	3.5992e-06	0.00025971
LOC100131067	NA	112.169	-0.666199	0.227386	-2.92981	0.00339169	0.049924
LOC100134229	NA	17.959	1.5687	0.532305	2.947	0.00320873	0.0480647
LOC100287314	NA	134.965	0.953037	0.272424	3.49836	0.000468136	0.0118664
LOC100506343	NA	130.365	-1.59926	0.224857	-7.11237	1.14064e-12	5.82474e-10
LOC100506990	NA	840.18	-0.679161	0.177444	-3.82747	0.000129469	0.00457171
LOC150622	NA	343.014	-0.740379	0.250856	-2.95141	0.00316327	0.0475636
LOC338799	NA	176.324	-0.604224	0.188209	-3.2104	0.00132552	0.0257294
LOC388796	NA	957.731	0.880234	0.232938	3.77883	0.000157567	0.00524465
LOC400604	NA	22.0662	-1.4591	0.456614	-3.19547	0.00139601	0.0266689
LOC440028	NA	121.137	-0.939991	0.254832	-3.68867	0.000225429	0.0067869
LOC572558	NA	83.4778	-1.12367	0.321336	-3.49687	0.000470749	0.0118824
LOC642852	NA	776.559	-0.844932	0.241369	-3.50058	0.000464249	0.011832
LOC643650	NA	48.7544	-1.08835	0.364171	-2.98857	0.00280286	0.0436779
LOC646329	NA	298.181	1.98685	0.242073	8.20764	2.25575e-16	2.72269e-13
LOC727896	NA	204.477	0.624061	0.199337	3.13069	0.00174397	0.0311953
LOC728392	NA	8272.41	-1.3784	0.191613	-7.19368	6.30696e-13	3.80625e-10
LOC730101	NA	735.147	-0.611249	0.198152	-3.08475	0.00203727	0.0351283
LONRF1	protein_coding	319.449	0.687213	0.155565	4.41752	9.98386e-06	0.000610856
LONRF3	protein_coding	117.167	1.29036	0.246582	5.23297	1.66812e-07	1.90741e-05
LRP8	protein_coding	747.743	0.663016	0.164905	4.02061	5.80489e-05	0.00247967
LRRC1	protein_coding	956.271	-0.935871	0.127742	-7.32628	2.36632e-13	1.84809e-10
LRRC8B	protein_coding	317.487	0.809583	0.187199	4.32473	1.52721e-05	0.000859183
LRRC8C	protein_coding	556.328	1.04984	0.19309	5.43704	5.4172e-08	6.98293e-06
LRRN4CL	protein_coding	21.3968	-1.79011	0.552496	-3.24003	0.00119517	0.0239323
LTB4R	protein_coding	164.139	-0.793428	0.198976	-3.98755	6.67592e-05	0.00275267
LTBP2	protein_coding	6226.71	0.63868	0.17011	3.75451	0.000173679	0.00562423
LURAP1L	protein_coding	180.491	-0.633555	0.205774	-3.07889	0.00207773	0.0354576
LYSMD2	protein_coding	231.962	0.662775	0.225616	2.93762	0.00330743	0.0491744
MAFF	protein_coding	349.629	0.971905	0.307003	3.16578	0.00154666	0.0287204
MAMDC4	protein_coding	204.984	-1.46902	0.206487	-7.11435	1.12445e-12	5.82474e-10
MAP3K5	protein_coding	110.618	1.24687	0.314414	3.9657	7.31814e-05	0.00294433
MAP6D1	protein_coding	81.9647	0.877198	0.264669	3.31432	0.000918676	0.0199302
MAPK13	protein_coding	311.63	0.90419	0.216955	4.16764	3.0777e-05	0.00148591
MAPRE2	protein_coding	1183.94	-0.872025	0.163523	-5.33273	9.6748e-08	1.16775e-05
MARCH3	protein_coding	144.037	1.19639	0.209963	5.69807	1.21172e-08	2.03646e-06
MARS	protein_coding	3130.95	0.611313	0.153681	3.9778	6.9555e-05	0.00284148
MARS2	protein_coding	297.774	0.651773	0.175461	3.71464	0.000203493	0.00623967
MCM7	protein_coding	4216.61	-0.919618	0.297116	-3.09515	0.00196715	0.0342754
MFSD2A	protein_coding	77.048	2.12942	0.354942	5.99935	1.98107e-09	4.45808e-07
MGLL	protein_coding	688.826	0.94117	0.219998	4.27809	1.88501e-05	0.00102091
MID1	protein_coding	2562.98	-0.693062	0.233171	-2.97233	0.00295546	0.0456806
MINA	protein_coding	1101.29	0.637395	0.141482	4.50514	6.63282e-06	0.00044032
MIR210HG	lincRNA	605.161	-0.911977	0.162831	-5.60076	2.13413e-08	3.11372e-06
MIR31HG	sense_overlapping	522.291	0.935709	0.161623	5.78944	7.06201e-09	1.3206e-06
MIR614	miRNA	227.346	-0.78104	0.208443	-3.74701	0.000178952	0.00572518
MITF	protein_coding	2276.8	-0.799733	0.174	-4.59618	4.30313e-06	0.000299124
MLLT4	protein_coding	6540.51	-0.682975	0.143508	-4.75915	1.94414e-06	0.000155619
MMP11	protein_coding	555.109	-0.812416	0.258681	-3.14061	0.00168599	0.0305804
MMP15	protein_coding	878.321	-0.640337	0.167989	-3.81178	0.000137968	0.00473782
MNT	protein_coding	794.293	-0.626602	0.206441	-3.03526	0.00240332	0.0394356
MPP6	protein_coding	288.395	0.949637	0.166644	5.69861	1.20786e-08	2.03646e-06
MREG	protein_coding	189.838	0.922613	0.247252	3.73147	0.000190367	0.00596108
MTHFD2	protein_coding	1862.17	0.94232	0.25185	3.74159	0.000182861	0.00580823
MTMR10	protein_coding	981.156	-0.615876	0.119057	-5.17297	2.30404e-07	2.54923e-05
MTSS1L	protein_coding	3532.89	-0.608147	0.126722	-4.79907	1.59404e-06	0.00013395
MXRA8	protein_coding	1749.98	-0.772949	0.141055	-5.47976	4.25906e-08	5.54388e-06
NACAD	protein_coding	66.7799	-1.12501	0.359143	-3.13247	0.0017334	0.0311953
NAV3	protein_coding	222.154	2.26965	0.405605	5.59571	2.1972e-08	3.15692e-06
NDRG1	protein_coding	4302.1	-1.10261	0.19982	-5.51801	3.42863e-08	4.69298e-06
NEAT1	lincRNA	32425	-1.5343	0.133156	-11.5226	1.01559e-30	4.49468e-27
NEDD9	protein_coding	213.72	1.2969	0.339225	3.82314	0.000131766	0.00462818
NFATC4	protein_coding	1181.09	-0.810881	0.12773	-6.34838	2.1759e-10	6.01863e-08
NFKB1	protein_coding	1358.31	0.635372	0.137887	4.60792	4.0672e-06	0.000290323
NFKBIE	protein_coding	465.955	0.981738	0.245276	4.00258	6.26543e-05	0.00261592
NICN1	protein_coding	173.633	-0.890408	0.181848	-4.89644	9.75897e-07	9.12464e-05
NKX3-1	protein_coding	443.576	1.16595	0.242945	4.79926	1.59256e-06	0.00013395
NLRP1	protein_coding	439.013	-0.888852	0.150776	-5.89517	3.74304e-09	7.52974e-07
NMT2	protein_coding	3047.18	-0.849895	0.12702	-6.69103	2.21608e-11	8.65378e-09
NPPB	protein_coding	1606.99	-1.15874	0.321352	-3.60583	0.000311155	0.00866081
NR1D1	protein_coding	209.919	-0.702305	0.223901	-3.13667	0.00170878	0.0309094
NR2C2AP	protein_coding	516.183	0.726275	0.247596	2.9333	0.00335377	0.0495306
NR3C2	protein_coding	113.843	-0.837093	0.254262	-3.29224	0.000993923	0.0210132
NREP	protein_coding	4974.95	-0.869249	0.272519	-3.18968	0.00142429	0.0269909
NRIP3	protein_coding	374.786	0.722351	0.221453	3.26186	0.00110683	0.0227459
NRXN3	protein_coding	838.389	-1.04192	0.273359	-3.81155	0.000138099	0.00473782
NT5E	protein_coding	2252.38	0.751491	0.243359	3.08799	0.00201517	0.0349287
NUAK2	protein_coding	358.401	-0.869851	0.294652	-2.95213	0.00315585	0.0475636
NUMA1	protein_coding	13460.3	-0.665619	0.124721	-5.33686	9.45708e-08	1.15194e-05
NUPR1	protein_coding	2065.58	0.754664	0.206113	3.66141	0.000250833	0.00740068
NYNRIN	protein_coding	24.4463	-1.82045	0.453833	-4.01127	6.03921e-05	0.00254548
OR51E2	protein_coding	656.405	-1.30259	0.23579	-5.52438	3.3065e-08	4.57296e-06
ORAI1	protein_coding	537.892	1.03539	0.253501	4.08437	4.41975e-05	0.00199595
OSBP2	protein_coding	387.365	0.684248	0.156529	4.37138	1.23461e-05	0.000722112
OSBPL6	protein_coding	96.0085	1.38724	0.25882	5.35988	8.32782e-08	1.0431e-05
OTUD1	protein_coding	306.075	-0.907722	0.186246	-4.87378	1.09482e-06	0.000100248
OTX2OS1	NA	25.6788	-1.56054	0.455437	-3.42647	0.000611487	0.0144204
OXTR	protein_coding	7453.04	-0.752548	0.203485	-3.69829	0.000217056	0.00662494
P2RY2	protein_coding	26.0053	1.4075	0.444803	3.16433	0.00155438	0.0287702
PAK6	protein_coding	80.1687	-0.975671	0.251664	-3.87687	0.000105808	0.00392404
PALMD	protein_coding	871.84	-1.91883	0.63995	-2.99841	0.00271393	0.0429474
PAPPA2	protein_coding	53.0748	1.38579	0.322679	4.29464	1.74977e-05	0.000963972
PAQR5	protein_coding	383.454	0.72054	0.174313	4.13359	3.57143e-05	0.00168627
PAQR6	protein_coding	111.831	-1.05473	0.269012	-3.92074	8.82758e-05	0.00344345
PARD6B	protein_coding	284.964	-0.959747	0.234236	-4.09735	4.17913e-05	0.00191994
PCBP4	protein_coding	4373.57	-0.664566	0.117029	-5.67865	1.3576e-08	2.22529e-06
PCDH1	protein_coding	297.306	1.21097	0.27567	4.39284	1.11881e-05	0.000669119
PCDH17	protein_coding	28.3694	-1.67631	0.571421	-2.93358	0.00335082	0.0495306
PCDH18	protein_coding	50.8103	-1.92956	0.452269	-4.26639	1.98658e-05	0.00105083
PCDH7	protein_coding	353.439	-1.1215	0.320423	-3.50007	0.000465133	0.011832
PCK2	protein_coding	724.814	0.795002	0.247243	3.21546	0.00130234	0.0253908
PCLO	protein_coding	625.142	-1.61793	0.414153	-3.9066	9.36038e-05	0.00356097
PCOLCE2	protein_coding	377.063	0.718894	0.185051	3.88485	0.000102392	0.00384029
PCSK4	protein_coding	88.9469	-1.05476	0.271661	-3.88264	0.000103329	0.00386451
PDCD1LG2	protein_coding	229.765	1.18288	0.200638	5.89558	3.73366e-09	7.52974e-07
PDCD4	protein_coding	2331.71	-0.729002	0.166426	-4.38033	1.18497e-05	0.00070236
PDE3B	protein_coding	190.043	0.724717	0.231694	3.12791	0.00176057	0.0313759
PDGFA	protein_coding	158.193	0.801355	0.197103	4.06567	4.78943e-05	0.00213387
PDGFRB	protein_coding	4413.59	-1.08332	0.301466	-3.59352	0.000326245	0.00889625
PDK1	protein_coding	1950.78	-0.632829	0.214224	-2.95405	0.00313633	0.0474767
PDK2	protein_coding	1654.65	-0.795713	0.118912	-6.69164	2.20686e-11	8.65378e-09
PDZRN3	protein_coding	220.776	0.913501	0.285504	3.19961	0.00137615	0.0264034
PER3	protein_coding	383.31	-1.03584	0.305237	-3.39355	0.000689923	0.015963
PHC2	protein_coding	4888.5	0.637167	0.18219	3.49727	0.000470044	0.0118824
PHLDA1	protein_coding	1011.8	0.883151	0.178186	4.95634	7.18337e-07	6.96158e-05
PHLPP1	protein_coding	2372.57	-0.735075	0.154455	-4.75914	1.94415e-06	0.000155619
PID1	protein_coding	100.028	0.803716	0.246265	3.26362	0.00109997	0.0226775
PIK3AP1	protein_coding	168.134	0.760755	0.230454	3.30111	0.000963022	0.020569
PINX1	protein_coding	362.632	0.603815	0.201645	2.99444	0.00274948	0.0433549
PIP5K1B	protein_coding	76.1207	-1.44739	0.326913	-4.42745	9.53535e-06	0.000588841
PITPNC1	protein_coding	191.704	1.44685	0.245304	5.89818	3.67539e-09	7.52974e-07
PITPNM2	protein_coding	585.247	0.645993	0.158275	4.08146	4.47537e-05	0.00201422
PITPNM3	protein_coding	1825.62	-0.624869	0.146239	-4.27293	1.92925e-05	0.00103309
PLAUR	protein_coding	1222.42	0.935154	0.175595	5.32562	1.00609e-07	1.20342e-05
PLCD1	protein_coding	511.858	-0.621955	0.145559	-4.27287	1.92969e-05	0.00103309
PLD1	protein_coding	899.432	-0.635787	0.17477	-3.63785	0.000274918	0.00788357
PLK3	protein_coding	435.369	0.697977	0.138274	5.0478	4.46937e-07	4.70951e-05
PLXNB3	protein_coding	1706.27	-0.812478	0.240858	-3.37327	0.000742812	0.0168299
PNO1	protein_coding	645.911	0.615237	0.167749	3.66761	0.000244829	0.00725581
PNP	protein_coding	1675.48	0.960843	0.24544	3.91477	9.04895e-05	0.00349253
PNRC1	protein_coding	1084.18	-0.625459	0.204673	-3.0559	0.00224386	0.0373959
POLR3G	protein_coding	190.273	1.17138	0.325109	3.60305	0.000314502	0.00871742
PPAP2B	protein_coding	80.5899	0.932623	0.268263	3.47653	0.000507956	0.0125589
PPAPDC1A	protein_coding	1591.4	0.636178	0.207057	3.07248	0.00212289	0.035814
PPARGC1A	protein_coding	52.8607	-1.29849	0.363537	-3.57183	0.000354494	0.00950833
PPARGC1B	protein_coding	97.9881	0.95961	0.270026	3.55377	0.000379751	0.0101244
PPL	protein_coding	1769.84	-1.68217	0.353193	-4.76277	1.90957e-06	0.000155542
PPP2R2B	protein_coding	144.936	-0.877861	0.261554	-3.35633	0.000789833	0.0176314
PRIC285	NA	441.904	-0.657946	0.222042	-2.96316	0.00304497	0.0466631
PRKCE	protein_coding	144.189	0.635491	0.206259	3.08103	0.00206283	0.0353926
PRRT2	protein_coding	136.582	-1.02951	0.210942	-4.88053	1.05804e-06	9.75526e-05
PSAT1	protein_coding	2063.54	1.00165	0.258771	3.8708	0.000108477	0.00401183
PSD4	protein_coding	539.663	0.644326	0.154174	4.17921	2.92528e-05	0.00142836
PSG1	protein_coding	116.493	-0.71675	0.229921	-3.11737	0.00182474	0.0323458
PTGER2	protein_coding	237.942	0.633389	0.199636	3.17272	0.00151018	0.028161
PTX3	protein_coding	921.426	0.960027	0.238816	4.01995	5.82109e-05	0.00247967
PUS7	protein_coding	900.795	0.661077	0.133551	4.95	7.42119e-07	7.13994e-05
PVR	protein_coding	5048.84	0.800246	0.13875	5.76752	8.04467e-09	1.46314e-06
PYROXD2	protein_coding	308.527	-0.68026	0.224475	-3.03045	0.0024419	0.0398784
QRICH2	protein_coding	180.232	0.94777	0.231947	4.08615	4.38594e-05	0.00199063
RAB11FIP1	protein_coding	2538.16	-0.90548	0.224487	-4.03354	5.49421e-05	0.00238387
RAB27B	protein_coding	496.11	-1.08751	0.292466	-3.71839	0.000200494	0.00618342
RAD9A	protein_coding	428.047	0.611465	0.184192	3.31971	0.000901123	0.0196457
RARG	protein_coding	614.595	-0.600258	0.142013	-4.22679	2.37052e-05	0.00122943
RDH10	protein_coding	5229.06	-1.0869	0.162569	-6.68575	2.29739e-11	8.71497e-09
REC8	protein_coding	13129.9	-0.702618	0.149732	-4.6925	2.69892e-06	0.000204763
RELT	protein_coding	603.334	0.678053	0.157258	4.31171	1.61993e-05	0.000903692
RFTN1	protein_coding	301.528	1.49692	0.304498	4.91605	8.83086e-07	8.37481e-05
RGCC	protein_coding	26.722	2.24194	0.596615	3.75776	0.000171441	0.00556534
RGS11	protein_coding	160.744	-0.696916	0.22481	-3.10002	0.0019351	0.0338057
RHOJ	protein_coding	550.87	-0.748143	0.229709	-3.25692	0.00112627	0.0230054
RIBC1	protein_coding	31.1595	-1.66942	0.456369	-3.65806	0.000254137	0.00746498
RNF13	protein_coding	2100.67	-1.34013	0.216238	-6.19748	5.73761e-10	1.43732e-07
S1PR2	protein_coding	125.634	0.679163	0.216872	3.13162	0.00173843	0.0311953
SAP30	protein_coding	1197.41	-0.769411	0.149766	-5.13743	2.78518e-07	3.03105e-05
SEMA3E	protein_coding	158.123	-1.9959	0.343997	-5.80209	6.54945e-09	1.24224e-06
SEMA4A	protein_coding	473.404	-1.63628	0.185233	-8.83363	1.01332e-18	1.68173e-15
SEMA6C	protein_coding	195.701	-0.704267	0.199197	-3.53553	0.000406965	0.0106996
SERP1	protein_coding	3068.83	0.645003	0.169342	3.80887	0.000139606	0.00477718
SERPINE1	protein_coding	51108.1	1.28098	0.193137	6.63247	3.30109e-11	1.15338e-08
SERTAD1	protein_coding	370.375	0.93706	0.197032	4.75588	1.97585e-06	0.000156201
SERTAD3	protein_coding	274.228	-0.680423	0.186367	-3.65099	0.000261232	0.00758945
SESN1	protein_coding	652.502	-0.720574	0.182657	-3.94496	7.98119e-05	0.0031444
SH3PXD2A	protein_coding	472.906	0.682681	0.155268	4.39679	1.09864e-05	0.000663026
SH3TC2	protein_coding	75.5089	-1.55396	0.270386	-5.74721	9.07279e-09	1.62783e-06
SIAH2	protein_coding	794.126	0.606673	0.155195	3.9091	9.26401e-05	0.00354462
SIK1	protein_coding	1051.06	0.800449	0.155732	5.13992	2.74858e-07	3.01594e-05
SLC16A12	protein_coding	104.919	-1.139	0.329244	-3.45944	0.000541303	0.0131845
SLC16A4	protein_coding	367.309	-0.6597	0.205622	-3.20832	0.00133512	0.0258402
SLC16A6	protein_coding	38.0168	1.1185	0.359784	3.1088	0.00187846	0.0329827
SLC16A9	protein_coding	53.6606	1.43148	0.383964	3.72815	0.000192891	0.00602591
SLC1A4	protein_coding	509.426	0.877183	0.226101	3.87961	0.000104623	0.00389097
SLC1A5	protein_coding	2392.55	0.761125	0.251383	3.02775	0.0024638	0.0400881
SLC22A3	protein_coding	191.885	0.883783	0.204091	4.33035	1.48876e-05	0.000841116
SLC25A15	protein_coding	438.537	0.662704	0.163131	4.06241	4.85695e-05	0.00215671
SLC25A19	protein_coding	304.757	0.950149	0.248601	3.82198	0.000132382	0.00463757
SLC25A32	protein_coding	850.722	0.654823	0.193557	3.38311	0.000716706	0.0163782
SLC25A34	protein_coding	77.2453	-1.467	0.30009	-4.88854	1.01586e-06	9.43187e-05
SLC27A1	protein_coding	401.202	-0.910952	0.160279	-5.68354	1.31933e-08	2.1896e-06
SLC27A3	protein_coding	82.0865	-1.05052	0.298847	-3.51524	0.000439358	0.0113711
SLC2A1	protein_coding	26859.5	-0.670707	0.219989	-3.04882	0.00229743	0.0379862
SLC35E4	protein_coding	642.578	0.646472	0.194578	3.32243	0.00089237	0.0194868
SLC35F2	protein_coding	1950.26	0.743954	0.192741	3.85986	0.000113452	0.00411796
SLC35F3	protein_coding	173.556	0.970742	0.322683	3.00835	0.00262672	0.041917
SLC39A14	protein_coding	5188.97	0.881885	0.129723	6.79821	1.05926e-11	4.8496e-09
SLC3A2	protein_coding	5790.37	0.715416	0.198839	3.59798	0.000320702	0.00883394
SLC46A3	protein_coding	200.097	0.630406	0.175125	3.59975	0.000318524	0.00879218
SLC4A8	protein_coding	185.884	-1.03289	0.325283	-3.17537	0.00149645	0.0279442
SLC52A2	protein_coding	2102.38	0.618519	0.198697	3.11287	0.00185277	0.0325818
SLC6A9	protein_coding	118.307	1.05379	0.271525	3.88099	0.000104033	0.00387991
SLC9A3	protein_coding	262.264	-1.42707	0.210983	-6.76392	1.34308e-11	5.75229e-09
SLCO4A1	protein_coding	432.4	1.07053	0.325804	3.2858	0.00101692	0.0213972
SMPD3	protein_coding	91.0187	-1.8742	0.258714	-7.24429	4.34698e-13	3.03762e-10
SMTN	protein_coding	2386.59	0.788157	0.229962	3.42733	0.000609549	0.0144003
SNHG15	lincRNA	657.141	0.848464	0.206094	4.11688	3.84033e-05	0.0017828
SNHG7	antisense	1912.9	0.691782	0.231386	2.98973	0.00279221	0.0436404
SNN	protein_coding	1628.3	-0.899779	0.135656	-6.63282	3.29341e-11	1.15338e-08
SNORA56	snoRNA	21.5921	1.88252	0.575477	3.27123	0.0010708	0.0222141
SPEG	protein_coding	3707.19	-0.728053	0.176335	-4.12881	3.64641e-05	0.00171072
SPHK1	protein_coding	4870.48	1.46729	0.34866	4.20836	2.5723e-05	0.00130852
SPNS2	protein_coding	5967.96	-0.652119	0.120533	-5.41029	6.29225e-08	8.03291e-06
SPON1	processed_transcript	170.841	-0.812204	0.194333	-4.17944	2.9223e-05	0.00142836
SPRY4	protein_coding	53.1904	1.42823	0.409031	3.49173	0.000479898	0.0120219
SPTAN1	protein_coding	15646.3	-0.620519	0.131761	-4.70942	2.48426e-06	0.000191764
SRPRB	protein_coding	1166.83	0.63082	0.148325	4.25297	2.10952e-05	0.00110704
STAMBPL1	protein_coding	375.495	1.03149	0.32682	3.15615	0.00159866	0.0293169
STARD8	protein_coding	389.798	0.771231	0.226274	3.4084	0.000653447	0.0152743
STAT2	protein_coding	1952.16	-0.903851	0.160003	-5.64896	1.61424e-08	2.52144e-06
STC2	protein_coding	2753.21	-0.723747	0.139523	-5.18731	2.13358e-07	2.38047e-05
STEAP1	protein_coding	28.2114	1.66888	0.565347	2.95196	0.00315761	0.0475636
STEAP2	protein_coding	185.132	1.11994	0.198621	5.63857	1.71469e-08	2.58705e-06
STK39	protein_coding	1125.75	0.68473	0.173215	3.95307	7.71547e-05	0.00306702
STON1	protein_coding	285.699	-1.29618	0.236358	-5.48394	4.15945e-08	5.54388e-06
STX1A	protein_coding	293.271	0.999821	0.243341	4.10872	3.97857e-05	0.00184054
SVIL	protein_coding	238.79	0.676005	0.217089	3.11395	0.00184599	0.0325441
SYT17	protein_coding	181.827	-0.978215	0.27869	-3.51005	0.000448021	0.0115551
SYTL5	protein_coding	115.648	-1.57584	0.297004	-5.30579	1.12186e-07	1.31813e-05
TBC1D4	protein_coding	605.732	1.0422	0.178378	5.84266	5.13743e-09	1.01805e-06
TCF7	protein_coding	190.914	0.930291	0.278505	3.34031	0.000836858	0.0185802
TCP11L2	protein_coding	244.063	-1.34555	0.200622	-6.70692	1.98779e-11	8.24748e-09
TEF	protein_coding	246.809	-1.0979	0.170631	-6.43438	1.23976e-10	3.91913e-08
TGM1	protein_coding	337.699	-1.524	0.354645	-4.29725	1.72927e-05	0.000956647
TGM2	protein_coding	218.307	1.05443	0.311338	3.38676	0.000707232	0.0161895
TIAM2	protein_coding	119.973	-0.983587	0.247071	-3.98099	6.8628e-05	0.00282097
TIFA	protein_coding	459.851	0.735993	0.172325	4.27096	1.94631e-05	0.00103752
TIMP3	protein_coding	5005.79	-0.990554	0.23624	-4.193	2.75289e-05	0.00138974
TLE4	protein_coding	1463.81	-0.89608	0.181122	-4.94739	7.52151e-07	7.1844e-05
TM4SF1	protein_coding	6392.36	-0.889094	0.228491	-3.89115	9.97719e-05	0.00377399
TMEM151A	protein_coding	484.165	-0.79405	0.198343	-4.00342	6.24321e-05	0.00261486
TMEM164	protein_coding	3557.41	-0.733192	0.166534	-4.40266	1.0693e-05	0.000648271
TMEM198B	pseudogene	263.398	-0.880349	0.198609	-4.43258	9.31117e-06	0.000580396
TMEM37	protein_coding	973.622	-1.02026	0.141093	-7.23111	4.79058e-13	3.18022e-10
TMEM47	protein_coding	1751.37	-0.777569	0.257366	-3.02126	0.00251727	0.0405113
TMEM5	protein_coding	525.847	0.865065	0.193873	4.46203	8.11874e-06	0.000515754
TMEM51	protein_coding	268.707	1.22659	0.26455	4.63654	3.54291e-06	0.000257045
TMPRSS5	protein_coding	26.5746	-1.4456	0.469016	-3.0822	0.00205474	0.0353378
TNFRSF11A	protein_coding	224.929	0.735571	0.225015	3.26899	0.00107933	0.0223385
TNFRSF21	protein_coding	72.8193	1.11961	0.303735	3.68613	0.000227689	0.00680862
TNS1	protein_coding	823.268	-0.794911	0.177423	-4.48032	7.45312e-06	0.000480365
TNS3	protein_coding	7657.46	-0.668506	0.199122	-3.35726	0.000787179	0.0176246
TOB1	protein_coding	581.147	-0.67841	0.147508	-4.59913	4.24254e-06	0.000298033
TOM1L2	protein_coding	1479.86	-0.620925	0.182884	-3.39518	0.000685822	0.0159469
TOR3A	protein_coding	688.839	0.658393	0.203231	3.23962	0.00119689	0.0239323
TOX	protein_coding	279.315	-0.98966	0.218931	-4.52041	6.17196e-06	0.000413864
TPRN	protein_coding	1679.04	-1.05976	0.177574	-5.96797	2.40224e-09	5.31575e-07
TRIB3	protein_coding	578.162	0.952645	0.26543	3.58907	0.000331861	0.00901045
TRO	protein_coding	227.251	-0.662992	0.173521	-3.82081	0.000133015	0.00464748
TSPAN10	polymorphic_pseudogene	2590.53	-1.00885	0.145672	-6.92554	4.34323e-12	2.13574e-09
TSPAN14	protein_coding	3656.78	0.624968	0.110478	5.65695	1.54091e-08	2.4649e-06
TSPAN5	protein_coding	1287.07	0.621346	0.152053	4.08638	4.38153e-05	0.00199063
TSPYL4	protein_coding	970.075	-0.691752	0.165661	-4.17571	2.97056e-05	0.00143942
TSSK3	protein_coding	192.759	-0.663041	0.188037	-3.52612	0.000421691	0.010978
TUBB4A	protein_coding	386.369	-0.781127	0.194706	-4.01183	6.025e-05	0.00254548
TXNIP	protein_coding	797.858	-1.2198	0.372607	-3.2737	0.00106151	0.0220558
UBASH3B	protein_coding	1410.95	0.877156	0.28135	3.11766	0.00182291	0.0323458
UNC13D	protein_coding	4116.22	-0.982208	0.17918	-5.48168	4.21315e-08	5.54388e-06
USP31	protein_coding	642.913	0.704113	0.125338	5.61771	1.93508e-08	2.85467e-06
USP54	protein_coding	2504.17	-0.65554	0.117174	-5.5946	2.2113e-08	3.15692e-06
VASN	protein_coding	1174.31	-0.620597	0.145527	-4.26449	2.00359e-05	0.00105562
VDR	protein_coding	412.82	0.634869	0.165426	3.83779	0.000124148	0.00444288
VEGFC	protein_coding	357.759	0.925421	0.239705	3.86067	0.000113075	0.00411796
WARS	protein_coding	2617.86	0.620446	0.194297	3.19328	0.00140664	0.0267564
WDR63	protein_coding	24.7609	-1.79464	0.588034	-3.05194	0.0022737	0.0377348
XBP1	protein_coding	1833.3	0.888434	0.176899	5.02227	5.10642e-07	5.17541e-05
XPOT	protein_coding	3181.21	0.751209	0.126635	5.93208	2.99128e-09	6.30399e-07
YARS	protein_coding	3927.4	0.717001	0.202915	3.53351	0.000410083	0.010739
ZBTB12	protein_coding	251.63	-0.726608	0.193766	-3.74993	0.000176883	0.00567264
ZC3H8	protein_coding	349.021	0.705415	0.153278	4.6022	4.18047e-06	0.000295235
ZDHHC14	protein_coding	212.447	1.2221	0.233602	5.23156	1.68085e-07	1.90741e-05
ZDHHC23	protein_coding	216.155	0.655256	0.18838	3.47837	0.000504467	0.0125442
ZFP36L2	protein_coding	2438.92	-0.696413	0.156436	-4.45174	8.51781e-06	0.000535976
ZMYM3	protein_coding	1484.3	-0.742811	0.177594	-4.18263	2.88154e-05	0.00142836
ZNF239	protein_coding	268.999	0.766766	0.211782	3.62055	0.000293982	0.00834017
ZNF295	NA	868.204	0.705399	0.213071	3.31063	0.000930869	0.0200962
ZNF431	protein_coding	459.358	-1.13861	0.294407	-3.86748	0.000109967	0.00405564
ZNF608	protein_coding	604.09	-0.873134	0.250766	-3.48186	0.000497936	0.0124269
ZNF643	NA	59.2534	1.02538	0.334407	3.06627	0.0021675	0.0363885
ZNF655	protein_coding	2224.85	-0.624269	0.176531	-3.53632	0.000405741	0.0106885
ZNF672	protein_coding	1221.25	0.620628	0.162694	3.8147	0.00013635	0.00473782
ZNF697	protein_coding	259.011	0.952247	0.235126	4.04994	5.12307e-05	0.00225977
ZNF714	protein_coding	810.516	-0.810174	0.225795	-3.58809	0.00033311	0.00902592
ZNF738	protein_coding	371.148	-0.640817	0.143091	-4.47839	7.52064e-06	0.000482374
ZNF784	protein_coding	128.2	-0.797368	0.236442	-3.37236	0.000745275	0.0168569
