# Supplementary material for: N-acetyl-l-cysteine ethyl ester (NACET) induces the transcription factor NRF2 and prevents retinal aging and diabetic retinopathy
Source: Redox Biol. 2025 Nov 3;88:103914. doi: 10.1016/j.redox.2025.103914 (PMC12793733; doi:10.1016/j.redox.2025.103914)
Supplement: Multimedia component 14 [file mmc14.xlsx]

## Sheet: common gene in cntr.
Supplementary Dataset 4. 155 common elements in "cntr vs cntr+h2o2" and "Ctrl vs Ctrl+NACET"
gene	log2 FC NACET	log2 FC H2O2	Regulation by treatment	NRF2 target gene	NRF2 transcriptional dependency (Reference)
ABCC3	1.79803	0.768142	+	x	DOI:10.1124/dmd.114.060103
ABTB1	-0.728028	-0.858356	-
ACACB	-0.988305	-1.05763	-
ADORA1	-0.607634	-0.853714	-
ALAS1	0.605262	0.750785	+	x	DOI:10.1093/toxsci/kfs237
ALDH1A3	-1.44182	-0.796763	-
ANGPTL4	1.8114	-1.16941	+/-
ANGPTL7	-1.06625	-1.65816	-
ANK3	-1.11897	-0.884572	-
APCDD1L	1.64457	1.03924	+
ASB9	-0.775585	-0.868687	-
ASIC2	-0.632586	-0.852503	-
ASNS	0.98554	3.04265	+
ASTN1	-1.06254	-0.918024	-
ATF4	0.652281	1.1165	+	x	DOI:10.1167/iovs.10-5775
BAIAP2	-0.732313	-0.629599	-
BBC3	-0.943008	0.778548	+/-
BEND3	0.956794	0.959671	+
BMF	-1.35247	-1.16001	-
BMP4	-0.94954	-0.622134	-
BNC2	-0.695167	-0.754418	-
BTG2	-0.99689	1.1535	+/-
C10orf111	-1.52543	-1.00078	-
C10orf54	-1.02308	-0.896871	-
C19orf48	0.685772	0.758648	+
C5orf4	-1.23919	-1.09658	-
C9orf169	-1.23851	-0.677422	-
CARNS1	-0.827031	-1.10069	-
CCDC41	0.636176	0.738194	+
CCDC88C	0.732735	0.68528	+
CCL2	0.715714	-0.697846	+/-
CCNA1	-1.55778	-1.53879	-
CCNG2	-0.606839	-1.01986	-
CD3EAP	0.604068	0.64134	+
CDH10	-0.953313	0.858199	+/-
CDKN1A	-0.942201	1.68865	+/-
CEBPG	0.828984	1.52582	+
CHAC1	1.83018	3.69977	+
CLMP	0.636972	0.640736	+
COL9A2	-0.983538	-0.850002	-
CRB2	-1.28736	-1.16366	-
CSDC2	-0.701028	-0.885608	-
CSF1	0.601518	0.75099	+
CTF1	-0.668494	-0.726001	-
CTH	0.997426	3.57394	+
CTIF	-0.686524	-0.725487	-
CTPS	0.874025	0.917171	+
DBP	-1.30156	-1.19974	-
DDB2	-0.855674	0.967395	+
DENND3	-0.828613	-0.89295	-
DKC1	0.625407	0.821619	+
DOK7	-0.888096	-1.04607	-
EFR3B	0.751675	-0.90404	+/-
ELF3	-1.27823	-1.81613	-
EYA4	0.64459	0.817964	+	x	DOI: 10.1093/nar/gkq212
F2RL2	0.71643	0.650759	+	x	DOI: 10.1016/j.jhazmat.2023.132906
FBXO30	0.781975	0.613729	+	x	DOI:10.20944/preprints202402.1740.v1
FDXR	-0.824462	1.15684	+/-
FGF18	-2.18397	-1.5442	-
FLJ42875	-0.80091	-0.877387	-
GALNTL6	0.88075	0.885141	+
GARS	0.714552	1.75182	+
GATS	-0.629605	-0.660988	-
GBP2	-0.839339	-1.68307	-
GCLM	2.04254	1.57631	+	x	DOI: 10.1093/nar/gkq212
GDPD5	-0.77158	-1.17243	-
GLA	0.770027	0.669233	+
GPIHBP1	-2.1791	-1.89722	-
GPRC5B	-0.736404	-0.835394	-
GSR	1.07874	0.754807	+	x	DOI: 10.1016/j.freeradbiomed.2008.10.040
HILPDA	0.654076	-0.868736	+/-
HMOX1	2.26002	2.79984	+	x	DOI: 10.1093/nar/gkq212
HOGA1	-0.770996	-0.69119	-
HR	-1.28594	-1.03568	-
HSPB3	-1.55384	-1.19832	-
IFIT1	-0.623916	-1.02706	-
IL13RA2	1.3857	1.04167	+
IL15RA	1.66026	1.52764	+
IL1RN	-1.39981	-1.25295	-
IRF9	-0.868654	-0.628596	-
ITGB4	-1.00494	-1.26495	-
JPH2	-1.07038	-1.0113	-
KCNQ5	0.835044	1.01384	+
KCTD15	0.890194	1.03143	+
KCTD4	-1.16278	-0.984153	-
KIF21A	0.880972	0.82014	+
KIF26A	-0.870264	-1.08258	-
KITLG	1.25833	1.30933	+		DOI:10.1182/blood.2021013048
KLF2	0.818196	-1.39428	+/-
KLHDC7A	-1.56001	0.926293	+/-
LEF1	0.933015	0.89441	+
LINC00085	-0.655933	-0.658105	-
LIPE	-1.0834	-1.04464	-
LMOD1	-0.791902	-1.23128	-
LOC100128054	-1.82828	-1.63448	-
LOC100506433	-1.23447	-1.19897	-
LOC149773	1.47181	1.15036	+
LOC344887	4.44706	2.93241	+
LOC388796	0.793402	0.841631	+
LOC440028	-0.730523	-0.687704	-
LOC572558	-0.810274	-1.03393	-
LOC643650	-1.00322	-1.43846	-
LONRF3	1.16044	1.15015	+
LRP8	1.53923	0.710709	+	x	DOI: 10.18632/oncotarget.19349
LRRC8B	0.923511	1.05832	+
LRRN4CL	-1.29712	-1.07323	-
LURAP1L	-0.736043	0.967126	+/-
MAFG	0.965077	0.838412	+	x	DOI:10.1074/jbc.M411451200
MAP3K5	1.38058	0.962094	+
MARS2	0.67854	0.820729	+
ME1	1.02833	1.06135	+	x	DOI:10.1016/j.ccr.2012.05.016
METTL7A	-1.07619	-1.28372	-
MINA	0.640269	0.680736	+
MIR210HG	-0.702966	-2.31143	-
MLLT4	-0.643403	-0.660464	-
MLLT4-AS1	-1.25669	-1.48238	-
MMP11	-0.613687	-0.76824	-
MSC	1.299	0.834014	+	x	DOI: 10.1093/nar/gks409
MTHFD2	0.943236	2.24395	+	x	DOI:10.1016/j.ccr.2012.05.016
MTHFR	-0.648882	-0.677196	-
MYO7A	-0.863581	-1.13532	-
NACAD	-0.65076	-0.812445	-
NDUFAF4	0.706918	0.89025	+	x	DOI: 10.1093/nar/gks409
NHSL1	-0.842341	-0.808496	-
NKX3-1	1.34413	0.658687	+
NPPB	-0.798015	-1.25289	-
NQO1	2.30331	1.83138	+	x	DOI: 10.1093/nar/gkq212
NXT1	0.636222	0.615239	+
NYNRIN	-1.25553	-0.609097	-
OLFML1	-2.30477	-1.84652	-
OR51E2	-1.16695	-1.07613	-
OSBPL6	1.51584	1.0436	+
OSGIN1	2.54876	1.41293	+	x	DOI:10.1093/nar/gks409
PANX2	1.06113	0.693774	+
PAQR4	0.792018	-0.650866	+/-
PCDH17	-1.53429	-1.75936	-
PCDH7	-0.714717	-0.656613	-
PCOLCE2	1.1135	0.705224	+
PDGFA	0.935958	0.778513	+	x	DOI: 10.18632/oncotarget.11700
PDGFRB	-0.780701	-0.751427	-
PDK2	-0.82466	-0.6026	-
PGBD3	-0.617328	-0.658087	-
PID1	0.852131	0.806535	+
PIK3IP1	-0.633428	-1.22165	-
PINX1	0.66629	0.771819	+
PIR	2.05334	1.02091	+	x	DOI: 10.1093/nar/gks409
PKD1L2	-1.21802	-1.29003	-
PLA2G6	-0.758294	-0.603442	-
PLEKHG7	-1.22502	-1.13806	-
PMAIP1	1.04678	1.02837	+
PNP	0.697971	0.867473	+
POLR3G	1.16858	0.630555	+
POPDC3	1.15451	0.729541	+	x	DOI:10.1101/2023.04.20.537691
PPARGC1B	1.18825	1.59554	+	x	DOI:10.1093/nar/gks409
PPL	-1.44229	-1.08745	-

## Sheet: common genes in deltaNRF2
260 common elements in "deltaNRF2 vs deltaNRF2+h2o2" and "deltaNRF2 vs deltaNRF2+NACET"
gene	log2 FC NACET	log2 FC H2O2	Regulation by treatment
ABHD5	0.733178	0.739475	+
ABL2	-0.995623	-0.774121	-
ACACB	-0.851698	-1.49211	-
ACBD7	-0.870999	-0.976455	-
ACCS	-0.627087	-0.646836	-
ACTR3B	0.758287	0.810711	+
ADAMTS6	0.864558	1.08653	+
ADORA1	-0.697879	-0.957472	-
ALDH1A3	-1.61414	-1.21655	-
ALDH3B1	-0.674023	-0.812525	-
AMPH	-0.636442	-1.13789	-
ANGPTL7	-1.83922	-1.75379	-
ANK3	-1.47082	-1.41509	-
ANKRD1	-0.819154	1.10998	+/-
ANKRD2	-1.3749	-1.60316	-
ARHGAP33	-0.712992	-1.60538	-
ARHGEF17	-0.822566	-0.95178	-
ARHGEF3	-0.956694	-0.872007	-
ASB9	-1.11597	-0.811001	-
ASIC2	-0.831969	-1.3433	-
ASNS	1.38409	3.41689	+
ASTN1	-1.20947	-1.61281	-
ATF4	0.818297	1.67215	+
ATP1B1	-0.711553	-1.01165	-
ATP8B3	-0.953932	-1.47304	-
BBC3	-0.687041	1.53021	+/-
BMF	-0.84003	-1.31019	-
BMP4	-1.08722	-1.23714	-
BNC2	-0.841732	-1.20432	-
BTG2	-1.25838	1.64798	+/-
C10orf111	-1.74428	-1.18683	-
C10orf2	0.643359	1.22718	+
C10orf54	-1.03224	-0.864933	-
C3orf52	0.77715	1.09089	+
C5orf4	-1.42622	-1.26427	-
C8orf46	-1.14202	-1.12802	-
C9orf3	-0.673429	-0.657293	-
CAMK1D	0.665217	-0.792213	+/-
CARNS1	-1.07666	-1.08066	-
CAV1	-0.627818	-1.35979	-
CCNG2	-0.865388	-1.24068	-
CDK18	-0.854562	-1.16183	-
CDKN1B	-0.763799	-0.647762	-
CEBPG	0.912908	1.8931	+
CELF2	-0.621508	-0.657498	-
CRB2	-1.83561	-1.60729	-
CSDC2	-2.02763	-1.81078	-
CTH	1.58034	4.86782	+
CTIF	-0.725165	-0.762494	-
CTPS	0.697185	0.691746	+
CTTNBP2NL	-0.708325	-0.668556	-
CYP24A1	-0.787666	-0.70778	-
DAAM2	-0.628482	-0.932001	-
DBP	-1.37174	-1.17121	-
DDB2	-0.623351	1.36982	+/-
DENND3	-0.873371	-0.997813	-
DOK7	-1.83673	-1.47786	-
DUSP2	1.45122	1.55079	+
DUSP5	1.28028	1.30273	+
DUSP6	1.23384	0.893361	+
E2F7	0.609011	1.05282	+
ECE2	0.835094	1.0794	+
ELF3	-2.31228	-2.10168	-
EMP1	-0.731374	-1.12962	-
ENTPD1	0.701904	0.747234	+
ERBB4	-1.15693	-1.24061	-
ERRFI1	1.30168	0.623585	+
ETV5	1.01494	1.10471	+
FAM115C	-0.930974	-2.60369	-
FAM174B	2.00148	1.39804	+
FAM26E	-1.33252	-1.64048	-
FAM46A	-0.842464	0.643268	+/-
FAM86A	0.670956	0.797818	+
FCHO1	-0.842725	-1.32624	-
FDXR	-0.946218	1.86383	+
FGF1	0.789065	-0.80701	+/-
FHL2	0.693479	1.38201	+
FHOD3	0.687605	-1.25917	+/-
FLJ42875	-0.833995	-1.28509	-
FLJ90757	-0.786309	-0.85524	-
FMN1	-1.13022	-1.33762	-
FZD1	-0.959379	-0.836877	-
GARS	0.853368	2.12048	+
GATS	-0.745746	-0.89536	-
GBP2	-0.845268	-1.74389	-
GLCCI1	-0.833514	-0.69653	-
GLIS1	-0.737491	-0.749181	-
GLS2	-0.66678	1.46633	+/-
GNRH1	-0.636074	-0.627145	-
GPRC5B	-0.834639	-0.973323	-
HERPUD1	0.641067	0.875527	+
HMGCS1	-0.889394	-1.13888	-
HSF4	-0.840767	-0.960205	-
HSPA1A	0.813701	-1.16802	+/-
HSPA1B	0.638563	-0.806464	+/-
HSPB3	-3.20616	-2.13442	-
HSPB8	0.633553	1.0116	+
HTR7	1.33636	1.42212	+
IGF2BP3	0.989622	-0.651404	+/-
IL1RN	-1.93512	-1.55152	-
IRF9	-0.736856	-0.656266	-
ITGB4	-1.07545	-1.38055	-
JPH2	-1.46185	-1.7756	-
KCNB1	-1.25898	-1.07531	-
KCNQ5	0.82675	0.796998	+
KCTD15	0.854356	1.08935	+
KCTD4	-1.51084	-1.2745	-
KCTD8	-1.1913	-0.822688	-
KIAA1522	-0.64412	-0.814779	-
KIF26A	-2.0585	-1.52857	-
KLF5	-1.19232	-1.15188	-
KRT33B	-0.927891	0.662876	+/-
KRT34	0.620201	2.89003	+
LBH	-0.908339	-0.9869	-
LIMCH1	-0.670599	-0.685114	-
LINC00085	-0.803471	-0.788313	-
LIPE	-0.907854	-0.757306	-
LOC100129034	-0.692699	-1.0479	-
LOC100506990	-0.679161	-0.836009	-
LOC150622	-0.740379	-1.07333	-
LOC338799	-0.604224	-0.636879	-
LOC388796	0.880234	1.08162	+
LOC572558	-1.12367	-1.51667	-
LOC643650	-1.08835	-2.58397	-
LOC728392	-1.3784	-0.851703	-
LOC730101	-0.611249	-1.08419	-
LONRF1	0.687213	0.740762	+
LONRF3	1.29036	1.2527	+
LRRC1	-0.935871	-0.761624	-
LRRC8B	0.809583	0.799528	+
LRRC8C	1.04984	-0.604996	+/-
LTB4R	-0.793428	0.785096	+/-
LTBP2	0.63868	-0.685455	+/-
LURAP1L	-0.633555	1.88324	+/-
LYSMD2	0.662775	0.788069	+
MAMDC4	-1.46902	0.60903	+/-
MAPRE2	-0.872025	-0.939993	-
MARCH3	1.19639	0.732878	+
MARS	0.611313	1.61118	+
MARS2	0.651773	0.913385	+
MFSD2A	2.12942	1.15698	+
MINA	0.637395	0.763221	+
MIR210HG	-0.911977	-0.6001	-
MIR614	-0.78104	-0.700653	-
MITF	-0.799733	-0.731968	-
MLLT4	-0.682975	-1.05436	-
MMP11	-0.812416	-0.892179	-
MMP15	-0.640337	-0.606757	-
MTHFD2	0.94232	2.5778	+
MTMR10	-0.615876	-0.695175	-
NDRG1	-1.10261	-1.67867	-
NEAT1	-1.5343	-0.734689	-
NFATC4	-0.810881	-0.624011	-
NFKBIE	0.635372	0.899859	+
NICN1	-0.890408	-0.84118	-
NMT2	-0.849895	-0.898465	-
NPPB	-1.15874	-1.20832	-
NR3C2	-0.837093	-0.692085	-
NREP	-0.869249	-0.747581	-
NRXN3	-1.04192	-0.76271	-
NUPR1	0.754664	1.99772	+
OR51E2	-1.30259	-1.39063	-
OSBPL6	1.38724	1.08949	+
OTX2OS1	-1.56054	-1.61669	-
PAPPA2	1.38579	2.57776	+
PCDH1	1.21097	0.983782	+
PCDH17	-1.67631	-1.66012	-
PCDH18	-1.92956	-1.97094	-
PCK2	0.795002	2.66792	+
PCSK4	-1.05476	-0.953489	-
PDGFA	0.801355	0.708284	+
PDGFRB	-1.08332	-1.17199	-
PDK1	-0.632829	-1.68228	-
PER3	-1.03584	-0.898855	-
PHLPP1	-0.735075	-1.03536	-
PID1	0.803716	0.795087	+
PINX1	0.603815	0.941598	+
PIP5K1B	-1.44739	-0.839982	-
PITPNM3	-0.624869	-1.11405	-
PLAUR	0.935154	0.683919	+
PLD1	-0.635787	-0.750149	-
PLK3	0.697977	1.65953	+
PNO1	0.615237	1.10273	+
PNP	0.960843	0.880009	+
PPARGC1A	-1.29849	-0.944501	-
PPARGC1B	0.95961	0.826476	+
PPL	-1.68217	-1.49804	-
PPP2R2B	-0.877861	-1.18867	-
PRRT2	-1.02951	-1.37563	-
PSAT1	1.00165	2.85169	+
PTGER2	0.633389	-0.736922	+/-
PTX3	0.960027	2.44198	+
PVR	0.800246	1.1075	+
PYROXD2	-0.68026	-1.18081	-
QRICH2	0.94777	0.9054	+
RAB11FIP1	-0.90548	-0.800415	-
RHOJ	-0.748143	-0.906906	-
RNF13	-1.34013	-0.81137	-
SEMA4A	-1.63628	-1.12388	-
SEMA6C	-0.704267	-0.629521	-
SERPINE1	1.28098	1.05236	+
SERTAD1	0.93706	0.946987	+
SESN1	-0.720574	1.25153	+/-
SH3PXD2A	0.682681	-1.46855	+/-
SH3TC2	-1.55396	-2.63593	-
SIK1	0.800449	1.29383	+
SLC16A12	-1.139	-1.75864	-
SLC16A4	-0.6597	-0.858914	-
SLC16A6	1.1185	1.57768	+
SLC16A9	1.43148	1.66294	+
SLC1A4	0.877183	1.89584	+
SLC1A5	0.761125	1.20045	+
SLC25A19	0.950149	0.924352	+
SLC25A32	0.654823	0.696006	+
SLC27A3	-1.05052	-0.859281	-
SLC2A1	-0.670707	-0.950506	-
SLC39A14	0.881885	1.23028	+
SLC3A2	0.715416	1.53722	+
SLC46A3	0.630406	-0.803794	+/-
SLC4A8	-1.03289	-1.47196	-
SLC6A9	1.05379	3.64108	+
SLC9A3	-1.42707	-0.883739	-
SMPD3	-1.8742	-0.995211	-
SNHG15	0.848464	1.52178	+
SNHG7	0.691782	1.06502	+
SNN	-0.899779	-1.48915	-
SPNS2	-0.652119	-1.21334	-
SPTAN1	-0.620519	-0.933289	-
SRPRB	0.63082	0.932278	+
STARD8	0.771231	-1.00854	+/-
STC2	-0.723747	0.962797	+/-
STON1	-1.29618	-1.69371	-
STX1A	0.999821	0.803631	+
SYT17	-0.978215	-1.45176	-
SYTL5	-1.57584	-1.86501	-
TIAM2	-0.983587	-1.26261	-
TIMP3	-0.990554	-0.697133	-
TM4SF1	-0.889094	-0.891399	-
TMEM164	-0.733192	-1.15711	-
TMEM198B	-0.880349	-0.783957	-
TMEM37	-1.02026	-0.908232	-
TNFRSF21	1.11961	1.05325	+
TNS1	-0.794911	-1.75937	-
TNS3	-0.668506	-0.656374	-
TRIB3	0.952645	3.8096	+
TRO	-0.662992	-0.75374	-
TUBB4A	-0.781127	-0.796152	-
VDR	0.634869	0.785356	+
WARS	0.620446	1.82612	+
WDR63	-1.79464	1.27632	+/-
XBP1	0.888434	1.34459	+
XPOT	0.751209	1.47651	+
YARS	0.717001	1.61369	+
ZC3H8	0.705415	1.11923	+
ZFP36L2	-0.696413	-0.948277	-
ZMYM3	-0.742811	-0.848422	-
ZNF239	0.766766	1.09733	+
ZNF697	0.952247	1.12531	+
ZNF714	-0.810174	-0.764969	-
ZNF738	-0.640817	-0.817903	-

## Sheet: common genes of "common gruops"
71 common elements in "common ctr" and "common deltaNRF2"
gene
ACACB
ADORA1
ALDH1A3
ANGPTL7
ANK3
ASB9
ASIC2
ASNS
ASTN1
ATF4
BBC3
BMF
BMP4
BNC2
BTG2
C10orf111
C10orf54
C5orf4
CARNS1
CCNG2
CEBPG
CRB2
CSDC2
CTH
CTIF
CTPS
DBP
DDB2
DENND3
DOK7
ELF3
FDXR
FLJ42875
GARS
GATS
GBP2
GPRC5B
HSPB3
IL1RN
IRF9
ITGB4
JPH2
KCNQ5
KCTD15
KCTD4
KIF26A
LINC00085
LIPE
LOC388796
LOC572558
LOC643650
LONRF3
LRRC8B
LURAP1L
MARS2
MINA
MIR210HG
MLLT4
MMP11
MTHFD2
NPPB
OR51E2
OSBPL6
PCDH17
PDGFA
PDGFRB
PID1
PINX1
PNP
PPARGC1B
PPL
