# Supplementary material for: N-acetyl-l-cysteine ethyl ester (NACET) induces the transcription factor NRF2 and prevents retinal aging and diabetic retinopathy
Source: Redox Biol. 2025 Nov 3;88:103914. doi: 10.1016/j.redox.2025.103914 (PMC12793733; doi:10.1016/j.redox.2025.103914)
Supplement: Multimedia component 15 [file mmc15.xlsx]

## Sheet: Young vs Old
X	baseMean	log2FoldChange	lfcSE	stat	pvalue	padj
.	300.076	0.475569	0.201639	2.35851	0.0183483	0.186202
0610005C13Rik	32.9026	0.13484	0.276587	0.487512	0.625895	0.891393
0610007C21Rik	1166.68	-0.194582	0.0805439	-2.41585	0.0156987	0.170226
0610007L01Rik	1158.66	0.109557	0.0627072	1.74712	0.0806167	0.39932
0610007P08Rik	1186.59	0.0777484	0.0867049	0.896701	0.369878	0.747876
0610007P14Rik	800.535	0.0968021	0.0722961	1.33897	0.180581	0.56749
0610007P22Rik	394.222	-0.0263283	0.0854018	-0.308287	0.757864	0.935956
0610008F07Rik	0
0610009B14Rik	18.1977	0.247205	0.348487	0.709368	0.478096	0.815051
0610009B22Rik	887.819	0.0536321	0.0975881	0.549576	0.58261	0.870647
0610009D07Rik	1095.42	-0.0979984	0.128877	-0.760401	0.447015	0.795654
0610009E02Rik	20.3389	0.175877	0.336914	0.522025	0.601653	0.879385
0610009L18Rik	26.3628	0.424795	0.309214	1.37379	0.169507	0.552944
0610009O20Rik	1157.69	-0.010939	0.0698714	-0.15656	0.875592	0.964652
0610010F05Rik	764.7	0.0269887	0.0913639	0.295398	0.76769	0.938613
0610010K14Rik	451.181	-0.178448	0.096659	-1.84616	0.064869	0.358806
0610010O12Rik	420.533	0.0638661	0.108969	0.586096	0.557811	0.858242
0610011F06Rik	379.532	0.168649	0.0986234	1.71003	0.0872601	0.412952
0610011L14Rik	1243.3	0.0110282	0.0734553	0.150135	0.880658	0.966884
0610012D04Rik	0.902119	1.22048	1.71365	0.712213	0.476333
0610012G03Rik	584.762	0.111348	0.0998054	1.11565	0.264571	0.660503
0610012H03Rik	2.89221	-0.666913	0.952065	-0.700491	0.483621
0610025J13Rik	0.444308	1.08159	2.41004	0.448787	0.653585
0610030E20Rik	1076.22	0.148154	0.0788198	1.87966	0.0601544	0.345489
0610031J06Rik	637.641	-0.057699	0.0765632	-0.753612	0.451082	0.797928
0610037L13Rik	945.398	-0.100342	0.0630099	-1.59248	0.111277	0.457441
0610037P05Rik	750.198	-0.023938	0.117506	-0.203718	0.838574	0.955415
0610038L08Rik	8.78506	0.267111	0.576125	0.463633	0.642911
0610038P03Rik	1.19963	-0.298597	1.36876	-0.218152	0.827311
0610039K10Rik	3.45956	-0.32009	0.787156	-0.406641	0.684272
0610040B09Rik	0
0610040B10Rik	43.6727	0.0258658	0.31422	0.0823177	0.934394	0.982463
0610040F04Rik	10.706	0.74981	0.479509	1.56371	0.117887
0610040J01Rik	22.4377	0.573672	0.350747	1.63557	0.101929	0.440692
0610043K17Rik	5.0383	0.426157	0.669642	0.636396	0.524518
0910001L09Rik	690.897	-0.110313	0.106413	-1.03665	0.2999	0.695915
1010001B22Rik	7.48616	-0.013842	0.535853	-0.0258317	0.979392
1010001N08Rik	0
1100001G20Rik	0.261516	-1.48545	3.24088	-0.458348	0.646702
1110001A16Rik	455.764	-0.0223771	0.125495	-0.17831	0.858479	0.960209
1110001J03Rik	345.995	-0.0601113	0.162643	-0.369589	0.711689	0.922558
1110002B05Rik	1015.23	0.0174027	0.125883	0.138245	0.890047	0.968943
1110002E22Rik	87.4128	0.317983	0.169567	1.87527	0.0607558	0.346446
1110002J07Rik	1.63685	0.73217	1.31153	0.558255	0.576671
1110002L01Rik	474.595	-0.0841152	0.106176	-0.792227	0.428228	0.786054
1110002N22Rik	131.129	0.0597959	0.162362	0.368287	0.712659	0.923026
1110003E01Rik	1927.43	0.109876	0.0603874	1.81952	0.0688324	0.368454
1110003O08Rik	337.617	-0.0824852	0.105303	-0.783312	0.433444	0.788926
1110004E09Rik	725.804	-0.0931419	0.110248	-0.84484	0.3982	0.765262
1110004F10Rik	1222.08	0.0786248	0.0863704	0.910322	0.362653	0.742941
1110005A03Rik	274.754	-0.152697	0.116842	-1.30686	0.191261	0.580355
1110006G14Rik	0.665033	-1.92387	2.2068	-0.87179	0.383323
1110007C09Rik	323.082	-0.271446	0.133252	-2.03709	0.0416413	0.285642
1110008E08Rik	0.559706	1.52656	2.02122	0.755265	0.45009
1110008F13Rik	499.101	-0.0922248	0.0977579	-0.9434	0.345476	0.733137
1110008J03Rik	256.127	-0.242033	0.116045	-2.08569	0.0370071	0.268379
1110008L16Rik	48.909	-0.372609	0.244983	-1.52096	0.128271	0.487499
1110008P14Rik	668.87	-0.0509485	0.0901596	-0.565093	0.572011	0.865474
1110012D08Rik	221.371	0.082727	0.11835	0.699005	0.484549	0.818763
1110012J17Rik	6289.48	-0.0782412	0.0693432	-1.12832	0.259185	0.654458
1110012L19Rik	255.092	-0.126905	0.120639	-1.05193	0.29283	0.688355
1110014N23Rik	1211.79	-0.0845306	0.0719509	-1.17484	0.24006	0.635506
1110017D15Rik	9.23465	-0.341872	0.481558	-0.709929	0.477748
1110017F19Rik	9.69537	-0.043529	0.540827	-0.080486	0.935851
1110018G07Rik	1924.63	-0.117491	0.0590986	-1.98804	0.046807	0.30186
1110018J18Rik	688.685	0.141786	0.0892807	1.58809	0.112266	0.459384
1110018N20Rik	399.966	0.0573288	0.115766	0.495211	0.620451	0.888421
1110019D14Rik	36.5486	0.129103	0.247329	0.521988	0.601679	0.879385
1110020A21Rik	87.5532	0.0563543	0.183402	0.307273	0.758636	0.936259
1110020G09Rik	2922.64	0.0704987	0.0937224	0.752207	0.451926	0.79842
1110021J02Rik	589.355	-0.0255215	0.0883461	-0.288882	0.772672	0.94041
1110021L09Rik	485.255	0.144158	0.093297	1.54515	0.122311	0.476284
1110025L11Rik	0
1110028C15Rik	870.753	-0.110828	0.0892478	-1.2418	0.214311	0.608131
1110028F11Rik	0.124317	-0.794318	3.53381	-0.224777	0.822153
1110031I02Rik	166.638	0.0909945	0.142369	0.639146	0.522728	0.839214
1110032A03Rik	460.744	-0.186685	0.12699	-1.47008	0.141541	0.510821
1110032A04Rik	96.8725	0.0579448	0.158571	0.365419	0.714799	0.923183
1110032F04Rik	30.1002	-0.0611838	0.273806	-0.223457	0.82318	0.954446
1110034A24Rik	235.796	0.0529065	0.122535	0.431767	0.665911	0.907367
1110034B05Rik	361.086	0.00939847	0.0998418	0.0941337	0.925003	0.979987
1110034G24Rik	400.258	-0.0461335	0.0881052	-0.523619	0.600544	0.879036
1110035H17Rik	13.1741	-0.255989	0.40518	-0.631792	0.527523	0.841516
1110035M17Rik	11.2562	-0.298302	0.44064	-0.676975	0.498422
1110036E04Rik	0
1110037F02Rik	2161.43	-0.00883982	0.0592514	-0.149192	0.881402	0.966972
1110038D17Rik	2386.15	-0.161497	0.0760617	-2.12324	0.0337335	0.254284
1110038F14Rik	558.631	0.0857933	0.0763148	1.1242	0.260927	0.65634
1110046J04Rik	1.94662	-0.100876	1.21866	-0.0827765	0.934029
1110049F12Rik	1413.74	0.150048	0.0566452	2.64891	0.00807522	0.114918
1110050K14Rik	4.08359	0.453412	0.772501	0.58694	0.557244
1110051M20Rik	2219.65	-0.121559	0.0640693	-1.89731	0.0577875	0.339158
1110054M08Rik	15.211	-0.134307	0.373446	-0.359641	0.719115	0.9241
1110054O05Rik	743.672	0.190875	0.0723371	2.63869	0.00832266	0.116984
1110057K04Rik	705.73	0.106862	0.0709451	1.50626	0.131999	0.493866
1110057P08Rik	0
1110058L19Rik	513.519	-0.1093	0.144387	-0.75699	0.449056	0.796831
1110059E24Rik	385.141	-0.0295863	0.119606	-0.247365	0.804626	0.948946
1110059G10Rik	272.939	0.131713	0.120655	1.09165	0.274987	0.670814
1110059M19Rik	0
1110065P20Rik	257.083	-0.0525638	0.151324	-0.34736	0.728321	0.925984
1110067D22Rik	7663.58	-0.0173205	0.103484	-0.167374	0.867076	0.962527
1190002H23Rik	31.1151	-0.52726	0.283174	-1.86196	0.062608	0.351895
1190002N15Rik	1009.01	0.150203	0.0927926	1.61869	0.105513	0.447406
1190003J15Rik	5.64795	0.995716	1.89938	0.524233	0.600116
1190005F20Rik	624.58	0.0737858	0.0987929	0.746873	0.45514	0.800831
1190005I06Rik	616.601	-0.160651	0.132473	-1.21271	0.225242	0.618425
1190007F08Rik	286.335	-0.0019411	0.115829	-0.0167583	0.986629	0.996737
1190007I07Rik	99.5043	0.100259	0.159911	0.62697	0.530679	0.843331
1200007C13Rik	0.346193	1.88884	3.49071	0.541105	0.588435
1200009I06Rik	21.2958	0.601403	0.424363	1.41719	0.156427	0.531728
1200011I18Rik	1783.34	0.0723612	0.0664876	1.08834	0.276445	0.671795
1200011M11Rik	587.926	-0.032176	0.0824686	-0.390161	0.696418	0.917968
1200014J11Rik	1317.77	-0.00360159	0.0592715	-0.0607643	0.951547	0.985935
1200016B10Rik	703.17	0.00885306	0.111693	0.0792622	0.936824	0.982681
1300001I01Rik	1564.4	-0.106684	0.0764589	-1.39531	0.162923	0.542421
1300002E11Rik	409.026	0.281208	0.119516	2.35288	0.0186285	0.187149
1300002K09Rik	4.84436	0.631571	0.7591	0.832001	0.405409
1300010F03Rik	1609.15	-0.0756543	0.065503	-1.15497	0.248101	0.642998
1300014I06Rik	23.3121	-0.0220025	0.30834	-0.0713579	0.943113	0.984556
1300015D01Rik	0
1300017J02Rik	6.41336	0.705269	0.690361	1.02159	0.306973
1300018I17Rik	899.519	-0.00939964	0.0792986	-0.118535	0.905644	0.973942
1300018J18Rik	522.657	0.0916615	0.0800214	1.14546	0.252017	0.646033
1500001M20Rik	191.549	0.103039	0.115015	0.895873	0.37032	0.74801
1500002C15Rik	7.97583	-0.0807736	0.545006	-0.148207	0.88218
1500002F19Rik	3.17484	0.340731	0.890968	0.382428	0.702144
1500002O10Rik	2.17602	0.21604	0.978681	0.220746	0.82529
1500002O20Rik	801.566	-0.0659811	0.0774301	-0.852137	0.394138	0.763407
1500003O03Rik	1169.23	0.110567	0.0657205	1.68238	0.0924951	0.423227
1500009C09Rik	593.967	0.0456664	0.108737	0.41997	0.674508	0.910787
1500009L16Rik	46.4934	0.114261	0.242774	0.470647	0.637893	0.895584
1500010J02Rik	1272.18	-0.0915003	0.085595	-1.06899	0.285074	0.681591
1500011B03Rik	674.039	0.0162489	0.0728107	0.223166	0.823406	0.954446
1500011H22Rik	398.317	0.00235103	0.0895624	0.0262502	0.979058	0.994134
1500011K16Rik	536.828	-0.2038	0.181068	-1.12554	0.260359	0.655768
1500012F01Rik	565.4	-0.0359766	0.124691	-0.288525	0.772945	0.94041
1500012K07Rik	29.9704	0.041013	0.274435	0.149445	0.881202	0.966972
1500015O10Rik	17.8287	-0.408712	0.571409	-0.715272	0.474441	0.812447
1500016L03Rik	17.8103	0.0300562	0.413422	0.0727011	0.942044	0.983992
1500017E21Rik	10.1403	0.0452428	0.487649	0.0927773	0.92608
1500026H17Rik	57.4028	0.0360762	0.2247	0.160553	0.872446	0.963525
1500031L02Rik	824.701	0.104091	0.0887736	1.17254	0.24098	0.636681
1500032L24Rik	1099.05	0.0248851	0.0976032	0.254962	0.798752	0.947732
1500035N22Rik	4.24135	0.407348	0.745718	0.54625	0.584894
1520401A03Rik	12.9838	-0.180434	0.429208	-0.420388	0.674202	0.910681
1520402A15Rik	493.507	0.322804	0.0969217	3.33057	0.000866694	0.0273923
1600002D24Rik	0
1600002H07Rik	370.081	0.157369	0.0925423	1.70051	0.0890357	0.41597
1600002K03Rik	253.892	0.0875368	0.112155	0.780499	0.435097	0.790118
1600010F14Rik	0.501196	0.221406	2.39458	0.0924615	0.926331
1600012F09Rik	410.747	-0.0688126	0.106884	-0.643808	0.5197	0.837451
1600012H06Rik	1072.59	0.240406	0.0795763	3.02108	0.00251877	0.0539583
1600012P17Rik	11.8568	-0.418326	0.479704	-0.872051	0.383181
1600014C10Rik	407.807	0.184964	0.086001	2.15072	0.0314981	0.248219
1600014K23Rik	0.391465	-0.768134	2.52437	-0.304288	0.760909
1600015I10Rik	0
1600016N20Rik	30.5984	0.319407	0.332387	0.960949	0.336578	0.726333
1600020E01Rik	500.966	-0.137682	0.087037	-1.58188	0.113677	0.46209
1600021P15Rik	329.929	-0.0187908	0.100721	-0.186562	0.852004	0.959303
1600025M17Rik	0
1600027N09Rik	973.039	0.000878212	0.0721597	0.0121704	0.99029	0.997737
1600029D21Rik	40.5272	1.0209	1.14796	0.889314	0.373834	0.749449
1600029I14Rik	0.0886805	0.648354	3.53381	0.183472	0.854428
1600029O15Rik	22.7043	-0.20486	0.338382	-0.605409	0.544907	0.852011
1700001C02Rik	0.240644	-1.48511	3.33343	-0.44552	0.655944
1700001C19Rik	0.6927	-0.0409099	1.80154	-0.0227083	0.981883
1700001F09Rik	0.332513	-1.91814	3.49829	-0.548309	0.58348
1700001G01Rik	0
1700001G11Rik	5.56754	-0.2766	0.635763	-0.435068	0.663513
1700001G17Rik	14.1022	0.181577	0.488123	0.37199	0.7099	0.922221
1700001J04Rik	0
1700001J11Rik	1.79638	0.0705249	1.16456	0.0605592	0.95171
1700001K19Rik	93.661	0.355396	0.18707	1.8998	0.0574588	0.337755
1700001L05Rik	25.9847	-0.277466	0.331422	-0.837197	0.402482	0.768239
1700001L19Rik	32.1549	0.107225	0.29577	0.362529	0.716957	0.923609
1700001O22Rik	87.4105	-0.183231	0.178431	-1.0269	0.304469	0.699067
1700001P01Rik	3.41521	-0.693056	0.9408	-0.736666	0.461325
1700003D09Rik	5.66798	0.586934	0.677315	0.86656	0.386183
1700003E16Rik	295.51	-0.0296834	0.145538	-0.203957	0.838387	0.955415
1700003E24Rik	0
1700003F12Rik	10.6412	-0.124756	0.510849	-0.244212	0.807066
1700003F17Rik	0
1700003G13Rik	0
1700003G18Rik	0.498971	-1.44838	2.35747	-0.61438	0.538964
1700003H04Rik	0.0886805	0.648354	3.53381	0.183472	0.854428
1700003M02Rik	164.459	-0.0936784	0.132935	-0.704694	0.481001	0.816744
1700003M07Rik	9.25702	0.139776	0.556283	0.251268	0.801607
1700006A11Rik	0.14263	0.648354	3.53381	0.183472	0.854428
1700006D18Rik	0
1700006E09Rik	0
1700006J14Rik	1.8709	-0.241924	1.08771	-0.222417	0.823989
1700006P19Rik	103.228	0.295133	0.187398	1.5749	0.11528	0.465538
1700007B14Rik	0.985695	2.43311	2.03975	1.19285	0.232928
1700007E06Rik	0
1700007G11Rik	12.1105	-0.282018	0.453369	-0.62205	0.533909
1700007I08Rik	7.43188	0.170703	0.627284	0.27213	0.785522
1700007J10Rik	37.4639	-0.224272	0.306602	-0.731475	0.464489	0.806039
1700007K09Rik	0.760187	-1.00752	1.78234	-0.565282	0.571882
1700007K13Rik	26.624	-0.625738	0.325486	-1.92247	0.0545468	0.329052
1700007L15Rik	63.4597	0.0933597	0.215155	0.433918	0.664348	0.906619
1700007M16Rik	0
1700007P06Rik	0.115398	0.648354	3.53381	0.183472	0.854428
1700008A04Rik	0
1700008F21Rik	9.18336	1.34837	0.575068	2.34472	0.0190416
1700008I05Rik	0
1700008O03Rik	29.3632	-0.148321	0.294712	-0.503277	0.61477	0.8839
1700008P02Rik	0
1700008P20Rik	1.14602	-1.83913	1.50965	-1.21824	0.223131
1700009N14Rik	0.345992	-1.97565	2.93484	-0.67317	0.500839
1700009P17Rik	33.1176	0.264401	0.275046	0.961298	0.336402	0.726241
1700010B08Rik	0
1700010D01Rik	0.110838	-0.794318	3.53381	-0.224777	0.822153
1700010H22Rik	0
1700010I14Rik	5.38893	0.925748	0.704103	1.31479	0.18858
1700010K10Rik	1.31004	-0.327799	1.30978	-0.25027	0.802379
1700010K24Rik	5.30344	-0.144469	0.72185	-0.200138	0.841373
1700010L04Rik	8.86614	0.314789	0.531629	0.592121	0.553769
1700010M22Rik	0.332513	-1.91814	3.49829	-0.548309	0.58348
1700011A15Rik	0
1700011E24Rik	0.345992	-1.97565	2.93484	-0.67317	0.500839
1700011F03Rik	1.16205	0.105063	1.58286	0.0663752	0.947079
1700011F14Rik	3.88417	-0.576246	0.896522	-0.642757	0.520382
1700011H14Rik	8.20131	-0.241982	0.515173	-0.469711	0.638562
1700011I03Rik	15.6283	0.129653	0.370799	0.349658	0.726596	0.925984
1700011J10Rik	93.7709	-0.00629585	0.175063	-0.0359633	0.971312	0.991361
1700011L22Rik	2.0215	-0.459969	1.03196	-0.445722	0.655798
1700011M02Rik	0.342804	-0.822567	2.62517	-0.313339	0.754023
1700012A03Rik	0
1700012A16Rik	29.6826	0.12074	0.277062	0.435787	0.662991	0.905983
1700012B07Rik	0
1700012B09Rik	0.404802	-2.15638	2.44718	-0.88117	0.378226
1700012B15Rik	309.696	0.0834805	0.109754	0.760616	0.446887	0.795654
1700012C08Rik	0
1700012C14Rik	0.87141	-0.437617	1.59088	-0.275079	0.783256
1700012L04Rik	0.254123	-1.54758	3.27812	-0.472093	0.636861
1700012P22Rik	0
1700013D24Rik	0
1700013F07Rik	6.53099	-0.395862	0.633774	-0.62461	0.532227
1700013G23Rik	65.5072	-0.319871	0.194589	-1.64383	0.100212	0.438792
1700013G24Rik	0.332513	-1.91814	3.49829	-0.548309	0.58348
1700013H16Rik	0.129806	-0.794318	3.53381	-0.224777	0.822153
1700013N06Rik	0
1700013N18Rik	0.212998	-0.0729795	3.485	-0.020941	0.983293
1700014D04Rik	0.364305	-0.719959	2.95705	-0.243472	0.80764
1700014N06Rik	0
1700015E13Rik	5.30232	0.154751	0.63306	0.24445	0.806883
1700015F17Rik	0.465594	-0.10663	2.20306	-0.0484007	0.961397
1700015O11Rik	0.129806	-0.794318	3.53381	-0.224777	0.822153
1700016C15Rik	1.14658	1.87733	1.7549	1.06976	0.284726
1700016D06Rik	0.204078	1.30198	3.52394	0.369467	0.71178
1700016G14Rik	0.240644	-1.48511	3.33343	-0.44552	0.655944
1700016H13Rik	0.150822	0.648354	3.53381	0.183472	0.854428
1700016K19Rik	1.39818	-1.39906	1.49927	-0.933156	0.350739
1700016M24Rik	0.110838	-0.794318	3.53381	-0.224777	0.822153
1700016P03Rik	34.7109	-0.000969524	0.308988	-0.00313773	0.997496	0.999326
1700017B05Rik	109.844	-0.00073771	0.156385	-0.00471726	0.996236	0.999326
1700017D01Rik	0
1700017G19Rik	10.9094	0.00550716	0.470824	0.0116969	0.990667
1700017J07Rik	0
1700017N19Rik	6.80511	-0.734914	0.754171	-0.974466	0.329825
1700018A04Rik	0.950099	0.538341	1.61767	0.332789	0.739294
1700018A14Rik	23.6497	0.135136	0.308266	0.438375	0.661114	0.905098
1700018B08Rik	0
1700018B24Rik	0
1700018C11Rik	2.18578	-0.542809	1.0725	-0.506113	0.612777
1700018F24Rik	0
1700018L24Rik	0.383274	-0.768015	2.53918	-0.302466	0.762297
1700018M17Rik	0.212998	-0.0729795	3.485	-0.020941	0.983293
1700019A02Rik	3.94041	0.13256	0.806349	0.164395	0.86942
1700019B03Rik	10.2628	-0.327783	0.480598	-0.682032	0.495219
1700019B21Rik	0
1700019D03Rik	133.323	0.123418	0.155808	0.792117	0.428292	0.786054
1700019E08Rik	0
1700019E19Rik	401.32	-0.0565566	0.110873	-0.510101	0.60998	0.882159
1700019G06Rik	0
1700019G17Rik	282.047	0.0225424	0.137279	0.164209	0.869567	0.962825
1700019G24Rik	0.115398	0.648354	3.53381	0.183472	0.854428
1700019L03Rik	68.392	-0.269083	0.233332	-1.15322	0.24882	0.644056
1700019M22Rik	0
1700019N12Rik	21.835	0.103018	0.337787	0.30498	0.760381	0.936754
1700019N19Rik	0.594172	-1.62379	2.56976	-0.631883	0.527463
1700019O17Rik	0.28526	1.56912	3.51326	0.446627	0.655144
1700020A23Rik	31.5742	-0.236872	0.276076	-0.857996	0.390895	0.760904
1700020C07Rik	0.643276	1.74508	2.1896	0.796985	0.42546
1700020I14Rik	14588.3	0.189787	0.0656839	2.8894	0.0038598	0.0726785
1700020L24Rik	4.60765	0.830445	0.720273	1.15296	0.248928
1700020N01Rik	0
1700020N15Rik	0
1700020O03Rik	1081.63	-0.0644521	0.0816937	-0.788948	0.430142	0.787006
1700021A07Rik	0
1700021C14Rik	28.8794	-0.153583	0.300036	-0.511879	0.608735	0.881847
1700021F05Rik	205.676	-0.0672789	0.122788	-0.547929	0.583741	0.871154
1700021F07Rik	0.390536	0.71723	2.53273	0.283185	0.777035
1700021J08Rik	12.2717	-0.520823	0.432108	-1.20531	0.228084
1700021K19Rik	1724.42	-0.0443394	0.0653193	-0.678811	0.497257	0.82593
1700021L23Rik	0
1700021N21Rik	1.56413	1.15192	1.2789	0.900711	0.367742
1700021O21Rik	0.47051	1.17434	2.7488	0.427219	0.66922
1700022A21Rik	0
1700022I11Rik	11.5176	-0.630771	0.502764	-1.25461	0.209622
1700022K14Rik	7.57973	0.597565	0.528964	1.12969	0.258607
1700022N22Rik	20.2386	-0.108391	0.344811	-0.314349	0.753256	0.935161
1700022P22Rik	21.1621	0.10013	0.364564	0.274656	0.78358	0.942694
1700023A16Rik	0.623917	-1.7258	2.17881	-0.792082	0.428313
1700023C21Rik	0.586903	2.59615	2.51342	1.03292	0.301642
1700023E05Rik	2.06257	-0.604985	1.00985	-0.599085	0.549116
1700023F06Rik	32.6721	0.165121	0.2721	0.606841	0.543957	0.85129
1700023H06Rik	6.95685	-0.265391	0.571219	-0.464605	0.642214
1700023I07Rik	0.110838	-0.794318	3.53381	-0.224777	0.822153
1700023L04Rik	18.2599	0.426234	0.350112	1.21742	0.223443	0.616102
1700024B05Rik	0
1700024G13Rik	2.54143	0.424809	1.11505	0.380976	0.703221
1700024J04Rik	0.448152	-1.30793	2.41082	-0.542524	0.587457
1700024N20Rik	5.7163	0.342303	0.641996	0.533185	0.593906
1700024P03Rik	1.05374	-0.861692	1.60541	-0.536744	0.591444
1700024P04Rik	0.640887	1.70787	2.21955	0.769467	0.441616
1700024P16Rik	10.6901	1.36722	0.510167	2.67994	0.00736355
1700025C18Rik	0.150822	0.648354	3.53381	0.183472	0.854428
1700025D23Rik	0.115398	0.648354	3.53381	0.183472	0.854428
1700025E21Rik	10.2802	0.208778	0.49525	0.42156	0.673346
1700025F22Rik	0
1700025G04Rik	1307.73	-0.095184	0.0726757	-1.30971	0.190295	0.579344
1700025K23Rik	504.992	0.16824	0.0925048	1.81872	0.0689544	0.368677
1700025N21Rik	0
1700025O08Rik	0
1700026D08Rik	1.32787	0.709852	1.28828	0.551006	0.58163
1700026D11Rik	0.110838	-0.794318	3.53381	-0.224777	0.822153
1700026J04Rik	4.23424	0.217233	0.707528	0.307031	0.758819
1700026J12Rik	0
1700026J14Rik	29.0076	0.404998	0.319806	1.26639	0.205375	0.598263
1700026L06Rik	0.439233	-0.102193	2.23252	-0.0457748	0.96349
1700027A07Rik	2.59819	-0.143198	0.966136	-0.148217	0.882172
1700027A23Rik	71.7211	1.72098	0.253481	6.78937	1.12624e-11	4.87754e-09
1700027D21Rik	21.2592	-0.33821	0.351703	-0.961636	0.336233	0.726241
1700027L20Rik	86.812	0.637918	0.215684	2.95765	0.00309993	0.0635208
1700028E10Rik	43.8573	0.270655	0.238848	1.13317	0.257144	0.652077
1700028I16Rik	0
1700028J19Rik	4.91477	-0.356591	0.681909	-0.522931	0.601022
1700028K03Rik	666.165	0.216477	0.177389	1.22035	0.222332	0.614567
1700028N14Rik	0.721198	1.83966	2.48263	0.741012	0.458686
1700028P14Rik	1.96454	0.296218	1.09063	0.271603	0.785927
1700028P15Rik	0
1700029F09Rik	172.135	0.159105	0.15369	1.03524	0.300558	0.696151
1700029F12Rik	0.54551	-1.66683	2.28599	-0.729153	0.465908
1700029G01Rik	9.75791	-0.536273	0.523741	-1.02393	0.305869
1700029H14Rik	4.07071	0.65984	0.797141	0.827758	0.407807
1700029I01Rik	19.4942	1.29037	0.357274	3.61171	0.000304181	0.013354
1700029I15Rik	54.1478	-0.0771975	0.208137	-0.370897	0.710714	0.922425
1700029J07Rik	845.955	0.033842	0.0971586	0.348317	0.727602	0.925984
1700029J11Rik	2.64885	0.992711	1.0427	0.952056	0.341069
1700029M20Rik	0
1700029P11Rik	1.92103	-1.02123	1.36972	-0.745576	0.455923
1700030A11Rik	0.124317	-0.794318	3.53381	-0.224777	0.822153
1700030C10Rik	12.7151	-0.088315	0.492338	-0.179379	0.85764	0.960206
1700030C12Rik	1.41241	0.221584	1.27794	0.173392	0.862343
1700030C14Rik	0.150822	0.648354	3.53381	0.183472	0.854428
1700030F18Rik	5.84053	-0.796871	0.778451	-1.02366	0.305995
1700030G06Rik	161.44	0.121766	0.131947	0.922842	0.356089	0.740819
1700030J22Rik	401.564	-0.0730323	0.105596	-0.691622	0.489175	0.821723
1700030K09Rik	383.589	-0.0746956	0.0926322	-0.806367	0.420031	0.781027
1700031F05Rik	0.239715	-0.0729788	3.34551	-0.021814	0.982596
1700031F10Rik	0
1700034E13Rik	0.221675	-1.43733	3.53058	-0.407109	0.683928
1700034F02Rik	2.57994	-1.18341	1.05841	-1.11809	0.263526
1700034H14Rik	351.04	-0.0284358	0.112745	-0.252213	0.800876	0.94777
1700034H15Rik	58.1185	0.103022	0.243593	0.422926	0.672349	0.910465
1700034I23Rik	2.65593	-0.196148	0.9634	-0.2036	0.838666
1700034J04Rik	0
1700034J05Rik	0.204078	1.30198	3.52394	0.369467	0.71178
1700034O15Rik	0.221675	-1.43733	3.53058	-0.407109	0.683928
1700034P13Rik	9.01857	0.300793	0.539316	0.55773	0.577029
1700036A12Rik	1.59869	0.189403	1.28876	0.146965	0.88316
1700036O09Rik	0
1700037C06Rik	0.150679	-0.794318	3.53381	-0.224777	0.822153
1700037C18Rik	119.432	-0.0388252	0.144735	-0.26825	0.788507	0.945667
1700037F24Rik	8.1335	0.38129	0.511852	0.744923	0.456318
1700037H04Rik	290.34	0.217241	0.109811	1.97831	0.0478936	0.305391
1700039E15Rik	0.599459	-1.66901	2.22775	-0.749189	0.453743
1700039M10Rik	0.301643	1.56912	3.51326	0.446627	0.655144
1700040D17Rik	79.8351	-0.113938	0.1927	-0.591272	0.554338	0.855835
1700040I03Rik	271.882	0.00542616	0.109318	0.0496366	0.960412	0.988154
1700040L02Rik	2.39598	0.444908	1.16064	0.383331	0.701475
1700040N02Rik	0
1700041G16Rik	4.31239	0.533512	0.721208	0.739747	0.459453
1700041M05Rik	0
1700042B14Rik	0
1700042G07Rik	0
1700042G15Rik	0.129806	-0.794318	3.53381	-0.224777	0.822153
1700042O10Rik	0
1700045H11Rik	0
1700045I11Rik	0
1700045I19Rik	2.64767	0.351038	0.904388	0.388149	0.697906
1700046C09Rik	0
1700047A11Rik	3.07412	-0.68439	0.863872	-0.792236	0.428223
1700047F07Rik	1.53914	0.0500916	1.38769	0.0360972	0.971205
1700047G07Rik	0
1700047I17Rik2	0
1700047K16Rik	13.143	-0.599919	0.422554	-1.41974	0.155683	0.53109
1700048O20Rik	383.772	-0.306758	0.147615	-2.0781	0.0376999	0.269568
1700049E15Rik	0.129806	-0.794318	3.53381	-0.224777	0.822153
1700049E17Rik1	0
1700049E17Rik2	0
1700049G17Rik	561.452	0.216987	0.101864	2.13017	0.0331577	0.253362
1700049J03Rik	0.644161	-1.87442	1.98215	-0.945646	0.344329
1700049L16Rik	0.110838	-0.794318	3.53381	-0.224777	0.822153
1700051A21Rik	1.52683	0.302879	1.45904	0.207588	0.835551
1700052N19Rik	524.417	0.171091	0.082943	2.06276	0.0391356	0.276259
1700054M17Rik	0.630251	0.545717	2.25583	0.241914	0.808846
1700054N08Rik	488.602	0.119653	0.0978462	1.22286	0.221381	0.614196
1700054O13Rik	0
1700054O19Rik	0
1700055D18Rik	34.6489	-0.159474	0.265953	-0.59963	0.548753	0.853117
1700055N04Rik	0.310355	-0.718624	3.11419	-0.230758	0.817503
1700056E22Rik	4.61161	-0.737054	0.773045	-0.953442	0.340366
1700056N10Rik	19.369	-0.0266321	0.404948	-0.0657667	0.947564	0.985354
1700057G04Rik	0
1700057H15Rik	0
1700057H21Rik	0
1700057K13Rik	1.35153	-0.755096	1.37934	-0.547434	0.584081
1700058C13Rik	0
1700058G18Rik	1.02137	0.322828	1.74299	0.185215	0.85306
1700058P15Rik	10.8034	0.305981	0.515121	0.593998	0.552513
1700060C16Rik	0
1700060C20Rik	0.204078	1.30198	3.52394	0.369467	0.71178
1700060J05Rik	159.082	0.246041	0.192613	1.27739	0.201465	0.593458
1700061E18Rik	0.150822	0.648354	3.53381	0.183472	0.854428
1700061F12Rik	0.110838	-0.794318	3.53381	-0.224777	0.822153
1700061G19Rik	16.0348	0.244859	0.400282	0.611716	0.540726	0.848638
1700061H18Rik	0.608367	1.65772	1.85234	0.894935	0.370822
1700061I17Rik	0
1700061J05Rik	0.110838	-0.794318	3.53381	-0.224777	0.822153
1700061J23Rik	0
1700062I23Rik	0.218487	-0.0729794	3.45432	-0.021127	0.983144
1700063H04Rik	0.150679	-0.794318	3.53381	-0.224777	0.822153
1700064E03Rik	14.8863	-0.280043	0.417233	-0.671191	0.502099	0.828428
1700064H15Rik	1.88435	-1.63375	1.17	-1.39637	0.162604
1700065D16Rik	0.650006	-1.8359	1.97235	-0.930818	0.351948
1700065I17Rik	0.899114	0.288919	1.85014	0.15616	0.875907
1700066B19Rik	3.77765	-0.0632812	0.78887	-0.0802176	0.936064
1700066J03Rik	2.56858	-0.711991	0.947628	-0.75134	0.452448
1700066J24Rik	2.74034	1.06313	0.93849	1.13281	0.257293
1700066M21Rik	246.23	0.0334683	0.145326	0.230297	0.817861	0.953299
1700066O22Rik	0.355112	0.682759	2.98449	0.228769	0.819048
1700067G03Rik	0
1700067K01Rik	14.2691	-0.46553	0.402982	-1.15521	0.248004	0.64294
1700067P10Rik	3.19044	-0.100693	0.835362	-0.120538	0.904057
1700069B07Rik	4.40039	-0.0907009	0.700323	-0.129513	0.896952
1700069L16Rik	0
1700071G01Rik	0.124317	-0.794318	3.53381	-0.224777	0.822153
1700071K01Rik	0.630766	0.531564	2.04628	0.259772	0.79504
1700071M16Rik	298.545	0.267992	0.133653	2.00513	0.0449496	0.296897
1700072E05Rik	0
1700073E17Rik	0.45913	-1.33946	2.39835	-0.558491	0.576509
1700074P13Rik	0.581147	-2.71944	2.47183	-1.10017	0.271257
1700080E11Rik	0.235155	-1.48118	3.36098	-0.4407	0.65943
1700080G11Rik	0
1700080N15Rik	0.354757	0.586425	2.58658	0.226718	0.820643
1700080O16Rik	0
1700081H22Rik	0
1700081L11Rik	3143.16	-0.105767	0.0591566	-1.78792	0.0737887	0.382012
1700082M22Rik	4.54371	0.291899	0.697574	0.418448	0.675619
1700084C01Rik	3.97967	0.863734	0.820352	1.05288	0.292395
1700084C06Rik	4.73128	-0.0162483	0.683158	-0.0237841	0.981025
1700084E18Rik	6.43445	0.0719731	0.655449	0.109807	0.912562
1700084J12Rik	5.1104	0.483852	0.661728	0.731194	0.46466
1700084M14Rik	0
1700085B03Rik	0
1700086D15Rik	0.254123	-1.54758	3.27812	-0.472093	0.636861
1700086L19Rik	14.6893	-0.117481	0.431321	-0.272376	0.785333	0.943781
1700086O06Rik	47.838	-0.123989	0.231406	-0.535808	0.592091	0.875731
1700086P04Rik	6.88559	-0.0742904	0.625956	-0.118683	0.905526
1700087M22Rik	1.01701	-1.60507	1.54553	-1.03852	0.299027
1700088E04Rik	39.1334	-0.108336	0.244713	-0.442705	0.657979	0.9036
1700090G07Rik	0
1700091E21Rik	7.30469	-0.35541	0.580325	-0.612433	0.540252
1700091H14Rik	0
1700092C02Rik	0
1700092C17Rik	0.110838	-0.794318	3.53381	-0.224777	0.822153
1700092E19Rik	0
1700092K14Rik	0.129806	-0.794318	3.53381	-0.224777	0.822153
1700092M07Rik	19.0323	0.217489	0.360721	0.602929	0.546556	0.852011
1700093J21Rik	0.616273	-0.773078	2.04381	-0.378254	0.705242
1700093K21Rik	9.91664	0.56909	0.506139	1.12437	0.260855
1700094C10Rik	0.115398	0.648354	3.53381	0.183472	0.854428
1700094D03Rik	242.587	0.191091	0.109078	1.75188	0.0797944	0.39687
1700095A21Rik	0.538727	1.42031	2.66906	0.532137	0.594631
1700095B22Rik	11.7889	0.0886334	0.429964	0.206142	0.83668
1700095J03Rik	2.54139	-0.970466	0.990492	-0.979782	0.327194
1700095J07Rik	0.0886805	0.648354	3.53381	0.183472	0.854428
1700095J12Rik	0.110838	-0.794318	3.53381	-0.224777	0.822153
1700099I09Rik	0.471439	-0.0169662	2.44217	-0.00694717	0.994457
1700101E01Rik	0.329324	-0.767187	2.64993	-0.289512	0.772189
1700101G07Rik	0
1700101I11Rik	56.073	-0.084349	0.216083	-0.390354	0.696275	0.917968
1700101I19Rik	0
1700102P08Rik	49.5611	-0.00208796	0.23796	-0.00877438	0.992999	0.998571
1700104A03Rik	0.364305	-0.719959	2.95705	-0.243472	0.80764
1700104B16Rik	4.04036	0.17533	0.779179	0.225019	0.821965
1700106J16Rik	0.124317	-0.794318	3.53381	-0.224777	0.822153
1700106N22Rik	159.876	-0.0442125	0.143227	-0.308688	0.757559	0.935956
1700108M19Rik	1.52856	-0.15871	1.46659	-0.108217	0.913824
1700108N11Rik	0
1700109F18Rik	0.124317	-0.794318	3.53381	-0.224777	0.822153
1700109G15Rik	0
1700109H08Rik	58.8943	0.111798	0.232947	0.479927	0.631279	0.893729
1700109K24Rik	23.4578	-0.312302	0.400855	-0.77909	0.435927	0.790721
1700110I01Rik	0
1700110K17Rik	11.4322	-0.353459	0.552039	-0.640279	0.521992
1700110M21Rik	1.53214	-0.939956	1.26276	-0.744367	0.456655
1700111E14Rik	0.711077	0.656098	2.01034	0.326361	0.744151
1700112D23Rik	3.94536	-0.215167	0.798007	-0.26963	0.787445
1700112E06Rik	14.5508	0.292765	0.409551	0.714843	0.474706	0.812557
1700112J05Rik	2.16353	-0.920303	1.13274	-0.812459	0.416528
1700112J16Rik	49.1549	0.289768	0.22043	1.31456	0.188659	0.57748
1700112K13Rik	0
1700112M01Rik	0.37844	-2.08305	2.86206	-0.727814	0.466728
1700113A16Rik	17.5597	0.144239	0.366746	0.393293	0.694103	0.91738
1700113H08Rik	2.0206	-0.0269216	1.06729	-0.0252243	0.979876
1700119I11Rik	0
1700120B22Rik	12.9257	-0.245027	0.42599	-0.575195	0.56516	0.861503
1700120E14Rik	0
1700120G11Rik	0
1700121C08Rik	1.86588	0.963375	1.13896	0.845839	0.397643
1700121F15Rik	48.6932	-0.451569	0.249071	-1.81301	0.0698298	0.371869
1700121N20Rik	0
1700122E12Rik	1.11677	-2.04508	1.71558	-1.19207	0.233235
1700123I01Rik	1.43812	-0.0945146	1.40054	-0.0674842	0.946196
1700123K08Rik	2.63047	0.478196	0.932057	0.513054	0.607914
1700123L14Rik	0.129806	-0.794318	3.53381	-0.224777	0.822153
1700123M08Rik	31.0804	-0.137493	0.262576	-0.523631	0.600535	0.879036
1700123O12Rik	0
1700123O20Rik	407.942	0.00611315	0.103069	0.0593114	0.952704	0.9862
1700125D06Rik	2.79399	-1.03412	0.924451	-1.11864	0.263296
1700125G02Rik	6.40705	-0.151438	0.637005	-0.237735	0.812087
1700125G22Rik	6.19332	0.340194	0.632696	0.537689	0.590792
1700125H03Rik	4.71481	-0.864941	0.71885	-1.20323	0.228888
1700125H20Rik	1.74198	0.834034	1.20533	0.691957	0.488964
1700128E19Rik	18.4492	-0.167163	0.363912	-0.45935	0.645983	0.898263
1700128F08Rik	0
1700129C05Rik	0.221675	-1.43733	3.53058	-0.407109	0.683928
1810006K21Rik	502.45	-0.245183	0.0979813	-2.50235	0.0123373	0.149427
1810007I06Rik	0
1810008A18Rik	530.561	0.0204979	0.0861554	0.237918	0.811945	0.951457
1810008B01Rik	0.385976	-0.763613	2.53517	-0.301208	0.763256
1810009A15Rik	5079.64	-0.227738	0.116007	-1.96314	0.0496304	0.312119
1810009J06Rik	0
1810009N23Rik	0
1810010H24Rik	136.536	0.158724	0.134877	1.17681	0.239273	0.634546
1810010K12Rik	41.243	0.375223	0.283474	1.32366	0.185616	0.572935
1810011H11Rik	2.24545	1.42401	1.14354	1.24526	0.213036
1810011O10Rik	25.1373	-0.338783	0.313042	-1.08223	0.279151	0.674977
1810012K08Rik	38.3056	-0.300799	0.252861	-1.18958	0.23421	0.628852
1810012P15Rik	2088.79	0.131628	0.074841	1.75877	0.078617	0.394785
1810013D10Rik	951.277	-0.0883688	0.0838914	-1.05337	0.292171	0.688048
1810013D15Rik	0.507591	-1.32971	2.10423	-0.631922	0.527438
1810013L24Rik	1022.32	0.0240771	0.0708265	0.339945	0.733898	0.927078
1810014B01Rik	78.4656	0.220207	0.178234	1.2355	0.216646	0.610542
1810014F10Rik	420.375	-0.0564072	0.12386	-0.45541	0.648815	0.899647
1810019D21Rik	1.16717	2.81085	1.57223	1.78781	0.0738069
1810019J16Rik	5.84457	0.724117	0.651485	1.11149	0.266359
1810019N24Rik	1.99415	1.04663	1.11005	0.942867	0.345749
1810020D17Rik	333.566	-0.0539113	0.117953	-0.457057	0.64763	0.898807
1810020O05Rik	0.590054	0.498128	1.91521	0.260091	0.794794
1810021B22Rik	35.8892	-0.161129	0.255068	-0.63171	0.527576	0.841517
1810022K09Rik	58.6831	0.0488851	0.213578	0.228886	0.818957	0.953741
1810024B03Rik	36.4928	0.182799	0.28804	0.634632	0.525669	0.8406
1810026J23Rik	1674.69	0.0117847	0.0689773	0.170848	0.864343	0.962023
1810027O10Rik	382.654	0.05865	0.136056	0.431073	0.666415	0.907584
1810029B16Rik	276.044	0.0528537	0.0982383	0.538015	0.590567	0.874799
1810030J14Rik	0
1810030N24Rik	298.435	-0.0121845	0.149253	-0.0816366	0.934936	0.98262
1810030O07Rik	626.551	0.16443	0.0888505	1.85064	0.0642213	0.357541
1810031K17Rik	664.466	-2.52635e-05	0.0875596	-0.000288529	0.99977	0.999924
1810032O08Rik	198.161	-0.0308208	0.119279	-0.258392	0.796104	0.947068
1810033B17Rik	13.6563	0.566143	0.404878	1.39831	0.162021	0.541107
1810034E14Rik	5.13507	-0.179796	0.668354	-0.269013	0.787919
1810035I16Rik	0
1810035L17Rik	582.073	-0.108	0.148567	-0.726949	0.467257	0.807869
1810037I17Rik	285.203	-0.0642333	0.125157	-0.513223	0.607795	0.881785
1810041L15Rik	2117.29	-0.105346	0.0731548	-1.44004	0.149857	0.523601
1810043G02Rik	1125.7	-0.0676067	0.0622042	-1.08685	0.277103	0.672467
1810043H04Rik	261.263	-0.282541	0.173509	-1.62839	0.103442	0.443329
1810046J19Rik	618.896	0.0462529	0.093404	0.495192	0.620464	0.888421
1810046K07Rik	0.51308	-1.3403	2.32607	-0.57621	0.564473
1810048J11Rik	1499.41	0.014677	0.0631298	0.23249	0.816157	0.952593
1810049H13Rik	131.336	0.0912966	0.193412	0.472031	0.636905	0.895242
1810055G02Rik	238.219	0.00285498	0.122541	0.0232982	0.981412	0.995074
1810058I24Rik	388.131	0.0534591	0.117852	0.453614	0.650107	0.900039
1810058N05Rik	0.958742	0.826569	1.6298	0.50716	0.612043
1810059C17Rik	5.06329	0.392256	0.692024	0.566825	0.570833
1810059H22Rik	123.143	0.226963	0.159588	1.42218	0.154975	0.530058
1810062G17Rik	0.794133	1.1815	1.73729	0.680082	0.496452
1810062O18Rik	24.5056	0.0573096	0.354109	0.161842	0.87143	0.963147
1810063B05Rik	259.876	-0.175926	0.16722	-1.05206	0.29277	0.688355
1810063B07Rik	134.339	-0.08226	0.147288	-0.558496	0.576506	0.867167
1810063I02Rik	0.14263	0.648354	3.53381	0.183472	0.854428
1810064F22Rik	0.835115	-0.588924	1.60288	-0.367415	0.713309
1810065E05Rik	0
1810074P20Rik	1696.42	0.0469234	0.056693	0.827676	0.407854	0.772381
2010001A14Rik	103.358	0.179151	0.172248	1.04008	0.298304	0.693965
2010001E11Rik	1.59663	-1.72818	1.4452	-1.19581	0.231771
2010001K21Rik	34.4046	0.129714	0.277558	0.467339	0.640257	0.89626
2010001M06Rik	58.1742	0.0580234	0.220742	0.262856	0.792662	0.946382
2010001M09Rik	4.37153	0.207247	0.694192	0.298544	0.765288
2010002M12Rik	8.73919	0.456901	0.511758	0.892807	0.371961
2010002N04Rik	30.8975	0.34641	0.275445	1.25763	0.208524	0.601077
2010003K11Rik	0
2010003O02Rik	99.5593	-0.210497	0.235992	-0.891965	0.372412	0.748955
2010005H15Rik	0.204078	1.30198	3.52394	0.369467	0.71178
2010007H06Rik	5.88371	0.547268	0.611624	0.894777	0.370906
2010007H12Rik	271.394	-0.0938748	0.157031	-0.597809	0.549967	0.854047
2010011I20Rik	635.111	-0.101286	0.0960946	-1.05403	0.29187	0.687783
2010012O05Rik	279.929	-0.127085	0.102697	-1.23748	0.21591	0.609483
2010012P19Rik	168.086	0.0600753	0.153767	0.390691	0.696026	0.917968
2010013B24Rik	2.15026	-0.711732	1.06868	-0.665989	0.505418
2010015L04Rik	240.057	0.0177985	0.121335	0.146689	0.883378	0.967351
2010015M23Rik	37.6035	-0.0989187	0.255458	-0.387221	0.698593	0.91854
2010016I18Rik	0.953721	1.35224	1.86222	0.726145	0.46775
2010106E10Rik	1.4178	3.02387	1.5053	2.00882	0.0445566
2010106G01Rik	724.487	0.0361676	0.0760737	0.475429	0.634481	0.89456
2010107E04Rik	1356.09	-0.197833	0.144889	-1.36541	0.172123	0.556293
2010107G12Rik	26.6466	-0.353083	0.292022	-1.2091	0.226625	0.620268
2010107G23Rik	338.594	-0.0664867	0.138537	-0.479921	0.631283	0.893729
2010107H07Rik	79.3728	0.036936	0.187859	0.196616	0.844128	0.956824
2010109A12Rik	3.09182	-0.137993	0.875464	-0.157622	0.874754
2010109I03Rik	1.0121	-0.18348	1.60246	-0.114499	0.908842
2010109K11Rik	177.423	0.0718277	0.122587	0.585932	0.557921	0.858242
2010110K18Rik	0.757355	-0.0534268	1.9218	-0.0278004	0.977821
2010110P09Rik	6.93268	1.01311	0.584735	1.7326	0.0831664
2010111I01Rik	533.587	0.0607197	0.0760393	0.798531	0.424563	0.783593
2010204K13Rik	31.7394	-0.061713	0.311116	-0.19836	0.842763	0.956824
2010300C02Rik	53.7595	0.161098	0.243322	0.662078	0.507922	0.831076
2010300F17Rik	0.293451	1.55385	3.14567	0.493964	0.621332
2010305A19Rik	569.923	-0.142854	0.0779414	-1.83284	0.0668259	0.363976
2010317E24Rik	1.27272	-0.372496	1.45285	-0.25639	0.79765
2010320O07Rik	0.307167	0.487623	3.12045	0.156267	0.875823
2010321M09Rik	583.673	-0.0798316	0.0850724	-0.938396	0.348041	0.735079
2200002D01Rik	24.8145	0.151912	0.404976	0.375114	0.707576	0.921654
2200002J24Rik	0
2200002K05Rik	120.709	0.185794	0.169981	1.09303	0.274381	0.670225
2210008F06Rik	5.18224	0.46289	0.677285	0.68345	0.494323
2210009G21Rik	430.809	0.0493135	0.10271	0.480124	0.631139	0.893729
2210010C04Rik	0
2210010C17Rik	0.417625	-0.824729	2.48982	-0.33124	0.740463
2210011C24Rik	1.99596	2.06162	1.32225	1.55917	0.118955
2210012G02Rik	255.149	0.0357692	0.12674	0.282226	0.777771	0.941492
2210013O21Rik	264.218	-0.128325	0.10845	-1.18326	0.236705	0.631838
2210015D19Rik	675.991	0.0129351	0.0752357	0.171927	0.863495	0.961612
2210016F16Rik	360.11	0.0243153	0.103628	0.234641	0.814487	0.952052
2210016L21Rik	1179.76	-0.0532131	0.0689919	-0.771295	0.440532	0.792858
2210018M11Rik	2244.07	-0.0423349	0.0818754	-0.517065	0.605111	0.880479
2210020M01Rik	18.474	0.183844	0.342236	0.537186	0.591139	0.875117
2210021J22Rik	114.947	0.0600195	0.161093	0.372577	0.709464	0.922221
2210403K04Rik	159.432	0.0433296	0.125172	0.346161	0.729222	0.926013
2210404J11Rik	346.27	-0.0159143	0.101669	-0.15653	0.875615	0.964652
2210404O07Rik	131.978	-0.198293	0.157609	-1.25813	0.208344	0.600864
2210404O09Rik	70.2687	0.654922	0.214971	3.04656	0.00231477	0.0509504
2210406O10Rik	39.7614	0.052156	0.255942	0.203781	0.838525	0.955415
2210407C18Rik	0.14263	0.648354	3.53381	0.183472	0.854428
2210408F21Rik	34.9153	0.109021	0.277743	0.392524	0.694671	0.9176
2210408I21Rik	269.988	-0.142871	0.112613	-1.2687	0.20455	0.596969
2210409E12Rik	0
2210411K11Rik	31.8134	-0.190385	0.28548	-0.666893	0.50484	0.829311
2210411M09Rik	0.870396	-1.47087	1.61955	-0.908199	0.363773
2210414B05Rik	0
2210415F13Rik	1.18007	2.72827	2.2687	1.20257	0.229144
2210416O15Rik	29.7408	0.219359	0.282282	0.777093	0.437104	0.791284
2210417A02Rik	0
2210417K05Rik	23.1922	-0.133814	0.32742	-0.40869	0.682767	0.913447
2210418O10Rik	0.248634	-1.52797	3.52708	-0.433209	0.664863
2300002M23Rik	0.129806	-0.794318	3.53381	-0.224777	0.822153
2300003K06Rik	0
2300005B03Rik	0.538512	-0.0622794	2.14998	-0.0289674	0.976891
2300009A05Rik	291.127	-0.196123	0.129716	-1.51194	0.130548	0.490596
2310001A20Rik	887.609	-0.0773923	0.0865329	-0.894368	0.371125	0.74851
2310001H17Rik	27.8597	-0.00427136	0.29744	-0.0143604	0.988542	0.997632
2310001H18Rik	0
2310001K24Rik	0.124317	-0.794318	3.53381	-0.224777	0.822153
2310002F09Rik	0.0886805	0.648354	3.53381	0.183472	0.854428
2310002J15Rik	8.55226	1.02756	0.761418	1.34953	0.177167
2310002L09Rik	0.875885	-1.48523	1.70949	-0.868814	0.384949
2310002L13Rik	0
2310003C23Rik	932.294	-0.0361207	0.0774626	-0.466298	0.641002	0.896747
2310003F16Rik	522.227	0.0277486	0.163639	0.169571	0.865347	0.962379
2310003H01Rik	1259.2	-0.0165069	0.0678103	-0.243428	0.807674	0.950407
2310003L06Rik	0
2310003L22Rik	771.573	-0.156634	0.0922109	-1.69865	0.0893855	0.416249
2310004I24Rik	391.367	-0.027348	0.10677	-0.25614	0.797843	0.947446
2310004N24Rik	345.399	-0.0319204	0.0930729	-0.342961	0.731628	0.926162
2310005A03Rik	0.115398	0.648354	3.53381	0.183472	0.854428
2310005G13Rik	0.115398	0.648354	3.53381	0.183472	0.854428
2310006M14Rik	0.444722	-0.106761	2.22532	-0.0479757	0.961736
2310007B03Rik	26.2898	1.76035	1.24647	1.41227	0.157872	0.5337
2310007L24Rik	1.7696	-0.588809	1.26511	-0.465423	0.641629
2310008H04Rik	195.142	0.0246025	0.132034	0.186335	0.852182	0.959349
2310008H09Rik	1159.44	-0.0327469	0.0764978	-0.428077	0.668595	0.907905
2310009B15Rik	82.3324	0.078525	0.191739	0.409541	0.682142	0.913447
2310010G23Rik	0
2310010J17Rik	52.0774	0.104956	0.226278	0.463835	0.642766	0.897811
2310010M20Rik	1.48419	0.396091	1.16723	0.339342	0.734352
2310011J03Rik	524.181	0.0116786	0.0878488	0.132939	0.894241	0.970583
2310014F06Rik	2.89131	-0.495835	0.983163	-0.504326	0.614032
2310014H01Rik	467.408	0.311653	0.0871913	3.57436	0.000351088	0.0146505
2310014L17Rik	25.3665	-0.0304719	0.318327	-0.0957249	0.923739	0.979942
2310015A10Rik	1026.84	0.171301	0.0823775	2.07946	0.0375751	0.269285
2310015B20Rik	5.87541	0.328206	0.664746	0.493731	0.621496
2310016C08Rik	402.332	-0.197444	0.106558	-1.85291	0.0638946	0.356409
2310016D23Rik	0
2310016G11Rik	2.06639	0.799675	1.27012	0.629603	0.528954
2310016M24Rik	635.216	-0.0536855	0.088437	-0.607047	0.543819	0.85129
2310021H06Rik	0
2310021P13Rik	4908.25	-0.0853128	0.0728931	-1.17038	0.241847	0.637184
2310022A10Rik	467.981	-0.0844769	0.0935055	-0.903442	0.366291	0.745499
2310022B05Rik	386.008	-0.215453	0.108052	-1.99398	0.0461543	0.299936
2310026I22Rik	3.91197	0.587386	0.872325	0.673357	0.50072
2310026L22Rik	43.5292	0.0840771	0.237901	0.353413	0.723779	0.925441
2310028H24Rik	1397.33	-0.131204	0.0698888	-1.87732	0.0604743	0.346217
2310028O11Rik	1170.31	-0.11335	0.0878337	-1.29051	0.196875	0.587362
2310030G06Rik	13.9949	0.800866	0.427406	1.87378	0.0609603	0.346885
2310030N02Rik	161.25	0.123104	0.133812	0.919977	0.357585	0.741276
2310031A07Rik	8.38688	0.0973438	0.520352	0.187073	0.851603
2310033E01Rik	2.38132	-0.653754	1.03324	-0.63272	0.526916
2310033P09Rik	232.586	0.0512785	0.11085	0.462593	0.643656	0.898011
2310034C09Rik	0
2310035C23Rik	1944.55	0.0392911	0.0674296	0.582698	0.560096	0.85951
2310035K24Rik	345.857	0.0306129	0.102639	0.298257	0.765507	0.937804
2310036O22Rik	904.018	-0.0244899	0.0795859	-0.307717	0.758298	0.936134
2310037I24Rik	376.369	0.114894	0.095289	1.20574	0.227918	0.621153
2310039H08Rik	109.636	-0.12367	0.169768	-0.728463	0.46633	0.807311
2310040G07Rik	2.08088	-0.242716	0.995106	-0.24391	0.8073
2310042D19Rik	448.82	0.0622834	0.119429	0.521511	0.602011	0.879472
2310042E22Rik	0
2310043D23Rik	24.9193	-0.240565	0.300719	-0.799966	0.42373	0.782963
2310043J07Rik	115.326	2.39151	1.00218	2.38631
2310043M15Rik	18.2577	-0.0969435	0.412433	-0.235053	0.814168	0.952014
2310044G17Rik	2429.53	-0.0074775	0.0666125	-0.112254	0.910622	0.976237
2310044H10Rik	1621.59	-0.214672	0.0705041	-3.04481	0.00232824	0.0511066
2310044K18Rik	0.492312	-0.0175099	2.41522	-0.00724979	0.994216
2310045N01Rik	718.924	-0.0435874	0.0783215	-0.55652	0.577856	0.868054
2310046A06Rik	2.37041	-0.634142	0.996421	-0.63642	0.524503
2310046K01Rik	11.8425	-0.696238	0.495784	-1.40432	0.160224
2310046O06Rik	509.82	0.118083	0.0823066	1.43467	0.15138	0.525048
2310047B19Rik	657.975	-0.0208438	0.0952396	-0.218856	0.826762	0.954928
2310047M10Rik	400.76	0.00812013	0.100721	0.0806199	0.935744	0.982681
2310050B05Rik	38.316	0.0784744	0.261686	0.29988	0.764269	0.9376
2310050C09Rik	0
2310057J16Rik	571.963	-0.243595	0.0912798	-2.66866	0.00761552	0.111174
2310057J18Rik	0.177361	1.204	3.5269	0.341376	0.732821
2310057M21Rik	365.549	-0.0382238	0.0985001	-0.388059	0.697973	0.918161
2310057N15Rik	0
2310058D17Rik	148.854	0.63898	0.149265	4.28083	1.86201e-05	0.00151456
2310061C15Rik	149.282	-0.024055	0.137413	-0.175056	0.861036	0.961039
2310061I04Rik	718.347	-0.0456447	0.0892654	-0.511338	0.609115	0.881847
2310061N02Rik	0.239715	-0.0729788	3.34551	-0.021814	0.982596
2310065F04Rik	0.412481	0.818018	2.876	0.284429	0.776081
2310067B10Rik	1396.72	-0.114036	0.0730193	-1.56172	0.118354	0.470829
2310069G16Rik	20.2475	-0.118838	0.331805	-0.358156	0.720226	0.92416
2310075C17Rik	0.129806	-0.794318	3.53381	-0.224777	0.822153
2310079F23Rik	258.288	0.0164202	0.107752	0.152389	0.87888	0.965967
2310079G19Rik	0
2310081O03Rik	0
2400001E08Rik	766.784	-0.135664	0.080058	-1.69457	0.0901577	0.418023
2400003C14Rik	3602.97	0.0386522	0.0808437	0.47811	0.632572	0.894256
2400009B08Rik	21.8159	-0.0789964	0.361386	-0.218593	0.826967	0.954928
2410001C21Rik	1412.62	0.027426	0.0612601	0.447698	0.654371	0.902139
2410002F23Rik	897.978	-0.152043	0.0684082	-2.22259	0.0262435	0.22768
2410002I01Rik	513.918	-0.0733508	0.082478	-0.889338	0.373822	0.749449
2410002O22Rik	1696	0.0665427	0.0762207	0.873027	0.382648	0.754989
2410003K15Rik	228.998	-0.0875383	0.112784	-0.776159	0.437655	0.791479
2410003L11Rik	0.226235	-0.0729791	3.41287	-0.0213835	0.98294
2410004A20Rik	5.0739	-0.779838	0.696534	-1.1196	0.262885
2410004B18Rik	486.801	-0.0223293	0.113306	-0.19707	0.843773	0.956824
2410004I01Rik	3.62376	-0.293372	0.836008	-0.350919	0.725649
2410004N09Rik	163.372	-0.0343323	0.20929	-0.164042	0.869698	0.962825
2410004P03Rik	1.26405	0.261183	1.6579	0.157538	0.874821
2410006H16Rik	441.034	-0.167266	0.163677	-1.02192	0.306817	0.701146
2410012M07Rik	0.14263	0.648354	3.53381	0.183472	0.854428
2410015M20Rik	536.492	-0.185597	0.122001	-1.52128	0.128189	0.487448
2410016O06Rik	167.86	-0.0677927	0.14794	-0.458246	0.646776	0.898545
2410017I17Rik	0
2410017P09Rik	78.4748	-0.129848	0.1906	-0.681259	0.495708	0.824927
2410018L13Rik	101.59	0.579712	0.177778	3.26087	0.00111071	0.0320109
2410018M08Rik	48.8226	0.435496	0.251134	1.73412	0.0828966	0.403626
2410019O14Rik	0.0886805	0.648354	3.53381	0.183472	0.854428
2410022L05Rik	375.918	-0.178213	0.12877	-1.38396	0.166372	0.546335
2410024N13Rik	0
2410042D21Rik	468.938	0.301552	0.0986524	3.05671	0.00223777	0.0498028
2410057H14Rik	0.150679	-0.794318	3.53381	-0.224777	0.822153
2410066E13Rik	3153.78	-0.0428972	0.0521656	-0.822328	0.41089	0.774307
2410075B13Rik	445.994	0.185032	0.100099	1.84849	0.0645316	0.358277
2410076I21Rik	29.9427	0.143575	0.303159	0.473595	0.635789	0.894892
2410080I02Rik	8.23621	-0.431017	0.529518	-0.81398	0.415656
2410089E03Rik	1734.12	0.0611957	0.0834126	0.73365	0.463162	0.805023
2410091C18Rik	481.005	0.102751	0.0863337	1.19016	0.233985	0.628852
2410114N07Rik	0
2410124H12Rik	132.127	1.09753	0.159119	6.89756	5.29035e-12	2.35479e-09
2410127L17Rik	11.1203	0.148281	0.459945	0.322388	0.747158
2410131K14Rik	2192.18	-0.10397	0.0611788	-1.69944	0.0892355	0.416249
2410133F24Rik	42.9935	0.0315092	0.246032	0.12807	0.898094	0.971778
2410137F16Rik	265.229	0.0484004	0.157291	0.307712	0.758301	0.936134
2410137M14Rik	1.96505	-0.50783	1.08093	-0.46981	0.638491
2410141K09Rik	0
2410152P15Rik	0.150679	-0.794318	3.53381	-0.224777	0.822153
2500002B13Rik	117.868	0.107117	0.167045	0.641243	0.521365	0.838345
2500003M10Rik	3822.85	0.0919787	0.0668824	1.37523	0.16906	0.551735
2500004C02Rik	164.538	0.361541	0.131442	2.75058	0.00594905	0.0956378
2510002D24Rik	413.054	0.130454	0.0836637	1.55927	0.118932	0.471446
2510003D18Rik	0
2510003E04Rik	2867.13	-0.0510687	0.059855	-0.853206	0.393545	0.763089
2510006D16Rik	1799.6	0.0308029	0.0696234	0.442422	0.658184	0.90367
2510009E07Rik	4117.14	-0.0495891	0.0642403	-0.77193	0.440156	0.792684
2510012J08Rik	772.156	-0.0350415	0.0836707	-0.418802	0.675361	0.911018
2510039O18Rik	667.283	-0.120975	0.0773535	-1.56392	0.117836	0.470158
2510046G10Rik	28.7921	-0.347302	0.288615	-1.20334	0.228844	0.621842
2510049J12Rik	145.72	0.131344	0.14289	0.919199	0.357992	0.741276
2600006K01Rik	7.37922	0.28148	0.579759	0.485512	0.627314
2610001J05Rik	593.521	0.119051	0.0791752	1.50364	0.132674	0.495103
2610002D18Rik	2.96895	0.997952	0.908665	1.09826	0.27209
2610002I17Rik	194.795	0.0788203	0.11971	0.658429	0.510262	0.832347
2610002J02Rik	259.399	-0.0254959	0.103233	-0.246974	0.804929	0.949032
2610002M06Rik	761.23	0.23732	0.0791785	2.99727	0.00272408	0.0576626
2610005L07Rik	614.984	0.105404	0.17295	0.609447	0.542228	0.850014
2610008E11Rik	1223.21	0.136024	0.0835478	1.6281	0.103504	0.443329
2610015P09Rik	573.45	-0.1136	0.105136	-1.08051	0.279916	0.676222
2610017I09Rik	7.07134	0.742348	0.559436	1.32696	0.184522
2610018G03Rik	19.8909	0.402424	0.330465	1.21775	0.223319	0.616102
2610019F03Rik	65.1462	0.0749765	0.202823	0.369665	0.711632	0.922558
2610020C07Rik	236.963	0.218348	0.122557	1.78161	0.0748128	0.384143
2610020F03Rik	0.323835	-0.762755	2.66362	-0.286361	0.774602
2610020H08Rik	89.246	-0.156485	0.20906	-0.748519	0.454147	0.800138
2610021A01Rik	1011.95	-0.0430562	0.0883698	-0.487228	0.626097	0.891393
2610021K21Rik	3.92949	0.403046	0.844909	0.477029	0.633341
2610024D14Rik	0.218487	-0.0729794	3.45432	-0.021127	0.983144
2610024G14Rik	350.487	-0.00693516	0.0877743	-0.0790113	0.937024	0.982713
2610027K06Rik	39.2479	0.11469	0.275124	0.416865	0.676777	0.91193
2610027L16Rik	287.033	0.0730312	0.110216	0.662622	0.507573	0.830769
2610028E06Rik	1.09753	-0.907422	1.70042	-0.533647	0.593586
2610028H24Rik	0.876899	-0.446328	1.58989	-0.280729	0.778918
2610029G23Rik	363.907	-0.163375	0.149084	-1.09586	0.273142	0.66883
2610029I01Rik	163.144	0.0557568	0.140926	0.395646	0.692366	0.916899
2610034B18Rik	474.836	-0.0715424	0.0961125	-0.744361	0.456658	0.802092
2610034M16Rik	12240.8	0.0185141	0.09972	0.185661	0.85271	0.959465
2610035D17Rik	218.607	0.416617	0.153439	2.7152	0.00662355	0.101663
2610035F20Rik	6.16059	0.303824	0.614604	0.494341	0.621065
2610036A22Rik	2.60564	0.14507	0.995135	0.14578	0.884095
2610037D02Rik	80.782	0.217113	0.224532	0.96696	0.333564	0.72403
2610039C10Rik	31.8532	0.0979916	0.271717	0.360639	0.718369	0.923774
2610042L04Rik	0.586423	1.59055	2.00772	0.792217	0.428234
2610044O15Rik	36.6267	0.194503	0.257036	0.756713	0.449222	0.796878
2610101N10Rik	3230.47	0.0889533	0.0639327	1.39136	0.164117	0.543195
2610109H07Rik	20.8116	-0.0646376	0.331156	-0.195188	0.845246	0.957121
2610203C20Rik	349.344	0.147166	0.128767	1.14288	0.253088	0.646845
2610203C22Rik	2.93918	0.924829	0.918304	1.00711	0.313884
2610204G07Rik	0.581863	0.481869	1.91915	0.251085	0.801748
2610204G22Rik	56.2343	-0.324996	0.213692	-1.52086	0.128296	0.487499
2610206C17Rik	8.40046	0.103894	0.52281	0.198723	0.842479
2610301B20Rik	857.578	-0.0661703	0.129968	-0.509127	0.610663	0.882351
2610301G19Rik	3086.74	-0.106704	0.0549652	-1.94129	0.0522226	0.321001
2610303G11Rik	0
2610305D13Rik	24.6031	1.20215	0.336641	3.57101	0.000355604	0.0146544
2610307P16Rik	1.65405	-1.80428	1.24056	-1.45441	0.145832
2610316D01Rik	39.6499	-0.217983	0.276489	-0.788396	0.430465	0.787238
2610318N02Rik	4.61864	-0.328831	0.728901	-0.451133	0.651893
2610507B11Rik	6072.92	-0.0895901	0.0487215	-1.83882	0.0659414	0.361197
2610507I01Rik	168.016	0.183021	0.142156	1.28746	0.197934	0.58855
2610528B01Rik	240.097	0.208777	0.122374	1.70605	0.087998	0.414242
2610528E23Rik	125.943	0.0340458	0.151291	0.225035	0.821952	0.954019
2610528J11Rik	0.586032	2.67602	2.51067	1.06586	0.286488
2700007P21Rik	967.14	0.0802472	0.0740282	1.08401	0.278361	0.674397
2700012I20Rik	24.0615	0.348537	0.343876	1.01355	0.310796	0.704602
2700016F22Rik	8.5019	-0.0311302	0.533634	-0.0583362	0.953481
2700023E23Rik	50.6654	-0.171661	0.214505	-0.800264	0.423558	0.782963
2700029M09Rik	1115.8	0.0736789	0.0887471	0.830212	0.406419	0.771252
2700033N17Rik	147.195	0.241138	0.128912	1.87055	0.061407	0.348238
2700038G22Rik	62.4173	0.137542	0.238618	0.576409	0.564339	0.861431
2700046A07Rik	8.73609	-0.421017	0.545827	-0.771336	0.440508
2700046G09Rik	137.943	-0.041734	0.137638	-0.303216	0.761725	0.936754
2700049A03Rik	803.814	0.0377518	0.078645	0.480028	0.631208	0.893729
2700050L05Rik	1174.62	0.114586	0.0986003	1.16213	0.245184	0.64045
2700060E02Rik	661.437	-0.103343	0.116916	-0.883905	0.376747	0.751432
2700062C07Rik	257.533	-0.0442283	0.106274	-0.41617	0.677286	0.912077
2700068H02Rik	2.16361	-0.215901	1.04899	-0.205818	0.836933
2700069I18Rik	11.6375	0.65193	0.448233	1.45444	0.145823
2700073G19Rik	4.01325	-0.0209005	0.741311	-0.028194	0.977507
2700078E11Rik	1306.15	0.177247	0.074483	2.37969	0.017327	0.179591
2700078K21Rik	778.654	0.0198941	0.0763718	0.26049	0.794486	0.946863
2700081L22Rik	5.46314	-0.16207	0.690829	-0.234603	0.814517
2700081O15Rik	388.654	-0.102594	0.1108	-0.92594	0.354477	0.739495
2700086A05Rik	0.0886805	0.648354	3.53381	0.183472	0.854428
2700089E24Rik	1950.96	0.0841723	0.0708259	1.18844	0.23466	0.629303
2700094K13Rik	416.128	0.000914637	0.165426	0.005529	0.995589	0.999251
2700097O09Rik	587.796	0.229906	0.111758	2.05718	0.0396689	0.278362
2810001G20Rik	337.881	0.00149204	0.121986	0.0122312	0.990241	0.997737
2810002D19Rik	190.464	0.184227	0.121688	1.51393	0.130044	0.489752
2810002N01Rik	568.395	0.0088979	0.11434	0.0778195	0.937972	0.982897
2810004N23Rik	213.383	-0.0328927	0.12603	-0.260992	0.794099	0.946823
2810006K23Rik	340.299	0.0236847	0.115287	0.205441	0.837228	0.955415
2810007J24Rik	1.27227	0.619951	1.38433	0.447834	0.654273
2810008D09Rik	727.13	0.0279041	0.109156	0.255636	0.798232	0.947483
2810008M24Rik	716.455	0.0803649	0.101393	0.792608	0.428006	0.78597
2810011L19Rik	337.971	-0.131958	0.0988441	-1.33501	0.181873	0.568882
2810021B07Rik	258.208	-0.050715	0.123499	-0.41065	0.681329	0.913271
2810021J22Rik	455.079	0.0418392	0.0935091	0.447435	0.654561	0.902232
2810025M15Rik	193.601	0.1237	0.133057	0.929676	0.352539	0.738442
2810029C07Rik	507.268	0.175028	0.0789663	2.21649	0.0266581	0.229099
2810030E01Rik	3432.51	0.323768	0.0805811	4.01792	5.87146e-05	0.00395312
2810032G03Rik	63.2377	0.0557636	0.212747	0.262112	0.793235	0.946589
2810046L04Rik	741.24	-0.0102373	0.0847456	-0.1208	0.903849	0.973942
2810055F11Rik	212.954	0.400093	0.141633	2.82487	0.00473004	0.0836911
2810055G20Rik	45.5955	0.0117765	0.224604	0.0524322	0.958184	0.987727
2810403A07Rik	2003.91	0.191902	0.0830568	2.3105	0.0208608	0.199685
2810403D21Rik	42.5817	0.7893	0.273998	2.88068	0.00396814	0.0740451
2810404F17Rik	0
2810405K02Rik	778.454	-0.106522	0.118121	-0.901808	0.367159	0.745861
2810407A14Rik	0.280628	-0.0729779	3.17093	-0.0230147	0.981639
2810407C02Rik	2861.91	0.171574	0.0631606	2.71648	0.00659807	0.101663
2810408A11Rik	29.4305	-0.232598	0.280109	-0.830383	0.406322	0.771252
2810408I11Rik	16.2439	0.0775892	0.429623	0.180598	0.856683	0.959774
2810408M09Rik	217.947	0.186727	0.118563	1.57492	0.115276	0.465538
2810410L24Rik	81.2956	-0.102917	0.178386	-0.576934	0.563984	0.861431
2810417H13Rik	31.5612	0.517397	0.283001	1.82825	0.0675123	0.365726
2810422J05Rik	568.76	0.013324	0.0932698	0.142854	0.886405	0.968308
2810422O20Rik	125.347	-0.227411	0.201498	-1.1286	0.259065	0.654255
2810425M01Rik	1.6611	-0.751389	1.22906	-0.611351	0.540967
2810428I15Rik	517.366	-0.144199	0.147194	-0.979653	0.327257	0.71914
2810429I04Rik	20.1636	0.126952	0.350011	0.362709	0.716822	0.923609
2810430I11Rik	3.25764	-0.116407	0.80797	-0.144073	0.885443
2810432D09Rik	190.589	-0.233728	0.157831	-1.48087	0.138641	0.505424
2810432L12Rik	494.257	-0.210428	0.0880301	-2.39041	0.0168297	0.176839
2810433D01Rik	4.79607	-1.22258	0.724671	-1.68708	0.0915882
2810442I21Rik	3.9481	-0.34589	0.753965	-0.458761	0.646406
2810442N19Rik	106.758	-0.074625	0.17678	-0.422136	0.672926	0.910465
2810453I06Rik	503.347	0.0716045	0.0801725	0.893131	0.371787	0.748835
2810455O05Rik	157.638	0.212689	0.129943	1.63678	0.101676	0.440692
2810459M11Rik	9.9445	0.0902499	0.4864	0.185547	0.8528
2810468N07Rik	64.0744	0.348778	0.200518	1.73939	0.081967	0.401172
2810471M01Rik	1.14474	-1.52916	1.71269	-0.892843	0.371941
2810474O19Rik	389.628	0.0402812	0.0963744	0.417965	0.675972	0.911358
2810488G03Rik	837.637	-0.0965965	0.130504	-0.740182	0.45919	0.802835
2900002K06Rik	11.0565	0.181548	0.535927	0.338755	0.734794
2900005J15Rik	8.06617	0.267904	0.684286	0.39151	0.695421
2900006K08Rik	236.442	0.0952777	0.114376	0.833023	0.404832	0.769601
2900008C10Rik	31.7684	-0.20544	0.299541	-0.685851	0.492807	0.823607
2900010J23Rik	1390.38	-0.0690668	0.0860115	-0.802995	0.421977	0.782134
2900010M23Rik	583.512	0.0316357	0.134894	0.234523	0.814579	0.952052
2900011O08Rik	1501.48	-0.0943142	0.0841356	-1.12098	0.262297	0.657824
2900026A02Rik	574.969	-0.163635	0.123274	-1.32741	0.184373	0.571953
2900041M22Rik	10.0243	0.449399	0.480806	0.93468	0.349953
2900052L18Rik	114.88	-0.0172312	0.154931	-0.111219	0.911443	0.976484
2900053A13Rik	164.541	-0.119046	0.167793	-0.709482	0.478025	0.815051
2900053O20Rik	23.9876	0.411904	0.334325	1.23205	0.217931	0.612011
2900055J20Rik	55.8104	-0.483995	0.23219	-2.08447	0.0371171	0.268517
2900056M20Rik	124.455	-0.356256	0.14051	-2.53544	0.0112305	0.141923
2900060B14Rik	0
2900064A13Rik	3288.86	0.0275575	0.0793753	0.34718	0.728456	0.925984
2900072N19Rik	33.6964	-0.0433927	0.265779	-0.163266	0.870309	0.962955
2900073G15Rik	269.352	0.198053	0.112315	1.76337	0.0778386	0.392554
2900076A07Rik	226.592	0.0024196	0.121757	0.0198724	0.984145	0.995829
2900079G21Rik	7.08558	-0.0126835	0.583898	-0.0217221	0.98267
2900089D17Rik	14.6985	-0.295545	0.402875	-0.733588	0.4632	0.805023
2900092C05Rik	0.261659	-0.0729783	3.24683	-0.0224767	0.982068
2900092E17Rik	655.673	-0.00180563	0.0929353	-0.0194289	0.984499	0.995953
2900093L17Rik	0.777097	-2.1043	1.88997	-1.11341	0.265534
2900097C17Rik	0
3000002C10Rik	163.21	0.046503	0.126082	0.368831	0.712253	0.922871
3010001F23Rik	39.6527	0.417903	0.286454	1.45888	0.144598	0.51501
3010003L10Rik	2.53797	-0.696651	0.968667	-0.719185	0.472027
3010003L21Rik	1.09984	1.61665	1.71834	0.94082	0.346797
3010026O09Rik	83.7108	0.0367496	0.198208	0.185409	0.852908	0.959465
3010027C24Rik	17.0354	-0.0829366	0.360057	-0.230343	0.817825	0.953299
3100002H09Rik	0.150822	0.648354	3.53381	0.183472	0.854428
3100003L05Rik	2.40743	-0.0107231	1.1298	-0.00949109	0.992427
3110001D03Rik	361.944	-0.0155029	0.106208	-0.145966	0.883948	0.967452
3110001I22Rik	168.379	0.00576445	0.160823	0.0358433	0.971407	0.991361
3110002H16Rik	1100.27	0.139819	0.0699706	1.99825	0.0456897	0.298787
3110003A17Rik	31.6217	0.0524949	0.305947	0.171581	0.863767	0.961715
3110004A20Rik	2.81073	-0.255613	0.92894	-0.275166	0.783188
3110007F17Rik	28.2529	-0.216711	0.300719	-0.720643	0.471129	0.810706
3110009E18Rik	36.4296	0.0120708	0.299644	0.0402839	0.967867	0.991247
3110018I06Rik	0.0886805	0.648354	3.53381	0.183472	0.854428
3110021A11Rik	5.1626	-0.656542	0.725556	-0.904881	0.365528
3110035E14Rik	23.4089	0.171	0.343243	0.498189	0.618351	0.887221
3110039M20Rik	1.15548	-1.06138	1.64925	-0.643551	0.519866
3110040N11Rik	182.473	-0.185845	0.131422	-1.4141	0.157331	0.532884
3110043A19Rik	13.1398	-0.296156	0.406936	-0.727771	0.466754	0.807689
3110043O21Rik	661.247	0.00565716	0.0820467	0.0689505	0.945029	0.984983
3110045C21Rik	8.69555	0.370674	0.513421	0.721969	0.470314
3110047P20Rik	426.214	0.171	0.10201	1.67631	0.0936766	0.426078
3110052M02Rik	305.675	0.32562	0.0961709	3.38585	0.000709583	0.0237377
3110053B16Rik	43.2672	-0.449171	0.261963	-1.71464	0.0864117	0.411302
3110056K07Rik	577.042	0.133019	0.108146	1.23	0.218699	0.612449
3110056O03Rik	1533.62	-0.0832351	0.0691059	-1.20446	0.228413	0.621473
3110057O12Rik	636.986	0.326837	0.102468	3.18964	0.00142451	0.0371259
3110062M04Rik	64.234	0.0738395	0.198858	0.371318	0.710401	0.92237
3110067C02Rik	57.635	0.529798	0.210728	2.51414	0.0119324	0.146435
3110070M22Rik	141.387	0.253782	0.188377	1.3472	0.177915	0.564314
3110079O15Rik	0.115398	0.648354	3.53381	0.183472	0.854428
3110082D06Rik	115.547	-0.14159	0.176441	-0.80248	0.422275	0.782134
3110082I17Rik	70.952	-0.485055	0.219792	-2.20688	0.0273225	0.232386
3110082J24Rik	0
3110083C13Rik	38.3264	0.274511	0.267966	1.02442	0.305636	0.700127
3110099E03Rik	0.124317	-0.794318	3.53381	-0.224777	0.822153
3200002M19Rik	296.172	-0.027963	0.0973698	-0.287183	0.773972	0.940838
3222401L13Rik	685.781	0.290929	0.0861093	3.3786	0.000728557	0.0241706
3230401D17Rik	85.4859	0.110837	0.189822	0.583899	0.559289	0.859056
3300002A11Rik	0
3300002I08Rik	72.0724	0.0300842	0.17843	0.168605	0.866107	0.962379
3425401B19Rik	14.1616	0.0247095	0.435598	0.0567254	0.954764	0.986493
3632451O06Rik	345.758	-0.17658	0.0994307	-1.77591	0.0757475	0.3868
3632454L22Rik	29.2388	0.198425	0.290934	0.682028	0.495221	0.824631
3830403N18Rik	0.346708	1.89101	2.54691	0.742472	0.457801
3830406C13Rik	337.775	0.384381	0.103593	3.71048	0.000206866	0.0101048
3830408C21Rik	49.4106	0.360376	0.222826	1.6173	0.105814	0.448011
3830417A13Rik	0
3830431G21Rik	804.272	0.0344209	0.107187	0.321129	0.748113	0.932438
3930402G23Rik	0.574114	0.352072	2.07406	0.16975	0.865207
4430402I18Rik	31.7057	-0.0241939	0.29982	-0.0806949	0.935685	0.982681
4631405J19Rik	7.81323	-0.268355	0.536133	-0.500538	0.616696
4631405K08Rik	0.443402	2.28083	3.22783	0.706614	0.479807
4632404H12Rik	629.996	0.020437	0.0770027	0.265407	0.790696	0.946279
4632411B12Rik	3651.16	-0.0140074	0.0486674	-0.287819	0.773485	0.940558
4632411P08Rik	9.46299	0.616527	0.489974	1.25829	0.208289
4632415K11Rik	1138.87	-0.213627	0.102428	-2.08562	0.0370131	0.268379
4632415L05Rik	648.152	-0.03294	0.0780366	-0.422109	0.672945	0.910465
4632419I22Rik	274.684	-0.0621359	0.110253	-0.563573	0.573045	0.865514
4632427E13Rik	214.81	0.33867	0.160764	2.10663	0.0351499	0.260468
4632428C04Rik	28.2225	-0.230245	0.289335	-0.795773	0.426164	0.784565
4632428N05Rik	59.8594	0.312493	0.229593	1.36107	0.17349	0.55801
4632433K11Rik	8.14116	0.335859	0.558256	0.601622	0.547426
4632434I11Rik	52.2914	0.0759309	0.225464	0.336777	0.736285	0.928118
4731417B20Rik	0
4731419I09Rik	12.8094	-0.243846	0.425125	-0.573587	0.566248	0.861944
4732414G09Rik	18.5645	-0.156668	0.352545	-0.444392	0.656759	0.903351
4732415M23Rik	22.1283	-0.420709	0.324341	-1.29712	0.19459	0.583917
4732418A04Rik	14.6854	0.386384	0.406191	0.951237	0.341484	0.729689
4732418C07Rik	994.131	0.118341	0.0779764	1.51765	0.129102	0.488801
4732419C18Rik	3.42255	0.961761	0.883288	1.08884	0.276223
4732440D04Rik	40.2545	-0.419859	0.252767	-1.66105	0.0967037	0.431944
4732444A12Rik	4.34099	0.219298	0.712035	0.307988	0.758091
4732447D17Rik	17.5586	0.346759	0.37781	0.917815	0.358716	0.741276
4732456N10Rik	0.6564	1.84253	2.51294	0.733215	0.463427
4732463B04Rik	2.95291	-0.0922658	0.845386	-0.109141	0.913091
4732465J04Rik	0
4732471D19Rik	420.053	0.0845934	0.0890043	0.950442	0.341888	0.730056
4732471J01Rik	4.22765	-0.786621	0.755141	-1.04169	0.297556
4732487G21Rik	189.304	0.021758	0.118322	0.183888	0.854101	0.959465
4732490B19Rik	0.124317	-0.794318	3.53381	-0.224777	0.822153
4732491K20Rik	104.784	0.00722184	0.164353	0.0439411	0.964951	0.990094
4831426I19Rik	3828.81	0.0245298	0.069172	0.35462	0.722874	0.925316
4831440E17Rik	80.9746	0.481956	0.170115	2.83312	0.00460958	0.0821736
4832428D23Rik	0
4833403I15Rik	1.07868	-0.309089	1.46832	-0.210505	0.833273
4833407H14Rik	0.549715	-0.76255	2.31872	-0.328867	0.742256
4833412C05Rik	1.2268	0.0222478	1.33501	0.0166649	0.986704
4833413D08Rik	0.412338	-0.768421	2.48962	-0.30865	0.757588
4833413E03Rik	0.631908	-1.74827	1.97251	-0.886317	0.375447
4833417C18Rik	31.1699	0.127819	0.290679	0.439726	0.660136	0.904413
4833418N02Rik	53.1769	0.40184	0.223801	1.79553	0.0725699	0.378905
4833418N17Rik	0.14263	0.648354	3.53381	0.183472	0.854428
4833420G17Rik	1258.53	0.0746449	0.085878	0.869197	0.384739	0.756596
4833422C13Rik	181.173	-0.189909	0.150207	-1.26432	0.206116	0.599026
4833422F24Rik	0
4833422M21Rik	6.37951	0.229684	0.628096	0.365683	0.714601
4833423E24Rik	3.09781	0.986694	0.9174	1.07553	0.282136
4833424O15Rik	469.325	0.202177	0.088698	2.27939	0.0226439	0.210224
4833427G06Rik	0.511795	-0.168316	2.16281	-0.0778228	0.937969
4833428L15Rik	46.5885	-0.458375	0.240163	-1.9086	0.0563136	0.333717
4833439L19Rik	2932.49	-0.0704434	0.0564786	-1.24726	0.212303	0.60597
4833442J19Rik	76.2707	0.195091	0.177071	1.10177	0.270563	0.666319
4921501E09Rik	0
4921504A21Rik	216.652	0.279774	0.109774	2.54865	0.0108141	0.138518
4921504E06Rik	0
4921507G05Rik	14.806	0.678789	0.391864	1.73221	0.083237	0.404719
4921507L20Rik	34.3689	-0.0250107	0.264402	-0.0945935	0.924638	0.979987
4921507P07Rik	19.4013	0.170334	0.358673	0.4749	0.634858	0.89456
4921508A21Rik	0
4921508D12Rik	0.0886805	0.648354	3.53381	0.183472	0.854428
4921508M14Rik	0
4921509A06Rik	0
4921509C19Rik	0.14263	0.648354	3.53381	0.183472	0.854428
4921510H08Rik	0.124317	-0.794318	3.53381	-0.224777	0.822153
4921511C20Rik	0
4921511H03Rik	1.27405	-1.04459	1.68059	-0.621563	0.534229
4921511M17Rik	0
4921513D11Rik	24.246	0.013826	0.309672	0.0446474	0.964388	0.990026
4921513D23Rik	2972.99	-0.0516731	0.0564879	-0.914764	0.360316	0.741751
4921513I03Rik	0
4921514A10Rik	29.95	0.0846326	0.306863	0.275799	0.782702	0.942598
4921515J06Rik	14.8295	-0.248095	0.411753	-0.602534	0.546819	0.852011
4921517D21Rik	0.598974	-0.644715	2.04344	-0.315504	0.752379
4921517D22Rik	0.212998	-0.0729795	3.485	-0.020941	0.983293
4921517L17Rik	374.594	-0.0380728	0.0872004	-0.436613	0.662392	0.905983
4921518J05Rik	9.89747	0.069094	0.492483	0.140297	0.888425
4921518K17Rik	0
4921522H14Rik	0.110838	-0.794318	3.53381	-0.224777	0.822153
4921522P10Rik	5.71212	0.354595	0.646764	0.54826	0.583514
4921523A10Rik	3.30479	0.252896	0.858121	0.294709	0.768216
4921524J17Rik	141.899	-0.0122079	0.165503	-0.0737624	0.941199	0.983937
4921524L21Rik	0
4921525B02Rik	13.3071	0.0161768	0.457289	0.0353754	0.97178	0.991519
4921528I01Rik	0.110838	-0.794318	3.53381	-0.224777	0.822153
4921528I07Rik	0
4921528O07Rik	0.124317	-0.794318	3.53381	-0.224777	0.822153
4921530D09Rik	14.1685	0.040117	0.425238	0.0943402	0.924839	0.979987
4921530L18Rik	20.195	0.202848	0.365017	0.555722	0.578401	0.868213
4921530L21Rik	0
4921531C22Rik	141.337	0.366506	0.157981	2.31994	0.0203441	0.1965
4921534H16Rik	0.248634	-1.52797	3.52708	-0.433209	0.664863
4921536K21Rik	4.7216	0.754175	0.705879	1.06842	0.285332
4921539E11Rik	0.272436	-0.0729781	3.20255	-0.0227875	0.98182
4922501C03Rik	887.798	-0.0188352	0.0902881	-0.208612	0.834751	0.955415
4922501L14Rik	134.918	-0.288906	0.157895	-1.82974	0.067289	0.365394
4922502B01Rik	80.624	-0.192039	0.18074	-1.06251	0.288004	0.684409
4922502D21Rik	0.802822	-3.18607	2.26933	-1.40397	0.160329
4922505E12Rik	0.372497	-0.720156	2.93615	-0.245272	0.806245
4922505G16Rik	21.7236	0.0482592	0.33122	0.145701	0.884157	0.967477
4930401G09Rik	1.20049	1.16255	1.46507	0.793515	0.427478
4930401O10Rik	0.725421	0.0171757	1.93344	0.0088835	0.992912
4930401O12Rik	0
4930402F06Rik	0.698396	0.675408	2.01661	0.334922	0.737684
4930402H24Rik	3633.81	0.0701556	0.0825832	0.849514	0.395595	0.764047
4930402K13Rik	0.150822	0.648354	3.53381	0.183472	0.854428
4930403D09Rik	0
4930403L05Rik	0
4930403N07Rik	8.06211	-0.296745	0.540534	-0.548985	0.583016
4930403O15Rik	0.124317	-0.794318	3.53381	-0.224777	0.822153
4930404A10Rik	0.328395	0.585857	2.64419	0.221564	0.824653
4930404H21Rik	1.11191	-1.89831	1.49235	-1.27202	0.203365
4930404H24Rik	0.536512	-2.56338	2.24109	-1.14381	0.252702
4930404I05Rik	52.2299	0.179685	0.228612	0.785983	0.431877	0.788519
4930404N11Rik	18.3591	0.259839	0.37133	0.699752	0.484082	0.818415
4930405A21Rik	386.219	0.133841	0.0900212	1.48677	0.137076	0.503094
4930405D11Rik	0
4930405H06Rik	0.274996	-1.55378	3.19673	-0.486052	0.62693
4930405O22Rik	0.390393	-0.825422	2.53627	-0.325448	0.744842
4930405P13Rik	6.7917	0.390076	0.616315	0.632917	0.526788
4930406D18Rik	0.235155	-1.48118	3.36098	-0.4407	0.65943
4930407G08Rik	1.65598	-0.232032	1.17317	-0.197781	0.843216
4930407I10Rik	0.110838	-0.794318	3.53381	-0.224777	0.822153
4930408F14Rik	0
4930408O17Rik	0.275139	-0.072978	3.19184	-0.0228639	0.981759
4930412B13Rik	0.150822	0.648354	3.53381	0.183472	0.854428
4930412C18Rik	50.79	-0.140413	0.224696	-0.624901	0.532036	0.844047
4930412D23Rik	0
4930412F09Rik	0
4930412F15Rik	248.436	-0.0961907	0.152496	-0.630774	0.528189	0.841991
4930412L05Rik	46.9278	0.0503797	0.258943	0.194559	0.845738	0.957273
4930412M03Rik	8.12976	0.0546193	0.519026	0.105234	0.91619
4930412O13Rik	0
4930415F15Rik	18.3941	0.0960522	0.364086	0.263817	0.791921	0.946279
4930415H17Rik	0
4930415L06Rik	0
4930415O20Rik	7.46041	0.343607	0.552958	0.621397	0.534338
4930417G10Rik	68.7224	0.0622184	0.261533	0.237899	0.811959	0.951457
4930417H01Rik	3.0618	0.706012	0.9146	0.771936	0.440152
4930417O22Rik	0
4930418C01Rik	0
4930419G24Rik	10.7285	-0.207199	0.479459	-0.432151	0.665632
4930420K17Rik	305.614	0.164465	0.132871	1.23778	0.215799	0.609331
4930421P07Rik	0
4930422G04Rik	468.473	0.10854	0.0979459	1.10816	0.267792	0.663229
4930423M02Rik	0
4930423O20Rik	0.14263	0.648354	3.53381	0.183472	0.854428
4930425F17Rik	3.36898	-0.331317	0.85141	-0.389139	0.697173
4930426D05Rik	4.94413	0.376748	0.674138	0.558859	0.576258
4930426I24Rik	12.4286	0.734129	0.483563	1.51817	0.128972
4930426L09Rik	9.52026	-0.197974	0.517483	-0.382571	0.702038
4930427A07Rik	44.9359	-0.346048	0.22508	-1.53745	0.124184	0.478806
4930428D18Rik	0
4930428E23Rik	1.47116	0.368147	1.18256	0.311313	0.755563
4930428N03Rik	0.124317	-0.794318	3.53381	-0.224777	0.822153
4930429B21Rik	22.1135	-0.00523534	0.325109	-0.0161033	0.987152	0.996937
4930429F24Rik	18.1274	0.303216	0.381714	0.794352	0.42699	0.784824
4930430A15Rik	0
4930430D24Rik	0.150679	-0.794318	3.53381	-0.224777	0.822153
4930430E12Rik	0.439233	-0.102193	2.23252	-0.0457748	0.96349
4930430F08Rik	555.989	-0.0800896	0.100195	-0.799337	0.424095	0.783185
4930430J20Rik	0.434673	-1.26689	2.42682	-0.522038	0.601644
4930430O22Rik	24.9093	-0.249834	0.315959	-0.790714	0.429111	0.786429
4930431F12Rik	0
4930431P03Rik	0.212998	-0.0729795	3.485	-0.020941	0.983293
4930432B10Rik	15.2559	0.253722	0.402512	0.630346	0.528468	0.842101
4930432E11Rik	0
4930432K09Rik	0
4930432K21Rik	52.5652	0.000925733	0.238361	0.00388375	0.996901	0.999326
4930432L08Rik	1.5144	-0.567396	1.16597	-0.486629	0.626521
4930432M17Rik	0
4930433I11Rik	0.124317	-0.794318	3.53381	-0.224777	0.822153
4930433N12Rik	0.115398	0.648354	3.53381	0.183472	0.854428
4930435E12Rik	0
4930435H24Rik	0
4930438A08Rik	0
4930439A04Rik	0.254123	-1.54758	3.27812	-0.472093	0.636861
4930440I19Rik	1.42111	1.43988	1.29687	1.11027	0.266882
4930441J16Rik	0
4930441O14Rik	26.091	0.172988	0.317333	0.545131	0.585663	0.871915
4930442H23Rik	3.81223	-0.271612	0.762762	-0.356091	0.721772
4930442J19Rik	0
4930442L01Rik	0
4930443B20Rik	0.572943	1.59035	2.01864	0.787834	0.430794
4930443G12Rik	1.93678	-1.11807	1.22553	-0.912315	0.361603
4930443O20Rik	1.16406	0.348838	1.46478	0.23815	0.811765
4930444A02Rik	546.932	0.0331772	0.0802661	0.41334	0.679358	0.912675
4930444E06Rik	0.110838	-0.794318	3.53381	-0.224777	0.822153
4930444G20Rik	6.176	0.855877	0.67528	1.26744	0.204997
4930444M15Rik	0.431306	-0.849262	2.47065	-0.343741	0.731041
4930444P10Rik	6.1994	-0.331241	0.600653	-0.551469	0.581312
4930445B16Rik	0
4930445N08Rik	0
4930447A16Rik	0.444308	1.08159	2.41004	0.448787	0.653585
4930447C04Rik	1290.23	0.819333	0.153953	5.32198	1.02646e-07	1.62852e-05
4930447F04Rik	0
4930447M23Rik	19.5431	0.0736201	0.354408	0.207727	0.835442	0.955415
4930448D08Rik	0.115398	0.648354	3.53381	0.183472	0.854428
4930448E22Rik	3.16903	0.214768	0.981449	0.218828	0.826784
4930448H16Rik	0.720588	-1.07502	1.79173	-0.599991	0.548512
4930448K12Rik	0
4930448K20Rik	0.221675	-1.43733	3.53058	-0.407109	0.683928
4930448N21Rik	0.905677	-2.43625	1.69427	-1.43793	0.150453
4930449A18Rik	0
4930449E01Rik	0.390324	2.02532	2.84744	0.711278	0.476912
4930449I24Rik	0
4930451C15Rik	1.84276	0.00346196	1.15196	0.00300529	0.997602
4930451E10Rik	8.83099	0.322227	0.490671	0.656706	0.51137
4930451G09Rik	220.631	-0.0202699	0.121413	-0.166949	0.86741	0.962527
4930451I11Rik	2.03499	0.522265	1.31427	0.397382	0.691086
4930452B06Rik	60.2787	-0.177575	0.241762	-0.734505	0.462641	0.804663
4930452L02Rik	1.31896	-0.874777	1.31753	-0.66395	0.506722
4930453H23Rik	0.0886805	0.648354	3.53381	0.183472	0.854428
4930453N24Rik	740.521	0.223733	0.0828282	2.70117	0.00690969	0.104949
4930453O03Rik	0.0886805	0.648354	3.53381	0.183472	0.854428
4930455B14Rik	0.218487	-0.0729794	3.45432	-0.021127	0.983144
4930455C21Rik	359.803	-0.16829	0.0964265	-1.74527	0.0809381	0.399361
4930455D15Rik	0.301643	1.56912	3.51326	0.446627	0.655144
4930455F23Rik	772.891	-0.0269747	0.0925154	-0.29157	0.770616	0.939719
4930455G09Rik	4.09369	-0.751733	0.766764	-0.980397	0.32689
4930455H04Rik	0.124317	-0.794318	3.53381	-0.224777	0.822153
4930456L15Rik	0
4930457A20Rik	0.385976	-0.763613	2.53517	-0.301208	0.763256
4930458D05Rik	40.9424	0.150152	0.25969	0.578199	0.56313	0.861431
4930458L03Rik	0
4930461C15Rik	5.88452	0.919223	0.701433	1.31049	0.190029
4930461G14Rik	1.23992	-0.0656753	1.31213	-0.0500525	0.960081
4930463O16Rik	0.35034	0.592156	2.59443	0.228241	0.819459
4930465A12Rik	0.124317	-0.794318	3.53381	-0.224777	0.822153
4930465K10Rik	50.9298	0.105474	0.219048	0.48151	0.630154	0.893018
4930465M20Rik	0
4930466I24Rik	0
4930467D21Rik	0.616559	1.67636	1.99684	0.83951	0.401183
4930467E23Rik	23.2926	0.825233	0.438697	1.8811	0.0599582	0.345089
4930467K11Rik	1.05838	0.906171	1.46658	0.617881	0.536654
4930468A15Rik	0.110838	-0.794318	3.53381	-0.224777	0.822153
4930469B13Rik	0
4930469G21Rik	2.68542	-0.140563	0.977193	-0.143844	0.885624
4930469K13Rik	0
4930470G03Rik	8.79799	0.681408	0.502601	1.35576	0.175175
4930470P17Rik	0
4930471C04Rik	3.80286	0.23381	0.759743	0.307748	0.758274
4930471C06Rik	0
4930471I20Rik	4.49202	0.41615	0.74664	0.557363	0.57728
4930471M09Rik	1.84948	1.24068	1.21545	1.02076	0.307367
4930471M23Rik	550.172	-0.0921758	0.103926	-0.886938	0.375113	0.750319
4930473A02Rik	34.607	-0.181987	0.301127	-0.604354	0.545608	0.852011
4930473A06Rik	149.83	0.147172	0.14708	1.00063	0.317008	0.710018
4930473D10Rik	0.498257	1.24923	2.35413	0.530655	0.595658
4930474H06Rik	0
4930474N05Rik	0
4930477E14Rik	0
4930478K11Rik	2.71248	0.600109	1.01999	0.588349	0.556298
4930479D17Rik	9.71879	1.44006	0.56314	2.55719	0.0105521
4930479M11Rik	0.546882	0.281285	2.09322	0.134379	0.893103
4930480E11Rik	0
4930480G23Rik	0.14263	0.648354	3.53381	0.183472	0.854428
4930480K15Rik	0.355112	0.682759	2.98449	0.228769	0.819048
4930480K23Rik	335.274	-0.00656429	0.11345	-0.0578608	0.953859	0.986488
4930481A15Rik	194.825	0.149962	0.190151	0.788648	0.430318	0.787094
4930481B07Rik	48.3772	0.0970797	0.232943	0.416753	0.676859	0.911964
4930483C13Rik	1.14626	-1.93346	1.51227	-1.27852	0.201066
4930483J18Rik	1.44984	-0.64367	1.34523	-0.478483	0.632307
4930483K19Rik	12.3215	-0.299517	0.446037	-0.671507	0.501898
4930485B16Rik	148.835	0.130372	0.154609	0.843241	0.399094	0.766139
4930486F22Rik	0.590054	0.498128	1.91521	0.260091	0.794794
4930486I03Rik	0
4930486L24Rik	0.493482	-1.42819	2.1283	-0.671047	0.502191
4930500F10Rik	23.8297	0.268835	0.319694	0.840914	0.400396	0.767182
4930500J02Rik	2.35253	0.426227	0.991135	0.430039	0.667167
4930500M09Rik	1.79804	-0.704557	1.0874	-0.647931	0.51703
4930502E09Rik	0.680592	1.86111	1.90237	0.978311	0.327921
4930502E18Rik	1.93309	1.06248	1.09475	0.970526	0.331784
4930503B20Rik	0.235155	-1.48118	3.36098	-0.4407	0.65943
4930503E14Rik	0
4930503H13Rik	0
4930503L19Rik	294.934	0.0646777	0.106002	0.610156	0.541758	0.849527
4930504O13Rik	0
4930505A04Rik	2.14274	-0.203929	1.03154	-0.197695	0.843284
4930505H01Rik	0.150822	0.648354	3.53381	0.183472	0.854428
4930505K14Rik	0
4930505N22Rik	5.6296	-0.373343	0.658411	-0.567035	0.57069
4930505O20Rik	0.150679	-0.794318	3.53381	-0.224777	0.822153
4930506C21Rik	51.9612	0.0620836	0.221442	0.28036	0.779201	0.941492
4930506M07Rik	623.826	-0.154287	0.10451	-1.47629	0.139867	0.507634
4930507D10Rik	0.502101	-1.30959	2.33619	-0.560567	0.575093
4930509E16Rik	0.675316	-2.02355	1.9376	-1.04436	0.29632
4930509G22Rik	14.1077	-0.0636407	0.403186	-0.157845	0.874579	0.964525
4930509K18Rik	0
4930510E17Rik	0.0886805	0.648354	3.53381	0.183472	0.854428
4930511A02Rik	0.248634	-1.52797	3.52708	-0.433209	0.664863
4930511F01Rik	1.89415	0.64826	1.08156	0.599377	0.548921
4930511I11Rik	0.457546	1.17438	2.1578	0.544248	0.586271
4930511M06Rik	2.6956	0.786777	0.908588	0.865934	0.386526
4930511M11Rik	0.345992	-1.97565	2.93484	-0.67317	0.500839
4930511O05Rik	0
4930512B01Rik	15.3702	-0.148379	0.432794	-0.34284	0.731719	0.926162
4930512H18Rik	10.0576	0.743533	0.489174	1.51998	0.128517
4930512M02Rik	0.115398	0.648354	3.53381	0.183472	0.854428
4930513N10Rik	42.6635	-0.238489	0.238294	-1.00082	0.316913	0.710018
4930513O06Rik	0
4930515B02Rik	0.399036	-0.156327	2.91718	-0.0535886	0.957263
4930515G13Rik	0
4930515L19Rik	0
4930516K23Rik	0
4930517E11Rik	0
4930517O19Rik	1.50197	-0.322225	1.27175	-0.253372	0.799981
4930518I15Rik	70.5663	0.105131	0.217979	0.482301	0.629592	0.892874
4930519A11Rik	0.356041	-0.767607	2.59199	-0.296146	0.767119
4930519D14Rik	0
4930519F09Rik	31.8899	-0.0971094	0.285852	-0.33972	0.734068	0.927219
4930519F16Rik	1.73735	0.383725	1.17937	0.325365	0.744905
4930519G04Rik	0.493838	-1.36379	2.35341	-0.579495	0.562255
4930520K10Rik	16.5729	-0.281874	0.363727	-0.774959	0.438364	0.791869
4930520O04Rik	5.60568	-0.20511	0.786132	-0.260911	0.794161
4930521A18Rik	0
4930521C21Rik	14.894	-0.506108	0.411458	-1.23004	0.218683	0.612449
4930522H14Rik	0.150822	0.648354	3.53381	0.183472	0.854428
4930522L14Rik	31.417	0.166771	0.327974	0.50849	0.61111	0.882351
4930522N08Rik	0.383929	-2.10013	2.85076	-0.736693	0.461309
4930522O17Rik	0.150822	0.648354	3.53381	0.183472	0.854428
4930523C07Rik	14.7966	-0.31551	0.4177	-0.755349	0.450039	0.797045
4930524B15Rik	0.549858	0.451587	2.31756	0.194855	0.845507
4930524E20Rik	0
4930524J08Rik	11.2669	-0.16059	0.487738	-0.329254	0.741963
4930524L23Rik	23.4614	0.162603	0.347573	0.467823	0.639911	0.89626
4930524N10Rik	0
4930524O07Rik	6.63693	0.229548	0.570973	0.40203	0.687662
4930525F21Rik	3.39007	0.769258	0.875752	0.878397	0.379728
4930525G20Rik	135.21	-0.248767	0.13684	-1.81794	0.0690737	0.36916
4930525M21Rik	0
4930526A20Rik	224.896	-0.0294835	0.127988	-0.230361	0.817811	0.953299
4930526D03Rik	0.58598	-1.62345	2.58048	-0.629128	0.529265
4930526F13Rik	6.51839	0.0445629	0.566015	0.0787309	0.937247
4930526L06Rik	18.545	0.284225	0.360819	0.787721	0.43086	0.787779
4930527A07Rik	0.235155	-1.48118	3.36098	-0.4407	0.65943
4930527B05Rik	0.631002	-0.310794	2.01706	-0.154083	0.877544
4930527E20Rik	0.396026	0.716965	2.52294	0.284178	0.776274
4930527J03Rik	0.212998	-0.0729795	3.485	-0.020941	0.983293
4930528D03Rik	0
4930528F23Rik	0.736889	1.9215	1.74877	1.09877	0.271867
4930528G23Rik	0
4930528P14Rik	0
4930529C04Rik	0.110838	-0.794318	3.53381	-0.224777	0.822153
4930529F22Rik	0
4930529I22Rik	0
4930529M08Rik	717.447	-0.0324383	0.0891379	-0.363912	0.715924	0.923447
4930532G15Rik	1.57161	0.132771	1.46811	0.0904365	0.92794
4930533B01Rik	7.07519	0.546975	0.59707	0.916098	0.359615
4930533K18Rik	0.310355	-0.718624	3.11419	-0.230758	0.817503
4930533L02Rik	0.254123	-1.54758	3.27812	-0.472093	0.636861
4930534B04Rik	99.1749	-0.226831	0.165402	-1.3714	0.170251	0.5537
4930534D22Rik	38.8017	0.587704	0.284644	2.0647	0.0389515	0.275324
4930535C22Rik	0
4930538E20Rik	1.23905	-0.126011	1.312	-0.0960445	0.923485
4930538K18Rik	12.649	0.0855518	0.457746	0.186898	0.851741	0.959247
4930539E08Rik	15.5782	0.116433	0.385534	0.302004	0.762649	0.936888
4930539J05Rik	42.873	0.197926	0.243099	0.814176	0.415544	0.777974
4930540M05Rik	0.235155	-1.48118	3.36098	-0.4407	0.65943
4930542C12Rik	0
4930542C16Rik	0.0886805	0.648354	3.53381	0.183472	0.854428
4930542H20Rik	0.976615	-1.667	1.65724	-1.00589	0.314468
4930542N07Rik	0
4930544D05Rik	1.08783	-1.45666	1.71768	-0.84804	0.396416
4930544G11Rik	0
4930544I03Rik	1.03592	-1.107	1.58064	-0.700348	0.48371
4930544L04Rik	0
4930544M13Rik	0
4930544O15Rik	4.06924	-0.560663	0.735906	-0.761868	0.446139
4930545L23Rik	0.129806	-0.794318	3.53381	-0.224777	0.822153
4930546C10Rik	0
4930546G22Rik	0.275139	-0.072978	3.19184	-0.0228639	0.981759
4930547C10Rik	0.240644	-1.48511	3.33343	-0.44552	0.655944
4930547E08Rik	3.16731	-0.137927	0.838574	-0.164478	0.869355
4930547M16Rik	43.1307	-0.0200437	0.25857	-0.0775177	0.938212	0.982897
4930547N16Rik	5.60587	-0.261029	0.612298	-0.42631	0.669882
4930548G14Rik	0
4930548H24Rik	0.656435	0.66079	2.00058	0.3303	0.741174
4930548K13Rik	0
4930549C01Rik	0
4930550C14Rik	2.81642	-0.508961	0.857709	-0.593396	0.552916
4930550C17Rik	0
4930550G17Rik	26.8748	0.131996	0.289055	0.456648	0.647924	0.898981
4930550L24Rik	5.86717	1.06345	0.622722	1.70775	0.0876825
4930551L18Rik	0.733197	-1.15096	1.79584	-0.640901	0.521587
4930551O13Rik	63.1766	0.0923312	0.227204	0.40638	0.684463	0.914175
4930552N02Rik	0
4930552P12Rik	1.93797	-0.468389	1.09767	-0.42671	0.66959
4930553J12Rik	0
4930553M12Rik	0
4930554G24Rik	0
4930554H23Rik	18.9818	-0.783202	0.349445	-2.24128	0.0250082	0.222844
4930555B11Rik	0.0886805	0.648354	3.53381	0.183472	0.854428
4930555B12Rik	0
4930555F03Rik	0.603534	0.464207	2.05992	0.225352	0.821706
4930555G01Rik	0
4930555I21Rik	8.04881	0.15298	0.591316	0.25871	0.795859
4930555J06Rik	12.6153	0.502719	0.441909	1.13761	0.255285	0.649211
4930555K19Rik	4.69055	0.0462306	0.75503	0.0612301	0.951176
4930555O08Rik	0
4930556G01Rik	0.129806	-0.794318	3.53381	-0.224777	0.822153
4930556I23Rik	0.239502	1.30759	3.33113	0.392536	0.694662
4930556J24Rik	4.11325	-0.292128	0.74205	-0.393677	0.693819
4930556L07Rik	0.14263	0.648354	3.53381	0.183472	0.854428
4930556M19Rik	19.4797	0.251786	0.375049	0.67134	0.502004	0.828428
4930556N08Rik	6.43756	0.280131	0.59954	0.467244	0.640325
4930557A04Rik	0
4930557C09Rik	0.474657	-0.0956466	2.19228	-0.0436288	0.9652
4930557F10Rik	0.14263	0.648354	3.53381	0.183472	0.854428
4930558G05Rik	0
4930558J18Rik	1.2889	-0.371024	1.31773	-0.281563	0.778279
4930558J22Rik	0.204078	1.30198	3.52394	0.369467	0.71178
4930558K02Rik	1.8072	0.574276	1.23122	0.466428	0.640909
4930562A09Rik	0
4930562C15Rik	135.27	-0.259471	0.178273	-1.45547	0.14554	0.516302
4930562D21Rik	0
4930562F07Rik	0.218487	-0.0729794	3.45432	-0.021127	0.983144
4930563D23Rik	1.9668	1.02527	1.15728	0.885931	0.375655
4930563E18Rik	10.1159	0.33021	0.537183	0.614707	0.538748
4930563E22Rik	131.529	0.281269	0.147235	1.91034	0.0560893	0.333127
4930563I02Rik	1.2115	-2.1023	1.66055	-1.26603	0.205503
4930564B18Rik	1.94934	0.0815721	1.15483	0.0706358	0.943688
4930564D02Rik	0
4930564G21Rik	0.462106	2.3072	2.32247	0.993421	0.320505
4930564K09Rik	0.14263	0.648354	3.53381	0.183472	0.854428
4930565N06Rik	107.136	0.258229	0.176069	1.46663	0.142475	0.511948
4930566F21Rik	0.150822	0.648354	3.53381	0.183472	0.854428
4930566N20Rik	0.709869	0.791223	1.97988	0.399631	0.689428
4930567H17Rik	0
4930568D16Rik	0.693	-1.19421	1.81914	-0.656471	0.511521
4930568K20Rik	0.760429	-1.14396	1.78141	-0.642169	0.520763
4930569F06Rik	0
4930570D08Rik	0
4930570G19Rik	403.659	0.342048	0.0982602	3.48104	0.000499464	0.0185264
4930570N18Rik	1.66189	0.58544	1.19932	0.488143	0.625449
4930570N19Rik	4.01594	0.309668	0.75585	0.409695	0.68203
4930571K23Rik	0.678505	-2.94638	2.42026	-1.21738	0.22346
4930571N24Rik	0.110838	-0.794318	3.53381	-0.224777	0.822153
4930572J05Rik	760.417	-0.125502	0.0900846	-1.39316	0.163571	0.542703
4930572O03Rik	0
4930577H14Rik	0
4930577N17Rik	12.1595	0.157179	0.434595	0.361667	0.717601
4930578C19Rik	8.30308	-0.245547	0.533966	-0.459856	0.64562
4930578G10Rik	0.150822	0.648354	3.53381	0.183472	0.854428
4930578I06Rik	0.931189	-0.252423	1.74492	-0.144662	0.884978
4930578I07Rik	0.509873	-0.647036	2.7092	-0.238829	0.811238
4930578M01Rik	36.6172	-0.0174877	0.249015	-0.0702276	0.944013	0.984817
4930578N16Rik	335.263	0.0415831	0.0945604	0.439751	0.660117	0.904413
4930579C12Rik	0
4930579C15Rik	10.8283	0.604129	0.492004	1.2279	0.219486
4930579D09Rik	0
4930579F01Rik	0.110838	-0.794318	3.53381	-0.224777	0.822153
4930579G18Rik	141.13	0.0605837	0.157036	0.385796	0.699648	0.919249
4930579G22Rik	51.2129	0.172825	0.24984	0.691743	0.489099	0.821694
4930579G24Rik	184.801	-0.00302692	0.149619	-0.0202308	0.983859	0.995665
4930579J09Rik	15.8463	-0.0155513	0.426221	-0.0364865	0.970894	0.991361
4930579K19Rik	23.0246	-0.136625	0.396561	-0.344525	0.730451	0.926146
4930579M01Rik	0
4930579O11Rik	0.115398	0.648354	3.53381	0.183472	0.854428
4930580A09Rik	4.94569	0.770604	0.761625	1.01179	0.311639
4930581F22Rik	476.822	0.271567	0.0886687	3.06271	0.0021934	0.0494259
4930583H14Rik	19398.3	-0.0440836	0.071699	-0.614842	0.538659	0.847859
4930583I09Rik	0
4930583K01Rik	0.514853	-0.0179941	2.39373	-0.00751719	0.994002
4930583P06Rik	0
4930584F24Rik	0
4930586N03Rik	0.129806	-0.794318	3.53381	-0.224777	0.822153
4930587A21Rik	0
4930588K23Rik	0.110838	-0.794318	3.53381	-0.224777	0.822153
4930588N13Rik	6.82425	-0.342782	0.597324	-0.573863	0.566061
4930589L23Rik	0
4930589P08Rik	0.747305	-0.988648	1.78603	-0.553545	0.57989
4930590J08Rik	7.33181	-0.0380821	0.577462	-0.0659473	0.94742
4930591A17Rik	0
4930593A02Rik	17.0224	0.519864	0.388248	1.339	0.180571	0.56749
4930593C16Rik	0.372497	-0.720156	2.93615	-0.245272	0.806245
4930594C11Rik	22.206	0.257521	0.328248	0.78453	0.432729	0.788607
4930594M22Rik	19.4427	-0.0818004	0.378664	-0.216024	0.828969	0.955415
4930594O21Rik	0
4930595D18Rik	3.11738	1.05803	0.910011	1.16266	0.244968
4930595M18Rik	0
4930596D02Rik	0
4930596I21Rik	0.350552	-0.763133	2.60428	-0.29303	0.769499
4930596M17Rik	0
4930597A21Rik	0
4930597O21Rik	0.14263	0.648354	3.53381	0.183472	0.854428
4930598A11Rik	6.0363	0.986117	0.689806	1.42956	0.152844
4930599N23Rik	20.1733	0.365097	0.381774	0.956316	0.338913	0.728051
4931400O07Rik	0
4931403G20Rik	2.21595	-0.562822	1.14608	-0.491083	0.623368
4931403M11Rik	0.28526	1.56912	3.51326	0.446627	0.655144
4931406B18Rik	0
4931406C07Rik	276.094	0.245337	0.114645	2.13998	0.0323567	0.250596
4931406G06Rik	0.212998	-0.0729795	3.485	-0.020941	0.983293
4931406P16Rik	1791.12	-0.1416	0.0768392	-1.84281	0.065357	0.360108
4931407G18Rik	0.332513	-1.91814	3.49829	-0.548309	0.58348
4931408A02Rik	76.474	0.0188901	0.237809	0.0794336	0.936688	0.982681
4931408C20Rik	0
4931409K22Rik	0.895937	1.32236	1.72181	0.768004	0.442485
4931413K12Rik	10.0435	-0.408457	0.485568	-0.841194	0.400239
4931414P19Rik	124.313	-0.0839803	0.158646	-0.529356	0.596559	0.877623
4931415C17Rik	264.416	0.262166	0.128299	2.04339	0.0410135	0.283276
4931417E11Rik	0.110838	-0.794318	3.53381	-0.224777	0.822153
4931417G12Rik	0.342804	-0.822567	2.62517	-0.313339	0.754023
4931422A03Rik	32.7071	-0.00705226	0.280104	-0.0251773	0.979914	0.994473
4931423N10Rik	9.21885	0.744219	0.514532	1.4464	0.148065
4931428F04Rik	498.506	-0.0351737	0.101975	-0.344925	0.730151	0.926146
4931428L18Rik	0
4931429I11Rik	1.19396	-0.152794	1.4255	-0.107186	0.914641
4931429L15Rik	7.89913	0.285284	0.553352	0.515556	0.606164
4931429P17Rik	0.0886805	0.648354	3.53381	0.183472	0.854428
4931431C16Rik	3.46316	-0.701013	0.876011	-0.800233	0.423576
4931431F19Rik	0
4931440F15Rik	5.73427	-0.366857	0.733457	-0.500176	0.616951
4931440J10Rik	1.18234	0.423218	1.34092	0.315617	0.752293
4931440L10Rik	1.23881	0.340097	1.43712	0.236652	0.812927
4931440P22Rik	18.976	0.383802	0.347534	1.10436	0.269438	0.664942
4932411E22Rik	12.01	0.250107	0.440816	0.567372	0.570461
4932411G14Rik	0.385833	-2.1015	2.47414	-0.849388	0.395665
4932411N23Rik	0
4932412H11Rik	8.81148	-0.000614821	0.542438	-0.00113344	0.999096
4932414J04Rik	0.514641	1.29147	2.33899	0.552148	0.580847
4932414N04Rik	0
4932415D10Rik	0.423115	-0.849615	2.48352	-0.342101	0.732275
4932415G12Rik	613.053	0.257735	0.0833734	3.09133	0.00199259	0.0465441
4932415M13Rik	0
4932416K20Rik	0
4932418E24Rik	23.1691	0.133349	0.35712	0.373401	0.70885	0.922091
4932425I24Rik	3.20667	-0.474348	0.864386	-0.548769	0.583164
4932429P05Rik	0
4932430I15Rik	0.124317	-0.794318	3.53381	-0.224777	0.822153
4932431P20Rik	1.3764	-0.348674	1.31625	-0.264899	0.791087
4932435O22Rik	3.03178	0.508307	0.903573	0.562552	0.57374
4932438A13Rik	11914.9	-0.0466116	0.0525885	-0.886347	0.375431	0.75058
4932438H23Rik	3.45264	0.779593	0.798453	0.976379	0.328877
4932441B19Rik	0.129806	-0.794318	3.53381	-0.224777	0.822153
4932441J04Rik	4.58661	-0.106738	0.750017	-0.142314	0.886832
4932442E05Rik	174.176	0.0230189	0.125315	0.183688	0.854258	0.959465
4932442L08Rik	31.049	2.22325	0.312104	7.12344	1.05265e-12	5.4412e-10
4932443I19Rik	3.00944	0.147654	0.86551	0.170597	0.86454
4932443L11Rik	11.3825	0.451962	0.52728	0.857157	0.391358
4932702P03Rik	22.7228	0.222739	0.328307	0.678445	0.497489	0.82593
4933400A11Rik	0.115398	0.648354	3.53381	0.183472	0.854428
4933400C05Rik	4.42019	0.514181	0.69984	0.734713	0.462514
4933400F03Rik	15.6546	-0.236347	0.375692	-0.629098	0.529285	0.842464
4933401B06Rik	0
4933401P06Rik	2.93579	0.0309157	0.963854	0.032075	0.974412
4933402D24Rik	28.6032	-0.0182724	0.299029	-0.0611058	0.951275	0.985935
4933402E13Rik	0
4933402J07Rik	0.364305	-0.719959	2.95705	-0.243472	0.80764
4933402N03Rik	0
4933402N22Rik	0
4933402P03Rik	2.05137	0.38823	1.09135	0.355735	0.722039
4933403F05Rik	1520.3	0.0963687	0.0704277	1.36833	0.171207	0.554788
4933403G14Rik	961.093	0.0704274	0.0732604	0.961329	0.336387	0.726241
4933403O03Rik	0
4933403O08Rik	0
4933404K08Rik	0
4933404M02Rik	3.32026	0.265135	0.884567	0.299734	0.76438
4933404O12Rik	139.651	0.0269517	0.143497	0.187821	0.851017	0.959183
4933405D12Rik	0.383929	-2.10013	2.85076	-0.736693	0.461309
4933405E24Rik	0.0886805	0.648354	3.53381	0.183472	0.854428
4933405L10Rik	3.51332	0.54873	0.796995	0.688499	0.491139
4933405O20Rik	0
4933406C10Rik	18.8603	0.514746	0.348916	1.47527	0.14014	0.507939
4933406D12Rik	0
4933406F09Rik	0
4933406G16Rik	0.150822	0.648354	3.53381	0.183472	0.854428
4933406I18Rik	5.53124	0.97135	0.637997	1.5225	0.127884
4933406J08Rik	0.0886805	0.648354	3.53381	0.183472	0.854428
4933406J10Rik	82.0133	0.201378	0.172027	1.17062	0.241752	0.637038
4933406K04Rik	0
4933406M09Rik	0
4933406P04Rik	32.9613	0.185451	0.268959	0.689511	0.490502	0.822047
4933407C03Rik	1695.98	-0.206914	0.0764461	-2.70667	0.00679619	0.103618
4933407E24Rik	0
4933407H18Rik	1196.46	0.039286	0.0932331	0.421374	0.673482	0.910465
4933407I08Rik	0.808613	0.369856	1.84317	0.200663	0.840962
4933407K13Rik	87.6415	0.28228	0.196788	1.43444	0.151447	0.525048
4933407L21Rik	9.49413	0.463892	0.543872	0.852943	0.393691
4933407P14Rik	0.434673	-1.26689	2.42682	-0.522038	0.601644
4933408B17Rik	112.102	0.189159	0.217337	0.870352	0.384108	0.756229
4933408J17Rik	2.39656	-0.79822	1.07967	-0.73932	0.459713
4933408N05Rik	3.25989	-0.503595	0.948523	-0.530926	0.59547
4933409G03Rik	0
4933409K07Rik	0
4933411G06Rik	0
4933411G11Rik	0
4933411K16Rik	4.61509	-1.32374	0.724172	-1.82793	0.0675593
4933411K20Rik	1802.14	0.0887989	0.0660016	1.34541	0.178494	0.565367
4933411O13Rik	0.652052	-0.610709	1.87411	-0.325867	0.744525
4933412A08Rik	2.61942	0.0235806	0.907189	0.025993	0.979263
4933412E24Rik	0
4933413C19Rik	0.115398	0.648354	3.53381	0.183472	0.854428
4933413G19Rik	1.92163	-0.47475	1.07805	-0.440377	0.659664
4933413J09Rik	29.8268	-0.277884	0.30528	-0.910259	0.362686	0.742941
4933413L06Rik	2.31391	-0.161031	1.04898	-0.153512	0.877995
4933414I15Rik	0
4933415A04Rik	12.4433	0.296798	0.457915	0.648151	0.516888
4933415D12Rik	0
4933415F23Rik	0.481287	-2.43991	2.62258	-0.930347	0.352191
4933416C03Rik	0
4933416E03Rik	0.253467	-0.0729785	3.28233	-0.0222337	0.982262
4933416E14Rik	0.110838	-0.794318	3.53381	-0.224777	0.822153
4933416I08Rik	2.68673	0.251616	0.920553	0.273331	0.784598
4933416M07Rik	0.533166	1.34079	2.09951	0.638619	0.523071
4933417A18Rik	0.376914	-0.767913	2.55204	-0.300901	0.76349
4933417D19Rik	19.7213	-0.47707	0.350431	-1.36138	0.173393	0.557921
4933421A08Rik	0.44791	-1.21253	2.77643	-0.436724	0.662312
4933421E11Rik	1023.55	0.521426	0.11876	4.39061	1.13035e-05	0.00105922
4933421I07Rik	0
4933421O10Rik	492.406	0.0152852	0.0938265	0.16291	0.87059	0.962955
4933422H20Rik	3.0682	0.730458	0.880708	0.829399	0.406879
4933423P22Rik	1.51613	-0.758306	1.5459	-0.490527	0.623761
4933424B01Rik	2148.48	0.0240991	0.0869468	0.277171	0.781649	0.942308
4933424L21Rik	1.96569	-0.802908	1.09034	-0.736383	0.461497
4933424M12Rik	7.73628	1.19082	0.600318	1.98365	0.0472946
4933425H06Rik	0.226235	-0.0729791	3.41287	-0.0213835	0.98294
4933425L06Rik	0.387834	0.71733	2.53646	0.282808	0.777324
4933425O20Rik	44.8653	0.000478124	0.242838	0.0019689	0.998429	0.999588
4933426D04Rik	3.17679	-0.198789	0.939619	-0.211563	0.832448
4933426K07Rik	6.28736	-0.716978	0.795719	-0.901045	0.367564
4933426M11Rik	985.014	-0.0098616	0.0893174	-0.110411	0.912084	0.976545
4933427D06Rik	0
4933427D14Rik	627.565	-0.0357458	0.0769617	-0.464462	0.642317	0.897795
4933427E11Rik	7.0736	-0.194453	0.547795	-0.354974	0.722609
4933427E13Rik	0.129806	-0.794318	3.53381	-0.224777	0.822153
4933427G17Rik	13.6419	0.38617	0.421854	0.91541	0.359976	0.741708
4933427G23Rik	18.0463	0.381283	0.386901	0.985478	0.324389	0.717229
4933427I04Rik	5.71518	0.362488	0.614211	0.590169	0.555077
4933427I22Rik	1.51644	-1.33949	1.31909	-1.01547	0.309884
4933427J07Rik	0
4933428C19Rik	3.55286	-0.69775	0.802536	-0.869431	0.384611
4933428G20Rik	38.3086	0.177789	0.269251	0.660309	0.509055	0.831664
4933428M09Rik	0
4933430H15Rik	7.47301	-0.736983	0.536269	-1.37428	0.169355
4933430I17Rik	40.7681	0.122143	0.270182	0.452078	0.651213	0.900588
4933430M04Rik	0.369308	0.59261	2.55605	0.231846	0.816658
4933431E20Rik	728.175	0.0734055	0.0974584	0.753199	0.451331	0.798098
4933431K23Rik	0.402242	-0.843881	2.87002	-0.294033	0.768733
4933432B09Rik	626.642	0.0626788	0.0885507	0.707829	0.479051	0.815565
4933433C11Rik	3.4345	0.607867	0.78602	0.773348	0.439317
4933433G15Rik	84.9757	0.165665	0.181609	0.912206	0.36166	0.742409
4933433P14Rik	471.252	-0.0827729	0.109492	-0.755974	0.449665	0.797045
4933433P16Rik	0.0886805	0.648354	3.53381	0.183472	0.854428
4933434E20Rik	1128.08	0.00146556	0.0877852	0.0166949	0.98668	0.996737
4933434I20Rik	0.293451	1.55385	3.14567	0.493964	0.621332
4933434M16Rik	0
4933435F18Rik	0
4933436C20Rik	30.6268	-0.460061	0.284317	-1.61813	0.105636	0.447805
4933436I01Rik	0
4933437F05Rik	26.366	-0.0155019	0.309434	-0.0500977	0.960045	0.988154
4933437N03Rik	3.00266	0.102519	0.885188	0.115816	0.907798
4933438A12Rik	0
4933439C10Rik	300.57	0.0310309	0.117197	0.264776	0.791182	0.946279
4933439F18Rik	1438.5	-0.157182	0.0685192	-2.29399	0.0217911	0.205323
4933439K11Rik	2.48158	0.599296	1.10573	0.541993	0.587823
4933440J02Rik	0
4933440M02Rik	0.825995	-2.33493	1.70561	-1.36897	0.171009
4933440N22Rik	1.67386	-0.0696112	1.12876	-0.0616705	0.950825
5031410I06Rik	0.75787	-0.0639393	1.92089	-0.0332862	0.973446
5031414D18Rik	2.59485	0.978157	0.996053	0.982033	0.326084
5031425E22Rik	1069.13	0.0639741	0.0762541	0.83896	0.401492	0.76763
5031425F14Rik	0.83533	0.419472	1.70169	0.246503	0.805293
5031434C07Rik	0.341633	0.682944	3.02194	0.225995	0.821205
5031434O11Rik	85.8623	0.156538	0.203206	0.77034	0.441098	0.792905
5031439G07Rik	1974.9	-0.0962113	0.0652503	-1.47449	0.140349	0.508221
5033403F01Rik	6.75414	0.89672	0.598128	1.49921	0.133819
5033411D12Rik	23.0659	-0.107303	0.32813	-0.327013	0.743658	0.931391
5033414D02Rik	489.284	0.121483	0.0799452	1.51958	0.128616	0.487913
5033417F24Rik	36.8341	0.000834904	0.275272	0.00303301	0.99758	0.999326
5033423K11Rik	0
5033428I22Rik	0
5033430I15Rik	296.385	0.244102	0.118471	2.06044	0.0393561	0.277205
5133400J02Rik	0
5133401N09Rik	302.671	-0.0247413	0.104889	-0.235881	0.813525	0.951736
5330411J11Rik	0.110838	-0.794318	3.53381	-0.224777	0.822153
5330413P13Rik	475.299	0.203938	0.0922773	2.21006	0.0271013	0.231735
5330416C01Rik	0.235155	-1.48118	3.36098	-0.4407	0.65943
5330417C22Rik	395.615	0.0846577	0.114671	0.738264	0.460354	0.803426
5330417H12Rik	0
5330426P16Rik	448.63	0.298349	0.108394	2.75245	0.00591509	0.0956378
5330429C05Rik	1.81146	0.329544	1.3995	0.235472	0.813842
5330430P22Rik	7.85208	-0.362956	0.530468	-0.684219	0.493837
5330434G04Rik	258.227	0.0727314	0.123483	0.589001	0.55586	0.856883
5330437I02Rik	3.67703	-0.540256	0.812629	-0.664825	0.506162
5330438D12Rik	166.284	0.149155	0.149361	0.998621	0.317978	0.710466
5330438I03Rik	3.66032	-0.51217	0.761255	-0.672797	0.501077
5330439A09Rik	22.5211	0.160235	0.338001	0.474066	0.635453	0.894892
5330439B14Rik	0
5330439K02Rik	52.7547	-0.0193985	0.234914	-0.0825769	0.934188	0.982324
5430400D12Rik	25.8106	-0.147431	0.296039	-0.498013	0.618475	0.887268
5430401F13Rik	0
5430402E10Rik	0
5430402O13Rik	28.4535	-0.356792	0.308467	-1.15666	0.24741	0.642103
5430403G16Rik	55.5523	0.687538	0.246258	2.79194	0.00523936	0.0893144
5430405G05Rik	75.0649	0.0412433	0.199821	0.206401	0.836478	0.955415
5430405H02Rik	124.778	-0.0266767	0.168196	-0.158605	0.87398	0.96414
5430407P10Rik	350.216	-0.0770208	0.13341	-0.577326	0.56372	0.861431
5430411K18Rik	1758.19	-0.0282379	0.0720694	-0.391816	0.695194	0.917945
5430413K10Rik	0.0886805	0.648354	3.53381	0.183472	0.854428
5430416N02Rik	191.894	0.0288811	0.1206	0.239478	0.810735	0.950971
5430416O09Rik	5.37472	0.572492	0.711947	0.804121	0.421327
5430417L22Rik	931.249	0.115028	0.0858626	1.33967	0.180352	0.567328
5430419D17Rik	1356.3	-0.408853	0.339399	-1.20464	0.228343	0.621473
5430421N21Rik	0.150679	-0.794318	3.53381	-0.224777	0.822153
5430425J12Rik	0
5430427M07Rik	0.124317	-0.794318	3.53381	-0.224777	0.822153
5430427O19Rik	2.57923	0.246298	1.18086	0.208576	0.83478
5430435G22Rik	32.5748	0.643657	0.345252	1.86431	0.0622779	0.350787
5430437P03Rik	1134.75	-0.0978301	0.0847186	-1.15476	0.248187	0.642998
5530400C23Rik	0
5530401A14Rik	2.07456	-0.34505	1.19053	-0.289829	0.771947
5530401N12Rik	34.6785	0.143425	0.275134	0.521289	0.602165	0.879488
5530601H04Rik	649.122	-0.178103	0.148046	-1.20302	0.228967	0.62186
5730403B10Rik	2995.99	-0.116625	0.0469711	-2.4829	0.0130316	0.154449
5730405O15Rik	83.0278	0.257396	0.170034	1.51379	0.130079	0.489752
5730409E04Rik	904.62	0.00439312	0.0768275	0.0571816	0.954401	0.986493
5730412P04Rik	0.363676	-0.826138	2.58672	-0.319376	0.749441
5730416F02Rik	1.13274	1.75899	1.5475	1.13666	0.25568
5730419I09Rik	2664.27	-0.00524662	0.120024	-0.0437132	0.965133	0.990159
5730420D15Rik	4.05983	0.0666637	0.769136	0.0866735	0.930931
5730422E09Rik	10.9266	0.241632	0.583817	0.413882	0.67896
5730435O14Rik	0.323835	-0.762755	2.66362	-0.286361	0.774602
5730437C11Rik	0
5730437N04Rik	471.701	-0.159421	0.145199	-1.09795	0.272227	0.667202
5730446D14Rik	0
5730455O13Rik	560.935	0.10433	0.0824323	1.26564	0.205642	0.598802
5730455P16Rik	1877.32	0.1919	0.0869393	2.20728	0.0272942	0.232269
5730457N03Rik	0
5730460C07Rik	0
5730469M10Rik	1259.85	0.0671614	0.0731447	0.918198	0.358515	0.741276
5730494M16Rik	1224.27	-0.0645251	0.066229	-0.974273	0.329921	0.72153
5730494N06Rik	914.416	0.140669	0.0780077	1.80327	0.0713455	0.375942
5730507C01Rik	22.5737	0.956671	0.426907	2.24093	0.0250304	0.222844
5730508B09Rik	51.7175	0.780824	0.231166	3.37777	0.000730774	0.0241941
5730522E02Rik	9.88798	0.352155	0.505246	0.696998	0.485804
5730528L13Rik	208.766	-0.265559	0.145058	-1.83072	0.0671429	0.365326
5730559C18Rik	2.51942	-1.202	1.23461	-0.973586	0.330262
5730577I03Rik	72.6225	0.185417	0.220921	0.839287	0.401308	0.767492
5730588L14Rik	1.31117	-0.437021	1.66507	-0.262464	0.792964
5730590G19Rik	1.80623	-0.699817	1.12556	-0.621748	0.534108
5730596B20Rik	0
5830403L16Rik	16.7847	-0.28643	0.46227	-0.619616	0.53551	0.846297
5830403M04Rik	16.0859	-0.114047	0.415678	-0.274363	0.783806	0.942742
5830405N20Rik	11.8917	-0.576462	0.453155	-1.27211	0.203335
5830411N06Rik	0.204078	1.30198	3.52394	0.369467	0.71178
5830415F09Rik	108.359	-0.112789	0.151381	-0.745072	0.456228	0.801689
5830416P10Rik	1.60224	0.102818	1.6295	0.0630979	0.949689
5830417I10Rik	722.33	-0.108424	0.0841895	-1.28786	0.197796	0.588506
5830418K08Rik	1108.15	0.0058839	0.0850738	0.0691623	0.94486	0.984973
5830418P13Rik	5.9746	-1.0242	0.666889	-1.53578	0.124592
5830428H23Rik	683.088	0.355827	0.101971	3.48951	0.000483913	0.0182024
5830432E09Rik	2.44591	-0.622771	1.002	-0.621527	0.534253
5830433M19Rik	182.494	0.104313	0.16232	0.642636	0.52046	0.837666
5830444B04Rik	16.4539	-0.00683201	0.392187	-0.0174203	0.986101	0.996581
5830454E08Rik	36.4977	0.0950482	0.259755	0.365916	0.714428	0.923183
5830462I19Rik	50.352	0.210978	0.330728	0.63792	0.523526	0.840046
5830472F04Rik	3.56963	0.297058	0.864639	0.343563	0.731175
5830473C10Rik	0.129806	-0.794318	3.53381	-0.224777	0.822153
5930403N24Rik	17.4094	0.0449923	0.366566	0.12274	0.902313	0.973282
5930412G12Rik	38.6827	-0.0070038	0.257335	-0.0272167	0.978287	0.99398
5930416I19Rik	89.2556	-0.21979	0.17883	-1.22904	0.219056	0.612795
5930422O12Rik	3.72732	0.205413	0.818175	0.251062	0.801766
5930434B04Rik	1168.08	-0.0902395	0.0775241	-1.16402	0.244416	0.63925
5S_rRNA	54.9728	-0.303107	0.214454	-1.41339	0.157541	0.53337
5_8S_rRNA	0
6030405A18Rik	87.8038	-0.0248792	0.167808	-0.14826	0.882138	0.966998
6030408B16Rik	2.96136	0.916713	0.918747	0.997787	0.318383
6030419C18Rik	447.856	-0.0469209	0.0975644	-0.480922	0.630572	0.893236
6030422M02Rik	38.9199	0.0724072	0.245033	0.2955	0.767612	0.938613
6030429G01Rik	15.1408	0.397567	0.406689	0.97757	0.328287	0.720263
6030442K20Rik	28.6491	-0.0930709	0.285844	-0.3256	0.744727	0.931404
6030445D17Rik	3.37965	1.15519	0.88742	1.30174	0.193007
6030446N20Rik	153.783	0.102931	0.157769	0.652417	0.514132	0.835029
6030452D12Rik	0.204078	1.30198	3.52394	0.369467	0.71178
6030455H03Rik	0.124317	-0.794318	3.53381	-0.224777	0.822153
6030458C11Rik	1189.05	0.156611	0.0683242	2.29217	0.0218958	0.205847
6030468B19Rik	0.150679	-0.794318	3.53381	-0.224777	0.822153
6030469F06Rik	0.124317	-0.794318	3.53381	-0.224777	0.822153
6030471H07Rik	0
6030498E09Rik	0.115398	0.648354	3.53381	0.183472	0.854428
6230400D17Rik	78.7317	0.0416249	0.181306	0.229584	0.818415	0.953327
6230409E13Rik	1453.74	-0.130375	0.0643918	-2.02471	0.0428971	0.289424
6230427J02Rik	8.15008	-0.159851	0.552769	-0.289182	0.772442
6330403A02Rik	229.069	0.0248406	0.111027	0.223734	0.822964	0.954446
6330403K07Rik	782.705	0.0232208	0.0997452	0.232801	0.815916	0.952593
6330403L08Rik	121.715	-0.164363	0.164119	-1.00149	0.316591	0.710018
6330403N20Rik	3.37151	-0.585247	0.865741	-0.676007	0.499036
6330406I15Rik	144.309	0.141118	0.136749	1.03195	0.302097	0.697386
6330407J23Rik	924.667	0.0996019	0.0743841	1.33902	0.180563	0.56749
6330408A02Rik	621.841	0.094998	0.089765	1.0583	0.28992	0.685699
6330409D20Rik	9.81052	0.237668	0.484549	0.490492	0.623785
6330409N04Rik	821.276	-0.0270861	0.101593	-0.266613	0.789767	0.946114
6330416G13Rik	276.825	0.114325	0.11689	0.978051	0.328049	0.720243
6330418K02Rik	80.9317	-0.0732552	0.174658	-0.41942	0.674909	0.910874
6330439K17Rik	2968.89	-0.03293	0.0764774	-0.430585	0.66677	0.907765
6330444E15Rik	0
6330503K22Rik	2380.75	0.0484033	0.101574	0.476534	0.633694	0.894434
6330512M04Rik	88.1446	-0.259256	0.185213	-1.39977	0.161581	0.540199
6330527O06Rik	927.557	0.0375615	0.0845838	0.444075	0.656988	0.903351
6330545A04Rik	28.7826	0.202473	0.341785	0.592399	0.553583	0.855835
6330549D23Rik	153.45	-0.131836	0.156412	-0.842878	0.399297	0.766175
6330577E15Rik	1230.33	0.0427774	0.0775869	0.551348	0.581395	0.870029
6330578E17Rik	1937.28	0.038005	0.0664247	0.572152	0.567219	0.862693
6430503K07Rik	0
6430527G18Rik	869.506	-0.0906137	0.0947637	-0.956208	0.338967	0.728051
6430531B16Rik	12.2396	0.521857	0.453547	1.15061	0.249892
6430548M08Rik	9162.65	-0.0498821	0.0602003	-0.828603	0.407329	0.772013
6430550D23Rik	67.8424	-0.157446	0.216237	-0.728117	0.466542	0.807533
6430562O15Rik	516.979	0.0969416	0.0956117	1.01391	0.310626	0.704426
6430571L13Rik	1099.76	-0.0684833	0.06814	-1.00504	0.314878	0.708058
6430573F11Rik	154.825	0.0712116	0.138093	0.515679	0.606079	0.881129
6430590A07Rik	169.451	0.0731299	0.138756	0.527039	0.598167	0.878399
6430598A04Rik	580.844	-0.176869	0.095642	-1.84928	0.0644173	0.357913
6430628N08Rik	1.55895	1.56774	1.29363	1.21189	0.225553
6430704M03Rik	1369.43	0.00424561	0.0803073	0.0528671	0.957838	0.987648
6430710C18Rik	0.541666	0.429665	2.32447	0.184844	0.853351
6530401F13Rik	3.25385	0.682514	0.878193	0.77718	0.437052
6530401N04Rik	301.282	0.106913	0.100144	1.06759	0.285704	0.68229
6530402F18Rik	3911.63	0.0777082	0.100964	0.769659	0.441502	0.792948
6530403G13Rik	0.871824	-1.30295	1.70169	-0.765681	0.443866
6530409C15Rik	30.3024	-0.12727	0.268201	-0.47453	0.635122	0.894725
6530411M01Rik	1.63496	-1.21947	1.21755	-1.00158	0.316549
6530418L21Rik	1840.79	0.105155	0.0832952	1.26243	0.206793	0.599245
6720401G13Rik	663.315	0.146864	0.112015	1.31111	0.189821	0.579261
6720416L17Rik	0
6720456B07Rik	1082.36	0.0334562	0.061541	0.543641	0.586688	0.872748
6720456H20Rik	1399.44	0.0135409	0.0610799	0.221691	0.824554	0.954479
6720463M24Rik	173.63	0.291118	0.138682	2.09917	0.0358022	0.263283
6720483E21Rik	8.12982	0.0266011	0.52688	0.050488	0.959734
6720489N17Rik	6.97803	0.081038	0.668673	0.121192	0.903539
6820408C15Rik	40.3492	-0.220218	0.258725	-0.851168	0.394676	0.763617
6820431F20Rik	263.985	0.0755192	0.207674	0.363642	0.716125	0.923447
7330404K18Rik	4.31897	0.358219	0.720233	0.497365	0.618931
7420426K07Rik	0.259612	-1.56976	3.52426	-0.445416	0.656019
7420461P10Rik	0.272436	-0.0729781	3.20255	-0.0227875	0.98182
7530420F21Rik	0.204078	1.30198	3.52394	0.369467	0.71178
7530422B04Rik	1.21254	-0.750635	1.32277	-0.567473	0.570393
7SK	210.579	0.0237608	0.130815	0.181636	0.855869	0.959747
8030411F24Rik	0
8030423F21Rik	40.5933	0.517639	0.293567	1.76327	0.0778542	0.392554
8030423J24Rik	0.235155	-1.48118	3.36098	-0.4407	0.65943
8030443G20Rik	0
8030451A03Rik	3.35739	-0.0210781	0.898861	-0.0234498	0.981292
8030453O22Rik	5.26096	0.00589482	0.64246	0.0091754	0.992679
8030462N17Rik	1909.93	-0.0567292	0.0651996	-0.870085	0.384254	0.756306
8030474K03Rik	0.0886805	0.648354	3.53381	0.183472	0.854428
8430403D17Rik	1.30815	0.0237172	1.48819	0.0159369	0.987285
8430406I07Rik	249.245	-0.167775	0.102433	-1.6379	0.101442	0.440692
8430408G22Rik	15.3434	0.164545	0.413668	0.397771	0.690799	0.916035
8430410A17Rik	338.758	0.0771796	0.0900317	0.857249	0.391307	0.761237
8430410K20Rik	1762.85	-0.0161903	0.0772709	-0.209526	0.834037	0.955415
8430419K02Rik	7.45071	0.212662	0.569644	0.373326	0.708906
8430419L09Rik	1904.78	-0.197593	0.0725891	-2.72207	0.00648744	0.100634
8430423G03Rik	1.08551	0.303312	1.73492	0.174828	0.861215
8430427H17Rik	2701.09	-0.172539	0.0726656	-2.37443	0.0175762	0.181003
8430429K09Rik	97.5195	0.236051	0.173193	1.36293	0.172904	0.557467
8430432A02Rik	26.0122	0.0606898	0.300913	0.201685	0.840163	0.955918
8430436N08Rik	0
8430437L04Rik	0
9030025P20Rik	39.7546	0.299511	0.237067	1.2634	0.206444	0.599176
9030204H09Rik	1.24427	1.1286	1.42406	0.792525	0.428055
9030224M15Rik	2.58435	-0.770308	0.930095	-0.828203	0.407555
9030407P20Rik	94.5686	0.034374	0.179095	0.191931	0.847796	0.958383
9030418K01Rik	649.231	-0.141622	0.109248	-1.29634	0.19486	0.584142
9030425E11Rik	269.783	-0.135793	0.116206	-1.16856	0.242582	0.637446
9030612E09Rik	24.4913	-0.0154827	0.315172	-0.0491248	0.96082	0.988154
9030617O03Rik	118.646	0.0456051	0.157192	0.290123	0.771722	0.940031
9030619P08Rik	0
9030622O22Rik	0
9030624G23Rik	20.7986	0.444489	0.358919	1.23841	0.215563	0.609331
9030624J02Rik	1150.64	-0.19065	0.0641029	-2.97412	0.00293827	0.0609093
9030625A04Rik	24.8627	0.133517	0.339881	0.392834	0.694442	0.917485
9130008F23Rik	7.34908	0.548971	0.589785	0.930797	0.351958
9130011E15Rik	473.331	-0.11247	0.0851746	-1.32047	0.186679	0.574331
9130011J15Rik	2421.4	-0.0238154	0.0826002	-0.288321	0.773101	0.940421
9130014G24Rik	12.8941	0.166457	0.454315	0.36639	0.714074	0.923183
9130015L21Rik	1.46344	2.1477	1.66492	1.28997	0.197061
9130017K11Rik	1.2864	-0.0289988	1.39924	-0.0207247	0.983465
9130017N09Rik	41.4188	0.212438	0.298082	0.712683	0.476042	0.813404
9130019O22Rik	115.104	-0.086787	0.148416	-0.584755	0.558712	0.858606
9130019P16Rik	3.13989	-0.723659	0.857625	-0.843794	0.398784
9130020K20Rik	108.541	-0.221131	0.190651	-1.15987	0.246101	0.640925
9130023H24Rik	329.111	0.113466	0.101966	1.11278	0.265802	0.661581
9130024F11Rik	9.95056	-0.136931	0.520438	-0.263107	0.792468
9130204K15Rik	0.253467	-0.0729785	3.28233	-0.0222337	0.982262
9130204L05Rik	0
9130206I24Rik	11.5072	0.468527	0.540603	0.866676	0.386119
9130208D14Rik	1.0336	2.53727	1.77826	1.42683	0.153629
9130213A22Rik	7.92558	0.551173	0.62875	0.876617	0.380695
9130219A07Rik	0
9130221H12Rik	219.102	-0.00315163	0.130825	-0.0240904	0.98078	0.994748
9130230L23Rik	0.253467	-0.0729785	3.28233	-0.0222337	0.982262
9130401M01Rik	394.306	-0.175183	0.112549	-1.55651	0.119586	0.472099
9130404H23Rik	0.124317	-0.794318	3.53381	-0.224777	0.822153
9130409I23Rik	2.49575	0.32172	1.06729	0.301436	0.763082
9130409J20Rik	0.150822	0.648354	3.53381	0.183472	0.854428
9130410C08Rik	0.115398	0.648354	3.53381	0.183472	0.854428
9230009I02Rik	0.800349	0.277176	1.60735	0.172443	0.86309
9230019H11Rik	0
9230020A06Rik	0.642868	-1.93967	2.53591	-0.76488	0.444343
9230102O04Rik	0
9230104L09Rik	1.51059	1.57204	1.42651	1.10202	0.270454
9230105E05Rik	0.679876	-1.05549	1.81116	-0.582773	0.560046
9230106D20Rik	0
9230107M04Rik	0
9230109A22Rik	0.110838	-0.794318	3.53381	-0.224777	0.822153
9230110C19Rik	52.103	0.180724	0.223297	0.809343	0.418318	0.779852
9230110F15Rik	0
9230111E07Rik	2.2837	-0.231096	1.03955	-0.222303	0.824078
9230112D13Rik	0
9230112E08Rik	158.246	-0.192266	0.161349	-1.19162	0.233412	0.628393
9230113P08Rik	0.751866	-0.0404339	1.92383	-0.0210174	0.983232
9230114K14Rik	167.562	0.0873591	0.13933	0.626995	0.530662	0.843331
9230115E21Rik	5.41047	0.658601	0.675142	0.9755	0.329312
9230116N13Rik	35.5729	0.186834	0.324699	0.575407	0.565016	0.861459
9230117E06Rik	0
9330020H09Rik	48.6725	0.106372	0.223637	0.475645	0.634327	0.89456
9330101J02Rik	66.3167	-0.108103	0.236304	-0.457476	0.647329	0.898807
9330104G04Rik	58.6715	-0.170796	0.224341	-0.761322	0.446465	0.795654
9330111N05Rik	29.1501	-0.061967	0.279879	-0.221407	0.824776	0.954479
9330132A10Rik	162.679	0.232465	0.125262	1.85582	0.0634786	0.354855
9330133O14Rik	226.197	0.202318	0.112958	1.79109	0.0732795	0.380626
9330136K24Rik	44.4589	0.529323	0.243742	2.17165	0.0298817	0.24249
9330151L19Rik	441.645	0.194028	0.0978824	1.98225	0.047451	0.304158
9330154J02Rik	10.8849	-0.458072	0.445731	-1.02769	0.304097
9330154K18Rik	2.04431	-0.585387	1.04775	-0.558706	0.576362
9330158H04Rik	13.3074	-0.0111922	0.453771	-0.024665	0.980322	0.99464
9330159F19Rik	604.192	0.110309	0.0991742	1.11227	0.266021	0.661581
9330159M07Rik	254.69	1.17845	0.162092	7.27028	3.58744e-13	1.98224e-10
9330160F10Rik	72.0081	0.254506	0.182886	1.39161	0.164041	0.543195
9330161L09Rik	15.2704	0.0783841	0.427064	0.183542	0.854373	0.959465
9330162012Rik	58.0009	0.101923	0.249491	0.408524	0.682889	0.913447
9330171B17Rik	7.49735	-0.310367	0.570701	-0.543835	0.586555
9330175E14Rik	3.98955	1.59411	0.855594	1.86316	0.0624392
9330179D12Rik	2.59282	0.0716978	0.898036	0.0798385	0.936366
9330182L06Rik	501.904	-0.0843331	0.107654	-0.78337	0.43341	0.788926
9330185C12Rik	0.915978	-2.38715	2.05808	-1.15989	0.246094
9330188P03Rik	4.16754	1.35668	0.828803	1.63692	0.101648
9330198N18Rik	2.06467	2.09317	1.20107	1.74275	0.081377
9430002A10Rik	5.56316	-0.448435	0.639978	-0.700703	0.483489
9430007A20Rik	0
9430008C03Rik	330.13	0.0301478	0.102488	0.294159	0.768637	0.939104
9430015G10Rik	549.166	-0.133235	0.106772	-1.24784	0.212088	0.605823
9430016H08Rik	347.21	0.153826	0.0958384	1.60505	0.108482	0.453414
9430020K01Rik	832.105	-0.169741	0.0838783	-2.02365	0.0430058	0.289913
9430021M05Rik	17.5525	0.108631	0.411317	0.264105	0.791699	0.946279
9430023L20Rik	404.044	-0.105323	0.130054	-0.809845	0.418029	0.779777
9430024E24Rik	0.527913	0.330058	2.10778	0.15659	0.875568
9430025C20Rik	7.24418	0.305829	0.630858	0.484783	0.62783
9430029A11Rik	0.124317	-0.794318	3.53381	-0.224777	0.822153
9430031J16Rik	661.212	0.174546	0.140499	1.24233	0.214115	0.608005
9430037G07Rik	330.047	0.586866	0.126761	4.62969	3.66206e-06	0.00039919
9430038I01Rik	32.7239	0.156082	0.275613	0.566311	0.571182	0.864733
9430041J12Rik	146.123	0.0427428	0.186204	0.229548	0.818443	0.953327
9430065F17Rik	29.8461	0.452578	0.305629	1.48081	0.138657	0.505424
9430070O13Rik	3.67888	-0.0441796	0.762453	-0.0579441	0.953793
9430073C21Rik	0
9430076C15Rik	0.129806	-0.794318	3.53381	-0.224777	0.822153
9430076G02Rik	0.199518	-0.0729798	3.53381	-0.0206519	0.983523
9430091E24Rik	98.649	-0.0571261	0.169168	-0.337688	0.735599	0.927836
9430093N23Rik	0
9430097D07Rik	3.44003	0.769669	0.884353	0.870319	0.384126
9530002B09Rik	0
9530003J23Rik	0.471025	1.17461	2.14307	0.548095	0.583626
9530008L14Rik	3.1097	4.26985	2.91396	1.46531	0.142836
9530026F06Rik	0.14263	0.648354	3.53381	0.183472	0.854428
9530026P05Rik	27.977	-0.388251	0.311661	-1.24575	0.212856	0.606415
9530027J09Rik	7.1371	-0.185393	0.62245	-0.297843	0.765823
9530034E10Rik	0.746578	0.00143726	1.78292	0.000806126	0.999357
9530036M11Rik	0.719861	-0.071283	1.68673	-0.0422611	0.966291
9530036O11Rik	5.76964	0.103052	0.605426	0.170215	0.864841
9530046B11Rik	7.20708	-0.203002	0.548244	-0.370276	0.711177
9530048J24Rik	5.59597	0.0610116	0.67598	0.0902565	0.928083
9530051G07Rik	59.2084	0.264559	0.210518	1.25671	0.208859	0.601718
9530052C20Rik	12.2899	-0.570381	0.492476	-1.15819	0.246786
9530052E02Rik	3.66634	-0.106287	0.786249	-0.135182	0.892468
9530053A07Rik	3.31049	-0.315723	0.947434	-0.33324	0.738953
9530056K15Rik	45.5302	0.253062	0.223667	1.13142	0.257876	0.652674
9530059O14Rik	1.94768	-1.566	1.34649	-1.16302	0.24482
9530068E07Rik	1852.99	0.0668066	0.0628469	1.06301	0.287779	0.68418
[truncated: 33,003 more rows]

## Sheet: Young vs Old Padj<0.05
X	baseMean	log2FoldChange	lfcSE	stat	pvalue	padj
1520402A15Rik	493.507	0.322804	0.0969217	3.33057	0.000866694	0.0273923
1700027A23Rik	71.7211	1.72098	0.253481	6.78937	1.12624e-11	4.87754e-09
1700029I01Rik	19.4942	1.29037	0.357274	3.61171	0.000304181	0.013354
2310014H01Rik	467.408	0.311653	0.0871913	3.57436	0.000351088	0.0146505
2310058D17Rik	148.854	0.63898	0.149265	4.28083	1.86201e-05	0.00151456
2410018L13Rik	101.59	0.579712	0.177778	3.26087	0.00111071	0.0320109
2410042D21Rik	468.938	0.301552	0.0986524	3.05671	0.00223777	0.0498028
2410124H12Rik	132.127	1.09753	0.159119	6.89756	5.29035e-12	2.35479e-09
2610305D13Rik	24.6031	1.20215	0.336641	3.57101	0.000355604	0.0146544
2810030E01Rik	3432.51	0.323768	0.0805811	4.01792	5.87146e-05	0.00395312
3110052M02Rik	305.675	0.32562	0.0961709	3.38585	0.000709583	0.0237377
3110057O12Rik	636.986	0.326837	0.102468	3.18964	0.00142451	0.0371259
3222401L13Rik	685.781	0.290929	0.0861093	3.3786	0.000728557	0.0241706
3830406C13Rik	337.775	0.384381	0.103593	3.71048	0.000206866	0.0101048
4930447C04Rik	1290.23	0.819333	0.153953	5.32198	1.02646e-07	1.62852e-05
4930570G19Rik	403.659	0.342048	0.0982602	3.48104	0.000499464	0.0185264
4930581F22Rik	476.822	0.271567	0.0886687	3.06271	0.0021934	0.0494259
4932415G12Rik	613.053	0.257735	0.0833734	3.09133	0.00199259	0.0465441
4932442L08Rik	31.049	2.22325	0.312104	7.12344	1.05265e-12	5.4412e-10
4933421E11Rik	1023.55	0.521426	0.11876	4.39061	1.13035e-05	0.00105922
5730508B09Rik	51.7175	0.780824	0.231166	3.37777	0.000730774	0.0241941
5830428H23Rik	683.088	0.355827	0.101971	3.48951	0.000483913	0.0182024
9330159M07Rik	254.69	1.17845	0.162092	7.27028	3.58744e-13	1.98224e-10
9430037G07Rik	330.047	0.586866	0.126761	4.62969	3.66206e-06	0.00039919
A130022J15Rik	437.268	0.392006	0.112231	3.49285	0.000477886	0.0181892
A2m	492.105	0.802038	0.172745	4.6429	3.43545e-06	0.000379653
A330050F15Rik	395.97	0.345331	0.10597	3.25877	0.00111895	0.0320181
A930031H19Rik	26.1518	-1.11482	0.30884	-3.6097	0.000306553	0.0134098
AU040320	2103.65	-0.207433	0.0644948	-3.21627	0.00129867	0.0350336
Aars	5522.68	-0.263173	0.0645836	-4.07491	4.60312e-05	0.00323511
Abca1	2460.81	0.864038	0.154206	5.60312	2.10522e-08	3.92256e-06
Abcc8	421.34	-0.42334	0.11179	-3.78691	0.000152531	0.00822161
Abcf2	2150.97	-0.195349	0.056811	-3.43857	0.000584792	0.0204155
Abhd14a	1274.42	-0.361985	0.066817	-5.41756	6.04169e-08	1.01907e-05
Acadm	3322.81	0.277839	0.0765514	3.62945	0.000284031	0.0127488
Acer3	255.892	0.378826	0.123597	3.06501	0.00217665	0.0491941
Acvr2b	498.582	-0.265969	0.0797773	-3.33389	0.000856409	0.0271744
Adam1b	54.2255	1.75532	0.297323	5.90374	3.55357e-09	8.13462e-07
Adamts16	41.1612	-0.806646	0.253646	-3.1802	0.00147174	0.0375451
Adcy1	17881.2	-0.181403	0.0571491	-3.1742	0.00150249	0.0379143
Agtr1a	15.0515	3.96319	0.658198	6.02127	1.7305e-09	4.33275e-07
Ahdc1	1106.45	-0.278593	0.0770382	-3.6163	0.000298841	0.0131578
Ahrr	1995.61	0.303862	0.0651126	4.66672	3.0604e-06	0.000355361
Aldh18a1	647.321	-0.390157	0.106027	-3.67979	0.000233426	0.010969
Aldh1a1	1142.12	-0.429901	0.135455	-3.17375	0.00150484	0.0379143
Aldh1a7	52.3737	-0.711467	0.217664	-3.26865	0.00108061	0.0315405
Aldh3a1	548.812	3.54908	1.15061	3.08453	0.00203873	0.0470488
Aldh6a1	886.61	0.208529	0.0627898	3.32106	0.00089676	0.0279023
Alk	194.112	-0.44619	0.13997	-3.18776	0.00143381	0.037177
Alox8	27.7119	1.02351	0.297406	3.44145	0.000578596	0.0203321
Amy1	3653.71	0.481789	0.0762807	6.31599	2.68432e-10	7.68098e-08
Angpt4	24.7152	-1.27923	0.393704	-3.24921	0.00115725	0.0325901
Ank2	16997.7	-0.184758	0.0528443	-3.49627	0.00047182	0.0180872
Ank3	4543	-0.263051	0.0548011	-4.80011	1.58582e-06	0.000200087
Ankrd13b	909.428	-0.243316	0.0723346	-3.36376	0.00076889	0.025274
Ankrd32	639.653	0.286484	0.0927198	3.08978	0.00200303	0.0466373
Ankrd33	4719.57	-0.224297	0.0669478	-3.35033	0.000807154	0.0259853
Ankrd44	612.137	0.573946	0.148646	3.86116	0.000112848	0.00655175
Anubl1	90.6251	0.639854	0.166334	3.84681	0.000119666	0.00684834
Aox1	93.0745	0.628465	0.19142	3.28317	0.00102647	0.0304032
Ap1m1	1502.32	-0.218462	0.0644269	-3.39086	0.000696738	0.0234057
Ap1s2	742.886	0.362073	0.108217	3.3458	0.000820447	0.0261889
Ap1s3	38.1422	0.912274	0.289205	3.15442	0.00160819	0.0396462
Ap2b1	4163.87	-0.186423	0.049274	-3.78339	0.000154707	0.00826344
Ap3b2	3772.61	-0.220324	0.0465633	-4.73172	2.22629e-06	0.000272321
Aplp1	4606.83	-0.235379	0.0734379	-3.20514	0.00134996	0.036053
Aqp4	2529.18	0.342754	0.0914828	3.74665	0.000179214	0.00916097
Arhgap29	498.939	0.39477	0.0993494	3.97355	7.08093e-05	0.00459372
Arhgap31	961.008	-0.274688	0.0765937	-3.5863	0.000335399	0.0141899
Arl6ip1	5344.56	0.217696	0.0549621	3.96084	7.46873e-05	0.00480639
Arxes2	496.541	0.426751	0.138527	3.08064	0.00206556	0.0473512
Asap3	423.467	0.446032	0.108522	4.11005	3.95578e-05	0.00281722
Asph	1892.32	0.20491	0.0546976	3.74623	0.000179515	0.00916097
Aste1	231.63	0.453341	0.120393	3.76553	0.000166198	0.00867989
Asxl3	148.094	-0.486664	0.133062	-3.65741	0.000254774	0.0117313
Atf3	322.686	0.601364	0.106752	5.63326	1.76835e-08	3.41399e-06
Atg7	530.854	-0.333043	0.0848845	-3.92348	8.72795e-05	0.00540485
Atmin	1103.95	-0.229213	0.0617542	-3.71171	0.000205867	0.0101048
Atp11b	8281.18	0.325818	0.0693562	4.69774	2.63057e-06	0.000309943
Atp11c	562.63	0.450389	0.109915	4.0976	4.17448e-05	0.00294678
Atp1a3	56576.7	-0.304935	0.0720715	-4.231	2.32651e-05	0.00183796
Atp2a2	7373.87	-0.178258	0.0473412	-3.76538	0.000166296	0.00867989
Atp2b2	3371.52	-0.274105	0.0885716	-3.09473	0.0019699	0.046284
Atp2b3	801.316	-0.343157	0.109303	-3.13952	0.00169226	0.0412108
Atp8a2	3356.24	-0.20801	0.0658175	-3.1604	0.0015755	0.0390802
Atp9a	3112.32	-0.302663	0.0912312	-3.31754	0.000908142	0.0281254
B230219D22Rik	3099.48	0.218883	0.0569672	3.84226	0.000121908	0.00692152
B2m	508.719	0.557766	0.131834	4.23082	2.32843e-05	0.00183796
BC017158	783.285	-0.253358	0.0821172	-3.08532	0.00203334	0.0470161
BC030476	183.356	0.674318	0.150869	4.46955	7.83849e-06	0.000770576
BC046331	1726.89	-0.167255	0.0540292	-3.09565	0.00196384	0.0462094
BC060267	194.704	0.479554	0.137695	3.48271	0.000496359	0.0184847
Bag6	5073.95	-0.218809	0.0484699	-4.51432	6.352e-06	0.000660938
Bai2	1182.48	-0.259358	0.0845553	-3.06732	0.00215985	0.0490915
Bbs1	3028.2	-0.236897	0.0693336	-3.41677	0.000633689	0.0217902
Bcl2	804.047	0.421828	0.0701559	6.01272	1.82434e-09	4.36318e-07
Bcl2l11	510.294	0.257271	0.0807557	3.18579	0.00144358	0.0371895
Bcl9	1127.28	-0.224925	0.0683759	-3.28954	0.00100351	0.0300003
Bcr	2132.15	-0.168636	0.0508365	-3.31721	0.000909197	0.0281254
Bend7	396.826	0.364453	0.0981984	3.7114	0.000206117	0.0101048
Bicd2	3027.36	-0.222529	0.071216	-3.12471	0.00177979	0.042951
Bmpr1b	260.526	0.4757	0.14558	3.26761	0.00108459	0.0315991
Brca2	530.003	0.324054	0.0992269	3.26579	0.00109159	0.0317454
Brwd3	1152.5	0.34869	0.0885606	3.9373	8.24032e-05	0.00520118
Btc	543.552	0.497784	0.12707	3.9174	8.95108e-05	0.00543304
Bub1b	1497.29	0.431642	0.112952	3.82145	0.000132668	0.00740723
C130071C03Rik	1098.42	0.474639	0.105657	4.49226	7.04714e-06	0.000719257
C1galt1	166.259	0.596652	0.129389	4.6113	4.00166e-06	0.000430353
C1qa	112.577	0.646855	0.177845	3.63719	0.000275631	0.0125119
C430014B12Rik	39.6236	1.57976	0.274294	5.75935	8.44369e-09	1.81293e-06
C430042M11Rik	218.94	0.392296	0.114972	3.41209	0.000644666	0.0221202
C4b	393.667	0.869781	0.156416	5.56069	2.68704e-08	4.89285e-06
C530008M17Rik	287.907	-0.491637	0.1427	-3.44525	0.00057054	0.020126
Cachd1	314.83	-0.429067	0.136416	-3.14528	0.00165926	0.0405304
Cacnb1	441.394	-0.308782	0.0842966	-3.66304	0.000249244	0.011644
Calb2	7465.35	-0.361873	0.107066	-3.37989	0.000725154	0.0241076
Calcr	50.023	2.78057	0.327749	8.48384	2.17888e-17	2.34143e-14
Calr	6579.52	-0.284248	0.088708	-3.20431	0.00135386	0.0360618
Camk1g	267.007	-0.441578	0.11768	-3.75237	0.000175174	0.0090548
Camta2	2574.36	-0.199599	0.0625172	-3.1927	0.00140947	0.0369646
Capza2	2451.66	0.228327	0.059216	3.85583	0.000115337	0.00665453
Car2	10006	0.312091	0.0805987	3.87217	0.000107873	0.00637842
Carns1	49.3065	-0.755506	0.227218	-3.32503	0.000884085	0.0276691
Casz1	7487.27	-0.294482	0.0904865	-3.25443	0.00113622	0.0322243
Cbx2	91.2022	-0.665676	0.161082	-4.13254	3.58784e-05	0.00257809
Ccbl2	126.158	0.61478	0.14723	4.17563	2.97158e-05	0.00223552
Ccnj	512.498	-0.283831	0.0856636	-3.31332	0.000921952	0.0284103
Cd14	51.4143	0.673979	0.212937	3.16515	0.00155002	0.0385676
Cd164	1846.34	0.325413	0.0907949	3.58405	0.000338308	0.0142659
Cd2ap	746.942	0.414772	0.105474	3.93245	8.40839e-05	0.00528377
Cd36	126.013	0.758972	0.145835	5.20432	1.94708e-07	2.97143e-05
Cd81	3178.19	-0.250286	0.0787113	-3.1798	0.00147378	0.0375451
Cdh13	196.863	-0.59144	0.174875	-3.38206	0.000719435	0.0240171
Cdh19	32.7707	0.905806	0.286097	3.16608	0.0015451	0.0385051
Cdh4	871.701	-0.225687	0.0730714	-3.08858	0.00201113	0.0466373
Cdk2ap2	2426.93	0.200891	0.0644734	3.11588	0.00183398	0.0440595
Cdk5r2	2536.01	-0.237636	0.0674115	-3.52516	0.000423234	0.0166223
Cfdp1	1818.32	-0.295502	0.0925211	-3.19389	0.0014037	0.0369298
Cggbp1	2167.57	0.298369	0.0653856	4.56323	5.03737e-06	0.000538125
Chga	3625.56	-0.225702	0.0644558	-3.50165	0.000462384	0.0179456
Chia	37.3425	2.64529	0.397351	6.65732	2.78875e-11	1.06397e-08
Chic1	583.864	0.326833	0.0986354	3.31355	0.000921196	0.0284103
Chrnb4	50.2838	-1.31091	0.339147	-3.86533	0.00011094	0.00648795
Chst11	314.665	-0.472285	0.132259	-3.5709	0.000355752	0.0146544
Cit	588.496	-0.292082	0.0827465	-3.52984	0.000415809	0.0164111
Clec16a	2235.3	-0.176496	0.0571653	-3.08747	0.0020187	0.046745
Clec7a	18.8796	1.66415	0.388373	4.28494	1.82788e-05	0.00150205
Clic6	351.757	0.900331	0.169331	5.31698	1.05501e-07	1.6574e-05
Clip3	4205.19	-0.273477	0.084851	-3.22303	0.00126842	0.0346256
Cln5	755.652	0.222628	0.0691178	3.22099	0.0012775	0.0346522
Clpb	1358.23	-0.207066	0.0663105	-3.12267	0.00179219	0.043185
Clstn3	2391.06	-0.208893	0.0657765	-3.17579	0.00149428	0.0378268
Cntn1	2511.84	-0.279329	0.0821763	-3.39914	0.000675978	0.0228521
Cntnap1	2182.13	-0.284335	0.0804074	-3.53618	0.000405954	0.0161015
Col19a1	339.968	0.742823	0.167012	4.44774	8.67805e-06	0.000847909
Col4a3	2225.08	1.50489	0.11758	12.7989	1.66293e-37	2.66467e-33
Col4a4	699.446	0.824742	0.131501	6.27175	3.57001e-10	9.86308e-08
Copa	7204.81	-0.145646	0.0418252	-3.48227	0.000497186	0.0184847
Cotl1	1247.12	0.28299	0.0748266	3.78195	0.000155606	0.00826995
Cox7a1	62.8772	0.654928	0.205335	3.18956	0.00142489	0.0371259
Crebbp	1643.92	-0.288094	0.0682384	-4.22188	2.42276e-05	0.00189377
Crebl2	1515.66	0.202254	0.0656116	3.08259	0.00205207	0.0471769
Creg1	938.038	0.346595	0.0800228	4.3312	1.48297e-05	0.00127075
Cript	913.978	0.274176	0.0835013	3.2835	0.00102527	0.0304032
Crybb2	26.7344	4.47591	1.44908	3.08879	0.00200974	0.0466373
Crybg3	785.917	0.412066	0.112233	3.67153	0.000241098	0.0112964
Csnk1a1	5720.55	0.180914	0.0591387	3.05914	0.00221971	0.0496769
Cspg5	1413.98	-0.209917	0.0685784	-3.06098	0.00220612	0.0495111
Csrp3	221.174	1.50708	0.162311	9.28509	1.6157e-20	2.87666e-17
Ctnnal1	614.538	0.337006	0.0992877	3.39423	0.000688209	0.0231678
Ctsf	3492.28	-0.207465	0.0642525	-3.22891	0.00124263	0.0343632
Ctss	301.212	0.762787	0.126811	6.01516	1.79709e-09	4.36311e-07
Cul3	7058.73	0.288946	0.0783599	3.68742	0.000226537	0.010708
Cul4b	1461.31	0.279121	0.0814122	3.4285	0.000606932	0.0210508
Cxxc4	1559.61	0.382633	0.0793986	4.81915	1.44174e-06	0.000186034
D14Abb1e	2366.48	0.259132	0.0791661	3.27326	0.00106313	0.031258
D630045J12Rik	2166.51	-0.434391	0.085291	-5.09305	3.5235e-07	5.08654e-05
D730039F16Rik	191.68	0.44129	0.1183	3.73025	0.000191293	0.00966967
Dbt	325.181	0.301623	0.0935647	3.22369	0.00126552	0.0346256
Ddx58	206.553	0.755128	0.119008	6.34518	2.22172e-10	6.47289e-08
Ddx60	105.758	0.930109	0.19669	4.72881	2.25838e-06	0.000274153
Dhx36	2506.17	0.224343	0.0632099	3.54917	0.000386451	0.0155529
Disp2	4179.44	-0.374955	0.0837971	-4.47456	7.65703e-06	0.000766852
Dlc1	1870.33	-0.217728	0.06672	-3.26331	0.0011012	0.0318961
Dna2	144.726	0.451036	0.140055	3.22042	0.00128004	0.0346522
Dnahc7b	1397.75	0.42637	0.1304	3.2697	0.00107661	0.0314809
Dnaic2	79.8826	-0.949387	0.203395	-4.6677	3.04592e-06	0.000355361
Dnaja4	592.508	-0.310078	0.0881341	-3.51825	0.000434411	0.0170196
Dnajb9	495.171	0.26353	0.0799579	3.29586	0.0009812	0.029554
Dnmt3a	5533.43	-0.222363	0.0663431	-3.35172	0.000803124	0.0259461
Doc2b	2804.45	-0.453361	0.0786427	-5.76482	8.17441e-09	1.79434e-06
Dos	1582.32	-0.24762	0.0768208	-3.22335	0.00126701	0.0346256
Dpp9	1205.24	-0.221675	0.062187	-3.56465	0.000364338	0.0149306
Dpy19l4	1365.26	0.284479	0.0653735	4.35159	1.35155e-05	0.00118977
Dpysl2	1705.88	-0.41307	0.0735796	-5.61391	1.97805e-08	3.72898e-06
Dpysl3	7818.44	-0.332744	0.102368	-3.25046	0.0011522	0.0325625
Dpysl5	1097.28	-0.3185	0.0796182	-4.00035	6.32501e-05	0.00415377
Dr1	884.424	0.279969	0.083014	3.37256	0.000744738	0.0246055
Drosha	2606.29	-0.180655	0.0570974	-3.16398	0.00155628	0.0386633
Dsc3	36.3878	5.30167	1.65901	3.19569	0.00139498	0.0369298
Dsp	145.429	3.89319	1.17941	3.30095	0.000963569	0.029354
Dusp5	362.089	-0.407685	0.105411	-3.86759	0.000109914	0.00645152
Dusp8	3480.9	-0.180625	0.0560585	-3.22208	0.00127263	0.0346522
Dync1h1	23991.4	-0.185642	0.0540063	-3.43742	0.000587294	0.0204583
E530001K10Rik	181.595	-0.388344	0.119749	-3.24299	0.00118284	0.0331942
Ebpl	2047.13	-0.327514	0.100123	-3.27111	0.00107127	0.0314395
Ect2	155.404	0.91914	0.148496	6.18964	6.03018e-10	1.58406e-07
Edn2	247.836	0.893235	0.199685	4.47322	7.70504e-06	0.000766867
Eef1a2	5067.69	-0.303491	0.0833825	-3.63975	0.000272902	0.0124232
Efha2	1594.64	0.281808	0.0882096	3.19476	0.00139949	0.0369298
Efr3a	5536.85	0.219312	0.0599982	3.6553	0.000256877	0.0117943
Eif4e3	367.78	0.734503	0.0880457	8.34229	7.28657e-17	7.2975e-14
Elk3	168.013	0.554007	0.133494	4.15005	3.32405e-05	0.00245459
Elmo1	1361.45	-0.267353	0.0817491	-3.27041	0.00107393	0.0314599
Elmod3	690.631	-0.27191	0.0784018	-3.46815	0.000524047	0.0192159
Emid2	77.1713	-0.594443	0.187523	-3.16997	0.00152455	0.0381226
Eno1	8873.74	-0.38042	0.0975457	-3.89992	9.62245e-05	0.00575337
Enpp4	772.928	0.288071	0.0761783	3.78154	0.000155861	0.00826995
Ephb2	748.452	-0.334963	0.0965093	-3.47078	0.000518941	0.0191161
Eprs	3972.5	-0.185977	0.0554692	-3.3528	0.000799977	0.0258966
Erap1	725.565	0.521485	0.10551	4.94251	7.71219e-07	0.000106535
Evi5	1523.84	0.298389	0.0643827	4.63461	3.5761e-06	0.000392489
Exoc4	1540.85	-0.184365	0.060123	-3.06646	0.00216608	0.0490937
Fam102a	1684	0.178988	0.05793	3.08973	0.00200339	0.0466373
Fam123a	2460.89	-0.207954	0.0630248	-3.29956	0.000968353	0.029388
Fam125b	1175.48	-0.317617	0.072962	-4.35318	1.34178e-05	0.00118788
Fam126b	3042.28	0.307693	0.0778802	3.95085	7.78726e-05	0.00499132
Fam160a1	1902.63	-0.260068	0.0814144	-3.19438	0.00140133	0.0369298
Fam199x	1042.76	0.321136	0.101032	3.17856	0.00148011	0.0375867
Fam57b	17317.7	-0.27416	0.0623207	-4.39917	1.08664e-05	0.00103407
Fam92a	707.835	0.308615	0.0874616	3.52858	0.000417802	0.0164493
Fasn	5022	-0.299871	0.093982	-3.19073	0.00141914	0.0370968
Fat1	365.923	-0.658166	0.154547	-4.25868	2.05636e-05	0.00163936
Fbxo11	2707.65	0.256197	0.0610993	4.19313	2.75129e-05	0.00209936
Fbxo17	148.583	0.540469	0.140824	3.8379	0.000124089	0.00700143
Fbxo21	2349.04	-0.204593	0.0539262	-3.79395	0.000148269	0.00805379
Fbxw8	856.777	-0.262382	0.0728682	-3.60077	0.000317279	0.0136837
Fgd6	976.715	0.319799	0.0730054	4.38049	1.18414e-05	0.00108426
Fgf13	695.948	0.285544	0.0772321	3.69721	0.00021798	0.0103968
Fkbp14	359.529	0.297031	0.0950505	3.12498	0.00177818	0.042951
Fkbp4	5117.13	-0.183245	0.0555545	-3.29848	0.000972106	0.0294462
Fmr1	1889.21	0.300993	0.0945291	3.18413	0.0014519	0.0373438
Fndc1	1747.57	1.14917	0.0960091	11.9693	5.14356e-33	2.74734e-29
Foxn2	560.156	0.353937	0.103998	3.4033	0.000665773	0.0226024
Frg1	502.524	0.3218	0.0804366	4.00067	6.31626e-05	0.00415377
Fut11	466.089	0.295771	0.0942646	3.13767	0.00170298	0.041409
Fzd10	284.849	-0.411682	0.128908	-3.19361	0.00140504	0.0369298
G2e3	511.823	0.456183	0.117106	3.89548	9.80059e-05	0.00581647
Gaa	3200.35	-0.284996	0.0663791	-4.29346	1.75913e-05	0.00146814
Gabra4	186.909	0.4603	0.122406	3.76044	0.000169612	0.00879569
Gadd45a	443.948	-0.441356	0.131342	-3.36036	0.000778416	0.0253675
Gadd45b	149.708	0.82359	0.146601	5.6179	1.93297e-08	3.68737e-06
Gbp2	102.512	0.674281	0.178084	3.78631	0.000152898	0.00822161
Gbp4	27.6903	1.30841	0.364572	3.5889	0.000332078	0.0141147
Gbp6	92.6019	0.678695	0.164008	4.13818	3.50065e-05	0.00253821
Gbp7	142.917	0.669725	0.173702	3.85559	0.000115449	0.00665453
Gbp9	64.4074	0.664873	0.217143	3.06192	0.00219924	0.0494259
Gca	494.743	0.412141	0.0914793	4.5053	6.62806e-06	0.000685213
Gckr	1694.9	0.535158	0.0983235	5.44282	5.24424e-08	9.03589e-06
Ggnbp2	1993.08	0.258104	0.0623129	4.14206	3.44207e-05	0.00251139
Glb1l3	1972.43	1.27204	0.106578	11.9353	7.75137e-33	3.1052e-29
Glg1	5689.13	-0.209753	0.0487978	-4.29842	1.72019e-05	0.00144316
Glp2r	3967.88	-0.258826	0.0710068	-3.64509	0.000267299	0.0122377
Glrx2	1260.75	0.228679	0.0606143	3.7727	0.000161492	0.00848444
Gm10567	107.938	0.641929	0.185419	3.46204	0.0005361	0.0193479
Gm10742	1192.37	0.579566	0.0935841	6.193	5.90302e-10	1.5765e-07
Gm11843	80.4699	1.77507	0.201929	8.79057	1.48808e-18	2.16773e-15
Gm11961	1530.61	0.705338	0.071673	9.84107	7.49132e-23	1.50051e-19
Gm13136	58.8464	1.10265	0.266906	4.13122	3.60848e-05	0.00258136
Gm13225	20.7113	2.33225	0.395043	5.90378	3.55271e-09	8.13462e-07
Gm13251	30.3897	1.23712	0.325992	3.79493	0.000147684	0.00804927
Gm14412	126.682	0.556986	0.17987	3.09661	0.00195749	0.0461278
Gm15676	278.388	-0.494693	0.155177	-3.18792	0.001433	0.037177
Gm15772	148.274	-0.60499	0.19228	-3.14641	0.00165289	0.0404572
Gm15983	1304.3	0.588087	0.0945302	6.22116	4.93505e-10	1.34033e-07
Gm16119	2250.5	-0.237716	0.075079	-3.16621	0.00154439	0.0385051
Gm16185	170.226	0.592403	0.150464	3.93718	8.2445e-05	0.00520118
Gm16299	85.369	0.767155	0.221309	3.46644	0.000527405	0.0192687
Gm17195	116.333	0.505246	0.158916	3.17932	0.00147621	0.0375474
Gm340	143.251	-0.460048	0.136778	-3.36347	0.000769703	0.025274
Gm3604	47.8561	1.4938	0.252796	5.90909	3.44e-09	8.10625e-07
Gm4540	178.724	0.445564	0.137792	3.23361	0.00122236	0.0340054
Gm5506	849.355	-0.411244	0.110148	-3.73354	0.000188804	0.0096044
Gm6245	213.349	0.424233	0.12711	3.33754	0.000845249	0.0268735
Gm9776	148.545	0.401112	0.131188	3.05753	0.00223172	0.0497851
Gna14	116.809	0.465577	0.146846	3.17052	0.00152167	0.0381226
Gng11	420.419	0.850208	0.13141	6.46991	9.80629e-11	3.49191e-08
Gpr137	722.004	-0.249348	0.0803165	-3.10456	0.00190561	0.0453721
Gpr137b-ps	97.0879	-0.691889	0.16213	-4.2675	1.97677e-05	0.00159175
Gpr26	1418.12	-0.352714	0.114837	-3.07142	0.0021304	0.048629
Grb10	2989.61	0.200662	0.055368	3.62414	0.000289921	0.0129407
Grem2	292.627	0.924774	0.109013	8.48315	2.1918e-17	2.34143e-14
Grin1	1498	-0.359904	0.07307	-4.92547	8.41598e-07	0.000114403
Grin2d	454.698	-0.357576	0.11016	-3.24598	0.00117049	0.0329051
Grina	11019	-0.232349	0.0565962	-4.10539	4.03636e-05	0.00286189
Grlf1	4681.37	-0.141971	0.0423771	-3.35018	0.000807582	0.0259853
Gsc2	202.197	0.847621	0.147194	5.75852	8.48537e-09	1.81293e-06
Gtf2a2	1066.19	0.39749	0.0855875	4.64425	3.41313e-06	0.000379653
Gulo	340.333	-0.440688	0.115952	-3.80062	0.000144333	0.00791046
Gulp1	282.891	-0.944498	0.146579	-6.44359	1.16677e-10	3.97793e-08
H2-D1	1049.98	0.542303	0.0948937	5.71484	1.09805e-08	2.19856e-06
H2-Gs10	163.329	1.3403	0.181781	7.37313	1.66665e-13	9.89126e-11
H2-K1	774.018	1.11958	0.10908	10.2639	1.0253e-24	2.34706e-21
H2-T23	105.664	0.829283	0.165218	5.01934	5.18498e-07	7.35258e-05
H2afy	2969.23	-0.174635	0.0470545	-3.71135	0.00020616	0.0101048
Hcfc1	3982.64	-0.245646	0.0627064	-3.9174	8.95097e-05	0.00543304
Hdc	2041.74	0.704633	0.0830439	8.48506	2.15609e-17	2.34143e-14
Hdlbp	5096.89	-0.245442	0.0498333	-4.92527	8.42457e-07	0.000114403
Hdx	223.836	0.418386	0.113357	3.69086	0.000223496	0.0105956
Heatr5b	2083.35	-0.22023	0.0631785	-3.48584	0.000490587	0.0183672
Herc2	9023.05	-0.167901	0.0547465	-3.06688	0.00216304	0.0490937
Herc6	99.2054	0.575957	0.164485	3.50157	0.000462527	0.0179456
Hexa	873.26	0.240564	0.0670014	3.59043	0.000330129	0.0140691
Hexb	569.457	0.403345	0.0847244	4.76068	1.92944e-06	0.000237826
Hexim1	1153.88	0.287741	0.0654198	4.39838	1.09061e-05	0.00103407
Hipk2	2736.88	-0.215596	0.0608243	-3.54457	0.000393247	0.0157511
Hist3h2a	1864.81	0.855678	0.0997591	8.57744	9.70073e-18	1.29537e-14
Hist3h2ba	676.11	0.794679	0.12295	6.46341	1.02367e-10	3.56592e-08
Hivep2	1155.46	-0.281721	0.0710444	-3.96542	7.32678e-05	0.00473405
Hpgds	22.9176	1.26179	0.390759	3.22907	0.00124193	0.0343632
Hsp90ab1	11955.6	-0.222362	0.0717398	-3.09956	0.00193809	0.0458053
Hspa2	269.773	0.953669	0.117025	8.14925	3.66179e-16	3.2598e-13
Hspa5	6473.63	-0.324845	0.106075	-3.0624	0.00219571	0.0494259
Hspa8	3766.84	-0.246268	0.0746853	-3.29742	0.000975784	0.0294733
Htr2c	122.743	0.457085	0.143466	3.18603	0.00144241	0.0371895
Htra1	952.135	-0.528337	0.124945	-4.22857	2.35177e-05	0.00184729
Ick	2103.39	0.240771	0.0732145	3.28857	0.00100696	0.0300476
Ifi27l1	271.611	0.781354	0.116567	6.70307	2.04092e-11	8.17593e-09
Ifit1	94.2289	0.739787	0.200095	3.69718	0.000218006	0.0103968
Igf1r	2022.41	-0.27872	0.0748801	-3.72222	0.000197477	0.00991566
Igsf3	409.042	-0.38249	0.0962459	-3.97409	7.06477e-05	0.00459372
Il13ra2	28.7503	3.11555	0.422544	7.37331	1.66442e-13	9.89126e-11
Il17ra	176.367	0.760026	0.168353	4.51448	6.34708e-06	0.000660938
Il9r	43.5772	-1.07045	0.250018	-4.28149	1.85644e-05	0.00151456
Ina	2336.12	-0.309581	0.09662	-3.20411	0.00135479	0.0360618
Insm1	674.311	0.32011	0.0770654	4.15375	3.27071e-05	0.00242638
Ints3	1712.18	-0.186989	0.058877	-3.17593	0.00149357	0.0378268
Ip6k3	314.739	0.904107	0.180441	5.01053	5.42812e-07	7.62985e-05
Ireb2	2136.88	0.206419	0.0634212	3.25473	0.00113502	0.0322243
Irf6	153.434	1.59032	0.199073	7.98864	1.36434e-15	1.09311e-12
Irf7	355.476	0.353055	0.0980437	3.60099	0.000317005	0.0136837
Irgm1	113.209	0.650785	0.201213	3.23431	0.00121936	0.033981
Irs1	505.837	0.305306	0.0989885	3.08426	0.00204062	0.0470488
Irs2	615.566	-0.29608	0.0821436	-3.60442	0.000312851	0.0136226
Islr2	399.647	-0.404817	0.104787	-3.86324	0.000111895	0.00652003
Itga4	1848.34	0.35159	0.110561	3.18005	0.00147249	0.0375451
Itgae	33.9274	0.958306	0.284544	3.36786	0.000757536	0.0249769
Itgav	1151.81	0.240179	0.0663647	3.61909	0.000295645	0.0130868
Itgb7	13.583	1.58018	0.496592	3.18205	0.00146235	0.0374924
Itm2b	9805.28	0.175173	0.0500898	3.49719	0.000470192	0.0180872
Itpk1	998.786	-0.31968	0.0715058	-4.47068	7.79695e-06	0.000770576
Itpr2	909.109	0.497072	0.0778994	6.38095	1.75997e-10	5.52976e-08
Kazald1	134.608	0.627381	0.143037	4.38613	1.15387e-05	0.00107498
Kcnq3	122.205	-0.506205	0.151247	-3.34686	0.000817312	0.0261889
Kctd10	693.157	-0.277611	0.0784694	-3.53782	0.000403438	0.0160414
Kif1a	16293.2	-0.281533	0.0595627	-4.72667	2.28234e-06	0.000274979
Kif5b	4100.02	0.197682	0.0543779	3.63533	0.000277622	0.0125667
Kirrel	1859.98	-0.546527	0.0778359	-7.02153	2.19451e-12	1.03426e-09
Klc2	2614.22	-0.186123	0.0523386	-3.55614	0.000376342	0.0152285
Klf13	600.725	-0.364669	0.102404	-3.5611	0.00036931	0.0150199
Klhl15	466.463	0.31297	0.09736	3.21457	0.00130641	0.0351832
Klhl23	2561.05	0.367013	0.0816744	4.49361	7.00245e-06	0.000719257
Kras	3024.83	0.265028	0.0860119	3.0813	0.00206101	0.0473146
Krt5	597.636	3.78796	1.19967	3.15749	0.00159136	0.0394125
L1cam	1786.18	-0.3045	0.0967215	-3.14822	0.00164269	0.0403297
Large	1224.35	-0.238395	0.0629404	-3.78764	0.000152088	0.00822161
Lima1	3226.36	0.269062	0.0780396	3.44776	0.00056526	0.0200392
Lin28a	145.906	0.510416	0.147282	3.46558	0.000529096	0.0192687
Liph	23.9098	1.23408	0.360899	3.41947	0.00062744	0.021639
Lipo1	167.442	0.599957	0.157678	3.80496	0.000141829	0.00783679
Lmo2	144.623	0.758067	0.174299	4.34923	1.36618e-05	0.00118977
Lpin1	1344.73	-0.250475	0.0769775	-3.25387	0.00113845	0.0322306
Lrch2	446.167	0.45663	0.0978848	4.66497	3.0866e-06	0.000355825
Lrfn2	295.485	-0.366745	0.118601	-3.09226	0.00198639	0.0465351
Lrrc59	2202.3	-0.221505	0.0643943	-3.43983	0.000582082	0.0203653
Lrrcc1	949.981	0.281675	0.080689	3.49087	0.000481459	0.0182024
Lsm11	822.529	-0.211878	0.0682135	-3.1061	0.0018957	0.0452035
Luc7l2	3049.81	0.34269	0.0925884	3.70122	0.000214562	0.0102938
Ly75	380.209	2.10185	0.17089	12.2994	9.12768e-35	7.3131e-31
Lyz2	166.183	2.52618	0.696236	3.62834	0.000285253	0.0127679
Maob	101.221	0.634471	0.19055	3.32968	0.000869474	0.0274261
Mapk12	423.312	0.269047	0.084302	3.19146	0.00141554	0.0370631
Mapk13	31.0143	1.43965	0.368624	3.90547	9.40424e-05	0.00564395
Mars	2087.24	-0.224617	0.0619946	-3.62317	0.000291012	0.0129476
Mbd4	373.516	0.346273	0.0963486	3.59396	0.000325692	0.013961
Mc1r	73.5916	-0.78945	0.227787	-3.46574	0.000528784	0.0192687
Mcm3	57.5735	-0.81475	0.252404	-3.22796	0.00124678	0.0343862
Mef2c	4400.78	0.272737	0.0856065	3.18593	0.00144288	0.0371895
Megf11	755.962	-0.246585	0.0795494	-3.09977	0.0019367	0.0458053
Meis2	2756.7	0.189858	0.051027	3.72075	0.000198635	0.00991566
Mfap3l	1575.49	0.196033	0.0565192	3.46844	0.000523486	0.0192159
Mfn2	4334.24	-0.172713	0.0495135	-3.48819	0.000486295	0.0182491
Mgat5	1060.64	-0.303687	0.0696756	-4.35858	1.30911e-05	0.00117191
Mib2	1602.6	-0.23701	0.0596359	-3.97429	7.05885e-05	0.00459372
Mkl1	637.012	-0.333389	0.0876187	-3.805	0.000141803	0.00783679
Mobkl1a	1092.66	0.461609	0.0938305	4.9196	8.67191e-07	0.000116772
Mpeg1	151.064	0.69572	0.190129	3.65921	0.000252998	0.0117169
Mpp7	830.325	0.283916	0.085298	3.32852	0.000873074	0.0274855
Mr1	96.5286	0.662862	0.177974	3.7245	0.000195706	0.0098616
Ms4a6b	16.388	1.324	0.400686	3.30433	0.000952026	0.0291131
Mtap1a	5976.15	-0.401838	0.105717	-3.80106	0.000144076	0.00791046
Mtap1b	28944.5	-0.327251	0.048943	-6.68638	2.28758e-11	8.94052e-09
Mtap6	2116.08	-0.206483	0.0564278	-3.65924	0.000252966	0.0117169
Mterfd1	780.967	0.240917	0.0730144	3.29958	0.000968289	0.029388
Mtor	3834.68	-0.162128	0.0475904	-3.40673	0.000657464	0.0223677
Mtpn	2256.5	0.270349	0.0693861	3.89629	9.76758e-05	0.00581647
Mycn	120.453	-0.503429	0.142189	-3.54056	0.000399274	0.0159153
Myh10	4672.56	-0.187572	0.0498477	-3.7629	0.000167951	0.00873784
Mylip	864.254	0.234679	0.0676094	3.4711	0.000518326	0.0191161
Mylk	2898.51	-0.376345	0.0808006	-4.6577	3.19769e-06	0.000365998
Myo10	1185.01	-0.37421	0.0846531	-4.42051	9.84668e-06	0.000956262
Myo15	51.9793	1.11236	0.227388	4.89191	9.98632e-07	0.000131165
Myo7a	790.56	-0.379297	0.0936768	-4.049	5.14371e-05	0.00355271
NR_015456	374.005	0.462849	0.150758	3.07014	0.00213962	0.0487699
NR_027362	412.76	0.397455	0.116509	3.41135	0.00064641	0.0221326
NR_037990	456.296	0.516551	0.144484	3.57513	0.000350051	0.0146455
NR_045007	20.4671	1.45103	0.37034	3.9181	8.92485e-05	0.00543304
Naa30	786.563	0.323002	0.100194	3.22377	0.00126515	0.0346256
Ncam1	10536.5	-0.227858	0.06031	-3.77812	0.000158018	0.00832919
Ncbp2	1669.48	0.230368	0.0678491	3.3953	0.000685542	0.0231266
Ncdn	4248.44	-0.301343	0.0807467	-3.73195	0.000190001	0.00963474
Ndn	2885.17	-0.407751	0.096637	-4.21941	2.44946e-05	0.00190535
Ndufab1	625.96	0.222844	0.0725385	3.07207	0.00212579	0.0485929
Necab1	1090.41	0.310838	0.0900284	3.45266	0.000555079	0.0197656
Nefh	2706.9	-0.395137	0.098458	-4.01325	5.98877e-05	0.00399591
Nefm	3187.3	-0.368467	0.101892	-3.61626	0.000298891	0.0131578
Nek11	83.0198	1.14234	0.179539	6.36261	1.98348e-10	5.99684e-08
Nek5	20.7213	1.06683	0.338203	3.15441	0.00160821	0.0396462
Neurl1a	1211.86	-0.296944	0.0831078	-3.573	0.000352913	0.0146505
Nfic	2839.25	-0.185005	0.0576214	-3.2107	0.00132411	0.0355403
Nipa1	389.821	0.275462	0.0838903	3.2836	0.00102489	0.0304032
Nipal1	321.877	0.469481	0.10683	4.39467	1.10942e-05	0.00104572
Nipal3	3061.16	-0.147568	0.0462097	-3.19345	0.00140584	0.0369298
Nisch	9614.03	-0.154699	0.0501671	-3.08367	0.00204465	0.047074
Nkain1	222.381	-0.482242	0.152031	-3.17199	0.00151399	0.0380794
Nod2	76.098	2.33472	0.313122	7.45627	8.90067e-14	5.70497e-11
Nol6	1211.26	-0.238854	0.0648443	-3.6835	0.000230055	0.0108424
Nomo1	3327.87	-0.288566	0.0621514	-4.64294	3.43482e-06	0.000379653
Nos1	362.647	-0.406552	0.117637	-3.45598	0.000548299	0.0196115
Npl	147.132	-0.66016	0.19306	-3.41947	0.000627444	0.021639
Nptx1	2646.71	-0.295645	0.0625781	-4.72442	2.30776e-06	0.000275966
Nr2e3	18747.4	0.28242	0.0906934	3.114	0.00184567	0.0442739
Nrip2	613.179	-0.277571	0.0841848	-3.29716	0.000976682	0.0294733
Nrp1	254.619	-0.335157	0.105675	-3.17158	0.00151614	0.0380794
Ntm	3449.18	-0.259466	0.0641418	-4.04519	5.22805e-05	0.0035801
Ntrk3	280.933	-0.458959	0.138075	-3.32397	0.000887446	0.0277202
Nupr1	175.479	0.557937	0.156643	3.56184	0.00036827	0.0150157
Nxnl2	1651.34	-0.677795	0.151442	-4.47562	7.61911e-06	0.000766852
Oasl2	272.44	0.51677	0.102608	5.03635	4.74501e-07	6.78876e-05
Odz2	842.392	-0.328253	0.101945	-3.2199	0.00128237	0.0346522
Opn1mw	3861.21	-0.571283	0.131228	-4.35336	1.34068e-05	0.00118788
Osbpl1a	2448.3	0.294062	0.061067	4.8154	1.46903e-06	0.000186824
Osmr	222.31	0.665711	0.126032	5.2821	1.27711e-07	1.98684e-05
Otop3	130.641	-0.975702	0.202519	-4.81784	1.45122e-06	0.000186034
Otx2	4443.95	0.250639	0.0637783	3.92985	8.49986e-05	0.00531518
P2rx5	65.7637	1.2491	0.217701	5.73769	9.59757e-09	1.97168e-06
Paip2b	2099.8	0.170122	0.0531527	3.20062	0.0013713	0.0364406
Pappa2	478.411	-0.327248	0.105545	-3.10056	0.00193154	0.0457856
Paqr9	465.82	0.296648	0.0821919	3.60921	0.000307126	0.0134098
Parp14	187.554	0.58988	0.171129	3.44698	0.000566886	0.0200525
Parp4	1126.31	0.372173	0.0869846	4.2786	1.88069e-05	0.00152203
Pate2	97.7812	1.57481	0.205441	7.66548	1.78165e-14	1.24127e-11
Pbx1	1516.09	-0.294548	0.0687272	-4.28576	1.82112e-05	0.00150205
Pccb	725.783	0.238701	0.0740121	3.22516	0.00125901	0.0346044
Pcdh7	1135.03	-0.393468	0.117226	-3.35649	0.000789383	0.0256574
Pcdh8	533.705	-0.350888	0.103558	-3.38832	0.000703225	0.0235742
Pcdhb11	166.218	-0.469118	0.135557	-3.46067	0.000538837	0.019403
Pcdhb16	403.069	-0.355593	0.0981604	-3.62257	0.000291692	0.0129476
Pcdhb17	437.368	-0.354572	0.102387	-3.46306	0.000534073	0.0193301
Pcnp	895.412	0.330201	0.0933955	3.53551	0.000406988	0.0161027
Pcp4l1	2399.1	0.435828	0.114332	3.81197	0.000137866	0.00767072
Pde10a	876.058	0.845076	0.155478	5.43535	5.46891e-08	9.32274e-06
Pde11a	151.513	-0.439329	0.138418	-3.17392	0.00150394	0.0379143
Pde8a	1596.47	0.219327	0.0652699	3.36031	0.000778551	0.0253675
Pdpn	726.356	0.268476	0.0826218	3.24945	0.00115627	0.0325901
Pgm2l1	3117.43	0.276739	0.0755908	3.66101	0.000251222	0.0117023
Phf15	1415.79	0.229184	0.071174	3.22006	0.00128165	0.0346522
Phldb3	18.2731	1.51025	0.419463	3.60045	0.00031767	0.0136837
Phyh	2065.95	0.321565	0.0802886	4.00512	6.19858e-05	0.00410438
Pla2g16	875.959	0.221446	0.0687483	3.22111	0.00127696	0.0346522
Plch2	12178.7	-0.284765	0.0552163	-5.15727	2.50583e-07	3.71791e-05
Pld3	2121.94	-0.198225	0.0532952	-3.71938	0.000199713	0.00992196
Pls1	363.702	0.718896	0.111948	6.42171	1.34752e-10	4.40666e-08
Plvap	149.891	0.587874	0.139403	4.21708	2.47487e-05	0.00191581
Plxna2	4048.42	-0.342002	0.0596015	-5.73813	9.57252e-09	1.97168e-06
Plxnb1	5574.22	0.252743	0.0793167	3.1865	0.00144005	0.0371895
Plxnd1	245.753	0.462386	0.138173	3.34643	0.000818602	0.0261889
Podxl	4972.14	-0.268569	0.0872462	-3.07829	0.00208195	0.0476588
Polr3k	1671.15	0.262514	0.0711165	3.69132	0.000223093	0.0105956
Postn	71.573	0.707805	0.194839	3.63276	0.000280402	0.0126558
Pou4f1	659.176	-0.395732	0.111517	-3.54861	0.000387269	0.0155529
Ppp1r3g	26.1873	2.13694	0.334537	6.38775	1.68345e-10	5.39511e-08
Ppp3cb	3317.03	0.238646	0.0690236	3.45746	0.000545294	0.0195476
Prdm1	317.31	-0.676396	0.12581	-5.37634	7.60139e-08	1.25572e-05
Prkcsh	1670.7	-0.202704	0.0567271	-3.57331	0.000352494	0.0146505
Prkrir	2683.24	0.185577	0.0596968	3.10866	0.00187936	0.0449476
Prok1	34.2796	2.23067	0.329666	6.76646	1.31969e-11	5.42222e-09
Prorsd1	189.067	0.453365	0.126957	3.57101	0.000355612	0.0146544
Pros1	290.8	0.481347	0.118556	4.06007	4.90583e-05	0.0034328
Prpf39	2571.62	0.43814	0.134437	3.25908	0.00111774	0.0320181
Psmb8	63.999	0.905647	0.244158	3.70926	0.000207863	0.0101048
Pter	1152.61	0.469349	0.118937	3.94619	7.94048e-05	0.00506925
Ptgfrn	427.383	-0.402682	0.126567	-3.18159	0.00146471	0.0374929
Ptk7	268.894	-0.32735	0.103269	-3.16988	0.001525	0.0381226
Ptpn20	47.7877	0.842511	0.240946	3.49667	0.000471097	0.0180872
Ptprg	1335.53	-0.212458	0.0645729	-3.2902	0.00100115	0.029986
Ptprn	3999.66	0.242101	0.074893	3.23262	0.0012266	0.0340643
Pura	5516.11	0.22744	0.0697157	3.2624	0.00110474	0.0318961
Pvrl1	1507.83	-0.489387	0.0856651	-5.7128	1.11135e-08	2.19856e-06
Pvrl3	662.048	-0.535287	0.123646	-4.3292	1.49652e-05	0.00127554
Pygb	2095.56	-0.196306	0.0596397	-3.29153	0.00099645	0.029901
R3hdm2	5621.19	-0.203935	0.0539621	-3.77923	0.000157313	0.00831941
RP23-252I12.4	1098.23	0.431887	0.106624	4.05055	5.10983e-05	0.00354458
RP23-76I20.1	45.1088	0.873439	0.235809	3.70401	0.000212218	0.0102119
Rab11fip1	291.908	0.574079	0.111409	5.15288	2.56514e-07	3.771e-05
Rab12	1061.03	0.251529	0.0782846	3.21301	0.00131353	0.0353154
Rab18	1866.52	0.340895	0.0778953	4.37632	1.20701e-05	0.00109892
Rab21	793.928	0.311162	0.0775496	4.01242	6.00982e-05	0.00399591
Rab37	325.057	0.710334	0.130445	5.44548	5.16661e-08	8.99888e-06
Rab8b	456.105	0.374414	0.0854388	4.38225	1.17457e-05	0.00108169
Rabgap1l	1876.58	0.211528	0.0671928	3.14808	0.00164349	0.0403297
Racgap1	464.971	0.768959	0.126962	6.05662	1.39009e-09	3.5357e-07
Rap1a	383.889	0.363921	0.114364	3.18212	0.00146203	0.0374924
Rap1b	932.89	0.293003	0.0789506	3.71123	0.000206256	0.0101048
Rarg	204.136	0.598288	0.137559	4.34932	1.36563e-05	0.00118977
Rbm20	1275.75	0.406332	0.0850559	4.77723	1.77727e-06	0.000220767
Rbm34	560.927	0.274101	0.0826238	3.31746	0.000908408	0.0281254
Rbp3	164280	-0.347934	0.100167	-3.47355	0.000513618	0.0190074
Rdh1	84.8745	2.56151	0.222635	11.5054	1.23939e-30	3.972e-27
Rdh16	19.0239	2.96199	0.460524	6.43178	1.26117e-10	4.2102e-08
Rdh9	70.1592	2.51535	0.240012	10.4801	1.06615e-25	2.84733e-22
Rec8	246.507	-0.421026	0.120515	-3.49355	0.00047665	0.0181853
Reep6	22063.8	-0.273039	0.0869333	-3.14078	0.00168497	0.0410958
Rell1	174.962	0.533277	0.137839	3.86885	0.000109348	0.00644191
Reln	4992.24	-0.479062	0.0674072	-7.10699	1.18603e-12	5.93904e-10
Rest	588.714	0.34213	0.0852349	4.01397	5.97062e-05	0.00399591
Ret	1099.53	-0.314771	0.0848674	-3.70898	0.000208099	0.0101048
Rft1	409.279	0.290832	0.0927712	3.13494	0.00171891	0.041733
Rhbdf2	294.675	-0.367346	0.114491	-3.20853	0.00133416	0.0357502
Rimbp3	321.664	0.574303	0.117176	4.90119	9.5256e-07	0.000126147
Ripk4	183.268	0.415692	0.13597	3.05724	0.00223387	0.0497851
Rnf138	242.343	0.405624	0.115774	3.5036	0.000459021	0.0179309
Rnf150	3751.51	-0.237126	0.0680815	-3.48298	0.000495871	0.0184847
Rnf207	8341.73	0.409269	0.0708048	5.78024	7.45948e-09	1.66015e-06
Rnf43	174.999	1.343	0.164612	8.15855	3.3908e-16	3.19613e-13
Rnf5	552.251	-0.250514	0.0818112	-3.0621	0.00219791	0.0494259
Rnpc3	4307.83	0.643734	0.110582	5.82133	5.83796e-09	1.31757e-06
Rod1	571.659	0.434114	0.0884987	4.90531	9.32784e-07	0.000124558
Rp1l1	26645.8	-0.266522	0.0740063	-3.60134	0.000316585	0.0136837
Rpn2	3722	-0.186215	0.0533616	-3.48968	0.000483597	0.0182024
Rrm2b	516.051	0.303306	0.0875495	3.46439	0.000531427	0.0193097
Rrp1	3524.67	-0.228046	0.061544	-3.70541	0.000211049	0.0101863
Rsad2	34.3038	1.08135	0.282749	3.82442	0.00013108	0.00736927
S100a16	443.942	0.414695	0.100128	4.14166	3.44799e-05	0.00251139
Sall2	1479.83	-0.295056	0.0753949	-3.91348	9.09771e-05	0.0055012
Samd9l	100.468	0.643185	0.197465	3.25721	0.00112514	0.0320485
Sap18	495.298	0.317821	0.0868756	3.65834	0.000253852	0.0117225
Scd1	464.956	0.523057	0.13596	3.84714	0.000119505	0.00684834
Scd3	98.3157	0.767625	0.171148	4.48516	7.28582e-06	0.000738911
Scg2	7870.01	-0.232312	0.0691308	-3.36047	0.000778089	0.0253675
Scrt2	361.069	-0.314563	0.0996403	-3.15699	0.00159408	0.0394191
Sdc3	3756.85	-0.363182	0.0569843	-6.37336	1.84926e-10	5.69856e-08
Sec31b	55.716	0.759486	0.222765	3.40936	0.000651162	0.0222478
Sec63	2951.72	0.171734	0.0555454	3.09177	0.00198966	0.0465436
Sema6c	1200.33	0.429511	0.0994942	4.31694	1.58207e-05	0.00133427
Serinc5	635.583	-0.49755	0.0954681	-5.21169	1.87129e-07	2.88322e-05
Sez6	1659.58	-0.273653	0.0827688	-3.30623	0.000945608	0.0290238
Sez6l	1288.47	-0.332953	0.100131	-3.32517	0.00088366	0.0276691
Sez6l2	2546.56	-0.258446	0.0764612	-3.38009	0.00072462	0.0241076
Sgk3	120.142	0.817509	0.152042	5.37687	7.57899e-08	1.25572e-05
Shmt2	682.662	-0.435726	0.104393	-4.17392	2.99409e-05	0.00224193
Six1	71.4879	0.997189	0.237923	4.19122	2.77459e-05	0.00210711
Six4	53.1148	1.2432	0.239994	5.18013	2.21727e-07	3.32051e-05
Skap2	147.383	0.937913	0.154314	6.07794	1.21739e-09	3.14636e-07
Slc1a4	521.865	-0.37646	0.105142	-3.58049	0.000342947	0.0144236
Slc22a17	3163.26	-0.276887	0.063381	-4.36861	1.25042e-05	0.00112566
Slc25a32	300.068	0.475133	0.102216	4.64832	3.34655e-06	0.000377641
Slc27a4	1413.93	-0.203414	0.0615338	-3.30573	0.000947293	0.0290238
Slc29a4	715.207	0.932153	0.16303	5.71767	1.07992e-08	2.19046e-06
Slc30a10	72.3762	-0.726619	0.212508	-3.41925	0.000627942	0.021639
Slc30a2	50.3317	1.16389	0.263708	4.41356	1.01683e-05	0.00097788
Slc35a1	418.616	0.269479	0.0878932	3.06598	0.0021696	0.0491041
Slc35a3	700.755	0.342086	0.106023	3.22652	0.00125307	0.0345002
Slc37a2	190.724	1.45734	0.188117	7.747	9.40911e-15	6.85326e-12
Slc5a8	127.997	0.544381	0.155601	3.49856	0.000467778	0.0180619
Slc6a17	3773.59	-0.295578	0.0853559	-3.46289	0.0005344	0.0193301
Slc7a1	665.357	-0.302132	0.0842502	-3.58613	0.000335619	0.0141899
Slc7a5	1003.01	-0.315395	0.0967757	-3.25903	0.00111794	0.0320181
Slc8a1	639.741	-0.271896	0.0878729	-3.09419	0.00197352	0.0463011
Slc8a3	1580.64	-0.310219	0.0680557	-4.55831	5.15676e-06	0.000547232
Slc9a3r1	353	0.327016	0.100404	3.257	0.00112598	0.0320485
Slco4a1	3765.94	-0.343664	0.0875967	-3.92326	8.73599e-05	0.00540485
Smap2	1149.81	-0.225156	0.068638	-3.28034	0.0010368	0.0306527
Smarca4	5549.48	-0.169114	0.0539649	-3.13377	0.00172574	0.0418356
Smarca5-ps	206.528	0.836179	0.127342	6.56638	5.15525e-11	1.87745e-08
Smc1a	3760.6	-0.265478	0.0672964	-3.94491	7.98304e-05	0.0050762
Smug1	4008.78	0.495598	0.130417	3.80009	0.000144643	0.00791046
Snap25	25237.1	0.199208	0.0597688	3.33298	0.000859216	0.0272096
Snrk	2951.88	-0.366788	0.0650558	-5.63806	1.71976e-08	3.36067e-06
Soat1	429.776	0.321292	0.0942721	3.40813	0.000654094	0.0223004
Sorcs2	1221.32	-0.342474	0.0816086	-4.19654	2.71025e-05	0.00208793
Sorcs3	212.98	-0.468088	0.142934	-3.27486	0.00105715	0.0311831
Spata2L	81.8365	-0.52429	0.167774	-3.12497	0.00177822	0.042951
Spata6	296.035	0.393612	0.126944	3.10066	0.00193089	0.0457856
Spc25	1983.76	-0.645065	0.0717583	-8.98942	2.48531e-19	3.98247e-16
Spin1	1408.73	-0.186082	0.0600503	-3.09877	0.00194326	0.0458599
Spna2	24477.9	-0.171587	0.049161	-3.49032	0.000482442	0.0182024
Spnb1	5070.05	-0.308495	0.0846577	-3.64403	0.000268403	0.0122533
Spnb2	16439.2	-0.197296	0.0418024	-4.71972	2.36165e-06	0.00028032
Spock2	8057.91	-0.279084	0.0783065	-3.564	0.000365252	0.0149306
Spry2	747.036	-0.415013	0.0722532	-5.74387	9.25362e-09	1.95105e-06
Srgap1	965.613	-0.485681	0.135723	-3.57846	0.000345619	0.0144979
Ssh1	1290.95	-0.250844	0.0775433	-3.23488	0.00121692	0.033981
St3gal4	424.369	0.272226	0.0853763	3.18854	0.00142994	0.037177
Stat1	1496.78	0.242185	0.0618092	3.91827	8.91869e-05	0.00543304
Stat3	1701.38	0.249328	0.0686466	3.63206	0.00028117	0.0126558
Steap2	2737.51	0.290524	0.0832455	3.48996	0.000483094	0.0182024
Stx17	817.063	0.241555	0.0726472	3.32504	0.000884068	0.0276691
Stx7	1517.83	0.239102	0.0714603	3.34595	0.000820019	0.0261889
Stxbp5l	1087.91	0.291615	0.0811843	3.59201	0.000328136	0.0140215
Susd2	212.074	-0.4437	0.124714	-3.55774	0.000374061	0.0151746
Sv2a	8535.28	-0.237985	0.0589172	-4.03931	5.36092e-05	0.00363997
Sv2c	600.723	-0.453638	0.118051	-3.84273	0.000121674	0.00692152
Syn1	2566.81	-0.382297	0.0736201	-5.19283	2.07119e-07	3.13102e-05
Synpo2	1004.06	-0.357023	0.0952129	-3.74973	0.000177022	0.00909166
Tacc2	1365.23	-0.313209	0.067279	-4.65537	3.23405e-06	0.000367535
Taf3	657.603	-0.241243	0.0732216	-3.29469	0.000985296	0.0296217
Taf4b	1137.69	0.361294	0.110337	3.27446	0.00105864	0.0311831
Tap2	249.264	0.793449	0.12489	6.35318	2.10905e-10	6.25841e-08
Tbc1d9	1257.69	-0.463015	0.0869317	-5.3262	1.00291e-07	1.60706e-05
Tcea3	270.653	1.0598	0.150696	7.03268	2.02601e-12	9.83783e-10
Tcof1	836.436	-0.248331	0.0767718	-3.23467	0.00121784	0.033981
Tec	137.269	1.35586	0.17174	7.89487	2.90622e-15	2.21758e-12
Tecr	3461.5	-0.21156	0.0614143	-3.4448	0.000571477	0.020126
Tet3	5828.37	-0.250353	0.0810491	-3.08891	0.00200893	0.0466373
Tex15	218.01	0.794268	0.132035	6.01561	1.79216e-09	4.36311e-07
Thoc5	2472.38	-0.292503	0.0836899	-3.49508	0.000473927	0.0181246
Thy1	4133.41	-0.338437	0.0953532	-3.5493	0.000386262	0.0155529
Tigd4	64.5376	1.82917	0.276018	6.62699	3.42608e-11	1.27673e-08
Tln2	8117.27	-0.249207	0.0600849	-4.14759	3.36e-05	0.00246975
Tm7sf3	1509.94	0.530478	0.0728417	7.28261	3.27427e-13	1.87382e-10
Tmem106a	50.4473	0.755946	0.218837	3.45439	0.000551549	0.0196838
Tmem116	324.602	1.29137	0.160992	8.02134	1.04595e-15	8.8212e-13
Tmem147	789.431	-0.317054	0.0808676	-3.92066	8.83065e-05	0.00543304
Tmem26	19.0265	-2.18491	0.456762	-4.78348	1.72288e-06	0.000215683
Tmem56	462.254	0.356329	0.0885343	4.02475	5.70357e-05	0.00385628
Tnxb	254.72	0.761326	0.136476	5.57847	2.42648e-08	4.46918e-06
Tom1l2	5467.75	-0.164299	0.0522205	-3.14626	0.00165374	0.0404572
Tpp1	3543.44	-0.200688	0.0541301	-3.70751	0.00020931	0.0101329
Trak1	2673.17	-0.203447	0.0634397	-3.20694	0.00134154	0.035888
Tril	282.381	0.476362	0.121238	3.92915	8.52472e-05	0.00531518
Trim17	893.706	0.67054	0.106583	6.29123	3.14966e-10	8.85441e-08
Trim30a	34.1624	1.11354	0.26637	4.18044	2.90952e-05	0.00219916
Trim43c	87.4843	1.2331	0.247603	4.98015	6.35364e-07	8.85311e-05
Ttc21a	76.1356	-0.838948	0.201147	-4.17083	3.03491e-05	0.00226192
Ttc28	1739.04	-0.228615	0.0708084	-3.22864	0.0012438	0.0343632
Ttyh2	741.562	-0.424193	0.0980547	-4.32609	1.5178e-05	0.00128684
Ttyh3	1678.38	-0.264002	0.0776503	-3.39988	0.000674158	0.0228387
Tuba1b	1627.36	-0.357042	0.082249	-4.34099	1.41844e-05	0.0012286
Tuba4a	1903.31	-0.275433	0.0800612	-3.44029	0.000581097	0.0203653
Tubb4	3464.62	-0.419632	0.0618698	-6.78249	1.18118e-11	4.98085e-09
Tusc5	985.492	-0.549261	0.120583	-4.55506	5.23709e-06	0.000552099
Txndc5	1436.2	-0.326772	0.097248	-3.36019	0.000778881	0.0253675
Tyro3	591.215	-0.497373	0.122952	-4.04527	5.22633e-05	0.0035801
Uba1	8387.78	-0.21129	0.052258	-4.04321	5.27242e-05	0.00359511
Ube2d2	577.317	0.279397	0.0814777	3.42912	0.000605535	0.0210479
Ube2d3	2288.42	0.506046	0.117969	4.28966	1.78949e-05	0.00148574
Ube2q2	514.732	0.277331	0.0838925	3.30579	0.000947094	0.0290238
Ubr4	10789.5	-0.203652	0.0581834	-3.50017	0.000464955	0.0179962
Ubxn10	98.1058	-0.645058	0.197909	-3.25937	0.00111661	0.0320181
Ubxn2a	1775.15	0.268205	0.0639612	4.19325	2.74982e-05	0.00209936
Uckl1	7169.43	-0.20798	0.0650129	-3.19906	0.00137877	0.0365786
Ugcg	1212.67	0.350737	0.0718329	4.88268	1.04652e-06	0.000136337
Ulk4	284.52	-0.405273	0.1174	-3.45207	0.000556308	0.0197656
Unc5b	238.614	-0.482411	0.11033	-4.37243	1.22873e-05	0.00111238
Vash1	888.171	-0.512744	0.068766	-7.45636	8.89456e-14	5.70497e-11
Vax2os1	6075.63	0.463932	0.124746	3.71902	0.000199999	0.00992196
Vcpip1	2124.49	0.221541	0.0678824	3.2636	0.00110006	0.0318961
Vgf	571.826	-0.475364	0.127743	-3.72126	0.00019823	0.00991566
Vps13a	1164.71	0.2671	0.0873031	3.05945	0.00221743	0.0496769
Vwa5a	354.894	0.49894	0.0931333	5.35727	8.44903e-08	1.36755e-05
Wdr63	13.2632	-2.92633	0.544978	-5.36964	7.88934e-08	1.28999e-05
Wdr81	693.696	-0.247472	0.0759818	-3.25699	0.00112602	0.0320485
Wdtc1	5492.61	-0.205653	0.0630373	-3.2624	0.00110471	0.0318961
Wnt2b	327.36	-0.356129	0.0949585	-3.75036	0.000176578	0.00909166
Wnt6	31.0963	2.39691	0.330811	7.24555	4.3069e-13	2.30046e-10
Wwc1	217.932	-0.512331	0.167518	-3.05835	0.00222557	0.0497385
Xpo1	4179.07	0.276638	0.0886686	3.11991	0.00180905	0.0435258
Yipf6	1000.16	0.290574	0.0759953	3.82358	0.000131528	0.00736927
Zbtb26	571.354	0.343196	0.111843	3.06856	0.00215093	0.048958
Zbtb8a	205.298	0.861053	0.156346	5.50736	3.64255e-08	6.55823e-06
Zc3hav1	147.206	1.03714	0.148233	6.99674	2.61989e-12	1.19946e-09
Zdhhc20	938.989	0.480923	0.0880113	5.46433	4.64646e-08	8.18185e-06
Zdhhc5	4629.37	-0.255881	0.072202	-3.54396	0.00039417	0.0157511
Zfand1	341.849	0.336888	0.108365	3.10884	0.00187824	0.0449476
Zfp229	259.483	0.394272	0.11998	3.28613	0.00101574	0.0302532
Zfp326	759.603	0.340804	0.102564	3.32283	0.000891102	0.0277802
Zfp397	2536.58	0.299621	0.0855306	3.50308	0.00045991	0.0179309
Zfp418	222.896	0.437058	0.130854	3.34005	0.000837645	0.0266847
Zfp428	418.743	-0.307601	0.0931788	-3.30119	0.00096274	0.029354
Zfp57	91.2792	-0.542695	0.172213	-3.15129	0.0016255	0.0400108
Zfp654	2658.33	0.283459	0.0913845	3.10183	0.00192327	0.0457248
Zfp703	374.643	0.622597	0.120903	5.14955	2.61107e-07	3.80361e-05
Zfp758	342.314	0.62943	0.136021	4.62746	3.70173e-06	0.000400787
Zfp773	54.4485	0.733545	0.204112	3.59383	0.000325849	0.013961
Zfp932	475.881	0.593641	0.146534	4.05121	5.09542e-05	0.00354458
Zfp934	44.1762	1.05553	0.278864	3.78513	0.00015363	0.00823332
Zfp935	151.214	0.718867	0.13114	5.48166	4.21355e-08	7.50199e-06
Zfp942	498.268	0.526337	0.119268	4.41307	1.01913e-05	0.00097788
Zfp944	354.341	0.494881	0.119619	4.13713	3.51673e-05	0.00253838
Zfp946	794.478	0.417344	0.108638	3.84159	0.000122241	0.00692152
Zfp949	969.888	0.318187	0.0813666	3.91054	9.20908e-05	0.0055476
Zfp950	186.336	0.801017	0.184929	4.33148	1.48108e-05	0.00127075
Zfp959	183.782	0.436119	0.122246	3.56754	0.000360353	0.0148059
Zim1	161.137	0.63337	0.183182	3.4576	0.000545011	0.0195476
Zmat1	831.358	0.373357	0.0875952	4.2623	2.0233e-05	0.00162106
Zmiz1	2094.43	-0.276954	0.0855614	-3.2369	0.00120835	0.0338507
Zpbp	80.1723	0.647685	0.193027	3.35541	0.000792481	0.0257059
Zufsp	382.311	0.324105	0.10429	3.10774	0.00188527	0.0450217
mt-Tc	82.7831	1.31057	0.29891	4.38448	1.16261e-05	0.00107686

## Sheet: Young vs Young+NACET
X	baseMean	log2FoldChange	lfcSE	stat	pvalue	padj
.	262.779	0.203274	0.151595	1.3409	0.179954	0.999977
0610005C13Rik	27.8956	-0.185952	0.256123	-0.726025	0.467823	0.999977
0610007C21Rik	1208.46	0.0271902	0.0873627	0.311233	0.755624	0.999977
0610007L01Rik	1101.04	0.0679074	0.0524099	1.2957	0.19508	0.999977
0610007P08Rik	1121.71	0.0314485	0.0855423	0.367637	0.713144	0.999977
0610007P14Rik	737.635	-0.0161243	0.0629192	-0.256269	0.797743	0.999977
0610007P22Rik	383.727	0.00897664	0.0788847	0.113794	0.909401	0.999977
0610008F07Rik	0
0610009B14Rik	13.353	-0.453886	0.336746	-1.34786	0.177704	0.999977
0610009B22Rik	849.795	0.0384833	0.0840344	0.457947	0.646991	0.999977
0610009D07Rik	1061.36	-0.0564245	0.117822	-0.478896	0.632013	0.999977
0610009E02Rik	22.1199	0.418888	0.273135	1.53363	0.125121	0.999977
0610009L18Rik	19.8942	-0.205308	0.296991	-0.691295	0.48938	0.999977
0610009O20Rik	1154.05	0.0825486	0.0613347	1.34587	0.178344	0.999977
0610010F05Rik	744.256	0.0597872	0.0780692	0.765824	0.443781	0.999977
0610010K14Rik	477.028	0.0850338	0.0801965	1.06032	0.289	0.999977
0610010O12Rik	411.923	0.099263	0.10767	0.921919	0.356571	0.999977
0610011F06Rik	344.112	0.00798388	0.101628	0.0785602	0.937382	0.999977
0610011L14Rik	1208.06	0.0374956	0.0680306	0.551157	0.581526	0.999977
0610012D04Rik	0.411865	-0.496801	2.06644	-0.240414	0.810009	0.999977
0610012G03Rik	560.251	0.0875169	0.107399	0.814877	0.415143	0.999977
0610012H03Rik	2.51394	-0.774243	0.845265	-0.915977	0.359679	0.999977
0610025J13Rik	0.339496	0.642279	2.83633	0.226447	0.820854	0.999977
0610030E20Rik	957.51	-0.0527827	0.0715643	-0.737555	0.460785	0.999977
0610031J06Rik	606.571	-0.0716943	0.0681816	-1.05152	0.29302	0.999977
0610037L13Rik	937.359	-0.000506503	0.0574578	-0.00881521	0.992967	0.999977
0610037P05Rik	755.522	0.0949984	0.107688	0.882164	0.377688	0.999977
0610038L08Rik	8.8367	0.319316	0.559364	0.570856	0.568097	0.999977
0610038P03Rik	0.699805	-1.76472	1.49094	-1.18362	0.236562	0.999977
0610039K10Rik	4.0015	0.23199	0.673378	0.344516	0.730458	0.999977
0610040B09Rik	0
0610040B10Rik	39.4467	-0.120847	0.31272	-0.38644	0.699171	0.999977
0610040F04Rik	8.5357	0.264387	0.437938	0.603708	0.546038	0.999977
0610040J01Rik	18.2895	0.121167	0.320852	0.37764	0.705698	0.999977
0610043K17Rik	4.34328	0.124978	0.626351	0.199533	0.841845	0.999977
0910001L09Rik	681.831	-0.024035	0.0937646	-0.256334	0.797693	0.999977
1010001B22Rik	7.70023	0.156717	0.467231	0.335415	0.737312	0.999977
1010001N08Rik	0
1100001G20Rik	0.200461	-1.3778	3.21588	-0.428437	0.668333	0.999977
1110001A16Rik	419.381	-0.125057	0.11893	-1.05152	0.293019	0.999977
1110001J03Rik	330.232	-0.0619991	0.153987	-0.402627	0.687223	0.999977
1110002B05Rik	971.783	0.00895828	0.108982	0.0821999	0.934488	0.999977
1110002E22Rik	82.4004	0.241616	0.169834	1.42266	0.154836	0.999977
1110002J07Rik	0.851388	-0.935662	1.58017	-0.592126	0.553766	0.999977
1110002L01Rik	457.547	-0.0612032	0.0987769	-0.619611	0.535514	0.999977
1110002N22Rik	127.354	0.0781832	0.133248	0.586749	0.557372	0.999977
1110003E01Rik	1865.59	0.113528	0.0570438	1.9902	0.0465691	0.999977
1110003O08Rik	331.131	-0.0151611	0.0939304	-0.161408	0.871772	0.999977
1110004E09Rik	704.534	-0.0498185	0.104419	-0.477101	0.63329	0.999977
1110004F10Rik	1181	0.0827394	0.0725968	1.13971	0.254407	0.999977
1110005A03Rik	268.623	-0.0810733	0.113387	-0.715012	0.474602	0.999977
1110006G14Rik	0.738388	-1.08917	1.66296	-0.654959	0.512494	0.999977
1110007C09Rik	338.67	-0.00627427	0.126813	-0.0494767	0.960539	0.999977
1110008E08Rik	0.740605	1.89612	1.6367	1.1585	0.246661	0.999977
1110008F13Rik	479.537	-0.0743129	0.10249	-0.725076	0.468405	0.999977
1110008J03Rik	282.895	0.14394	0.0998446	1.44164	0.149403	0.999977
1110008L16Rik	54.6457	0.0848316	0.185041	0.458446	0.646632	0.999977
1110008P14Rik	658.276	0.0170063	0.0998615	0.170299	0.864775	0.999977
1110012D08Rik	206.541	0.00163246	0.103476	0.0157762	0.987413	0.999977
1110012J17Rik	5865.02	-0.135178	0.0727136	-1.85905	0.0630205	0.999977
1110012L19Rik	249.967	-0.0559093	0.13032	-0.429016	0.667912	0.999977
1110014N23Rik	1248.88	0.0998815	0.0607654	1.64372	0.100233	0.999977
1110017D15Rik	8.31903	-0.458412	0.437124	-1.0487	0.294316	0.999977
1110017F19Rik	8.14914	-0.335851	0.626291	-0.536254	0.591783	0.999977
1110018G07Rik	1877.18	-0.0573232	0.0535235	-1.07099	0.284173	0.999977
1110018J18Rik	635.415	0.0242766	0.0801034	0.303066	0.76184	0.999977
1110018N20Rik	387.715	0.0683704	0.117376	0.582488	0.560238	0.999977
1110019D14Rik	29.122	-0.355062	0.236032	-1.50429	0.132506	0.999977
1110020A21Rik	89.6794	0.195634	0.176828	1.10636	0.268573	0.999977
1110020G09Rik	2739.08	0.0035896	0.124274	0.0288846	0.976957	0.999977
1110021J02Rik	559.114	-0.0484864	0.0807442	-0.600495	0.548177	0.999977
1110021L09Rik	454.387	0.0630443	0.106039	0.594541	0.55215	0.999977
1110025L11Rik	0
1110028C15Rik	871.733	0.012678	0.0893102	0.141954	0.887116	0.999977
1110028F11Rik	0.0952498	-0.687167	3.22592	-0.213015	0.831316	0.999977
1110031I02Rik	160.397	0.0751652	0.122302	0.614585	0.538829	0.999977
1110032A03Rik	469.478	-0.00494036	0.110215	-0.0448247	0.964247	0.999977
1110032A04Rik	92.9073	0.0411827	0.164437	0.250447	0.802242	0.999977
1110032F04Rik	32.9346	0.256866	0.27223	0.943564	0.345392	0.999977
1110034A24Rik	216.437	-0.0622356	0.103515	-0.601221	0.547693	0.999977
1110034B05Rik	346.839	0.0152525	0.115298	0.132288	0.894757	0.999977
1110034G24Rik	388.727	-0.00807487	0.077512	-0.104176	0.91703	0.999977
1110035H17Rik	12.5263	-0.222488	0.370985	-0.599724	0.54869	0.999977
1110035M17Rik	11.186	-0.202456	0.41851	-0.483754	0.628561	0.999977
1110036E04Rik	0
1110037F02Rik	2078.97	-0.00220546	0.0618911	-0.0356345	0.971574	0.999977
1110038D17Rik	2314.3	-0.106649	0.0961349	-1.10937	0.267269	0.999977
1110038F14Rik	511.118	-0.0454264	0.0800772	-0.567283	0.570522	0.999977
1110046J04Rik	1.16696	-1.55348	1.39572	-1.11303	0.265696	0.999977
1110049F12Rik	1276.11	-0.0201898	0.0715059	-0.282351	0.777674	0.999977
1110050K14Rik	2.72205	-0.534058	0.784912	-0.680405	0.496248	0.999977
1110051M20Rik	2250.8	0.0332942	0.0535925	0.621248	0.534437	0.999977
1110054M08Rik	15.5643	0.0280024	0.333399	0.0839905	0.933064	0.999977
1110054O05Rik	669.534	0.00940955	0.0686384	0.137089	0.890961	0.999977
1110057K04Rik	649.198	-0.011548	0.0622128	-0.185621	0.852742	0.999977
1110057P08Rik	0
1110058L19Rik	505.56	-0.0282181	0.128079	-0.220319	0.825623	0.999977
1110059E24Rik	363.487	-0.0639793	0.110871	-0.57706	0.563899	0.999977
1110059G10Rik	258.988	0.0826411	0.115789	0.713721	0.4754	0.999977
1110059M19Rik	0
1110065P20Rik	249.707	-0.0167623	0.143627	-0.116707	0.907092	0.999977
1110067D22Rik	7478.76	0.0268311	0.100654	0.266568	0.789802	0.999977
1190002H23Rik	35.7013	0.0131327	0.229808	0.0571464	0.954429	0.999977
1190002N15Rik	943.14	0.0654319	0.0741257	0.882715	0.37739	0.999977
1190003J15Rik	5.40919	0.901556	0.884794	1.01894	0.308229	0.999977
1190005F20Rik	589.358	0.0204934	0.0938365	0.218394	0.827122	0.999977
1190005I06Rik	600.718	-0.0970118	0.132516	-0.732074	0.464124	0.999977
1190007F08Rik	289.317	0.11782	0.145408	0.810273	0.417783	0.999977
1190007I07Rik	90.2714	-0.049593	0.155174	-0.319596	0.749275	0.999977
1200007C13Rik	0
1200009I06Rik	16.5182	0.0619202	0.325996	0.189941	0.849355	0.999977
1200011I18Rik	1692.72	0.0350258	0.0557568	0.628189	0.52988	0.999977
1200011M11Rik	561.057	-0.038997	0.0757342	-0.514919	0.606609	0.999977
1200014J11Rik	1192.77	-0.147042	0.0662568	-2.21927	0.0264682	0.999977
1200016B10Rik	639.422	-0.123596	0.101639	-1.21603	0.223974	0.999977
1300001I01Rik	1503.52	-0.0849298	0.0620698	-1.3683	0.17122	0.999977
1300002E11Rik	347.472	-0.0457041	0.140397	-0.325535	0.744776	0.999977
1300002K09Rik	3.76247	0.0850373	0.693786	0.12257	0.902448	0.999977
1300010F03Rik	1568.03	-0.0247634	0.0654034	-0.378625	0.704966	0.999977
1300014I06Rik	23.4494	0.0868318	0.259948	0.334035	0.738353	0.999977
1300015D01Rik	0
1300017J02Rik	5.34544	0.301972	0.672029	0.449343	0.653184	0.999977
1300018I17Rik	896.402	0.0831765	0.0671524	1.23862	0.215485	0.999977
1300018J18Rik	505.25	0.0950659	0.0680463	1.39708	0.16239	0.999977
1500001M20Rik	176.149	-0.0101712	0.132842	-0.076566	0.938969	0.999977
1500002C15Rik	8.08437	0.0794636	0.451347	0.176059	0.860248	0.999977
1500002F19Rik	3.03891	0.289319	0.780749	0.370566	0.710961	0.999977
1500002O10Rik	1.78787	-0.221633	0.940195	-0.235731	0.813642	0.999977
1500002O20Rik	803.954	0.0548207	0.0857038	0.639653	0.522398	0.999977
1500003O03Rik	1111.54	0.0716154	0.0683899	1.04716	0.295024	0.999977
1500009C09Rik	573.096	0.0511466	0.108229	0.472578	0.636515	0.999977
1500009L16Rik	45.0482	0.130338	0.241636	0.539398	0.589612	0.999977
1500010J02Rik	1265.49	0.0115821	0.0768421	0.150726	0.880192	0.999977
1500011B03Rik	659.947	0.0618678	0.0882811	0.700805	0.483425	0.999977
1500011H22Rik	384.542	0.0106398	0.101925	0.104389	0.916861	0.999977
1500011K16Rik	526.07	-0.114728	0.178418	-0.643029	0.520205	0.999977
1500012F01Rik	525.597	-0.107498	0.120471	-0.892311	0.372226	0.999977
1500012K07Rik	30.6508	0.182563	0.288235	0.633382	0.526484	0.999977
1500015O10Rik	14.8794	-0.727158	0.538521	-1.35029	0.176923	0.999977
1500016L03Rik	16.5783	-0.0535469	0.347154	-0.154245	0.877416	0.999977
1500017E21Rik	10.4617	0.198635	0.417831	0.475396	0.634505	0.999977
1500026H17Rik	51.4861	-0.136734	0.201458	-0.678719	0.497316	0.999977
1500031L02Rik	775.761	0.0394478	0.0803844	0.490739	0.623611	0.999977
1500032L24Rik	1060.05	0.032428	0.113303	0.286206	0.77472	0.999977
1500035N22Rik	3.14711	-0.284057	0.726957	-0.390748	0.695984	0.999977
1520401A03Rik	11.055	-0.438677	0.414352	-1.05871	0.289734	0.999977
1520402A15Rik	437.624	0.0973556	0.094333	1.03204	0.302052	0.999977
1600002D24Rik	0.119204	0.515061	3.22592	0.159663	0.873146	0.999977
1600002H07Rik	333.575	-0.0138138	0.0791626	-0.174499	0.861473	0.999977
1600002K03Rik	251.699	0.151779	0.102669	1.47833	0.13932	0.999977
1600010F14Rik	0.57184	0.442519	1.68524	0.262585	0.79287	0.999977
1600012F09Rik	398.289	-0.0278063	0.087562	-0.317561	0.750818	0.999977
1600012H06Rik	980.955	0.0933445	0.0674346	1.38422	0.16629	0.999977
1600012P17Rik	12.463	-0.0742576	0.365591	-0.203116	0.839044	0.999977
1600014C10Rik	405.039	0.233749	0.0926571	2.52273	0.0116448	0.999977
1600014K23Rik	0.523632	0.121599	2.00173	0.060747	0.951561	0.999977
1600015I10Rik	0
1600016N20Rik	25.2749	-0.0756218	0.336547	-0.224699	0.822213	0.999977
1600020E01Rik	519.305	0.0754128	0.0962417	0.783578	0.433288	0.999977
1600021P15Rik	333.375	0.111835	0.0868873	1.28712	0.198051	0.999977
1600025M17Rik	0
1600027N09Rik	915.88	-0.0453741	0.0581283	-0.780585	0.435046	0.999977
1600029D21Rik	77.5087	2.12005	0.97373	2.17724	0.0294623	0.999977
1600029I14Rik	0
1600029O15Rik	23.3524	-0.00491486	0.287844	-0.0170747	0.986377	0.999977
1700001C02Rik	0.377587	-0.42046	2.35509	-0.178532	0.858305	0.999977
1700001C19Rik	0.361607	-1.39598	2.30595	-0.605382	0.544926	0.999977
1700001F09Rik	0.255133	-1.8107	3.18698	-0.568155	0.56993	0.999977
1700001G01Rik	0.119204	0.515061	3.22592	0.159663	0.873146	0.999977
1700001G11Rik	5.88325	0.0257895	0.547338	0.0471181	0.962419	0.999977
1700001G17Rik	12.9606	0.0965458	0.400586	0.241012	0.809546	0.999977
1700001J04Rik	0
1700001J11Rik	1.60533	-0.159378	1.04435	-0.152611	0.878705	0.999977
1700001K19Rik	73.5658	-0.173094	0.173	-1.00054	0.317047	0.999977
1700001L05Rik	29.2739	0.148494	0.261031	0.568876	0.56944	0.999977
1700001L19Rik	26.5048	-0.284394	0.271057	-1.0492	0.294084	0.999977
1700001O22Rik	93.1788	0.096063	0.190081	0.50538	0.613292	0.999977
1700001P01Rik	5.20137	0.485082	0.646516	0.750301	0.453073	0.999977
1700003D09Rik	4.14078	-0.0873158	0.632613	-0.138024	0.890221	0.999977
1700003E16Rik	272.145	-0.128723	0.0957681	-1.34411	0.178912	0.999977
1700003E24Rik	0
1700003F12Rik	9.21541	-0.359912	0.477157	-0.754285	0.450678	0.999977
1700003F17Rik	0
1700003G13Rik	0
1700003G18Rik	0.567892	-0.689116	1.91469	-0.359909	0.718915	0.999977
1700003H04Rik	0
1700003M02Rik	156.267	-0.101057	0.140401	-0.71977	0.471667	0.999977
1700003M07Rik	9.24821	0.191851	0.419067	0.457805	0.647092	0.999977
1700006A11Rik	0
1700006D18Rik	0.0814153	0.515061	3.22592	0.159663	0.873146	0.999977
1700006E09Rik	0
1700006J14Rik	2.06489	0.158747	0.889882	0.178391	0.858416	0.999977
1700006P19Rik	90.1615	0.042828	0.21713	0.197245	0.843635	0.999977
1700007B14Rik	0.294689	0.274622	2.88727	0.0951149	0.924224	0.999977
1700007E06Rik	0.0814153	0.515061	3.22592	0.159663	0.873146	0.999977
1700007G11Rik	11.1174	-0.367735	0.400949	-0.917161	0.359058	0.999977
1700007I08Rik	7.01355	0.123816	0.507671	0.24389	0.807316	0.999977
1700007J10Rik	33.2	-0.40989	0.26783	-1.53041	0.125915	0.999977
1700007K09Rik	1.20207	0.46564	1.1565	0.402629	0.687221	0.999977
1700007K13Rik	28.7365	-0.17375	0.275682	-0.630256	0.528527	0.999977
1700007L15Rik	61.2841	0.0895893	0.186626	0.480048	0.631193	0.999977
1700007M16Rik	0
1700007P06Rik	0
1700008A04Rik	0
1700008F21Rik	6.63047	0.65523	0.614972	1.06546	0.286667	0.999977
1700008I05Rik	0
1700008O03Rik	30.0383	0.0299817	0.263442	0.113807	0.909391	0.999977
1700008P02Rik	0
1700008P20Rik	1.41135	-0.528051	1.02574	-0.5148	0.606693	0.999977
1700009N14Rik	0.265338	-1.86332	2.9115	-0.639987	0.522181	0.999977
1700009P17Rik	27.6499	-0.123557	0.270629	-0.456555	0.647991	0.999977
1700010B08Rik	0
1700010D01Rik	0.0850442	-0.687167	3.22592	-0.213015	0.831316	0.999977
1700010H22Rik	0
1700010I14Rik	4.99207	0.740379	0.651772	1.13595	0.255978	0.999977
1700010K10Rik	0.645234	-2.44279	1.75384	-1.39283	0.163672	0.999977
1700010K24Rik	5.69826	0.12463	0.574994	0.216751	0.828403	0.999977
1700010L04Rik	5.61371	-0.764755	0.613937	-1.24566	0.21289	0.999977
1700010M22Rik	0.255133	-1.8107	3.18698	-0.568155	0.56993	0.999977
1700011A15Rik	0
1700011E24Rik	0.484717	-0.930154	1.94033	-0.479379	0.631669	0.999977
1700011F03Rik	1.2718	0.393416	1.20797	0.325684	0.744663	0.999977
1700011F14Rik	3.68029	-0.519036	0.867098	-0.598589	0.549447	0.999977
1700011H14Rik	8.34854	-0.0515686	0.438146	-0.117697	0.906308	0.999977
1700011I03Rik	14.7777	0.0497818	0.375034	0.13274	0.894399	0.999977
1700011J10Rik	85.1945	-0.129108	0.174413	-0.740247	0.45915	0.999977
1700011L22Rik	1.74302	-0.710402	0.972398	-0.730567	0.465044	0.999977
1700011M02Rik	0.725581	0.90803	1.59859	0.56802	0.570021	0.999977
1700012A03Rik	0
1700012A16Rik	24.9772	-0.205743	0.290292	-0.708745	0.478483	0.999977
1700012B07Rik	0.273953	1.44875	2.94632	0.491716	0.62292	0.999977
1700012B09Rik	0.410846	-1.56326	1.98866	-0.786087	0.431816	0.999977
1700012B15Rik	307.505	0.146552	0.0907482	1.61492	0.106327	0.999977
1700012C08Rik	0
1700012C14Rik	0.771	-0.536503	1.41517	-0.379109	0.704607	0.999977
1700012L04Rik	0.387792	-0.47502	2.34289	-0.202749	0.839331	0.999977
1700012P22Rik	0
1700013D24Rik	0
1700013F07Rik	8.79971	0.49864	0.495649	1.00603	0.314399	0.999977
1700013G23Rik	61.4815	-0.302791	0.195046	-1.5524	0.120566	0.999977
1700013G24Rik	0.255133	-1.8107	3.18698	-0.568155	0.56993	0.999977
1700013H16Rik	0.196274	-0.206274	3.22592	-0.0639428	0.949016	0.999977
1700013N06Rik	0
1700013N18Rik	0.285061	0.274625	2.50425	0.109663	0.912676	0.999977
1700014D04Rik	0.762253	1.05706	1.58343	0.667576	0.504404	0.999977
1700014N06Rik	0
1700015E13Rik	5.4407	0.284769	0.56792	0.501424	0.616073	0.999977
1700015F17Rik	0.691336	0.759192	1.71899	0.441649	0.658743	0.999977
1700015O11Rik	0.100005	-0.687167	3.22592	-0.213015	0.831316	0.999977
1700016C15Rik	0.585911	0.539775	1.95056	0.276728	0.781989	0.999977
1700016D06Rik	0.736761	2.73571	1.63872	1.66941	0.0950355	0.999977
1700016G14Rik	0.37486	-0.422907	2.10205	-0.201188	0.840552	0.999977
1700016H13Rik	0.100175	0.515061	3.22592	0.159663	0.873146	0.999977
1700016K19Rik	2.00369	0.0757081	1.05245	0.0719349	0.942654	0.999977
1700016M24Rik	0.0850442	-0.687167	3.22592	-0.213015	0.831316	0.999977
1700016P03Rik	24.4437	-0.850757	0.311935	-2.72736	0.0063844	0.999977
1700017B05Rik	104.9	-0.0120673	0.154969	-0.0778693	0.937932	0.999977
1700017D01Rik	0.0962691	0.515061	3.22592	0.159663	0.873146	0.999977
1700017G19Rik	9.88657	-0.084733	0.410176	-0.206577	0.83634	0.999977
1700017J07Rik	0
1700017N19Rik	9.22709	0.352098	0.454984	0.773869	0.439008	0.999977
1700018A04Rik	0.525295	-1.06481	1.91547	-0.555899	0.57828	0.999977
1700018A14Rik	20.0954	-0.181606	0.305509	-0.594437	0.55222	0.999977
1700018B08Rik	0.124225	0.515061	3.22592	0.159663	0.873146	0.999977
1700018B24Rik	0
1700018C11Rik	2.0979	-0.410832	0.913916	-0.449529	0.65305	0.999977
1700018F24Rik	0
1700018L24Rik	0.370954	-0.42285	2.10711	-0.200678	0.840951	0.999977
1700018M17Rik	0.0952498	-0.687167	3.22592	-0.213015	0.831316	0.999977
1700019A02Rik	3.20687	-0.346567	0.73013	-0.474664	0.635026	0.999977
1700019B03Rik	10.843	-0.0264495	0.402798	-0.0656644	0.947645	0.999977
1700019B21Rik	0
1700019D03Rik	125.052	0.0502617	0.132277	0.379973	0.703966	0.999977
1700019E08Rik	0
1700019E19Rik	387.114	-0.0393021	0.0843481	-0.465951	0.64125	0.999977
1700019G06Rik	0
1700019G17Rik	255.687	-0.118021	0.139665	-0.845026	0.398097	0.999977
1700019G24Rik	0
1700019L03Rik	69.3666	-0.0775069	0.212954	-0.363961	0.715887	0.999977
1700019M22Rik	0
1700019N12Rik	19.4088	-0.0982486	0.301606	-0.325751	0.744613	0.999977
1700019N19Rik	0.464402	-1.75097	2.52302	-0.693996	0.487685	0.999977
1700019O17Rik	0.179273	0.995955	3.22592	0.308735	0.757523	0.999977
1700020A23Rik	30.9251	-0.143896	0.257056	-0.559786	0.575625	0.999977
1700020C07Rik	0.264317	0.274621	2.98895	0.0918788	0.926794	0.999977
1700020I14Rik	13118.6	0.00793948	0.0906531	0.0875809	0.93021	0.999977
1700020L24Rik	5.23632	1.06723	0.632153	1.68824	0.0913652	0.999977
1700020N01Rik	0
1700020N15Rik	0
1700020O03Rik	1076.38	0.0364628	0.0621062	0.587104	0.557134	0.999977
1700021A07Rik	0.0814153	0.515061	3.22592	0.159663	0.873146	0.999977
1700021C14Rik	27.7889	-0.104881	0.291879	-0.359332	0.719347	0.999977
1700021F05Rik	207.322	0.054236	0.105607	0.513567	0.607555	0.999977
1700021F07Rik	0.780252	1.94614	1.65959	1.17266	0.240932	0.999977
1700021J08Rik	12.1547	-0.332833	0.362046	-0.919313	0.357932	0.999977
1700021K19Rik	1649.79	-0.0430649	0.0581767	-0.740243	0.459153	0.999977
1700021L23Rik	0
1700021N21Rik	2.40454	1.84603	1.10756	1.66675	0.0955636	0.999977
1700021O21Rik	0.338679	0.274625	2.38726	0.115038	0.908415	0.999977
1700022A21Rik	0
1700022I11Rik	10.2611	-0.717705	0.430194	-1.66833	0.0952503	0.999977
1700022K14Rik	8.62119	0.84505	0.46999	1.79802	0.0721746	0.999977
1700022N22Rik	18.9657	-0.173108	0.310142	-0.558158	0.576737	0.999977
1700022P22Rik	15.714	-0.585236	0.356178	-1.6431	0.100362	0.999977
1700023A16Rik	0.589476	-1.38399	1.82312	-0.759133	0.447773	0.999977
1700023C21Rik	0.564098	2.32445	1.91036	1.21676	0.223697	0.999977
1700023E05Rik	1.63148	-1.07572	1.01142	-1.06357	0.287522	0.999977
1700023F06Rik	27.8185	-0.175241	0.277774	-0.630879	0.52812	0.999977
1700023H06Rik	5.61752	-0.677468	0.549083	-1.23382	0.217271	0.999977
1700023I07Rik	0.0850442	-0.687167	3.22592	-0.213015	0.831316	0.999977
1700023L04Rik	14.6514	-0.0565213	0.332602	-0.169936	0.86506	0.999977
1700024B05Rik	0
1700024G13Rik	1.7193	-0.542045	1.1107	-0.488021	0.625535	0.999977
1700024J04Rik	0.649672	-0.138426	1.68829	-0.0819923	0.934653	0.999977
1700024N20Rik	4.87656	0.00316529	0.624743	0.00506655	0.995957	0.999977
1700024P03Rik	1.19626	-0.144545	1.2172	-0.118752	0.905472	0.999977
1700024P04Rik	0.287788	0.274622	2.90902	0.0944034	0.924789	0.999977
1700024P16Rik	8.37513	0.840884	0.505612	1.6631	0.0962921	0.999977
1700025C18Rik	0.0896365	0.515061	3.22592	0.159663	0.873146	0.999977
1700025D23Rik	0
1700025E21Rik	9.04195	0.00279908	0.429278	0.00652043	0.994797	0.999977
1700025F22Rik	0
1700025G04Rik	1270.73	-0.0470722	0.0670485	-0.702061	0.482641	0.999977
1700025K23Rik	441.352	-0.0783709	0.0857732	-0.913699	0.360875	0.999977
1700025N21Rik	0
1700025O08Rik	0
1700026D08Rik	0.953625	0.0061706	1.26499	0.004878	0.996108	0.999977
1700026D11Rik	0.0850442	-0.687167	3.22592	-0.213015	0.831316	0.999977
1700026J04Rik	4.21759	0.268165	0.652697	0.410857	0.681177	0.999977
1700026J12Rik	0
1700026J14Rik	22.8757	-0.110729	0.302551	-0.365986	0.714376	0.999977
1700026L06Rik	0.654867	0.738839	1.73164	0.426669	0.66962	0.999977
1700027A07Rik	2.00817	-0.751284	0.926084	-0.811249	0.417223	0.999977
1700027A23Rik	36.8119	0.304908	0.268279	1.13653	0.255733	0.999977
1700027D21Rik	23.3912	0.0676377	0.31191	0.21685	0.828325	0.999977
1700027L20Rik	64.2089	-0.0539407	0.18832	-0.286431	0.774548	0.999977
1700028E10Rik	37.7228	-0.0329111	0.215712	-0.15257	0.878738	0.999977
1700028I16Rik	0.100175	0.515061	3.22592	0.159663	0.873146	0.999977
1700028J19Rik	4.68551	-0.263979	0.611685	-0.431561	0.666061	0.999977
1700028K03Rik	562.488	-0.122229	0.169735	-0.720116	0.471454	0.999977
1700028N14Rik	0.31186	0.274625	2.44257	0.112433	0.91048	0.999977
1700028P14Rik	2.4261	0.759562	0.86444	0.878675	0.379577	0.999977
1700028P15Rik	0
1700029F09Rik	171.501	0.216612	0.139311	1.55488	0.119974	0.999977
1700029F12Rik	0.350382	-2.26455	2.66586	-0.849462	0.395624	0.999977
1700029G01Rik	12.5489	0.287646	0.386451	0.744326	0.456679	0.999977
1700029H14Rik	1.86333	-1.3982	0.989048	-1.41368	0.157455	0.999977
1700029I01Rik	11.9984	0.229668	0.48232	0.476174	0.633951	0.999977
1700029I15Rik	55.799	0.110552	0.203377	0.54358	0.586731	0.999977
1700029J07Rik	799.401	-0.00726197	0.0823819	-0.0881501	0.929757	0.999977
1700029J11Rik	2.2763	0.637107	0.891189	0.714896	0.474673	0.999977
1700029M20Rik	0
1700029P11Rik	1.7055	-1.11833	1.16771	-0.95771	0.338209	0.999977
1700030A11Rik	0.219475	-0.206274	3.12629	-0.0659803	0.947394	0.999977
1700030C10Rik	11.2551	-0.302326	0.524292	-0.576636	0.564185	0.999977
1700030C12Rik	1.55891	0.491325	1.07327	0.457782	0.647109	0.999977
1700030C14Rik	0
1700030F18Rik	5.3299	-0.774822	0.591578	-1.30975	0.190279	0.999977
1700030G06Rik	149.379	0.0253765	0.120686	0.210269	0.833458	0.999977
1700030J22Rik	381.488	-0.0855612	0.102221	-0.837022	0.40258	0.999977
1700030K09Rik	376.438	-0.0072083	0.0802291	-0.0898466	0.928409	0.999977
1700031F05Rik	0.0952498	-0.687167	3.22592	-0.213015	0.831316	0.999977
1700031F10Rik	0
1700034E13Rik	0.170088	-1.33006	3.22238	-0.412758	0.679784	0.999977
1700034F02Rik	3.04682	-0.342303	0.750992	-0.455801	0.648533	0.999977
1700034H14Rik	331.563	-0.0591067	0.0932419	-0.633907	0.526141	0.999977
1700034H15Rik	58.4734	0.191749	0.229107	0.836938	0.402627	0.999977
1700034I23Rik	2.91538	0.203265	0.80805	0.25155	0.801389	0.999977
1700034J04Rik	0
1700034J05Rik	0
1700034O15Rik	0.289293	-0.851324	2.90021	-0.293539	0.76911	0.999977
1700034P13Rik	10.1069	0.584484	0.47691	1.22556	0.220363	0.999977
1700036A12Rik	2.08234	0.794997	0.984508	0.807507	0.419374	0.999977
1700036O09Rik	0
1700037C06Rik	0.324257	0.274625	2.41618	0.113661	0.909507	0.999977
1700037C18Rik	107.615	-0.188667	0.128144	-1.4723	0.140939	0.999977
1700037F24Rik	5.88249	-0.358012	0.503307	-0.71132	0.476886	0.999977
1700037H04Rik	259.015	0.00790543	0.0889517	0.0888733	0.929183	0.999977
1700039E15Rik	0.640638	-0.888407	1.68518	-0.527187	0.598064	0.999977
1700039M10Rik	0.18159	0.995955	3.22592	0.308735	0.757523	0.999977
1700040D17Rik	83.4007	0.0999983	0.14948	0.668977	0.50351	0.999977
1700040I03Rik	261.16	0.00284451	0.107029	0.026577	0.978797	0.999977
1700040L02Rik	2.2479	0.288643	1.11941	0.257854	0.79652	0.999977
1700040N02Rik	0.100175	0.515061	3.22592	0.159663	0.873146	0.999977
1700041G16Rik	3.90461	0.324324	0.651169	0.498065	0.618438	0.999977
1700041M05Rik	0
1700042B14Rik	0
1700042G07Rik	0.189811	0.995955	3.22592	0.308735	0.757523	0.999977
1700042G15Rik	0.100005	-0.687167	3.22592	-0.213015	0.831316	0.999977
1700042O10Rik	0
1700045H11Rik	0
1700045I11Rik	0
1700045I19Rik	2.61117	0.409069	0.795981	0.513918	0.607309	0.999977
1700046C09Rik	0
1700047A11Rik	2.81753	-0.666563	0.763796	-0.872698	0.382828	0.999977
1700047F07Rik	2.44273	1.08371	0.892442	1.21432	0.224624	0.999977
1700047G07Rik	0
1700047I17Rik2	0
1700047K16Rik	16.4419	0.141528	0.33622	0.42094	0.673799	0.999977
1700048O20Rik	354.677	-0.351284	0.188803	-1.86058	0.0628034	0.999977
1700049E15Rik	0.100005	-0.687167	3.22592	-0.213015	0.831316	0.999977
1700049E17Rik1	0
1700049E17Rik2	0
1700049G17Rik	489.153	-0.0424502	0.102853	-0.412727	0.679807	0.999977
1700049J03Rik	0.776412	-0.734167	1.62323	-0.452288	0.651061	0.999977
1700049L16Rik	0.0850442	-0.687167	3.22592	-0.213015	0.831316	0.999977
1700051A21Rik	1.27306	0.0311557	1.32608	0.0234945	0.981256	0.999977
1700052N19Rik	503.47	0.145195	0.0755485	1.92188	0.0546205	0.999977
1700054M17Rik	0.567191	0.370691	1.94502	0.190585	0.848851	0.999977
1700054N08Rik	455.99	0.0370326	0.0818958	0.452192	0.65113	0.999977
1700054O13Rik	0
1700054O19Rik	0
1700055D18Rik	35.0332	-0.00590874	0.261726	-0.0225761	0.981988	0.999977
1700055N04Rik	0.332919	-0.371062	2.82428	-0.131383	0.895473	0.999977
1700056E22Rik	5.43241	-0.0727349	0.538381	-0.135099	0.892533	0.999977
1700056N10Rik	19.4011	0.088667	0.332725	0.266488	0.789864	0.999977
1700057G04Rik	0
1700057H15Rik	0
1700057H21Rik	0.252467	1.38537	3.02555	0.457891	0.647031	0.999977
1700057K13Rik	1.44537	-0.300664	1.08247	-0.277758	0.781198	0.999977
1700058C13Rik	0
1700058G18Rik	0.436446	-1.74972	2.5713	-0.68048	0.4962	0.999977
1700058P15Rik	10.4149	0.286082	0.42442	0.674055	0.500276	0.999977
1700060C16Rik	0
1700060C20Rik	0.0814153	0.515061	3.22592	0.159663	0.873146	0.999977
1700060J05Rik	134.086	-0.097067	0.168096	-0.577451	0.563635	0.999977
1700061E18Rik	0
1700061F12Rik	0.0850442	-0.687167	3.22592	-0.213015	0.831316	0.999977
1700061G19Rik	14.4733	0.0577108	0.348669	0.165517	0.868537	0.999977
1700061H18Rik	0.0850442	-0.687167	3.22592	-0.213015	0.831316	0.999977
1700061I17Rik	0
1700061J05Rik	0.0850442	-0.687167	3.22592	-0.213015	0.831316	0.999977
1700061J23Rik	0
1700062I23Rik	0.100005	-0.687167	3.22592	-0.213015	0.831316	0.999977
1700063H04Rik	0.196832	-0.206274	3.22592	-0.0639428	0.949016	0.999977
1700064E03Rik	12.7979	-0.487957	0.374574	-1.3027	0.192678	0.999977
1700064H15Rik	1.92633	-1.03365	0.973265	-1.06205	0.288214	0.999977
1700065D16Rik	0.978521	-0.0440566	1.33765	-0.0329359	0.973726	0.999977
1700065I17Rik	0.765925	0.0343415	1.64499	0.0208764	0.983344	0.999977
1700066B19Rik	2.81501	-0.67831	0.7802	-0.869406	0.384625	0.999977
1700066J03Rik	3.03648	-0.00363307	0.826234	-0.00439715	0.996492	0.999977
1700066J24Rik	1.77764	0.0597645	0.957666	0.0624064	0.950239	0.999977
1700066M21Rik	233.882	0.0118848	0.107189	0.110876	0.911714	0.999977
1700066O22Rik	0.184886	-0.206274	3.22592	-0.0639428	0.949016	0.999977
1700067G03Rik	0
1700067K01Rik	15.9293	0.0150828	0.323049	0.0466888	0.962761	0.999977
1700067P10Rik	4.70146	0.862893	0.61423	1.40484	0.16007	0.999977
1700069B07Rik	3.56013	-0.500243	0.758708	-0.659335	0.50968	0.999977
1700069L16Rik	0
1700071G01Rik	0.191519	-0.206274	3.22592	-0.0639428	0.949016	0.999977
1700071K01Rik	0.50063	0.0347259	2.00894	0.0172857	0.986209	0.999977
1700071M16Rik	263.842	0.0415427	0.130027	0.319494	0.749352	0.999977
1700072E05Rik	0
1700073E17Rik	0.553963	-0.550828	2.17562	-0.253182	0.800128	0.999977
1700074P13Rik	0.445632	-2.60737	2.44411	-1.0668	0.286064	0.999977
1700080E11Rik	0.299498	-0.89549	2.46123	-0.363838	0.715979	0.999977
1700080G11Rik	0.100175	0.515061	3.22592	0.159663	0.873146	0.999977
1700080N15Rik	0.115416	-0.687167	3.22592	-0.213015	0.831316	0.999977
1700080O16Rik	0
1700081H22Rik	0
1700081L11Rik	3086.13	-0.0319195	0.0557216	-0.57284	0.566753	0.999977
1700082M22Rik	4.59659	0.376496	0.62923	0.598345	0.54961	0.999977
1700084C01Rik	3.31478	0.461563	0.809418	0.57024	0.568515	0.999977
1700084C06Rik	3.6445	-0.567579	0.662734	-0.85642	0.391766	0.999977
1700084E18Rik	5.67298	-0.161758	0.554075	-0.291943	0.770331	0.999977
1700084J12Rik	5.12111	0.466067	0.599526	0.777393	0.436927	0.999977
1700084M14Rik	0
1700085B03Rik	0
1700086D15Rik	0.291523	-0.95716	2.48402	-0.385328	0.699995	0.999977
1700086L19Rik	13.9807	-0.123787	0.405872	-0.304991	0.760373	0.999977
1700086O06Rik	50.9513	0.15256	0.18286	0.834299	0.404113	0.999977
1700086P04Rik	5.92059	-0.346319	0.562121	-0.616093	0.537833	0.999977
1700087M22Rik	0.847235	-1.5505	1.35346	-1.14558	0.251968	0.999977
1700088E04Rik	44.0995	0.276423	0.199565	1.38513	0.166014	0.999977
1700090G07Rik	0.119204	0.515061	3.22592	0.159663	0.873146	0.999977
1700091E21Rik	7.07885	-0.273435	0.493046	-0.554583	0.57918	0.999977
1700091H14Rik	0
1700092C02Rik	0
1700092C17Rik	0.0850442	-0.687167	3.22592	-0.213015	0.831316	0.999977
1700092E19Rik	0
1700092K14Rik	0.289816	0.274625	2.4926	0.110176	0.91227	0.999977
1700092M07Rik	15.6825	-0.146123	0.323253	-0.452038	0.651242	0.999977
1700093J21Rik	0.8601	0.19541	1.50809	0.129574	0.896904	0.999977
1700093K21Rik	8.64329	0.265873	0.445916	0.59624	0.551015	0.999977
1700094C10Rik	0
1700094D03Rik	219.027	0.0260576	0.100534	0.259192	0.795487	0.999977
1700095A21Rik	0.0850442	-0.687167	3.22592	-0.213015	0.831316	0.999977
1700095B22Rik	10.086	-0.207872	0.413189	-0.503093	0.614899	0.999977
1700095J03Rik	3.04141	-0.156734	0.802908	-0.195208	0.84523	0.999977
1700095J07Rik	0.119204	0.515061	3.22592	0.159663	0.873146	0.999977
1700095J12Rik	0.0850442	-0.687167	3.22592	-0.213015	0.831316	0.999977
1700099I09Rik	0.381493	-0.423004	2.09363	-0.202044	0.839883	0.999977
1700101E01Rik	0.925446	1.3168	1.58516	0.830702	0.406142	0.999977
1700101G07Rik	0
1700101I11Rik	57.8139	0.0865274	0.221044	0.391449	0.695465	0.999977
1700101I19Rik	0
1700102P08Rik	48.126	0.0346671	0.198262	0.174855	0.861194	0.999977
1700104A03Rik	0.470883	0.091405	2.03339	0.0449519	0.964146	0.999977
1700104B16Rik	3.27121	-0.178509	0.776541	-0.229877	0.818187	0.999977
1700106J16Rik	0.366476	0.719413	2.11277	0.340506	0.733475	0.999977
1700106N22Rik	170.007	0.203317	0.126975	1.60123	0.109326	0.999977
1700108M19Rik	0.797374	-2.04612	1.51979	-1.34632	0.1782	0.999977
1700108N11Rik	0.0896365	0.515061	3.22592	0.159663	0.873146	0.999977
1700109F18Rik	0.0952498	-0.687167	3.22592	-0.213015	0.831316	0.999977
1700109G15Rik	0
1700109H08Rik	54.6702	0.0223173	0.192755	0.11578	0.907827	0.999977
1700109K24Rik	22.9723	-0.165356	0.334839	-0.493836	0.621422	0.999977
1700110I01Rik	0
1700110K17Rik	11.1385	-0.248852	0.476286	-0.522484	0.601333	0.999977
1700110M21Rik	1.01732	-1.93691	1.30074	-1.48909	0.136465	0.999977
1700111E14Rik	0.500652	0.0255647	2.01077	0.0127139	0.989856	0.999977
1700112D23Rik	3.215	-0.637141	0.775114	-0.821996	0.411079	0.999977
1700112E06Rik	11.2529	-0.273308	0.420197	-0.65043	0.515415	0.999977
1700112J05Rik	2.62467	-0.127412	0.838324	-0.151984	0.8792	0.999977
1700112J16Rik	41.4745	-0.066474	0.200262	-0.331935	0.739938	0.999977
1700112K13Rik	0
1700112M01Rik	0.585781	-0.568938	1.7357	-0.327786	0.743074	0.999977
1700113A16Rik	17.5277	0.209458	0.334001	0.627118	0.530582	0.999977
1700113H08Rik	1.51946	-0.644366	1.05489	-0.610835	0.541309	0.999977
1700119I11Rik	0
1700120B22Rik	12.9139	-0.0855608	0.356171	-0.240224	0.810157	0.999977
1700120E14Rik	0
1700120G11Rik	0
1700121C08Rik	1.46631	0.46317	1.21887	0.379999	0.703946	0.999977
1700121F15Rik	49.4867	-0.22879	0.197183	-1.16029	0.245929	0.999977
1700121N20Rik	0
1700122E12Rik	1.77326	-0.0450173	0.999602	-0.0450353	0.964079	0.999977
1700123I01Rik	0.890564	-1.46444	1.705	-0.858906	0.390392	0.999977
1700123K08Rik	1.9782	-0.119189	1.00061	-0.119117	0.905183	0.999977
1700123L14Rik	0.219209	-0.206274	3.12756	-0.0659536	0.947415	0.999977
1700123M08Rik	31.3771	0.0169092	0.233527	0.072408	0.942277	0.999977
1700123O12Rik	0
1700123O20Rik	387.238	-0.025286	0.0922507	-0.274101	0.784007	0.999977
1700125D06Rik	3.46093	-0.0982885	0.722012	-0.136131	0.891718	0.999977
1700125G02Rik	6.0193	-0.163571	0.539599	-0.303134	0.761788	0.999977
1700125G22Rik	5.39528	0.0884635	0.599346	0.1476	0.882659	0.999977
1700125H03Rik	4.57045	-0.710493	0.593859	-1.1964	0.231541	0.999977
1700125H20Rik	1.24862	0.13026	1.15046	0.113224	0.909853	0.999977
1700128E19Rik	22.8702	0.456401	0.308387	1.47996	0.138884	0.999977
1700128F08Rik	0
1700129C05Rik	0.170088	-1.33006	3.22238	-0.412758	0.679784	0.999977
1810006K21Rik	496.985	-0.126667	0.0849142	-1.4917	0.135777	0.999977
1810007I06Rik	0
1810008A18Rik	514.562	0.0408241	0.0785523	0.519706	0.603269	0.999977
1810008B01Rik	0.359567	-0.4151	2.38738	-0.173873	0.861966	0.999977
1810009A15Rik	5091.12	-0.0780332	0.135847	-0.574421	0.565683	0.999977
1810009J06Rik	0
1810009N23Rik	0
1810010H24Rik	121.307	-0.044034	0.127737	-0.344723	0.730303	0.999977
1810010K12Rik	36.8428	0.141198	0.262559	0.537776	0.590732	0.999977
1810011H11Rik	1.14291	-0.0257798	1.27133	-0.0202779	0.983822	0.999977
1810011O10Rik	21.3816	-0.602445	0.298489	-2.01832	0.0435583	0.999977
1810012K08Rik	40.2738	-0.0158885	0.225602	-0.0704271	0.943854	0.999977
1810012P15Rik	1892.04	-0.0255184	0.0721103	-0.35388	0.723429	0.999977
1810013D10Rik	965.565	0.0611047	0.066732	0.915673	0.359838	0.999977
1810013D15Rik	0.764681	0.191503	1.5442	0.124014	0.901304	0.999977
1810013L24Rik	954.41	-0.0457056	0.0597735	-0.764646	0.444482	0.999977
1810014B01Rik	66.7974	-0.0981359	0.170998	-0.573901	0.566035	0.999977
1810014F10Rik	389.486	-0.131833	0.112862	-1.16809	0.242772	0.999977
1810019D21Rik	1.29447	2.79042	1.42176	1.96265	0.0496866	0.999977
1810019J16Rik	4.01232	-0.158656	0.629603	-0.251994	0.801046	0.999977
1810019N24Rik	1.34869	0.179473	1.19148	0.15063	0.880267	0.999977
1810020D17Rik	306.255	-0.157091	0.113443	-1.38475	0.166128	0.999977
1810020O05Rik	0.280469	-0.895198	2.50745	-0.357015	0.721081	0.999977
1810021B22Rik	37.7651	0.0995908	0.222655	0.447288	0.654667	0.999977
1810022K09Rik	55.7615	0.0290678	0.210165	0.13831	0.889996	0.999977
1810024B03Rik	31.56	-0.0847283	0.27678	-0.306121	0.759512	0.999977
1810026J23Rik	1613.44	0.018101	0.0613946	0.29483	0.768124	0.999977
1810027O10Rik	358.502	-0.010288	0.123161	-0.0835329	0.933428	0.999977
1810029B16Rik	265.8	0.0532516	0.085558	0.622403	0.533677	0.999977
1810030J14Rik	0
1810030N24Rik	308.239	0.16608	0.139691	1.18891	0.234476	0.999977
1810030O07Rik	558.74	-0.034877	0.0819053	-0.425821	0.670238	0.999977
1810031K17Rik	657.992	0.0743742	0.0798126	0.93186	0.351409	0.999977
1810032O08Rik	182.185	-0.128689	0.108966	-1.181	0.237603	0.999977
1810033B17Rik	10.2804	-0.0922839	0.451942	-0.204194	0.838202	0.999977
1810034E14Rik	4.96196	-0.120162	0.578795	-0.207607	0.835536	0.999977
1810035I16Rik	0
1810035L17Rik	579.036	-0.000696427	0.128416	-0.00542321	0.995673	0.999977
1810037I17Rik	283.361	0.0364263	0.105242	0.346119	0.729253	0.999977
1810041L15Rik	2011.84	-0.110462	0.0594592	-1.85778	0.0632002	0.999977
1810043G02Rik	1064.5	-0.0917166	0.0671568	-1.36571	0.17203	0.999977
1810043H04Rik	265.468	-0.0856481	0.160205	-0.534616	0.592916	0.999977
1810046J19Rik	612.75	0.109463	0.0818397	1.33753	0.181049	0.999977
1810046K07Rik	0.878537	0.459003	1.59643	0.287519	0.773715	0.999977
1810048J11Rik	1425.53	-0.00918875	0.0621881	-0.147757	0.882534	0.999977
1810049H13Rik	124.149	0.0452568	0.168909	0.267936	0.788748	0.999977
1810055G02Rik	217.631	-0.111966	0.111377	-1.00529	0.314757	0.999977
1810058I24Rik	395.843	0.186029	0.0972008	1.91386	0.0556374	0.999977
1810058N05Rik	0.669011	-0.0514009	1.68628	-0.0304819	0.975683	0.999977
1810059C17Rik	4.97015	0.38116	0.592301	0.643524	0.519884	0.999977
1810059H22Rik	107.089	-0.0396663	0.191238	-0.207419	0.835683	0.999977
1810062G17Rik	0.551965	0.400776	1.79867	0.222818	0.823677	0.999977
1810062O18Rik	22.3815	-0.0733136	0.298049	-0.245979	0.805699	0.999977
1810063B05Rik	244.744	-0.193634	0.154694	-1.25172	0.210671	0.999977
1810063B07Rik	143.502	0.189054	0.12594	1.50115	0.133316	0.999977
1810063I02Rik	0
1810064F22Rik	0.65872	-1.01296	1.55306	-0.652238	0.514248	0.999977
1810065E05Rik	0
1810074P20Rik	1633.07	0.0478171	0.0581531	0.822262	0.410928	0.999977
2010001A14Rik	89.2501	-0.0968073	0.164405	-0.588836	0.555971	0.999977
2010001E11Rik	2.34433	-0.00956324	1.01044	-0.00946442	0.992449	0.999977
2010001K21Rik	33.0806	0.0933631	0.242773	0.38457	0.700556	0.999977
2010001M06Rik	53.4056	-0.0695844	0.197078	-0.353079	0.724029	0.999977
2010001M09Rik	4.00652	0.0708167	0.686303	0.103186	0.917816	0.999977
2010002M12Rik	7.15787	0.00969014	0.483178	0.020055	0.983999	0.999977
2010002N04Rik	27.9267	0.170398	0.246363	0.691655	0.489154	0.999977
2010003K11Rik	0
2010003O02Rik	100.962	-0.0325573	0.200675	-0.162239	0.871118	0.999977
2010005H15Rik	0
2010007H06Rik	6.25431	0.681697	0.550031	1.23938	0.215206	0.999977
2010007H12Rik	276.773	0.0674116	0.154451	0.436459	0.662503	0.999977
2010011I20Rik	638.412	0.0276144	0.0849941	0.324898	0.745258	0.999977
2010012O05Rik	306.106	0.205047	0.0997181	2.05627	0.0397569	0.999977
2010012P19Rik	137.765	-0.342008	0.148702	-2.29996	0.0214505	0.999977
2010013B24Rik	2.87823	0.291118	0.811984	0.358527	0.719949	0.999977
2010015L04Rik	235.551	0.0653364	0.117676	0.555221	0.578744	0.999977
2010015M23Rik	33.6968	-0.245143	0.256495	-0.955741	0.339203	0.999977
2010016I18Rik	0.800395	0.992226	1.57032	0.631862	0.527477	0.999977
2010106E10Rik	0.788169	1.95363	1.5446	1.26482	0.205938	0.999977
2010106G01Rik	691.35	0.0173281	0.0862055	0.20101	0.840691	0.999977
2010107E04Rik	1309.24	-0.147286	0.145163	-1.01463	0.310284	0.999977
2010107G12Rik	28.7902	0.00420016	0.243116	0.0172764	0.986216	0.999977
2010107G23Rik	347.162	0.10348	0.119661	0.864775	0.387162	0.999977
2010107H07Rik	78.7128	0.10849	0.167284	0.648539	0.516637	0.999977
2010109A12Rik	3.34993	0.171635	0.696982	0.246255	0.805485	0.999977
2010109I03Rik	0.903717	-0.330504	1.53583	-0.215196	0.829615	0.999977
2010109K11Rik	173.184	0.105756	0.11175	0.946369	0.343961	0.999977
2010110K18Rik	0.519658	-1.0333	1.91735	-0.53892	0.589942	0.999977
2010110P09Rik	6.26342	0.790049	0.538584	1.4669	0.142403	0.999977
2010111I01Rik	491.616	-0.0444398	0.0685723	-0.648072	0.516938	0.999977
2010204K13Rik	33.423	0.186878	0.254916	0.733095	0.4635	0.999977
2010300C02Rik	44.6463	-0.224735	0.216106	-1.03993	0.298372	0.999977
2010300F17Rik	0.124225	0.515061	3.22592	0.159663	0.873146	0.999977
2010305A19Rik	573.01	-0.00136767	0.0705433	-0.0193877	0.984532	0.999977
2010317E24Rik	1.0297	-0.806984	1.48913	-0.541916	0.587876	0.999977
2010320O07Rik	0.54487	1.35257	2.19864	0.615187	0.538431	0.999977
2010321M09Rik	564.512	-0.0490172	0.0776832	-0.630988	0.528049	0.999977
2200002D01Rik	25.4016	0.25741	0.280384	0.918065	0.358585	0.999977
2200002J24Rik	0
2200002K05Rik	119.603	0.236149	0.174171	1.35585	0.175147	0.999977
2210008F06Rik	4.83769	0.331894	0.592729	0.559942	0.575519	0.999977
2210009G21Rik	380.448	-0.158432	0.09405	-1.68455	0.0920759	0.999977
2210010C04Rik	0
2210010C17Rik	0.210666	-1.44654	3.17218	-0.456007	0.648385	0.999977
2210011C24Rik	1.40671	1.32123	1.27637	1.03515	0.3006	0.999977
2210012G02Rik	241.637	-0.00270887	0.108584	-0.0249471	0.980097	0.999977
2210013O21Rik	258.145	-0.0608703	0.11184	-0.544262	0.586261	0.999977
2210015D19Rik	651.474	0.0194172	0.0703108	0.276162	0.782423	0.999977
2210016F16Rik	334.478	-0.0589519	0.101397	-0.581398	0.560972	0.999977
2210016L21Rik	1175.45	0.0458702	0.0664529	0.690267	0.490026	0.999977
2210018M11Rik	2034.75	-0.17451	0.0892153	-1.95606	0.0504584	0.999977
2210020M01Rik	17.1666	0.093094	0.317753	0.292976	0.769541	0.999977
2210021J22Rik	103.858	-0.0937936	0.156842	-0.598012	0.549832	0.999977
2210403K04Rik	152.733	0.0270331	0.153871	0.175687	0.86054	0.999977
2210404J11Rik	322.234	-0.0858064	0.0921647	-0.931011	0.351848	0.999977
2210404O07Rik	138.281	0.0486078	0.140778	0.34528	0.729884	0.999977
2210404O09Rik	65.8215	0.516127	0.181157	2.84906	0.00438483	0.953058
2210406O10Rik	38.3778	0.049926	0.249961	0.199735	0.841687	0.999977
2210407C18Rik	0
2210408F21Rik	29.4917	-0.229196	0.282667	-0.810832	0.417462	0.999977
2210408I21Rik	234.005	-0.382361	0.101066	-3.78326	0.000154787	0.244158
2210409E12Rik	0.0814153	0.515061	3.22592	0.159663	0.873146	0.999977
2210411K11Rik	34.1362	0.100912	0.236735	0.426265	0.669915	0.999977
2210411M09Rik	1.10488	-0.333384	1.22138	-0.272957	0.784887	0.999977
2210414B05Rik	0
2210415F13Rik	0.184886	-0.206274	3.22592	-0.0639428	0.949016	0.999977
2210416O15Rik	26.818	0.0453034	0.278305	0.162783	0.870689	0.999977
2210417A02Rik	0.0814153	0.515061	3.22592	0.159663	0.873146	0.999977
2210417K05Rik	19.9066	-0.363513	0.306769	-1.18497	0.236028	0.999977
2210418O10Rik	0.1905	-1.41982	3.21853	-0.441141	0.659111	0.999977
2300002M23Rik	0.100005	-0.687167	3.22592	-0.213015	0.831316	0.999977
2300003K06Rik	0
2300005B03Rik	0.459667	-0.128468	2.31778	-0.0554272	0.955798	0.999977
2300009A05Rik	295.26	-0.0223094	0.12111	-0.184207	0.853851	0.999977
2310001A20Rik	860.523	-0.0384858	0.0777348	-0.495091	0.620536	0.999977
2310001H17Rik	26.5341	-0.0240527	0.257729	-0.0933259	0.925645	0.999977
2310001H18Rik	0
2310001K24Rik	0.0952498	-0.687167	3.22592	-0.213015	0.831316	0.999977
2310002F09Rik	0.100175	0.515061	3.22592	0.159663	0.873146	0.999977
2310002J15Rik	9.28763	1.12776	0.641916	1.75687	0.0789394	0.999977
2310002L09Rik	0.826016	-1.32282	1.46851	-0.900791	0.367699	0.999977
2310002L13Rik	0
2310003C23Rik	906.054	-0.000515482	0.0758359	-0.00679733	0.994577	0.999977
2310003F16Rik	458.4	-0.195246	0.154706	-1.26204	0.206934	0.999977
2310003H01Rik	1161.26	-0.112319	0.0772936	-1.45315	0.146181	0.999977
2310003L06Rik	0
2310003L22Rik	776.103	-0.0147402	0.0860569	-0.171285	0.864	0.999977
2310004I24Rik	373.946	-0.0305533	0.0920604	-0.331884	0.739977	0.999977
2310004N24Rik	341.242	0.0399361	0.101608	0.393041	0.694289	0.999977
2310005A03Rik	0
2310005G13Rik	0.0896365	0.515061	3.22592	0.159663	0.873146	0.999977
2310006M14Rik	0.614383	0.506459	1.67514	0.302338	0.762395	0.999977
2310007B03Rik	33.9132	2.08122	1.13433	1.83476	0.0665409	0.999977
2310007L24Rik	1.55914	-0.687142	1.15266	-0.596137	0.551084	0.999977
2310008H04Rik	195.23	0.114526	0.147457	0.776671	0.437353	0.999977
2310008H09Rik	1085.78	-0.087842	0.0753448	-1.16587	0.243668	0.999977
2310009B15Rik	84.1223	0.213004	0.162719	1.30903	0.190525	0.999977
2310010G23Rik	0
2310010J17Rik	47.2784	-0.0496027	0.202521	-0.244926	0.806514	0.999977
2310010M20Rik	1.77679	0.813306	0.980033	0.829876	0.406609	0.999977
2310011J03Rik	500.067	-0.00394451	0.0994406	-0.039667	0.968359	0.999977
2310014F06Rik	2.55179	-0.622071	0.855931	-0.726777	0.467363	0.999977
2310014H01Rik	384.238	-0.100956	0.0990729	-1.01901	0.3082	0.999977
2310014L17Rik	23.2876	-0.119973	0.276147	-0.434455	0.663958	0.999977
2310015A10Rik	944.35	0.048245	0.0876182	0.550627	0.581889	0.999977
2310015B20Rik	3.46442	-1.03908	0.736618	-1.41061	0.158358	0.999977
2310016C08Rik	396.899	-0.0973176	0.106987	-0.909618	0.363024	0.999977
2310016D23Rik	0
2310016G11Rik	1.08829	-0.820792	1.3619	-0.60268	0.546721	0.999977
2310016M24Rik	628.791	0.0282356	0.0884869	0.319093	0.749656	0.999977
2310021H06Rik	0
2310021P13Rik	4937.43	0.043725	0.0642903	0.680118	0.49643	0.999977
2310022A10Rik	461.108	-0.00515794	0.0934569	-0.0551905	0.955987	0.999977
2310022B05Rik	393.499	-0.0279452	0.0827748	-0.337605	0.735661	0.999977
2310026I22Rik	3.9331	0.617608	0.725887	0.850831	0.394863	0.999977
2310026L22Rik	42.905	0.115279	0.238324	0.483709	0.628592	0.999977
2310028H24Rik	1371.47	-0.052914	0.0683757	-0.773872	0.439007	0.999977
2310028O11Rik	1112.38	-0.117441	0.0907553	-1.29404	0.195653	0.999977
2310030G06Rik	11.4242	0.341821	0.392562	0.870743	0.383894	0.999977
2310030N02Rik	150.308	0.0412732	0.117525	0.351188	0.725448	0.999977
2310031A07Rik	7.88149	0.0292517	0.457037	0.0640029	0.948968	0.999977
2310033E01Rik	3.05283	0.241847	0.741653	0.326092	0.744355	0.999977
2310033P09Rik	218.343	-0.0149351	0.0969543	-0.154043	0.877576	0.999977
2310034C09Rik	0
2310035C23Rik	1825.69	-0.0178396	0.0703813	-0.253471	0.799904	0.999977
2310035K24Rik	329.224	0.00490938	0.0796919	0.0616045	0.950878	0.999977
2310036O22Rik	895.04	0.0520464	0.0782269	0.665326	0.505842	0.999977
2310037I24Rik	335.064	-0.0797227	0.0947194	-0.841673	0.399971	0.999977
2310039H08Rik	106.814	-0.0603544	0.16091	-0.375081	0.7076	0.999977
2310040G07Rik	1.59591	-0.762991	1.02739	-0.742648	0.457695	0.999977
2310042D19Rik	415.61	-0.0313661	0.117761	-0.266354	0.789967	0.999977
2310042E22Rik	0
2310043D23Rik	21.8994	-0.435877	0.265467	-1.64192	0.100606	0.999977
2310043J07Rik	130.961	2.45716	0.893692	2.74945	0.00596961	0.999977
2310043M15Rik	16.6296	-0.207469	0.355469	-0.583648	0.559457	0.999977
2310044G17Rik	2360.57	0.0239673	0.0578167	0.41454	0.678479	0.999977
2310044H10Rik	1704.86	0.046707	0.109647	0.425977	0.670124	0.999977
2310044K18Rik	0.40108	-0.423276	2.07063	-0.204419	0.838026	0.999977
2310045N01Rik	661.651	-0.138804	0.0780715	-1.77791	0.0754183	0.999977
2310046A06Rik	3.35381	0.391675	0.780825	0.501616	0.615938	0.999977
2310046K01Rik	13.7468	-0.0410242	0.432825	-0.0947826	0.924487	0.999977
2310046O06Rik	482.947	0.0685369	0.0723621	0.947138	0.343568	0.999977
2310047B19Rik	696.527	0.21178	0.0968072	2.18764	0.0286956	0.999977
2310047M10Rik	375.806	-0.0546839	0.107264	-0.509805	0.610188	0.999977
2310050B05Rik	35.8211	0.00559012	0.221129	0.0252799	0.979832	0.999977
2310050C09Rik	0
2310057J16Rik	599.925	0.0205486	0.10079	0.203876	0.838451	0.999977
2310057J18Rik	0
2310057M21Rik	367.167	0.0723884	0.0819317	0.883522	0.376954	0.999977
2310057N15Rik	0
2310058D17Rik	122.806	0.233751	0.186754	1.25165	0.210696	0.999977
2310061C15Rik	153.118	0.132258	0.117352	1.12702	0.259733	0.999977
2310061I04Rik	714.273	0.046161	0.0822581	0.561173	0.57468	0.999977
2310061N02Rik	0.0952498	-0.687167	3.22592	-0.213015	0.831316	0.999977
2310065F04Rik	0.247875	0.274621	3.05123	0.0900031	0.928285	0.999977
2310067B10Rik	1402.94	0.016216	0.0632003	0.256581	0.797502	0.999977
2310069G16Rik	18.685	-0.194769	0.299841	-0.649572	0.515968	0.999977
2310075C17Rik	0.189641	-0.206274	3.22592	-0.0639428	0.949016	0.999977
2310079F23Rik	257.276	0.100764	0.106319	0.947756	0.343253	0.999977
2310079G19Rik	0
2310081O03Rik	0.219379	0.995956	3.12675	0.318528	0.750084	0.999977
2400001E08Rik	777.142	0.0195759	0.080704	0.242564	0.808343	0.999977
2400003C14Rik	3361.62	-0.0342954	0.0762218	-0.449942	0.652752	0.999977
2400009B08Rik	20.6207	-0.100118	0.314233	-0.318612	0.750021	0.999977
2410001C21Rik	1383.13	0.0693512	0.0690003	1.00509	0.314856	0.999977
2410002F23Rik	905.661	-0.0018594	0.0649998	-0.0286063	0.977179	0.999977
2410002I01Rik	483.493	-0.108452	0.0708208	-1.53135	0.125682	0.999977
2410002O22Rik	1654.73	0.0949242	0.0721067	1.31644	0.188026	0.999977
2410003K15Rik	227.428	0.0115728	0.0944342	0.122548	0.902465	0.999977
2410003L11Rik	0.174681	-0.206274	3.22592	-0.0639428	0.949016	0.999977
2410004A20Rik	4.62117	-0.848877	0.596718	-1.42258	0.154859	0.999977
2410004B18Rik	480.878	0.0518492	0.0990474	0.523478	0.600641	0.999977
2410004I01Rik	4.33598	0.293041	0.722342	0.405682	0.684976	0.999977
2410004N09Rik	167.684	0.13085	0.173214	0.755427	0.449993	0.999977
2410004P03Rik	0.651272	-1.66415	1.77379	-0.938188	0.348148	0.999977
2410006H16Rik	433.111	-0.0800003	0.147091	-0.543881	0.586523	0.999977
2410012M07Rik	0.320669	1.52631	2.42882	0.628415	0.529732	0.999977
2410015M20Rik	519.388	-0.1312	0.105357	-1.2453	0.213022	0.999977
2410016O06Rik	164.056	-0.00715057	0.12903	-0.0554181	0.955805	0.999977
2410017I17Rik	0
2410017P09Rik	75.9033	-0.092562	0.173886	-0.532315	0.594508	0.999977
2410018L13Rik	67.55	-0.360654	0.260141	-1.38638	0.165631	0.999977
2410018M08Rik	50.4347	0.54663	0.195538	2.79552	0.00518163	0.999977
2410019O14Rik	0
2410022L05Rik	384.187	0.00924681	0.117804	0.0784934	0.937436	0.999977
2410024N13Rik	0
2410042D21Rik	407.075	0.0257497	0.0971864	0.264952	0.791047	0.999977
2410057H14Rik	0.196832	-0.206274	3.22592	-0.0639428	0.949016	0.999977
2410066E13Rik	3073.02	0.000859646	0.0631848	0.0136053	0.989145	0.999977
2410075B13Rik	421.198	0.118946	0.104215	1.14134	0.253726	0.999977
2410076I21Rik	25.3217	-0.176345	0.284593	-0.619638	0.535496	0.999977
2410080I02Rik	7.70358	-0.403558	0.480235	-0.840335	0.40072	0.999977
2410089E03Rik	1596.15	-0.0466651	0.0909911	-0.512853	0.608054	0.999977
2410091C18Rik	450.113	0.0253403	0.0777581	0.325886	0.744511	0.999977
2410114N07Rik	0
2410124H12Rik	86.1399	0.154895	0.161705	0.957886	0.33812	0.999977
2410127L17Rik	11.2878	0.20441	0.466509	0.43817	0.661263	0.999977
2410131K14Rik	2099.33	-0.0912837	0.0697655	-1.30844	0.190726	0.999977
2410133F24Rik	44.288	0.218971	0.194853	1.12378	0.261108	0.999977
2410137F16Rik	224.688	-0.265211	0.138376	-1.9166	0.0552886	0.999977
2410137M14Rik	2.64391	0.402648	0.892278	0.451258	0.651803	0.999977
2410141K09Rik	0
2410152P15Rik	0.334795	0.274625	2.39487	0.114672	0.908705	0.999977
2500002B13Rik	105.413	-0.0826586	0.140517	-0.588247	0.556367	0.999977
2500003M10Rik	3728.23	0.115736	0.0509388	2.27206	0.0230828	0.999977
2500004C02Rik	133.677	-0.0699006	0.114385	-0.611099	0.541134	0.999977
2510002D24Rik	376.691	-0.00927629	0.0831254	-0.111594	0.911145	0.999977
2510003D18Rik	0.100175	0.515061	3.22592	0.159663	0.873146	0.999977
2510003E04Rik	2829.25	0.0252222	0.0635231	0.397057	0.691326	0.999977
2510006D16Rik	1732.19	0.0328698	0.0655616	0.501357	0.61612	0.999977
2510009E07Rik	4106.51	0.0530628	0.0518643	1.02311	0.306257	0.999977
2510012J08Rik	765.864	0.0486152	0.0749644	0.64851	0.516655	0.999977
2510039O18Rik	643.174	-0.0900421	0.0852635	-1.05604	0.290948	0.999977
2510046G10Rik	28.8593	-0.171676	0.243543	-0.704912	0.480865	0.999977
2510049J12Rik	136.1	0.047088	0.123907	0.380026	0.703926	0.999977
2600006K01Rik	5.62328	-0.318061	0.529849	-0.600285	0.548316	0.999977
2610001J05Rik	552.652	0.0271747	0.0897866	0.302659	0.76215	0.999977
2610002D18Rik	2.65557	0.709698	0.85853	0.826643	0.408439	0.999977
2610002I17Rik	184.21	0.0331385	0.107786	0.307447	0.758503	0.999977
2610002J02Rik	257.026	0.0595412	0.0925828	0.643113	0.520151	0.999977
2610002M06Rik	712.046	0.145004	0.0604893	2.39719	0.0165215	0.999977
2610005L07Rik	473.428	-0.467909	0.294789	-1.58727	0.112452	0.999977
2610008E11Rik	1143.87	0.0559661	0.0895282	0.625123	0.53189	0.999977
2610015P09Rik	570.885	-0.00264724	0.100694	-0.02629	0.979026	0.999977
2610017I09Rik	4.1519	-0.506018	0.611071	-0.828084	0.407623	0.999977
2610018G03Rik	18.3446	0.260654	0.347423	0.75025	0.453104	0.999977
2610019F03Rik	61.4551	0.00597001	0.169598	0.0352009	0.97192	0.999977
2610020C07Rik	214.754	0.0587801	0.108147	0.543521	0.586771	0.999977
2610020F03Rik	0.495942	0.0942822	1.85493	0.050828	0.959463	0.999977
2610020H08Rik	85.8412	-0.119999	0.187618	-0.639592	0.522438	0.999977
2610021A01Rik	962.249	-0.055935	0.0904593	-0.618345	0.536348	0.999977
2610021K21Rik	4.50568	0.735366	0.656216	1.12062	0.262451	0.999977
2610024D14Rik	0.300354	0.274622	2.86994	0.0956891	0.923768	0.999977
2610024G14Rik	342.402	0.0355763	0.0798626	0.445468	0.655981	0.999977
2610027K06Rik	37.589	0.102646	0.242118	0.423951	0.671601	0.999977
2610027L16Rik	271.642	0.0293933	0.0926067	0.317399	0.750941	0.999977
2610028E06Rik	1.20212	-0.487552	1.3216	-0.368911	0.712194	0.999977
2610028H24Rik	0.887852	-0.207242	1.43697	-0.144222	0.885325	0.999977
2610029G23Rik	366.278	-0.0198218	0.157246	-0.126055	0.899688	0.999977
2610029I01Rik	155.209	0.0258426	0.130633	0.197827	0.843181	0.999977
2610034B18Rik	454.62	-0.0654319	0.0896833	-0.729589	0.465642	0.999977
2610034M16Rik	11503.3	-0.0340753	0.122817	-0.277448	0.781436	0.999977
2610035D17Rik	233.757	0.587511	0.161519	3.6374	0.000275401	0.320371
2610035F20Rik	5.16496	-0.02249	0.625591	-0.03595	0.971322	0.999977
2610036A22Rik	3.57285	0.831002	0.785058	1.05852	0.289817	0.999977
2610037D02Rik	69.0565	-0.086275	0.166412	-0.518442	0.60415	0.999977
2610039C10Rik	31.7286	0.174315	0.236426	0.737295	0.460943	0.999977
2610042L04Rik	0.362571	0.714775	2.11883	0.337344	0.735857	0.999977
2610044O15Rik	31.5946	-0.115009	0.236456	-0.486387	0.626693	0.999977
2610101N10Rik	3020.25	0.0137105	0.0859698	0.159481	0.87329	0.999977
2610109H07Rik	21.6718	0.149665	0.328919	0.45502	0.649095	0.999977
2610203C20Rik	310.852	-0.0493655	0.137414	-0.359247	0.71941	0.999977
2610203C22Rik	2.8539	0.838094	0.831096	1.00842	0.313253	0.999977
2610204G07Rik	0.508339	0.0888952	2.00829	0.044264	0.964694	0.999977
2610204G22Rik	52.0933	-0.354318	0.191416	-1.85104	0.0641642	0.999977
2610206C17Rik	9.23496	0.422612	0.492202	0.858614	0.390554	0.999977
2610301B20Rik	821.566	-0.0584509	0.11779	-0.496229	0.619733	0.999977
2610301G19Rik	3123.81	0.039439	0.0535229	0.736862	0.461206	0.999977
2610303G11Rik	0
2610305D13Rik	16.9553	0.402807	0.352106	1.14399	0.252626	0.999977
2610307P16Rik	2.01324	-0.454777	0.873289	-0.520763	0.602532	0.999977
2610316D01Rik	39.3108	-0.0969418	0.209399	-0.462953	0.643398	0.999977
2610318N02Rik	5.26332	0.153603	0.581564	0.26412	0.791687	0.999977
2610507B11Rik	5785.77	-0.0916171	0.0385814	-2.37464	0.0175659	0.999977
2610507I01Rik	158.373	0.118829	0.11498	1.03348	0.301381	0.999977
2610528B01Rik	219.352	0.0695141	0.112557	0.617588	0.536847	0.999977
2610528E23Rik	140.905	0.372725	0.14484	2.57336	0.0100716	0.999977
2610528J11Rik	1.06846	3.3302	1.84268	1.80726	0.0707212	0.999977
2700007P21Rik	942.688	0.106058	0.0775403	1.36778	0.171381	0.999977
2700012I20Rik	19.4022	-0.121415	0.356342	-0.340727	0.733309	0.999977
2700016F22Rik	6.00058	-0.825195	0.524605	-1.57298	0.115722	0.999977
2700023E23Rik	49.5573	-0.0851147	0.17887	-0.475847	0.634184	0.999977
2700029M09Rik	1091.48	0.106726	0.0841876	1.26772	0.204897	0.999977
2700033N17Rik	127.689	-0.0277575	0.141941	-0.195557	0.844957	0.999977
2700038G22Rik	53.6637	-0.139841	0.225929	-0.618959	0.535943	0.999977
2700046A07Rik	8.27324	-0.379041	0.497947	-0.761208	0.446533	0.999977
2700046G09Rik	128.814	-0.100899	0.124231	-0.812189	0.416683	0.999977
2700049A03Rik	752.371	-0.0277772	0.0831532	-0.334049	0.738343	0.999977
2700050L05Rik	1086.84	0.0106519	0.0924577	0.115209	0.90828	0.999977
2700060E02Rik	647.736	-0.0366506	0.1142	-0.320934	0.74826	0.999977
2700062C07Rik	258.538	0.0768964	0.0938177	0.819636	0.412423	0.999977
2700068H02Rik	1.92937	-0.299955	0.942536	-0.318242	0.750301	0.999977
2700069I18Rik	11.3836	0.586227	0.393819	1.48857	0.136601	0.999977
2700073G19Rik	3.97506	0.0697711	0.641474	0.108767	0.913387	0.999977
2700078E11Rik	1185.23	0.0188895	0.0682484	0.276775	0.781953	0.999977
2700078K21Rik	744.291	0.00501785	0.0707909	0.0708827	0.943491	0.999977
2700081L22Rik	4.60848	-0.505402	0.629536	-0.802817	0.422081	0.999977
2700081O15Rik	387.846	0.0136115	0.0957778	0.142115	0.886989	0.999977
2700086A05Rik	0.244246	1.35951	3.22306	0.421807	0.673166	0.999977
2700089E24Rik	1922.49	0.133666	0.0619301	2.15834	0.0309012	0.999977
2700094K13Rik	387.843	-0.0696684	0.139363	-0.499906	0.617141	0.999977
2700097O09Rik	527.782	0.0420095	0.103115	0.407406	0.68371	0.999977
2810001G20Rik	317.176	-0.0525729	0.121539	-0.432559	0.665335	0.999977
2810002D19Rik	179.258	0.116857	0.107453	1.08752	0.276806	0.999977
2810002N01Rik	549.57	0.0249384	0.103949	0.239909	0.810401	0.999977
2810004N23Rik	210.04	0.0280342	0.104549	0.268143	0.788589	0.999977
2810006K23Rik	328.778	0.0315143	0.101269	0.311195	0.755652	0.999977
2810007J24Rik	0.459734	-1.85778	2.13364	-0.870709	0.383913	0.999977
2810008D09Rik	731.24	0.136811	0.0862856	1.58556	0.112839	0.999977
2810008M24Rik	694.087	0.0918667	0.0841699	1.09144	0.275078	0.999977
2810011L19Rik	345.32	0.0419946	0.122478	0.342874	0.731693	0.999977
2810021B07Rik	255.052	0.0295601	0.109429	0.270131	0.78706	0.999977
2810021J22Rik	433.042	0.0205297	0.0968588	0.211955	0.832142	0.999977
2810025M15Rik	174.907	-0.0392795	0.118608	-0.331171	0.740516	0.999977
2810029C07Rik	464.387	0.0378197	0.0684739	0.552322	0.580727	0.999977
2810030E01Rik	2983.58	0.0470707	0.0874492	0.538263	0.590395	0.999977
2810032G03Rik	59.8873	-0.00200233	0.176055	-0.0113733	0.990926	0.999977
2810046L04Rik	719.173	0.0205038	0.0736904	0.278242	0.780826	0.999977
2810055F11Rik	184.202	0.11313	0.116916	0.967616	0.333236	0.999977
2810055G20Rik	36.0659	-0.492804	0.229907	-2.1435	0.0320732	0.999977
2810403A07Rik	1817.99	0.0311591	0.074182	0.420036	0.674459	0.999977
2810403D21Rik	32.2285	0.16999	0.285266	0.595901	0.551241	0.999977
2810404F17Rik	0
2810405K02Rik	734.836	-0.128367	0.11343	-1.13169	0.257765	0.999977
2810407A14Rik	0.281595	0.274625	2.51293	0.109285	0.912977	0.999977
2810407C02Rik	2766.16	0.161406	0.067075	2.40635	0.0161126	0.999977
2810408A11Rik	28.2222	-0.197059	0.253926	-0.776049	0.43772	0.999977
2810408I11Rik	16.8461	0.241181	0.380389	0.634037	0.526056	0.999977
2810408M09Rik	202.675	0.0887763	0.110903	0.800487	0.423429	0.999977
2810410L24Rik	76.5953	-0.118548	0.170021	-0.697253	0.485644	0.999977
2810417H13Rik	25.8447	0.0724467	0.283364	0.255666	0.798208	0.999977
2810422J05Rik	546.833	0.0151071	0.0830914	0.181813	0.85573	0.999977
2810422O20Rik	125.55	-0.0722069	0.170926	-0.422445	0.6727	0.999977
2810425M01Rik	1.5988	-0.557392	0.948104	-0.587902	0.556598	0.999977
2810428I15Rik	517.838	-0.0152257	0.138523	-0.109914	0.912477	0.999977
2810429I04Rik	17.6603	-0.0978451	0.337908	-0.289561	0.772152	0.999977
2810430I11Rik	2.13762	-1.26018	0.860968	-1.46368	0.143281	0.999977
2810432D09Rik	183.874	-0.178192	0.144704	-1.23142	0.218165	0.999977
2810432L12Rik	497.961	-0.0498732	0.0903253	-0.55215	0.580845	0.999977
2810433D01Rik	4.9088	-0.711605	0.597355	-1.19126	0.233551	0.999977
2810442I21Rik	4.02926	-0.0767437	0.622806	-0.123222	0.901931	0.999977
2810442N19Rik	97.0817	-0.193221	0.159672	-1.21011	0.226238	0.999977
2810453I06Rik	473.455	0.0122046	0.0937296	0.130211	0.896399	0.999977
2810455O05Rik	130.162	-0.183131	0.125928	-1.45425	0.145877	0.999977
2810459M11Rik	8.35999	-0.251815	0.455369	-0.552991	0.58027	0.999977
2810468N07Rik	54.2384	0.0145808	0.185403	0.0786436	0.937316	0.999977
2810471M01Rik	1.19685	-1.0094	1.19302	-0.846087	0.397504	0.999977
2810474O19Rik	373.218	0.0327148	0.111224	0.294135	0.768655	0.999977
2810488G03Rik	814.031	-0.0475565	0.138274	-0.34393	0.730899	0.999977
2900002K06Rik	8.05295	-0.529113	0.502518	-1.05292	0.292376	0.999977
2900005J15Rik	7.46734	0.14139	0.475661	0.297249	0.766276	0.999977
2900006K08Rik	210.251	-0.0993459	0.105371	-0.942824	0.345771	0.999977
2900008C10Rik	31.8858	-0.0508785	0.248985	-0.204344	0.838085	0.999977
2900010J23Rik	1375.23	0.0156058	0.102021	0.152966	0.878425	0.999977
2900010M23Rik	563.413	0.04002	0.141536	0.282755	0.777365	0.999977
2900011O08Rik	1474.41	-0.0215994	0.0964278	-0.223996	0.822761	0.999977
2900026A02Rik	556.32	-0.113687	0.117204	-0.969991	0.332051	0.999977
2900041M22Rik	10.5538	0.569072	0.456386	1.24691	0.21243	0.999977
2900052L18Rik	116.114	0.106137	0.138546	0.766077	0.443631	0.999977
2900053A13Rik	152.65	-0.178597	0.139698	-1.27845	0.201092	0.999977
2900053O20Rik	24.4522	0.468971	0.285518	1.64253	0.100481	0.999977
2900055J20Rik	53.2424	-0.403957	0.184173	-2.19335	0.028282	0.999977
2900056M20Rik	126.918	-0.125218	0.119582	-1.04713	0.295038	0.999977
2900060B14Rik	0
2900064A13Rik	3158.43	0.0249213	0.0840296	0.296577	0.766789	0.999977
2900072N19Rik	33.9547	0.0881677	0.229457	0.384245	0.700797	0.999977
2900073G15Rik	257.772	0.16373	0.102727	1.59383	0.110975	0.999977
2900076A07Rik	215.259	-0.0165815	0.103315	-0.160495	0.872491	0.999977
2900079G21Rik	6.23439	-0.21625	0.555802	-0.389077	0.697219	0.999977
2900089D17Rik	14.7789	-0.153975	0.350443	-0.439372	0.660392	0.999977
2900092C05Rik	0.174681	-0.206274	3.22592	-0.0639428	0.949016	0.999977
2900092E17Rik	653.516	0.0900724	0.0814599	1.10573	0.268845	0.999977
2900093L17Rik	0.768245	-1.32396	1.59979	-0.827586	0.407905	0.999977
2900097C17Rik	0
3000002C10Rik	151.323	-0.0353433	0.140336	-0.251848	0.801159	0.999977
3010001F23Rik	31.1272	-0.101086	0.273915	-0.369043	0.712096	0.999977
3010003L10Rik	3.11922	0.0507347	0.732484	0.0692639	0.94478	0.999977
3010003L21Rik	0.702819	0.656734	1.86512	0.352113	0.724754	0.999977
3010026O09Rik	80.3116	0.0372154	0.174783	0.212923	0.831387	0.999977
3010027C24Rik	16.9703	0.0338451	0.323458	0.104635	0.916665	0.999977
3100002H09Rik	0
3100003L05Rik	1.94712	-0.459156	1.11045	-0.413487	0.679249	0.999977
3110001D03Rik	353.28	0.0199392	0.118191	0.168703	0.86603	0.999977
3110001I22Rik	139.522	-0.367519	0.170334	-2.15764	0.0309561	0.999977
3110002H16Rik	1016.28	0.0286703	0.0694578	0.412773	0.679773	0.999977
3110003A17Rik	28.1142	-0.144742	0.24427	-0.592551	0.553482	0.999977
3110004A20Rik	2.27083	-0.57786	0.875029	-0.66039	0.509004	0.999977
3110007F17Rik	31.6165	0.203037	0.23056	0.880627	0.37852	0.999977
3110009E18Rik	32.8234	-0.13436	0.254845	-0.527221	0.59804	0.999977
3110018I06Rik	0.0962691	0.515061	3.22592	0.159663	0.873146	0.999977
3110021A11Rik	4.23667	-0.97006	0.693139	-1.39952	0.161658	0.999977
3110035E14Rik	19.8708	-0.107941	0.321237	-0.336015	0.736859	0.999977
3110039M20Rik	1.10144	-0.824352	1.54598	-0.533222	0.59388	0.999977
3110040N11Rik	182.308	-0.0502474	0.113141	-0.444113	0.656961	0.999977
3110043A19Rik	13.2657	-0.112078	0.351722	-0.318655	0.749988	0.999977
3110043O21Rik	639.321	0.022696	0.0787333	0.288264	0.773145	0.999977
3110045C21Rik	7.65165	0.109156	0.46629	0.234094	0.814912	0.999977
3110047P20Rik	382.589	-0.00966358	0.106191	-0.0910016	0.927491	0.999977
3110052M02Rik	262.563	0.026693	0.10147	0.263063	0.792502	0.999977
3110053B16Rik	47.6966	-0.00741877	0.209018	-0.0354935	0.971686	0.999977
3110056K07Rik	491.622	-0.173921	0.106215	-1.63745	0.101537	0.999977
3110056O03Rik	1506.63	-0.0105993	0.0643859	-0.164622	0.869242	0.999977
3110057O12Rik	541.002	-0.0031952	0.119149	-0.0268169	0.978606	0.999977
3110062M04Rik	65.7381	0.230035	0.166908	1.37821	0.168138	0.999977
3110067C02Rik	42.8567	-0.127996	0.204862	-0.624791	0.532108	0.999977
3110070M22Rik	140.267	0.289907	0.164761	1.75956	0.0784823	0.999977
3110079O15Rik	0.171052	0.995955	3.22592	0.308735	0.757523	0.999977
3110082D06Rik	108.386	-0.162534	0.137988	-1.17788	0.238844	0.999977
3110082I17Rik	80.8199	0.0413606	0.184557	0.224107	0.822674	0.999977
3110082J24Rik	0
3110083C13Rik	32.6094	-0.0325821	0.269898	-0.12072	0.903913	0.999977
3110099E03Rik	0.0952498	-0.687167	3.22592	-0.213015	0.831316	0.999977
3200002M19Rik	287.106	0.00107742	0.0928156	0.0116081	0.990738	0.999977
3222401L13Rik	578.186	-0.0533101	0.100445	-0.530739	0.5956	0.999977
3230401D17Rik	77.1961	-0.0563259	0.170714	-0.329943	0.741443	0.999977
3300002A11Rik	0
3300002I08Rik	64.6967	-0.127792	0.162943	-0.784273	0.43288	0.999977
3425401B19Rik	14.6829	0.209331	0.334809	0.625226	0.531823	0.999977
3632451O06Rik	344.844	-0.0482896	0.106766	-0.452294	0.651057	0.999977
3632454L22Rik	25.0888	-0.0787673	0.257965	-0.305341	0.760107	0.999977
3830403N18Rik	0
3830406C13Rik	302.478	0.172366	0.100502	1.71506	0.0863351	0.999977
3830408C21Rik	46.2841	0.243305	0.201259	1.20891	0.226697	0.999977
3830417A13Rik	0
3830431G21Rik	771.318	0.031094	0.0682127	0.455838	0.648506	0.999977
3930402G23Rik	0.870423	1.19604	1.5487	0.772289	0.439943	0.999977
4430402I18Rik	30.8611	0.0348272	0.26117	0.133351	0.893916	0.999977
4631405J19Rik	7.92829	-0.0587453	0.468736	-0.125327	0.900265	0.999977
4631405K08Rik	0.360863	1.77531	2.33452	0.76046	0.44698	0.999977
4632404H12Rik	622.54	0.0866434	0.081856	1.05849	0.289834	0.999977
4632411B12Rik	3507.63	-0.00891352	0.0522197	-0.170693	0.864465	0.999977
4632411P08Rik	7.95967	0.25362	0.503483	0.503731	0.614451	0.999977
4632415K11Rik	1122.78	-0.108204	0.113125	-0.956494	0.338823	0.999977
4632415L05Rik	600.947	-0.1144	0.075165	-1.52198	0.128014	0.999977
4632419I22Rik	260.782	-0.075081	0.0993701	-0.755569	0.449908	0.999977
4632427E13Rik	163.398	-0.262615	0.167198	-1.57069	0.116256	0.999977
4632428C04Rik	25.2124	-0.392043	0.258643	-1.51577	0.129577	0.999977
4632428N05Rik	53.109	0.0784005	0.214584	0.36536	0.714842	0.999977
4632433K11Rik	5.73276	-0.453955	0.564748	-0.803818	0.421502	0.999977
4632434I11Rik	51.2988	0.121904	0.227225	0.536488	0.591621	0.999977
4731417B20Rik	0
4731419I09Rik	12.2036	-0.207256	0.375165	-0.55244	0.580647	0.999977
4732414G09Rik	16.8303	-0.269844	0.310983	-0.867715	0.38555	0.999977
4732415M23Rik	22.4157	-0.21192	0.264058	-0.802552	0.422234	0.999977
4732418A04Rik	13.5984	0.2402	0.391467	0.613589	0.539487	0.999977
4732418C07Rik	945.292	0.0792962	0.0684345	1.15872	0.246572	0.999977
4732419C18Rik	3.0222	0.709684	0.806057	0.880439	0.378622	0.999977
4732440D04Rik	42.3065	-0.108431	0.205439	-0.5278	0.597638	0.999977
4732444A12Rik	3.97656	0.12444	0.74063	0.168019	0.866568	0.999977
4732447D17Rik	15.2922	0.0833064	0.389009	0.214151	0.83043	0.999977
4732456N10Rik	1.17223	2.59964	1.41971	1.83111	0.0670845	0.999977
4732463B04Rik	3.41691	0.369692	0.795757	0.464579	0.642233	0.999977
4732465J04Rik	0
4732471D19Rik	406.088	0.0943584	0.10768	0.876287	0.380874	0.999977
4732471J01Rik	4.63643	-0.328149	0.600901	-0.546095	0.585001	0.999977
4732487G21Rik	186.89	0.0906727	0.107677	0.842079	0.399744	0.999977
4732490B19Rik	0.184886	-0.206274	3.22592	-0.0639428	0.949016	0.999977
4732491K20Rik	100.41	0.00481501	0.144372	0.0333514	0.973394	0.999977
4831426I19Rik	3479.13	-0.111587	0.0965231	-1.15606	0.247655	0.999977
4831440E17Rik	72.5196	0.263101	0.185695	1.41685	0.156528	0.999977
4832428D23Rik	0
4833403I15Rik	1.65981	0.827737	1.14618	0.722172	0.470189	0.999977
4833407H14Rik	0.802864	0.242368	1.79236	0.135223	0.892436	0.999977
4833412C05Rik	0.856646	-0.802932	1.44807	-0.554484	0.579247	0.999977
4833413D08Rik	0.29673	-0.900503	2.46752	-0.364942	0.715155	0.999977
4833413E03Rik	0.554821	-1.39905	1.85152	-0.755621	0.449877	0.999977
4833417C18Rik	29.5635	0.0739974	0.255795	0.289285	0.772364	0.999977
4833418N02Rik	51.9495	0.38423	0.197967	1.94088	0.052273	0.999977
4833418N17Rik	0
4833420G17Rik	1155.01	-0.0430014	0.0842177	-0.510598	0.609632	0.999977
4833422C13Rik	187.395	0.0255033	0.118205	0.215754	0.829179	0.999977
4833422F24Rik	0
4833422M21Rik	6.37293	0.319159	0.57059	0.559349	0.575923	0.999977
4833423E24Rik	3.48555	1.2085	0.982053	1.23059	0.218477	0.999977
4833424O15Rik	456.064	0.201481	0.0845807	2.38212	0.0172134	0.999977
4833427G06Rik	0.415771	-0.504936	2.30667	-0.218903	0.826726	0.999977
4833428L15Rik	47.5432	-0.197435	0.191039	-1.03348	0.301379	0.999977
4833439L19Rik	2887.65	0.00405574	0.0832514	0.0487168	0.961145	0.999977
4833442J19Rik	74.9529	0.226626	0.158971	1.42558	0.15399	0.999977
4921501E09Rik	0
4921504A21Rik	192.407	0.0562445	0.10624	0.529411	0.59652	0.999977
4921504E06Rik	0
4921507G05Rik	9.69131	-0.302834	0.406894	-0.744258	0.45672	0.999977
4921507L20Rik	32.6762	-0.0514608	0.252987	-0.203413	0.838812	0.999977
4921507P07Rik	18.4876	0.130767	0.339869	0.384758	0.700417	0.999977
4921508A21Rik	0
4921508D12Rik	0
4921508M14Rik	0.0814153	0.515061	3.22592	0.159663	0.873146	0.999977
4921509A06Rik	0
4921509C19Rik	0
4921510H08Rik	0.0952498	-0.687167	3.22592	-0.213015	0.831316	0.999977
4921511C20Rik	0
4921511H03Rik	1.29538	-0.629648	1.30547	-0.482316	0.629582	0.999977
4921511M17Rik	0
4921513D11Rik	20.7471	-0.26279	0.323952	-0.811202	0.417249	0.999977
4921513D23Rik	2847.12	-0.0473816	0.0570343	-0.830758	0.406111	0.999977
4921513I03Rik	0.243429	0.995958	3.02056	0.329726	0.741607	0.999977
4921514A10Rik	28.5745	0.0590477	0.24942	0.23674	0.812859	0.999977
4921515J06Rik	13.2899	-0.39413	0.347563	-1.13398	0.256802	0.999977
4921517D21Rik	0.275544	-1.90995	2.87987	-0.663207	0.507198	0.999977
4921517D22Rik	0.176665	-0.206274	3.22592	-0.0639428	0.949016	0.999977
4921517L17Rik	351.067	-0.0948168	0.0790681	-1.19918	0.230458	0.999977
4921518J05Rik	10.4999	0.291527	0.425906	0.684488	0.493667	0.999977
4921518K17Rik	0
4921522H14Rik	0.34805	0.687801	2.40355	0.28616	0.774755	0.999977
4921522P10Rik	5.15466	0.190124	0.621834	0.305747	0.759797	0.999977
4921523A10Rik	2.84011	-0.0852318	0.771365	-0.110495	0.912017	0.999977
4921524J17Rik	139.28	0.0484366	0.137184	0.353078	0.72403	0.999977
4921524L21Rik	0
4921525B02Rik	11.0222	-0.319075	0.385102	-0.828548	0.40736	0.999977
4921528I01Rik	0.304423	0.274625	2.45844	0.111707	0.911056	0.999977
4921528I07Rik	0
4921528O07Rik	0.0952498	-0.687167	3.22592	-0.213015	0.831316	0.999977
4921530D09Rik	13.5214	0.0445345	0.363092	0.122653	0.902382	0.999977
4921530L18Rik	18.2803	0.0642881	0.358179	0.179486	0.857556	0.999977
4921530L21Rik	0
4921531C22Rik	122.06	0.0757034	0.15358	0.492923	0.622067	0.999977
4921534H16Rik	0.280136	-0.938598	2.93221	-0.3201	0.748893	0.999977
4921536K21Rik	4.25608	0.513653	0.659307	0.77908	0.435932	0.999977
4921539E11Rik	0.18142	-0.206274	3.22592	-0.0639428	0.949016	0.999977
4922501C03Rik	835.876	-0.0600535	0.101608	-0.591029	0.554501	0.999977
4922501L14Rik	127.582	-0.271402	0.144319	-1.88057	0.0600308	0.999977
4922502B01Rik	84.3043	0.0508023	0.157945	0.321645	0.747721	0.999977
4922502D21Rik	0.615721	-3.07401	2.23277	-1.37677	0.168584	0.999977
4922505E12Rik	0.351679	-0.375898	2.40532	-0.156278	0.875814	0.999977
4922505G16Rik	19.0812	-0.176237	0.29269	-0.602128	0.547089	0.999977
4930401G09Rik	0.914158	0.504039	1.34426	0.374956	0.707693	0.999977
4930401O10Rik	0.838208	0.456123	1.40263	0.325191	0.745036	0.999977
4930401O12Rik	0
4930402F06Rik	0.592048	0.412909	1.96498	0.210134	0.833563	0.999977
4930402H24Rik	3281.22	-0.0872942	0.0697215	-1.25204	0.210554	0.999977
4930402K13Rik	0
4930403D09Rik	0
4930403L05Rik	0
4930403N07Rik	8.05636	-0.147538	0.47654	-0.309603	0.756863	0.999977
4930403O15Rik	0.0952498	-0.687167	3.22592	-0.213015	0.831316	0.999977
4930404A10Rik	0.295599	0.274622	2.88445	0.0952077	0.92415	0.999977
4930404H21Rik	1.20943	-0.995637	1.14864	-0.866795	0.386054	0.999977
4930404H24Rik	0.507396	-1.97014	1.86205	-1.05805	0.290034	0.999977
4930404I05Rik	43.154	-0.207661	0.207003	-1.00318	0.315776	0.999977
4930404N11Rik	17.2137	0.192684	0.324499	0.59379	0.552652	0.999977
4930405A21Rik	329.855	-0.161452	0.0923545	-1.74817	0.0804341	0.999977
4930405D11Rik	0
4930405H06Rik	0.210666	-1.44654	3.17218	-0.456007	0.648385	0.999977
4930405O22Rik	0.373497	-0.477109	2.37106	-0.201222	0.840525	0.999977
4930405P13Rik	5.6305	0.0153629	0.533378	0.0288029	0.977022	0.999977
4930406D18Rik	0.180294	-1.37319	3.22097	-0.426329	0.669868	0.999977
4930407G08Rik	1.4672	-0.42582	1.0601	-0.40168	0.687919	0.999977
4930407I10Rik	0.256096	0.274624	2.58177	0.106371	0.915288	0.999977
4930408F14Rik	0
4930408O17Rik	0.392138	0.738732	2.08088	0.35501	0.722582	0.999977
4930412B13Rik	0.171052	0.995955	3.22592	0.308735	0.757523	0.999977
4930412C18Rik	45.1929	-0.299362	0.206876	-1.44706	0.14788	0.999977
4930412D23Rik	0
4930412F09Rik	0
4930412F15Rik	254.597	0.0780338	0.152431	0.511928	0.608701	0.999977
4930412L05Rik	39.6011	-0.274033	0.24862	-1.10222	0.270366	0.999977
4930412M03Rik	6.98796	-0.216247	0.526909	-0.410406	0.681508	0.999977
4930412O13Rik	0
4930415F15Rik	19.4431	0.293094	0.364715	0.803626	0.421613	0.999977
4930415H17Rik	0
4930415L06Rik	0
4930415O20Rik	5.63347	-0.299677	0.574436	-0.521689	0.601887	0.999977
4930417G10Rik	61.984	-0.0970767	0.221204	-0.438857	0.660765	0.999977
4930417H01Rik	2.56547	0.358291	0.845674	0.423675	0.671803	0.999977
4930417O22Rik	0
4930418C01Rik	0
4930419G24Rik	8.49991	-0.729585	0.45086	-1.61821	0.105618	0.999977
4930420K17Rik	281.619	0.0442799	0.115969	0.381825	0.702592	0.999977
4930421P07Rik	0
4930422G04Rik	409.95	-0.129766	0.154349	-0.840735	0.400497	0.999977
4930423M02Rik	0
4930423O20Rik	0.124225	0.515061	3.22592	0.159663	0.873146	0.999977
4930425F17Rik	3.37407	-0.196098	0.687653	-0.28517	0.775514	0.999977
4930426D05Rik	4.09716	0.0308741	0.646238	0.0477751	0.961895	0.999977
4930426I24Rik	8.35209	-0.113087	0.50445	-0.224179	0.822618	0.999977
4930426L09Rik	8.07561	-0.51057	0.484423	-1.05397	0.291894	0.999977
4930427A07Rik	48.9344	0.0431208	0.214293	0.201224	0.840524	0.999977
4930428D18Rik	0
4930428E23Rik	0.859169	-0.957933	1.44907	-0.661069	0.508568	0.999977
4930428N03Rik	0.219475	-0.206274	3.12629	-0.0659803	0.947394	0.999977
4930429B21Rik	18.7476	-0.309565	0.305196	-1.01432	0.310432	0.999977
4930429F24Rik	17.1665	0.235036	0.358685	0.655273	0.512292	0.999977
4930430A15Rik	0
4930430D24Rik	0.115416	-0.687167	3.22592	-0.213015	0.831316	0.999977
4930430E12Rik	0.49433	0.0767401	1.85373	0.0413976	0.966979	0.999977
4930430F08Rik	543.349	-0.0213538	0.0888766	-0.240263	0.810126	0.999977
4930430J20Rik	0.265338	-1.86332	2.9115	-0.639987	0.522181	0.999977
4930430O22Rik	21.8048	-0.431581	0.270044	-1.59819	0.110001	0.999977
4930431F12Rik	0
4930431P03Rik	0.0952498	-0.687167	3.22592	-0.213015	0.831316	0.999977
4930432B10Rik	12.9014	-0.0863943	0.399212	-0.216412	0.828667	0.999977
4930432E11Rik	0
4930432K09Rik	0
4930432K21Rik	51.2303	0.0407479	0.217277	0.187539	0.851238	0.999977
4930432L08Rik	1.88521	0.150287	0.960403	0.156483	0.875652	0.999977
4930432M17Rik	0
4930433I11Rik	0.0952498	-0.687167	3.22592	-0.213015	0.831316	0.999977
4930433N12Rik	0
4930435E12Rik	0
4930435H24Rik	0
4930438A08Rik	0.369084	1.79092	2.71843	0.658808	0.510019	0.999977
4930439A04Rik	0.195254	-1.4419	3.21714	-0.448194	0.654013	0.999977
4930440I19Rik	0.740338	-0.0920713	1.48433	-0.0620291	0.95054	0.999977
4930441J16Rik	0
4930441O14Rik	24.4307	0.0719633	0.270876	0.265669	0.790494	0.999977
4930442H23Rik	4.46556	0.235583	0.669356	0.351954	0.724872	0.999977
4930442J19Rik	0
4930442L01Rik	0
4930443B20Rik	0.383521	0.744018	2.34697	0.317013	0.751234	0.999977
4930443G12Rik	2.24165	-0.309822	0.896532	-0.345578	0.72966	0.999977
4930443O20Rik	0.477024	-1.88997	1.87944	-1.00561	0.314606	0.999977
4930444A02Rik	522.119	0.017127	0.0650106	0.26345	0.792204	0.999977
4930444E06Rik	0.181313	-0.206274	3.22592	-0.0639428	0.949016	0.999977
4930444G20Rik	3.54499	-0.393874	0.851831	-0.462386	0.643805	0.999977
4930444M15Rik	0.401326	-0.497272	2.07857	-0.239238	0.810921	0.999977
4930444P10Rik	5.53889	-0.431904	0.545791	-0.791336	0.428748	0.999977
4930445B16Rik	0.43324	1.95789	2.01773	0.970339	0.331878	0.999977
4930445N08Rik	0
4930447A16Rik	0.195425	-0.206274	3.22592	-0.0639428	0.949016	0.999977
4930447C04Rik	982.629	0.218217	0.172336	1.26623	0.205431	0.999977
4930447F04Rik	0
4930447M23Rik	16.8491	-0.192105	0.347597	-0.552666	0.580492	0.999977
4930448D08Rik	0.100175	0.515061	3.22592	0.159663	0.873146	0.999977
4930448E22Rik	2.8748	0.0706141	0.907889	0.0777783	0.938004	0.999977
4930448H16Rik	0.817827	-0.288876	1.44221	-0.200301	0.841245	0.999977
4930448K12Rik	0.100175	0.515061	3.22592	0.159663	0.873146	0.999977
4930448K20Rik	0.170088	-1.33006	3.22238	-0.412758	0.679784	0.999977
4930448N21Rik	1.00226	-1.2269	1.31671	-0.93179	0.351445	0.999977
4930449A18Rik	0
4930449E01Rik	0
4930449I24Rik	0
4930451C15Rik	0.781062	-2.73626	1.46024	-1.87385	0.0609514	0.999977
4930451E10Rik	7.12373	-0.13693	0.501638	-0.272966	0.78488	0.999977
4930451G09Rik	210.295	-0.0328027	0.103954	-0.315551	0.752344	0.999977
4930451I11Rik	1.53667	-0.0975541	1.20603	-0.0808888	0.93553	0.999977
4930452B06Rik	53.8732	-0.327153	0.208425	-1.56965	0.116498	0.999977
4930452L02Rik	1.08911	-1.26429	1.29236	-0.978283	0.327934	0.999977
4930453H23Rik	0.119204	0.515061	3.22592	0.159663	0.873146	0.999977
4930453N24Rik	683.789	0.100858	0.0724229	1.39263	0.163733	0.999977
4930453O03Rik	0
4930455B14Rik	0.100005	-0.687167	3.22592	-0.213015	0.831316	0.999977
4930455C21Rik	367.191	0.00821809	0.0848712	0.0968301	0.922861	0.999977
4930455D15Rik	0
4930455F23Rik	771.507	0.0696832	0.0733402	0.950137	0.342043	0.999977
4930455G09Rik	4.3017	-0.315741	0.658859	-0.479224	0.63178	0.999977
4930455H04Rik	0.195425	-0.206274	3.22592	-0.0639428	0.949016	0.999977
4930456L15Rik	0
4930457A20Rik	0.462469	0.0595416	2.04091	0.0291741	0.976726	0.999977
4930458D05Rik	40.8879	0.221794	0.210567	1.05332	0.292196	0.999977
4930458L03Rik	0
4930461C15Rik	4.67785	0.390539	0.649295	0.601482	0.547519	0.999977
4930461G14Rik	0.882138	-0.858336	1.3501	-0.635757	0.524935	0.999977
4930463O16Rik	0.0850442	-0.687167	3.22592	-0.213015	0.831316	0.999977
4930465A12Rik	0.219475	-0.206274	3.12629	-0.0659803	0.947394	0.999977
4930465K10Rik	50.9885	0.178277	0.203803	0.874752	0.381709	0.999977
4930465M20Rik	0
4930466I24Rik	0
4930467D21Rik	0.174681	-0.206274	3.22592	-0.0639428	0.949016	0.999977
4930467E23Rik	15.6348	-0.0617268	0.432967	-0.142567	0.886632	0.999977
4930467K11Rik	0.983177	0.691859	1.30775	0.529043	0.596775	0.999977
4930468A15Rik	0.0850442	-0.687167	3.22592	-0.213015	0.831316	0.999977
4930469B13Rik	0
4930469G21Rik	2.83987	0.157146	0.767837	0.204661	0.837837	0.999977
4930469K13Rik	0
4930470G03Rik	5.78979	-0.264622	0.524964	-0.504076	0.614208	0.999977
4930470P17Rik	0
4930471C04Rik	3.70214	0.214439	0.69556	0.308296	0.757857	0.999977
4930471C06Rik	0
4930471I20Rik	3.69992	0.040223	0.736706	0.0545984	0.956458	0.999977
4930471M09Rik	1.48293	0.793197	1.24512	0.637046	0.524095	0.999977
4930471M23Rik	535.74	-0.040543	0.0934512	-0.433842	0.664403	0.999977
4930473A02Rik	34.8805	-0.0213959	0.236911	-0.090312	0.928039	0.999977
4930473A06Rik	146.537	0.171263	0.201909	0.848217	0.396317	0.999977
4930473D10Rik	0.406992	0.789876	2.31958	0.340525	0.733462	0.999977
4930474H06Rik	0
4930474N05Rik	0
4930477E14Rik	0
4930478K11Rik	1.84199	-0.309993	1.02015	-0.303869	0.761228	0.999977
4930479D17Rik	6.60899	0.614535	0.519455	1.18304	0.236794	0.999977
4930479M11Rik	0.669557	0.699692	1.72587	0.405413	0.685174	0.999977
4930480E11Rik	0
4930480G23Rik	0
4930480K15Rik	0.0952498	-0.687167	3.22592	-0.213015	0.831316	0.999977
4930480K23Rik	323.53	0.00745262	0.0977341	0.076254	0.939217	0.999977
4930481A15Rik	175.835	-0.0196876	0.186077	-0.105804	0.915738	0.999977
4930481B07Rik	46.8769	0.0986081	0.206719	0.477016	0.633351	0.999977
4930483C13Rik	1.03551	-1.49393	1.36139	-1.09736	0.272486	0.999977
4930483J18Rik	1.24828	-0.826076	1.1263	-0.733439	0.463291	0.999977
4930483K19Rik	10.8523	-0.488527	0.414033	-1.17992	0.238031	0.999977
4930485B16Rik	139.124	0.0465406	0.147776	0.314941	0.752806	0.999977
4930486F22Rik	0.376738	-0.4177	2.10065	-0.198843	0.842385	0.999977
4930486I03Rik	0
4930486L24Rik	0.937266	0.548283	1.37126	0.399839	0.689275	0.999977
4930500F10Rik	18.8079	-0.243511	0.290678	-0.837735	0.40218	0.999977
4930500J02Rik	2.1111	0.251096	0.920933	0.272654	0.785119	0.999977
4930500M09Rik	2.28557	0.107336	0.833416	0.128791	0.897523	0.999977
4930502E09Rik	0.382179	0.752605	2.35405	0.319707	0.749191	0.999977
4930502E18Rik	1.20764	0.0305267	1.1746	0.0259891	0.979266	0.999977
4930503B20Rik	0.180294	-1.37319	3.22097	-0.426329	0.669868	0.999977
4930503E14Rik	0
4930503H13Rik	0
4930503L19Rik	286.454	0.087176	0.125132	0.696673	0.486007	0.999977
4930504O13Rik	0
4930505A04Rik	1.62126	-0.750664	1.00155	-0.749503	0.453554	0.999977
4930505H01Rik	0.424314	1.94478	2.26791	0.857521	0.391157	0.999977
4930505K14Rik	0
4930505N22Rik	6.4826	0.162882	0.519963	0.313256	0.754086	0.999977
4930505O20Rik	0.115416	-0.687167	3.22592	-0.213015	0.831316	0.999977
4930506C21Rik	46.6154	-0.113418	0.222336	-0.510122	0.609966	0.999977
4930506M07Rik	637.158	0.0268337	0.0946092	0.283627	0.776696	0.999977
4930507D10Rik	0.838141	0.4339	1.47263	0.294644	0.768266	0.999977
4930509E16Rik	0.862304	-0.781714	1.44882	-0.539551	0.589507	0.999977
4930509G22Rik	16.4117	0.404198	0.418714	0.965332	0.334378	0.999977
4930509K18Rik	0
4930510E17Rik	0
4930511A02Rik	0.1905	-1.41982	3.21853	-0.441141	0.659111	0.999977
4930511F01Rik	2.16177	0.925058	0.969671	0.953991	0.340088	0.999977
4930511I11Rik	0.204248	-0.206274	3.20247	-0.0644109	0.948643	0.999977
4930511M06Rik	2.5237	0.574093	0.830534	0.691233	0.489419	0.999977
4930511M11Rik	0.484717	-0.930154	1.94033	-0.479379	0.631669	0.999977
4930511O05Rik	0
4930512B01Rik	13.7916	-0.308039	0.364774	-0.844467	0.398408	0.999977
4930512H18Rik	8.09358	0.271032	0.485406	0.55836	0.576598	0.999977
4930512M02Rik	0
4930513N10Rik	43.8923	-0.0167616	0.195717	-0.0856421	0.931751	0.999977
4930513O06Rik	0
4930515B02Rik	0.294313	-0.851451	2.8844	-0.295192	0.767847	0.999977
4930515G13Rik	0
4930515L19Rik	0
4930516K23Rik	0
4930517E11Rik	0
4930517O19Rik	1.19947	-0.897103	1.33267	-0.67316	0.500845	0.999977
4930518I15Rik	58.716	-0.269563	0.215575	-1.25044	0.211139	0.999977
4930519A11Rik	0.744943	0.981839	1.59884	0.614095	0.539153	0.999977
4930519D14Rik	0
4930519F09Rik	30.6679	-0.0704621	0.247386	-0.284827	0.775777	0.999977
4930519F16Rik	1.52359	0.16695	1.03065	0.161986	0.871317	0.999977
4930519G04Rik	0.645873	-0.234392	1.83876	-0.127473	0.898566	0.999977
4930520K10Rik	15.0455	-0.355987	0.333855	-1.06629	0.286292	0.999977
4930520O04Rik	4.90425	-0.409533	0.587938	-0.696558	0.48608	0.999977
4930521A18Rik	0
4930521C21Rik	14.5459	-0.344655	0.355395	-0.969781	0.332156	0.999977
4930522H14Rik	0
4930522L14Rik	30.8096	0.191669	0.354878	0.540097	0.58913	0.999977
4930522N08Rik	0.391528	-1.51448	2.26653	-0.668194	0.50401	0.999977
4930522O17Rik	0
4930523C07Rik	14.546	-0.163535	0.386384	-0.423243	0.672118	0.999977
4930524B15Rik	0.646955	0.77141	1.73955	0.443454	0.657437	0.999977
4930524E20Rik	0
4930524J08Rik	11.9309	0.10015	0.400323	0.250173	0.802453	0.999977
4930524L23Rik	22.8915	0.17172	0.268715	0.639039	0.522797	0.999977
4930524N10Rik	0
4930524O07Rik	7.03242	0.397944	0.509697	0.780746	0.434952	0.999977
4930525F21Rik	2.78542	0.390397	0.97081	0.402135	0.687585	0.999977
4930525G20Rik	136.709	-0.0756647	0.131913	-0.573597	0.566241	0.999977
4930525M21Rik	0
4930526A20Rik	217.044	-0.00908189	0.119853	-0.0757755	0.939598	0.999977
4930526D03Rik	0.638654	-0.815315	2.09306	-0.389532	0.696882	0.999977
4930526F13Rik	6.86886	0.248204	0.500631	0.495783	0.620047	0.999977
4930526L06Rik	13.557	-0.427277	0.348341	-1.2266	0.219971	0.999977
4930527A07Rik	0.304519	-0.895565	2.44973	-0.365578	0.71468	0.999977
4930527B05Rik	0.767704	0.191451	1.51951	0.125995	0.899736	0.999977
4930527E20Rik	0.377864	0.73865	2.09796	0.35208	0.724778	0.999977
4930527J03Rik	0.295869	0.274625	2.47815	0.110818	0.91176	0.999977
4930528D03Rik	0.119204	0.515061	3.22592	0.159663	0.873146	0.999977
4930528F23Rik	0.688552	1.70571	1.58803	1.0741	0.282776	0.999977
4930528G23Rik	0
4930528P14Rik	0
4930529C04Rik	0.281488	0.274625	2.51319	0.109273	0.912986	0.999977
4930529F22Rik	0
4930529I22Rik	0
4930529M08Rik	659.18	-0.135679	0.106073	-1.27912	0.200856	0.999977
4930532G15Rik	1.93483	0.659768	1.10675	0.596132	0.551087	0.999977
4930533B01Rik	5.28006	-0.0771843	0.602997	-0.128001	0.898148	0.999977
4930533K18Rik	0.259725	-0.850559	3.00193	-0.283337	0.776918	0.999977
4930533L02Rik	0.295429	-0.957085	2.47468	-0.386751	0.698941	0.999977
4930534B04Rik	105.625	0.0701345	0.180089	0.389444	0.696947	0.999977
4930534D22Rik	35.4842	0.414773	0.240822	1.72232	0.0850117	0.999977
4930535C22Rik	0
4930538E20Rik	1.07565	-0.339378	1.27733	-0.265694	0.790475	0.999977
4930538K18Rik	13.1072	0.263393	0.432263	0.609335	0.542302	0.999977
4930539E08Rik	13.6586	-0.132946	0.359574	-0.369733	0.711581	0.999977
4930539J05Rik	37.6523	-0.0274384	0.217552	-0.126124	0.899634	0.999977
4930540M05Rik	0.261709	-0.894902	2.55762	-0.349896	0.726417	0.999977
4930542C12Rik	0
4930542C16Rik	0
4930542H20Rik	0.959368	-1.13396	1.51093	-0.750508	0.452949	0.999977
4930542N07Rik	0
4930544D05Rik	2.12954	0.59222	0.914208	0.647796	0.517117	0.999977
4930544G11Rik	0
4930544I03Rik	1.49095	0.120439	1.19187	0.10105	0.91951	0.999977
4930544L04Rik	0.100175	0.515061	3.22592	0.159663	0.873146	0.999977
4930544M13Rik	0
4930544O15Rik	4.0244	-0.363202	0.634276	-0.572624	0.5669	0.999977
4930545L23Rik	0.100005	-0.687167	3.22592	-0.213015	0.831316	0.999977
4930546C10Rik	0
4930546G22Rik	0.191519	-0.206274	3.22592	-0.0639428	0.949016	0.999977
4930547C10Rik	0.185049	-1.37779	3.22073	-0.427788	0.668805	0.999977
4930547E08Rik	3.54923	0.188043	0.808285	0.232644	0.816038	0.999977
4930547M16Rik	39.869	-0.0978369	0.220788	-0.443126	0.657675	0.999977
4930547N16Rik	4.19286	-0.895019	0.609677	-1.46802	0.142098	0.999977
4930548G14Rik	0
4930548H24Rik	0.411016	-0.476232	2.31136	-0.20604	0.83676	0.999977
4930548K13Rik	0
4930549C01Rik	0
4930550C14Rik	2.53772	-0.653095	0.778214	-0.839222	0.401345	0.999977
4930550C17Rik	0
4930550G17Rik	23.6953	-0.102926	0.273917	-0.375757	0.707098	0.999977
4930550L24Rik	3.23808	-0.238611	0.693471	-0.344082	0.730784	0.999977
4930551L18Rik	0.40592	-2.4446	2.178	-1.12241	0.261689	0.999977
4930551O13Rik	48.4901	-0.487287	0.204035	-2.38825	0.0169286	0.999977
4930552N02Rik	0
4930552P12Rik	1.86715	-0.391326	0.937555	-0.41739	0.676393	0.999977
4930553J12Rik	0
4930553M12Rik	0
4930554G24Rik	0
4930554H23Rik	22.3967	-0.0675019	0.303988	-0.222054	0.824272	0.999977
4930555B11Rik	0
4930555B12Rik	0
4930555F03Rik	0.35333	-0.457467	2.77532	-0.164834	0.869075	0.999977
4930555G01Rik	0
4930555I21Rik	9.13032	0.522417	0.453708	1.15144	0.249551	0.999977
4930555J06Rik	8.02719	-0.566724	0.474615	-1.19407	0.232449	0.999977
4930555K19Rik	2.86393	-1.25436	0.78287	-1.60226	0.109099	0.999977
4930555O08Rik	0
4930556G01Rik	0.100005	-0.687167	3.22592	-0.213015	0.831316	0.999977
4930556I23Rik	0.179273	0.995955	3.22592	0.308735	0.757523	0.999977
4930556J24Rik	5.7895	0.657021	0.613435	1.07105	0.284146	0.999977
4930556L07Rik	0.243429	0.995958	3.02056	0.329726	0.741607	0.999977
4930556M19Rik	17.873	0.111705	0.340465	0.328097	0.742838	0.999977
4930556N08Rik	5.09061	-0.224356	0.562599	-0.398786	0.690051	0.999977
4930557A04Rik	0.100175	0.515061	3.22592	0.159663	0.873146	0.999977
4930557C09Rik	0.304519	-0.895565	2.44973	-0.365578	0.71468	0.999977
4930557F10Rik	0
4930558G05Rik	0
4930558J18Rik	1.08661	-0.620839	1.4252	-0.435616	0.663115	0.999977
4930558J22Rik	0.185906	0.995955	3.22592	0.308735	0.757523	0.999977
4930558K02Rik	0.753587	-1.97463	1.68756	-1.17011	0.241957	0.999977
4930562A09Rik	0
4930562C15Rik	134.493	-0.126683	0.151433	-0.836565	0.402837	0.999977
4930562D21Rik	0
4930562F07Rik	0.100005	-0.687167	3.22592	-0.213015	0.831316	0.999977
4930563D23Rik	1.30137	0.15463	1.13608	0.136109	0.891735	0.999977
4930563E18Rik	9.25244	0.165045	0.436435	0.378166	0.705307	0.999977
4930563E22Rik	115.664	0.048697	0.150378	0.32383	0.746066	0.999977
4930563I02Rik	0.93479	-2.42419	1.68506	-1.43864	0.150253	0.999977
4930564B18Rik	1.43256	-0.607711	1.07072	-0.567571	0.570326	0.999977
4930564D02Rik	0
4930564G21Rik	0.287055	1.40318	2.8918	0.485228	0.627515	0.999977
4930564K09Rik	0.20564	0.995955	3.19517	0.311706	0.755264	0.999977
4930565N06Rik	93.0437	-0.0103376	0.150774	-0.0685634	0.945337	0.999977
4930566F21Rik	0.100175	0.515061	3.22592	0.159663	0.873146	0.999977
4930566N20Rik	0.832946	1.1171	1.67736	0.665989	0.505418	0.999977
4930567H17Rik	0
4930568D16Rik	1.01633	0.0440997	1.3386	0.0329447	0.973719	0.999977
4930568K20Rik	0.942879	-0.0871496	1.41342	-0.0616586	0.950835	0.999977
4930569F06Rik	0
4930570D08Rik	0
4930570G19Rik	329.199	-0.0838275	0.0905447	-0.925814	0.354543	0.999977
4930570N18Rik	0.592547	-2.28481	1.6165	-1.41343	0.157529	0.999977
4930570N19Rik	3.76819	0.260469	0.656752	0.396603	0.69166	0.999977
4930571K23Rik	0.639675	-2.36317	2.00205	-1.18038	0.23785	0.999977
4930571N24Rik	0.0850442	-0.687167	3.22592	-0.213015	0.831316	0.999977
4930572J05Rik	795.846	0.103407	0.102301	1.01082	0.312105	0.999977
4930572O03Rik	0
4930577H14Rik	0
4930577N17Rik	10.9169	0.00251258	0.392464	0.00640208	0.994892	0.999977
4930578C19Rik	7.57539	-0.345412	0.465692	-0.741718	0.458258	0.999977
4930578G10Rik	0
4930578I06Rik	1.48156	0.824505	1.29055	0.638877	0.522903	0.999977
4930578I07Rik	0.515821	-0.456651	2.20117	-0.207458	0.835652	0.999977
4930578M01Rik	33.2907	-0.142852	0.228029	-0.626465	0.53101	0.999977
4930578N16Rik	326.195	0.0715002	0.0996212	0.717721	0.472929	0.999977
4930579C12Rik	0
4930579C15Rik	9.61886	0.379983	0.433037	0.877485	0.380223	0.999977
4930579D09Rik	0
4930579F01Rik	0.0850442	-0.687167	3.22592	-0.213015	0.831316	0.999977
4930579G18Rik	132.201	-0.00827221	0.135749	-0.0609377	0.951409	0.999977
4930579G22Rik	46.2301	-0.000658448	0.262653	-0.00250691	0.998	0.999977
4930579G24Rik	180.398	0.0347008	0.122088	0.284229	0.776235	0.999977
4930579J09Rik	14.8082	-0.0956988	0.393519	-0.243187	0.80786	0.999977
4930579K19Rik	19.7534	-0.385847	0.378123	-1.02043	0.307526	0.999977
4930579M01Rik	0
4930579O11Rik	0
4930580A09Rik	4.07184	0.349218	0.818702	0.426551	0.669706	0.999977
4930581F22Rik	399.801	-0.0883256	0.0831866	-1.06178	0.288338	0.999977
4930583H14Rik	18693.8	-0.0254708	0.0738079	-0.345095	0.730023	0.999977
4930583I09Rik	0
4930583K01Rik	0.949401	1.38151	1.53905	0.897642	0.369377	0.999977
4930583P06Rik	0
4930584F24Rik	0
4930586N03Rik	0.320498	0.274625	2.42403	0.113293	0.909798	0.999977
4930587A21Rik	0
4930588K23Rik	0.0850442	-0.687167	3.22592	-0.213015	0.831316	0.999977
4930588N13Rik	6.0231	-0.521221	0.548086	-0.950984	0.341612	0.999977
4930589L23Rik	0
4930589P08Rik	0.628015	-0.988376	1.67523	-0.589994	0.555195	0.999977
4930590J08Rik	7.05889	-0.00124287	0.587009	-0.00211729	0.998311	0.999977
4930591A17Rik	0
4930593A02Rik	16.1819	0.434551	0.328776	1.32172	0.18626	0.999977
4930593C16Rik	0.170088	-1.33006	3.22238	-0.412758	0.679784	0.999977
4930594C11Rik	19.7133	0.0365111	0.317744	0.114907	0.908519	0.999977
4930594M22Rik	16.8943	-0.315577	0.343437	-0.918877	0.35816	0.999977
4930594O21Rik	0
4930595D18Rik	1.81146	-0.177336	0.988734	-0.179356	0.857658	0.999977
4930595M18Rik	0
4930596D02Rik	0
4930596I21Rik	0.180294	-1.37319	3.22097	-0.426329	0.669868	0.999977
4930596M17Rik	0
4930597A21Rik	0
4930597O21Rik	0.79669	2.87315	1.60923	1.78542	0.0741927	0.999977
4930598A11Rik	5.46778	0.745855	0.582747	1.27989	0.200582	0.999977
4930599N23Rik	16.5009	-0.0377412	0.368257	-0.102486	0.918371	0.999977
4931400O07Rik	0
4931403G20Rik	2.57474	-0.0810968	0.789773	-0.102684	0.918214	0.999977
4931403M11Rik	0.2244	0.995957	3.10325	0.32094	0.748256	0.999977
4931406B18Rik	0.357612	1.65389	3.21186	0.514931	0.606601	0.999977
4931406C07Rik	262.835	0.188795	0.107682	1.75327	0.0795561	0.999977
4931406G06Rik	0.366476	0.719413	2.11277	0.340506	0.733475	0.999977
4931406P16Rik	1739.7	-0.0865892	0.0836581	-1.03504	0.300652	0.999977
4931407G18Rik	0.374337	-1.34096	2.67552	-0.501195	0.616234	0.999977
4931408A02Rik	66.9403	-0.214514	0.211663	-1.01347	0.310837	0.999977
4931408C20Rik	0
4931409K22Rik	0.593016	0.387468	1.78325	0.217281	0.827989	0.999977
4931413K12Rik	9.08932	-0.502424	0.430179	-1.16794	0.24283	0.999977
4931414P19Rik	119.342	-0.0619263	0.127912	-0.484131	0.628293	0.999977
4931415C17Rik	237.022	0.0692946	0.127197	0.544783	0.585903	0.999977
4931417E11Rik	0.0850442	-0.687167	3.22592	-0.213015	0.831316	0.999977
4931417G12Rik	0.376844	-0.472195	2.1029	-0.224545	0.822334	0.999977
4931422A03Rik	30.8077	-0.0440468	0.242035	-0.181985	0.855594	0.999977
4931423N10Rik	6.32326	-0.110958	0.496011	-0.2237	0.82299	0.999977
4931428F04Rik	476.253	-0.0365635	0.106783	-0.34241	0.732043	0.999977
4931428L18Rik	0.0814153	0.515061	3.22592	0.159663	0.873146	0.999977
4931429I11Rik	1.44685	0.411115	1.1589	0.354747	0.722779	0.999977
4931429L15Rik	6.75561	-0.0554477	0.529209	-0.104775	0.916555	0.999977
4931429P17Rik	0
4931431C16Rik	2.57851	-1.44671	0.79392	-1.82223	0.0684201	0.999977
4931431F19Rik	0
4931440F15Rik	5.42544	-0.352138	0.611192	-0.576149	0.564514	0.999977
4931440J10Rik	0.485351	-1.93043	1.71133	-1.12803	0.259307	0.999977
4931440L10Rik	1.0387	0.112491	1.44294	0.0779594	0.93786	0.999977
4931440P22Rik	16.9875	0.182896	0.344288	0.53123	0.595259	0.999977
4932411E22Rik	14.9175	0.762687	0.39869	1.91298	0.0557506	0.999977
4932411G14Rik	0.615534	-0.554142	1.72858	-0.320576	0.748532	0.999977
4932411N23Rik	0
4932412H11Rik	8.63793	0.0448681	0.465389	0.09641	0.923195	0.999977
4932414J04Rik	0.0952498	-0.687167	3.22592	-0.213015	0.831316	0.999977
4932414N04Rik	0
4932415D10Rik	0.296836	-0.990377	2.47853	-0.399583	0.689463	0.999977
4932415G12Rik	542.901	0.0345665	0.102779	0.33632	0.736629	0.999977
4932415M13Rik	0
4932416K20Rik	0
4932418E24Rik	22.6518	0.158664	0.353222	0.449191	0.653294	0.999977
4932425I24Rik	2.81101	-0.664797	0.837399	-0.793883	0.427264	0.999977
4932429P05Rik	0
4932430I15Rik	0.0952498	-0.687167	3.22592	-0.213015	0.831316	0.999977
4932431P20Rik	1.11591	-0.791139	1.2456	-0.635148	0.525332	0.999977
4932435O22Rik	2.37492	-0.0477872	0.821693	-0.058157	0.953624	0.999977
4932438A13Rik	11339.7	-0.0581152	0.0729458	-0.79669	0.425631	0.999977
4932438H23Rik	2.69701	0.230995	0.780208	0.296068	0.767178	0.999977
4932441B19Rik	0.100005	-0.687167	3.22592	-0.213015	0.831316	0.999977
4932441J04Rik	4.39283	-0.0945554	0.6218	-0.152067	0.879134	0.999977
4932442E05Rik	146.789	-0.292069	0.142833	-2.04483	0.0408711	0.999977
4932442L08Rik	13.5704	0.579542	0.416992	1.38982	0.164585	0.999977
4932443I19Rik	3.12901	0.338551	0.762982	0.443721	0.657245	0.999977
4932443L11Rik	10.1125	0.219924	0.444796	0.494437	0.620998	0.999977
4932702P03Rik	19.9318	-0.0222169	0.290503	-0.0764774	0.939039	0.999977
4933400A11Rik	0
4933400C05Rik	2.83347	-0.489926	0.755197	-0.648739	0.516507	0.999977
4933400F03Rik	14.8023	-0.221944	0.324894	-0.683129	0.494525	0.999977
4933401B06Rik	0
4933401P06Rik	2.19592	-0.631584	1.07482	-0.587621	0.556787	0.999977
4933402D24Rik	25.828	-0.147165	0.264611	-0.556155	0.578105	0.999977
4933402E13Rik	0
4933402J07Rik	0.170088	-1.33006	3.22238	-0.412758	0.679784	0.999977
4933402N03Rik	0
4933402N22Rik	0
4933402P03Rik	1.55245	-0.173868	1.10491	-0.157359	0.874962	0.999977
4933403F05Rik	1400.58	-0.0148941	0.0796781	-0.186928	0.851717	0.999977
4933403G14Rik	901.798	0.00499467	0.0782156	0.0638577	0.949084	0.999977
4933403O03Rik	0
4933403O08Rik	0.119204	0.515061	3.22592	0.159663	0.873146	0.999977
4933404K08Rik	0
4933404M02Rik	3.48892	0.459667	0.685956	0.670111	0.502787	0.999977
4933404O12Rik	142.892	0.167007	0.135069	1.23646	0.216288	0.999977
4933405D12Rik	0.391528	-1.51448	2.26653	-0.668194	0.50401	0.999977
4933405E24Rik	0
4933405L10Rik	3.48255	0.530771	0.744525	0.712898	0.475909	0.999977
4933405O20Rik	0
4933406C10Rik	14.3435	-0.0950448	0.346169	-0.274561	0.783653	0.999977
4933406D12Rik	0
4933406F09Rik	0
4933406G16Rik	0.18159	0.995955	3.22592	0.308735	0.757523	0.999977
4933406I18Rik	3.51745	-0.103883	0.670917	-0.154837	0.87695	0.999977
4933406J08Rik	0.119204	0.515061	3.22592	0.159663	0.873146	0.999977
4933406J10Rik	83.6906	0.318404	0.190543	1.67104	0.0947145	0.999977
4933406K04Rik	0
4933406M09Rik	0.119204	0.515061	3.22592	0.159663	0.873146	0.999977
4933406P04Rik	31.4244	0.153313	0.236577	0.648047	0.516954	0.999977
4933407C03Rik	1740.42	-0.00436868	0.0692124	-0.0631199	0.949671	0.999977
4933407E24Rik	0.0814153	0.515061	3.22592	0.159663	0.873146	0.999977
4933407H18Rik	1112.68	-0.0407611	0.0918692	-0.443687	0.657269	0.999977
4933407I08Rik	0.666717	-0.0534699	1.68698	-0.0316956	0.974715	0.999977
4933407K13Rik	76.8791	0.0325385	0.176793	0.184049	0.853975	0.999977
4933407L21Rik	8.39087	0.176861	0.551945	0.320432	0.748641	0.999977
4933407P14Rik	0.384542	-1.39728	2.26587	-0.616663	0.537457	0.999977
4933408B17Rik	106.35	0.13926	0.204719	0.680248	0.496347	0.999977
4933408J17Rik	1.84089	-1.33597	0.929546	-1.43723	0.150653	0.999977
4933408N05Rik	3.04094	-0.466025	0.834498	-0.558449	0.576538	0.999977
4933409G03Rik	0
4933409K07Rik	0
4933411G06Rik	0
4933411G11Rik	0
4933411K16Rik	4.99564	-0.640393	0.647009	-0.989774	0.322285	0.999977
4933411K20Rik	1653.4	-0.0329021	0.0656252	-0.501363	0.616115	0.999977
4933411O13Rik	0.581791	-0.543458	1.63235	-0.332929	0.739188	0.999977
4933412A08Rik	2.64849	0.172603	0.803427	0.214833	0.829897	0.999977
4933412E24Rik	0
4933413C19Rik	0.0814153	0.515061	3.22592	0.159663	0.873146	0.999977
4933413G19Rik	1.3466	-1.40052	1.1055	-1.26686	0.205205	0.999977
4933413J09Rik	27.2447	-0.327092	0.251756	-1.29924	0.193861	0.999977
4933413L06Rik	2.10959	-0.259647	1.24663	-0.208279	0.835011	0.999977
4933414I15Rik	0
4933415A04Rik	11.0618	0.0637031	0.413707	0.153981	0.877625	0.999977
4933415D12Rik	0.324844	1.47189	2.41837	0.60863	0.54277	0.999977
4933415F23Rik	0.459734	-1.85778	2.13364	-0.870709	0.383913	0.999977
4933416C03Rik	0.319554	1.5466	2.82487	0.547496	0.584038	0.999977
4933416E03Rik	0.0850442	-0.687167	3.22592	-0.213015	0.831316	0.999977
4933416E14Rik	0.0850442	-0.687167	3.22592	-0.213015	0.831316	0.999977
4933416I08Rik	2.78645	0.402388	0.795512	0.505822	0.612982	0.999977
4933416M07Rik	0.266302	0.274624	2.55309	0.107566	0.91434	0.999977
4933417A18Rik	0.200461	-1.3778	3.21588	-0.428437	0.668333	0.999977
4933417D19Rik	20.6144	-0.189812	0.340404	-0.557608	0.577112	0.999977
4933421A08Rik	0.607775	-0.120397	1.88547	-0.0638554	0.949085	0.999977
4933421E11Rik	844.436	0.110514	0.13395	0.82504	0.409349	0.999977
4933421I07Rik	0
4933421O10Rik	496.134	0.125831	0.10238	1.22905	0.219052	0.999977
4933422H20Rik	3.1965	0.829879	0.807746	1.0274	0.304231	0.999977
4933423P22Rik	1.19813	-1.27804	1.24898	-1.02327	0.306182	0.999977
4933424B01Rik	1961.11	-0.100756	0.0931659	-1.08147	0.279489	0.999977
4933424L21Rik	1.67836	-1.03367	0.982087	-1.05252	0.292559	0.999977
4933424M12Rik	5.13805	0.329547	0.587746	0.560695	0.575005	0.999977
4933425H06Rik	0.0850442	-0.687167	3.22592	-0.213015	0.831316	0.999977
4933425L06Rik	0.100005	-0.687167	3.22592	-0.213015	0.831316	0.999977
4933425O20Rik	39.3785	-0.19406	0.22385	-0.86692	0.385986	0.999977
4933426D04Rik	1.58848	-2.75006	1.24336	-2.21179	0.0269812	0.999977
4933426K07Rik	4.43598	-1.6399	0.793424	-2.06686	0.038747	0.999977
4933426M11Rik	914.82	-0.0885976	0.0701114	-1.26367	0.206349	0.999977
4933427D06Rik	0
4933427D14Rik	591.783	-0.0701403	0.0849933	-0.825245	0.409233	0.999977
4933427E11Rik	6.01423	-0.497051	0.500028	-0.994047	0.3202	0.999977
4933427E13Rik	0.100005	-0.687167	3.22592	-0.213015	0.831316	0.999977
4933427G17Rik	14.6861	0.580911	0.390914	1.48603	0.13727	0.999977
4933427G23Rik	15.7924	0.109313	0.338638	0.3228	0.746847	0.999977
4933427I04Rik	5.25807	0.219243	0.555817	0.394453	0.693247	0.999977
4933427I22Rik	2.81548	0.605625	0.813787	0.744205	0.456753	0.999977
4933427J07Rik	0
4933428C19Rik	2.90571	-0.982577	0.772071	-1.27265	0.203142	0.999977
4933428G20Rik	30.1321	-0.326157	0.247734	-1.31656	0.187985	0.999977
4933428M09Rik	0
4933430H15Rik	7.90641	-0.353977	0.467833	-0.756631	0.449271	0.999977
4933430I17Rik	33.6015	-0.283217	0.256126	-1.10577	0.268825	0.999977
4933430M04Rik	0.100005	-0.687167	3.22592	-0.213015	0.831316	0.999977
4933431E20Rik	675.408	-0.0190967	0.0658946	-0.289806	0.771964	0.999977
4933431K23Rik	0.377693	-0.495926	2.36173	-0.209984	0.83368	0.999977
4933432B09Rik	555.721	-0.137298	0.0989641	-1.38735	0.165335	0.999977
4933433C11Rik	3.07069	0.321535	0.855324	0.375922	0.706975	0.999977
4933433G15Rik	74.2788	-0.0781273	0.177174	-0.440963	0.659239	0.999977
4933433P14Rik	454.498	-0.0559545	0.102061	-0.548245	0.583524	0.999977
4933433P16Rik	0
4933434E20Rik	1052.62	-0.066062	0.0845026	-0.781775	0.434347	0.999977
4933434I20Rik	0.0896365	0.515061	3.22592	0.159663	0.873146	0.999977
4933434M16Rik	0
4933435F18Rik	0
4933436C20Rik	30	-0.287044	0.236303	-1.21473	0.224469	0.999977
4933436I01Rik	0
4933437F05Rik	25.3777	-0.00910979	0.283596	-0.0321224	0.974374	0.999977
4933437N03Rik	2.04205	-0.741158	1.02643	-0.722072	0.47025	0.999977
4933438A12Rik	0
4933439C10Rik	293.245	0.0688984	0.097509	0.706585	0.479824	0.999977
4933439F18Rik	1501.77	0.0728826	0.0816317	0.892821	0.371953	0.999977
4933439K11Rik	1.52935	-0.539645	1.05553	-0.511256	0.609172	0.999977
4933440J02Rik	0
4933440M02Rik	0.936026	-1.15127	1.41302	-0.814758	0.415211	0.999977
4933440N22Rik	0.813678	-2.19267	1.53295	-1.43036	0.152615	0.999977
5_8S_rRNA	0
5031410I06Rik	0.69071	-0.15869	1.56929	-0.101122	0.919454	0.999977
5031414D18Rik	2.07175	0.426946	0.881025	0.484601	0.627959	0.999977
5031425E22Rik	984.354	-0.0442004	0.0622952	-0.709532	0.477994	0.999977
5031425F14Rik	0.633809	-0.127338	1.8723	-0.0680116	0.945776	0.999977
5031434C07Rik	0.16646	-0.206274	3.22592	-0.0639428	0.949016	0.999977
5031434O11Rik	78.2009	0.015688	0.184681	0.0849467	0.932304	0.999977
5031439G07Rik	1981.77	0.0297852	0.05725	0.520266	0.602878	0.999977
5033403F01Rik	5.76497	0.543582	0.584706	0.929669	0.352543	0.999977
5033411D12Rik	17.6521	-0.679414	0.335672	-2.02404	0.0429657	0.999977
5033414D02Rik	433.861	-0.087696	0.081217	-1.07977	0.280243	0.999977
5033417F24Rik	36.0847	0.0560905	0.220658	0.254197	0.799343	0.999977
5033423K11Rik	0
5033428I22Rik	0
5033430I15Rik	252.175	-0.0837735	0.1187	-0.705756	0.48034	0.999977
5133400J02Rik	0
5133401N09Rik	293.149	-0.00219758	0.101085	-0.0217399	0.982655	0.999977
5330411J11Rik	0.0850442	-0.687167	3.22592	-0.213015	0.831316	0.999977
5330413P13Rik	429.332	0.031696	0.130741	0.242433	0.808444	0.999977
5330416C01Rik	0.26993	-0.895033	2.53503	-0.353067	0.724038	0.999977
5330417C22Rik	358.572	-0.0631785	0.104777	-0.602979	0.546523	0.999977
5330417H12Rik	0
5330426P16Rik	358.074	-0.185329	0.0979784	-1.89153	0.0585541	0.999977
5330429C05Rik	2.10522	0.629218	0.973099	0.646613	0.517882	0.999977
5330430P22Rik	9.97083	0.367578	0.489125	0.7515	0.452352	0.999977
5330434G04Rik	235.705	-0.0529771	0.109729	-0.482798	0.629239	0.999977
5330437I02Rik	3.60193	-0.332852	0.68675	-0.484677	0.627905	0.999977
5330438D12Rik	151.99	0.0207619	0.113389	0.183104	0.854717	0.999977
5330438I03Rik	2.68678	-1.22149	0.778909	-1.5682	0.116834	0.999977
5330439A09Rik	19.1449	-0.143854	0.300489	-0.478734	0.632128	0.999977
5330439B14Rik	0
5330439K02Rik	44.5194	-0.326128	0.221323	-1.47354	0.140604	0.999977
5430400D12Rik	26.2326	0.0293022	0.285947	0.102474	0.91838	0.999977
5430401F13Rik	0
5430402E10Rik	0
5430402O13Rik	29.539	-0.0969238	0.264761	-0.36608	0.714305	0.999977
5430403G16Rik	48.7215	0.417744	0.227345	1.83749	0.0661372	0.999977
5430405G05Rik	71.0079	-0.00311471	0.192224	-0.0162035	0.987072	0.999977
5430405H02Rik	124.317	0.0741758	0.138416	0.53589	0.592034	0.999977
5430407P10Rik	344.688	0.000552374	0.114668	0.00481715	0.996156	0.999977
5430411K18Rik	1656.03	-0.0695242	0.0662625	-1.04922	0.294075	0.999977
5430413K10Rik	0
5430416N02Rik	184.913	0.0384089	0.103635	0.370617	0.710923	0.999977
5430416O09Rik	5.40768	0.608098	0.618036	0.98392	0.325155	0.999977
5430417L22Rik	885.3	0.0751	0.0913932	0.821724	0.411234	0.999977
5430419D17Rik	1430.22	-0.0911787	0.4312	-0.211453	0.832534	0.999977
5430421N21Rik	0.115416	-0.687167	3.22592	-0.213015	0.831316	0.999977
5430425J12Rik	0
5430427M07Rik	0.0952498	-0.687167	3.22592	-0.213015	0.831316	0.999977
5430427O19Rik	1.4346	-1.38588	1.21155	-1.14389	0.252668	0.999977
5430435G22Rik	26.1418	0.151496	0.320412	0.472817	0.636344	0.999977
5430437P03Rik	1141.17	0.0316515	0.0900106	0.351642	0.725107	0.999977
5530400C23Rik	0
5530401A14Rik	2.50122	0.228499	1.20075	0.190296	0.849077	0.999977
5530401N12Rik	30.9963	-0.0466635	0.244991	-0.190471	0.84894	0.999977
5530601H04Rik	650.477	-0.0399827	0.16572	-0.241266	0.809349	0.999977
5730403B10Rik	2991.39	0.000262613	0.0544268	0.00482506	0.99615	0.999977
5730405O15Rik	80.2137	0.233997	0.204291	1.14541	0.252039	0.999977
5730409E04Rik	877.033	0.0303917	0.0747159	0.406764	0.684182	0.999977
5730412P04Rik	0.755846	0.934088	1.57238	0.594059	0.552473	0.999977
5730416F02Rik	1.47252	2.11972	1.40471	1.50902	0.131295	0.999977
5730419I09Rik	2504.12	-0.0542807	0.114207	-0.475281	0.634587	0.999977
5730420D15Rik	2.83319	-0.765944	0.847496	-0.903773	0.366116	0.999977
5730422E09Rik	8.91955	-0.156517	0.496964	-0.314946	0.752803	0.999977
5730435O14Rik	0.399673	-0.418025	2.07259	-0.201692	0.840157	0.999977
5730437C11Rik	0
5730437N04Rik	489.012	0.0569561	0.128178	0.444353	0.656788	0.999977
5730446D14Rik	0
5730455O13Rik	520.276	0.0066814	0.0832888	0.0802197	0.936063	0.999977
5730455P16Rik	1704.54	0.0327044	0.0752747	0.434467	0.66395	0.999977
5730457N03Rik	0
5730460C07Rik	0
5730469M10Rik	1176.38	-0.0101493	0.0753265	-0.134737	0.89282	0.999977
5730494M16Rik	1211.29	0.0206078	0.0692425	0.297618	0.765995	0.999977
5730494N06Rik	825.372	-0.0264184	0.0727595	-0.363092	0.716536	0.999977
5730507C01Rik	13.8262	-0.121235	0.468215	-0.25893	0.795689	0.999977
5730508B09Rik	38.7935	0.151544	0.216318	0.700559	0.483578	0.999977
5730522E02Rik	10.1041	0.409405	0.471546	0.868218	0.385275	0.999977
5730528L13Rik	217.391	-0.0107969	0.122565	-0.0880914	0.929804	0.999977
5730559C18Rik	3.52354	0.143089	0.785664	0.182126	0.855484	0.999977
5730577I03Rik	69.6043	0.156287	0.163178	0.95777	0.338179	0.999977
5730588L14Rik	0.681336	-2.50276	1.99175	-1.25656	0.208912	0.999977
5730590G19Rik	2.97294	0.716885	0.771224	0.929542	0.352608	0.999977
5730596B20Rik	0
5830403L16Rik	14.9149	-0.404072	0.406229	-0.99469	0.319887	0.999977
5830403M04Rik	14.1163	-0.306403	0.373869	-0.819547	0.412474	0.999977
5830405N20Rik	13.306	-0.0394734	0.40768	-0.0968243	0.922866	0.999977
5830411N06Rik	0.0814153	0.515061	3.22592	0.159663	0.873146	0.999977
5830415F09Rik	109.489	0.0439843	0.145633	0.302021	0.762636	0.999977
5830416P10Rik	2.13791	0.786565	1.15889	0.678722	0.497314	0.999977
5830417I10Rik	693.629	-0.0865723	0.0905563	-0.956005	0.33907	0.999977
5830418K08Rik	1049.26	-0.0258315	0.0820824	-0.314702	0.752988	0.999977
5830418P13Rik	5.30664	-1.00757	0.566122	-1.77978	0.0751122	0.999977
5830428H23Rik	564.511	-0.0399646	0.11611	-0.344196	0.730699	0.999977
5830432E09Rik	1.82857	-1.29721	0.941761	-1.37743	0.16838	0.999977
5830433M19Rik	178.484	0.129784	0.131845	0.984368	0.324935	0.999977
5830444B04Rik	13.6272	-0.37619	0.369269	-1.01874	0.308326	0.999977
5830454E08Rik	33.7236	-0.0139415	0.225592	-0.0617997	0.950722	0.999977
5830462I19Rik	48.3102	0.172653	0.28617	0.603324	0.546293	0.999977
5830472F04Rik	4.11538	0.586705	0.714997	0.820569	0.411892	0.999977
5830473C10Rik	0.196274	-0.206274	3.22592	-0.0639428	0.949016	0.999977
5930403N24Rik	17.873	0.206912	0.326954	0.632846	0.526834	0.999977
5930412G12Rik	37.8403	0.0566747	0.268013	0.211463	0.832526	0.999977
5930416I19Rik	94.3399	0.0597396	0.158866	0.376037	0.706889	0.999977
5930422O12Rik	3.88122	0.35191	0.72961	0.482326	0.629575	0.999977
5930434B04Rik	1152.44	-0.00868258	0.0655289	-0.1325	0.894589	0.999977
5S_rRNA	48.4911	-0.477665	0.195517	-2.44308	0.0145624	0.999977
6030405A18Rik	77.4615	-0.222359	0.146401	-1.51883	0.128806	0.999977
6030408B16Rik	1.78522	-0.232121	1.03098	-0.225146	0.821866	0.999977
6030419C18Rik	437.922	0.00916833	0.11102	0.0825829	0.934183	0.999977
6030422M02Rik	38.0439	0.111225	0.209508	0.530885	0.595499	0.999977
6030429G01Rik	13.1162	0.150288	0.382712	0.392694	0.694546	0.999977
6030442K20Rik	26.8384	-0.150751	0.266799	-0.565037	0.572049	0.999977
6030445D17Rik	3.14265	0.979109	0.834269	1.17361	0.24055	0.999977
6030446N20Rik	131.989	-0.178083	0.141027	-1.26276	0.206677	0.999977
6030452D12Rik	0
6030455H03Rik	0.27684	0.274625	2.52507	0.108759	0.913394	0.999977
6030458C11Rik	1105.82	0.0597657	0.0614149	0.973147	0.33048	0.999977
6030468B19Rik	0.286468	0.274625	2.50078	0.109816	0.912555	0.999977
6030469F06Rik	0.214454	-0.206274	3.15055	-0.0654722	0.947798	0.999977
6030471H07Rik	0
6030498E09Rik	0.506434	2.2115	1.9297	1.14604	0.251781	0.999977
6230400D17Rik	70.346	-0.130371	0.163088	-0.799389	0.424065	0.999977
6230409E13Rik	1472.48	0.0254947	0.0650083	0.392176	0.694929	0.999977
6230427J02Rik	9.26492	0.247994	0.428282	0.579044	0.56256	0.999977
6330403A02Rik	221.338	0.0418711	0.110932	0.377447	0.705841	0.999977
6330403K07Rik	766.168	0.0659574	0.133813	0.492907	0.622078	0.999977
6330403L08Rik	118.2	-0.0975196	0.152568	-0.639187	0.522701	0.999977
6330403N20Rik	2.80208	-0.968064	0.831667	-1.164	0.244422	0.999977
6330406I15Rik	140.64	0.158646	0.115148	1.37776	0.168278	0.999977
6330407J23Rik	853.706	-0.00860667	0.073738	-0.11672	0.907082	0.999977
6330408A02Rik	583.554	0.0294577	0.0844408	0.348856	0.727197	0.999977
6330409D20Rik	7.62588	-0.27174	0.489693	-0.55492	0.578949	0.999977
6330409N04Rik	801.142	0.0172993	0.0985374	0.175561	0.860639	0.999977
6330416G13Rik	262.067	0.0634494	0.124782	0.508484	0.611114	0.999977
6330418K02Rik	74.5192	-0.154338	0.159746	-0.966149	0.333969	0.999977
6330439K17Rik	2794.26	-0.0731618	0.0786326	-0.930426	0.352151	0.999977
6330444E15Rik	0
6330503K22Rik	2250.83	0.00630276	0.101797	0.0619149	0.950631	0.999977
6330512M04Rik	85.9866	-0.180159	0.153848	-1.17102	0.241589	0.999977
6330527O06Rik	898.325	0.0551425	0.0753672	0.731651	0.464381	0.999977
6330545A04Rik	25.458	-0.0100457	0.328765	-0.0305559	0.975624	0.999977
6330549D23Rik	153.09	-0.00997183	0.137253	-0.0726529	0.942082	0.999977
6330577E15Rik	1187.04	0.0481558	0.0751535	0.640766	0.521675	0.999977
6330578E17Rik	1899.77	0.0826221	0.04813	1.71665	0.0860441	0.999977
6430503K07Rik	0
6430527G18Rik	864.847	0.0133879	0.0941805	0.142152	0.88696	0.999977
6430531B16Rik	9.3975	-0.0700876	0.446132	-0.157101	0.875166	0.999977
6430548M08Rik	9120.19	0.0472838	0.0653628	0.723405	0.469431	0.999977
6430550D23Rik	63.9648	-0.174284	0.185699	-0.938527	0.347973	0.999977
6430562O15Rik	485.667	0.0264769	0.128908	0.205393	0.837265	0.999977
6430571L13Rik	1070.59	-0.0236115	0.0717431	-0.329112	0.742071	0.999977
6430573F11Rik	143.989	-0.00944003	0.124704	-0.0756993	0.939658	0.999977
6430590A07Rik	158.144	-0.00538855	0.12344	-0.0436533	0.965181	0.999977
6430598A04Rik	603.701	0.0510124	0.0902561	0.565196	0.57194	0.999977
6430628N08Rik	1.21342	1.03845	1.34933	0.769604	0.441535	0.999977
6430704M03Rik	1313.54	0.00515979	0.0681914	0.0756663	0.939685	0.999977
6430710C18Rik	0.481831	0.13625	2.25994	0.0602894	0.951925	0.999977
6530401F13Rik	2.876	0.372368	0.751737	0.495344	0.620357	0.999977
6530401N04Rik	269.938	-0.0754215	0.106163	-0.71043	0.477437	0.999977
6530402F18Rik	3604.45	-0.0315743	0.155239	-0.203392	0.838829	0.999977
6530403G13Rik	1.90794	1.02752	1.02139	1.00601	0.314412	0.999977
6530409C15Rik	31.5341	0.095559	0.237733	0.40196	0.687714	0.999977
6530411M01Rik	1.58372	-0.790715	1.07009	-0.738923	0.459954	0.999977
6530418L21Rik	1699.5	-0.00331168	0.0932375	-0.0355187	0.971666	0.999977
6720401G13Rik	593.537	-0.0399064	0.113111	-0.352806	0.724234	0.999977
6720416L17Rik	0.0962691	0.515061	3.22592	0.159663	0.873146	0.999977
6720456B07Rik	1032.7	0.0129998	0.0633223	0.205296	0.837341	0.999977
6720456H20Rik	1334.73	-0.00305598	0.0603911	-0.0506031	0.959642	0.999977
6720463M24Rik	158.717	0.141194	0.11204	1.26021	0.207594	0.999977
6720483E21Rik	7.17811	-0.160263	0.472727	-0.339017	0.734597	0.999977
6720489N17Rik	5.73918	-0.313075	0.567302	-0.551867	0.581039	0.999977
6820408C15Rik	32.7446	-0.628552	0.238491	-2.63554	0.00840031	0.999977
6820431F20Rik	187.794	-0.722854	0.414969	-1.74195	0.081518	0.999977
7330404K18Rik	3.36603	-0.211543	0.687798	-0.307565	0.758413	0.999977
7420426K07Rik	0.200009	-1.46594	3.21527	-0.455932	0.648439	0.999977
7420461P10Rik	0.524318	1.21524	1.96871	0.617275	0.537053	0.999977
7530420F21Rik	0.100175	0.515061	3.22592	0.159663	0.873146	0.999977
7530422B04Rik	1.12568	-0.797906	1.15515	-0.69074	0.489729	0.999977
7SK	184.85	-0.195688	0.125691	-1.55689	0.119496	0.999977
8030411F24Rik	0
8030423F21Rik	39.1204	0.435327	0.234351	1.85758	0.063228	0.999977
8030423J24Rik	0.180294	-1.37319	3.22097	-0.426329	0.669868	0.999977
8030443G20Rik	0.100175	0.515061	3.22592	0.159663	0.873146	0.999977
8030451A03Rik	2.63077	-0.525404	0.865983	-0.606714	0.544041	0.999977
8030453O22Rik	5.39155	0.158127	0.560825	0.281954	0.777979	0.999977
8030462N17Rik	1839.51	-0.0386718	0.0703611	-0.549619	0.582581	0.999977
8030474K03Rik	0
8430403D17Rik	1.31104	0.150722	1.22605	0.122934	0.90216	0.999977
8430406I07Rik	251.849	-0.0123817	0.105637	-0.117209	0.906694	0.999977
8430408G22Rik	10.8605	-0.606184	0.433428	-1.39858	0.161938	0.999977
8430410A17Rik	307.753	-0.0696439	0.0828761	-0.840338	0.400719	0.999977
8430410K20Rik	1743.7	0.0597388	0.0683061	0.874574	0.381806	0.999977
8430419K02Rik	7.50053	0.323783	0.525594	0.616033	0.537873	0.999977
8430419L09Rik	1999.59	0.0573604	0.073121	0.784459	0.432771	0.999977
8430423G03Rik	1.07811	0.384175	1.36102	0.282271	0.777736	0.999977
8430427H17Rik	2589.78	-0.14402	0.0747342	-1.9271	0.0539669	0.999977
8430429K09Rik	83.8345	-0.0507594	0.155952	-0.325482	0.744817	0.999977
8430432A02Rik	26.6052	0.21636	0.263716	0.82043	0.411971	0.999977
8430436N08Rik	0
8430437L04Rik	0
9030025P20Rik	30.3242	-0.285359	0.234926	-1.21468	0.224488	0.999977
9030204H09Rik	1.05047	0.706073	1.30461	0.541216	0.588359	0.999977
9030224M15Rik	1.93344	-1.43331	0.942161	-1.5213	0.128186	0.999977
9030407P20Rik	90.8654	0.0345138	0.153699	0.224555	0.822326	0.999977
9030418K01Rik	639.239	-0.0520152	0.105108	-0.494876	0.620688	0.999977
9030425E11Rik	266.775	-0.0324426	0.0962506	-0.337064	0.736069	0.999977
9030612E09Rik	20.6277	-0.333533	0.290335	-1.14879	0.250644	0.999977
9030617O03Rik	108.375	-0.0776989	0.137464	-0.56523	0.571917	0.999977
9030619P08Rik	0
9030622O22Rik	0
9030624G23Rik	15.4309	-0.22497	0.364098	-0.617884	0.536652	0.999977
9030624J02Rik	1150.8	-0.0547935	0.0519587	-1.05456	0.291627	0.999977
9030625A04Rik	23.7683	0.100101	0.338884	0.295385	0.7677	0.999977
9130008F23Rik	6.446	0.267345	0.561522	0.476107	0.633998	0.999977
9130011E15Rik	490.436	0.090846	0.0863509	1.05206	0.292774	0.999977
9130011J15Rik	2393.39	0.0511902	0.0785804	0.651438	0.514764	0.999977
9130014G24Rik	11.1462	-0.120221	0.510373	-0.235555	0.813778	0.999977
9130015L21Rik	0.350037	-1.03772	2.75461	-0.376719	0.706382	0.999977
9130017K11Rik	1.01693	-0.408422	1.47668	-0.27658	0.782102	0.999977
9130017N09Rik	35.1662	-0.115979	0.295804	-0.39208	0.694999	0.999977
9130019O22Rik	109.416	-0.0970123	0.146082	-0.664096	0.506629	0.999977
9130019P16Rik	2.62654	-1.02645	0.834719	-1.2297	0.21881	0.999977
9130020K20Rik	104.039	-0.179642	0.214063	-0.839202	0.401356	0.999977
9130023H24Rik	301.261	-0.0140022	0.0999885	-0.140038	0.88863	0.999977
9130024F11Rik	10.8257	0.169717	0.482483	0.351758	0.72502	0.999977
9130204K15Rik	0.0850442	-0.687167	3.22592	-0.213015	0.831316	0.999977
9130204L05Rik	0
9130206I24Rik	11.0744	0.430938	0.412551	1.04457	0.296223	0.999977
9130208D14Rik	0.594679	1.49671	1.75427	0.853184	0.393557	0.999977
9130213A22Rik	6.5333	0.149835	0.525769	0.284982	0.775658	0.999977
9130219A07Rik	0
9130221H12Rik	193.131	-0.215896	0.117004	-1.84521	0.0650071	0.999977
9130230L23Rik	0.0850442	-0.687167	3.22592	-0.213015	0.831316	0.999977
9130401M01Rik	409.46	0.0498751	0.0926154	0.538518	0.590219	0.999977
9130404H23Rik	0.0952498	-0.687167	3.22592	-0.213015	0.831316	0.999977
9130409I23Rik	1.90201	-0.264339	0.965894	-0.273673	0.784336	0.999977
9130409J20Rik	0
9130410C08Rik	0.0814153	0.515061	3.22592	0.159663	0.873146	0.999977
9230009I02Rik	1.07699	0.875793	1.28932	0.679267	0.496969	0.999977
9230019H11Rik	0
9230020A06Rik	0.506636	-2.06779	2.47923	-0.834046	0.404255	0.999977
9230102O04Rik	0
9230104L09Rik	0.896462	0.519631	1.58174	0.328517	0.74252	0.999977
9230105E05Rik	0.365343	-2.32244	2.22888	-1.04198	0.297422	0.999977
9230106D20Rik	0.119204	0.515061	3.22592	0.159663	0.873146	0.999977
9230107M04Rik	0
9230109A22Rik	0.0850442	-0.687167	3.22592	-0.213015	0.831316	0.999977
9230110C19Rik	48.3988	0.0816604	0.186338	0.438239	0.661213	0.999977
9230110F15Rik	0
9230111E07Rik	1.62865	-1.04685	1.07553	-0.973334	0.330387	0.999977
9230112D13Rik	0
9230112E08Rik	164.839	0.0420282	0.144621	0.290609	0.77135	0.999977
9230113P08Rik	0.290504	-1.97542	2.83678	-0.69636	0.486204	0.999977
9230114K14Rik	146.719	-0.147786	0.124019	-1.19164	0.233404	0.999977
9230115E21Rik	5.2944	0.602037	0.599882	1.00359	0.315575	0.999977
9230116N13Rik	34.7983	0.215699	0.299933	0.719157	0.472044	0.999977
9230117E06Rik	0.119204	0.515061	3.22592	0.159663	0.873146	0.999977
9330020H09Rik	45.2685	0.0226161	0.21198	0.10669	0.915035	0.999977
9330101J02Rik	66.3351	0.00960993	0.216608	0.0443656	0.964613	0.999977
9330104G04Rik	61.1087	0.0600247	0.173398	0.346167	0.729217	0.999977
9330111N05Rik	23.3889	-0.50812	0.28246	-1.79891	0.0720327	0.999977
9330132A10Rik	148.974	0.0831762	0.130955	0.635153	0.525329	0.999977
9330133O14Rik	210.581	0.0980104	0.123354	0.794549	0.426876	0.999977
9330136K24Rik	37.6156	0.179984	0.24866	0.723816	0.469178	0.999977
9330151L19Rik	417.606	0.13105	0.0983561	1.33241	0.182727	0.999977
9330154J02Rik	10.4574	-0.364149	0.38514	-0.945499	0.344404	0.999977
9330154K18Rik	1.96115	-0.428206	0.906645	-0.472298	0.636714	0.999977
9330158H04Rik	12.3988	-0.0911156	0.39659	-0.229748	0.818288	0.999977
9330159F19Rik	558.891	0.00721597	0.101165	0.0713289	0.943136	0.999977
9330159M07Rik	135.201	-0.250336	0.125811	-1.98978	0.0466151	0.999977
9330160F10Rik	69.836	0.238297	0.169388	1.40681	0.159483	0.999977
9330161L09Rik	15.6274	0.25136	0.332391	0.756216	0.44952	0.999977
9330162012Rik	53.4566	0.00333503	0.218603	0.0152561	0.987828	0.999977
9330171B17Rik	8.99282	0.270904	0.438931	0.61719	0.53711	0.999977
9330175E14Rik	3.36076	1.22257	1.23027	0.99374	0.320349	0.999977
9330179D12Rik	2.73927	0.251681	0.784948	0.320634	0.748488	0.999977
9330182L06Rik	486.177	-0.0440178	0.0907948	-0.484805	0.627815	0.999977
9330185C12Rik	1.13057	-0.776291	1.54698	-0.501811	0.615801	0.999977
9330188P03Rik	2.1086	-0.135929	0.943683	-0.144041	0.885468	0.999977
9330198N18Rik	1.95852	1.92623	1.09904	1.75264	0.0796635	0.999977
9430002A10Rik	4.80593	-0.64762	0.573113	-1.13	0.258475	0.999977
9430007A20Rik	0
9430008C03Rik	304.6	-0.065946	0.106673	-0.618205	0.53644	0.999977
9430015G10Rik	559.284	0.0362253	0.109083	0.332089	0.739822	0.999977
9430016H08Rik	326.813	0.0868706	0.0812775	1.06881	0.285153	0.999977
9430020K01Rik	839.326	-0.0167103	0.0726564	-0.229991	0.818099	0.999977
9430021M05Rik	16.2067	0.0283016	0.3417	0.082826	0.93399	0.999977
9430023L20Rik	391.564	-0.0624898	0.110508	-0.565477	0.57175	0.999977
9430024E24Rik	0.180294	-1.37319	3.22097	-0.426329	0.669868	0.999977
9430025C20Rik	5.70907	-0.235372	0.559576	-0.420626	0.674028	0.999977
9430029A11Rik	0.184886	-0.206274	3.22592	-0.0639428	0.949016	0.999977
9430031J16Rik	629.845	0.132667	0.137665	0.963696	0.335198	0.999977
9430037G07Rik	223.984	-0.30374	0.114284	-2.65776	0.00786619	0.999977
9430038I01Rik	33.0868	0.249586	0.230785	1.08146	0.279491	0.999977
9430041J12Rik	132.384	-0.0970978	0.184334	-0.526748	0.598368	0.999977
9430065F17Rik	25.2088	0.11972	0.267418	0.44769	0.654377	0.999977
9430070O13Rik	3.8587	0.132556	0.628219	0.211002	0.832885	0.999977
9430073C21Rik	0
9430076C15Rik	0.65747	1.57735	1.7393	0.906889	0.364466	0.999977
9430076G02Rik	0.0850442	-0.687167	3.22592	-0.213015	0.831316	0.999977
9430091E24Rik	90.0566	-0.164283	0.13826	-1.18822	0.234747	0.999977
9430093N23Rik	0
9430097D07Rik	2.82707	0.340262	0.742923	0.458004	0.64695	0.999977
9530002B09Rik	0
9530003J23Rik	0.291694	0.274625	2.48807	0.110377	0.912111	0.999977
9530008L14Rik	4.10206	4.48898	2.37065	1.89357	0.0582827	0.999977
9530026F06Rik	0
9530026P05Rik	28.1277	-0.175951	0.247973	-0.709554	0.47798	0.999977
9530027J09Rik	7.65661	0.111058	0.508878	0.218241	0.827241	0.999977
9530034E10Rik	0.622402	-0.2205	1.69667	-0.129961	0.896597	0.999977
9530036M11Rik	0.770904	0.197487	1.44397	0.136767	0.891215	0.999977
9530036O11Rik	5.99856	0.255286	0.532765	0.479171	0.631817	0.999977
9530046B11Rik	8.60765	0.341356	0.450628	0.757511	0.448743	0.999977
9530048J24Rik	4.17392	-0.582589	0.637309	-0.91414	0.360644	0.999977
9530051G07Rik	50.4046	-0.0500358	0.19694	-0.254066	0.799445	0.999977
9530052C20Rik	10.4028	-0.835431	0.445105	-1.87693	0.0605275	0.999977
9530052E02Rik	3.65634	0.0630582	0.679611	0.0927858	0.926074	0.999977
9530053A07Rik	3.09185	-0.34729	0.773374	-0.449058	0.65339	0.999977
9530056K15Rik	36.5629	-0.198631	0.21627	-0.91844	0.358389	0.999977
9530059O14Rik	3.72511	0.6667	0.716316	0.930735	0.351991	0.999977
9530068E07Rik	1813.03	0.100671	0.0678012	1.48479	0.137599	0.999977
[truncated: 33,003 more rows]

## Sheet: Old vs Old+NACET
X	baseMean	log2FoldChange	lfcSE	stat	pvalue	padj
Xist	5432.82	-10.7966	1.75126	-6.16505
Lypd3	7.89878	-6.21751	2.29285	-2.71169
Dsg3	13.5883	-6.03504	1.99892	-3.01916	0.0025348	0.0799347
Serpinb5	9.17876	-5.9396	1.91229	-3.10602	0.00189625	0.0684701
Dsc3	28.7599	-5.8448	1.47679	-3.95777	7.56519e-05	0.00914511
Aqp3	32.0821	-5.84243	1.35777	-4.30296
H60c	5.46472	-5.68328	1.67604	-3.3909
Lipm	3.61383	-5.59015	3.06957	-1.82115
Muc20	12.1531	-5.42302	1.35847	-3.99201
Ifi202b	3.92361	-5.19244	2.06095	-2.51944	0.0117541
Tmprss11bnl	10.1357	-5.14574	1.67235	-3.07696	0.00209124	0.0723778
Tacstd2	17.1757	-5.09527	1.22937	-4.14462
Cldn4	7.04626	-5.03655	1.55586	-3.23716	0.00120728
Slc34a2	11.1558	-4.97166	1.363	-3.6476	0.000264702	0.0193296
Tmprss11a	24.2479	-4.93058	1.40677	-3.5049	0.000456786	0.0288419
9930032O22Rik	12.7889	-4.89418	1.52361	-3.21222
Acsm1	6.32243	-4.86638	1.85935	-2.61725	0.00886421
Adh6a	2.6636	-4.64377	1.37101	-3.38711	0.000706323
Muc4	173.45	-4.61177	1.11556	-4.13404	3.5644e-05	0.00566298
Krt12	454.918	-4.59077	1.11614	-4.11306	3.90449e-05	0.00603098
Dsp	114.37	-4.57388	0.983954	-4.64846	3.34416e-06	0.00101431
Krt5	468.076	-4.55726	1.15848	-3.93383	8.36033e-05	0.00955253
Krt6a	68.9506	-4.47065	1.10575	-4.04309	5.27524e-05	0.00727286
Slurp1	45.8128	-4.41326	1.18594	-3.72133	0.000198176	0.0159709
Gm9573	18.4715	-4.39341	1.11235	-3.94966	7.82619e-05	0.00925932
Cyp2a5	2.25624	-4.38925	1.4534	-3.01999	0.00252786
Lypd2	78.9523	-4.38399	1.0304	-4.25466
Cyp4a12b	10.5995	-4.36405	1.47767	-2.95333	0.00314368	0.0908889
Slc6a14	8.84735	-4.35214	1.1896	-3.6585	0.000253699	0.0188125
Prss22	5.95026	-4.34583	1.54235	-2.81767	0.00483735
Gpr110	7.11633	-4.29779	1.05814	-4.06164	4.87302e-05
Psca	75.6911	-4.27033	0.935383	-4.56533	4.98714e-06	0.00133145
Bcas1	5.51446	-4.25671	1.11131	-3.83035
Ano9	1.98459	-4.20825	1.4093	-2.98607	0.00282591
Cyp3a13	2.89024	-4.2045	2.34974	-1.78935
Adh7	22.9352	-4.19963	1.2205	-3.44091	0.000579767	0.0331276
Prss27	9.4943	-4.16437	1.61939	-2.57157	0.0101238	0.17061
Slc44a4	1.8571	-4.09859	1.41117	-2.90439	0.00367973
Krt6b	94.199	-4.07799	0.997663	-4.08755	4.35954e-05	0.00640976
Vnn1	1.19031	-4.02369	1.67695	-2.39942	0.0164213
Trim29	44.5577	-4.00426	0.931183	-4.30018	1.70657e-05	0.00316322
Fam83b	1.16924	-3.96896	3.08855	-1.28506	0.198772
Anxa8	28.9702	-3.95233	1.3155	-3.00444	0.0026607	0.082964
Serpinb11	5.7146	-3.93971	1.11999	-3.51764
Spink5	1.12001	-3.92968	1.5679	-2.50633	0.0121991
Sis	1.16856	-3.92596	1.44569	-2.71563	0.00661501
Emp1	311.378	-3.90016	0.937821	-4.15874	3.20002e-05	0.00518279
Gprc5a	9.90883	-3.86978	1.25892	-3.07389
Adam28	1.08394	-3.84945	3.09097	-1.24539	0.212989
Fam83a	20.1543	-3.81649	1.09431	-3.48757	0.000487427	0.0301085
Pdzk1ip1	11.7445	-3.80703	1.22817	-3.09976	0.00193676	0.0693326
Dsg1a	19.4757	-3.80482	1.54794	-2.458
Cdcp1	6.11162	-3.77808	1.0232	-3.69241
Gm6289	2.0983	-3.69802	3.07787	-1.20149
2310007B03Rik	17.9864	-3.6129	1.07739	-3.35339	0.000798271	0.040613
Calml3	182.451	-3.60708	0.991046	-3.63967	0.000272986	0.0195449
Adh1	29.4483	-3.56685	1.02657	-3.47452
9530008L14Rik	2.66173	-3.55489	1.44208	-2.46512
Macc1	1.29115	-3.54608	1.55071	-2.28675	0.0222106
2310043J07Rik	86.3296	-3.54145	0.832144	-4.25582
1600029D21Rik	24.198	-3.53901	0.893859	-3.95924	7.51871e-05	0.00914511
Pbp2	2.62011	-3.53483	1.30058	-2.71788	0.00657011
Aldh3a1	450.986	-3.53319	1.08788	-3.24778	0.00116311	0.0507217
Gm5689	0.840138	-3.52403	1.76468	-1.99697	0.045828
Krt13	45.8212	-3.43687	0.92135	-3.73025	0.00019129	0.0157933
Tff3	0.825243	-3.42288	2.08393	-1.64251	0.100484
Tns4	12.3895	-3.41951	1.08232	-3.15943
Cwh43	5.7017	-3.41458	0.979141	-3.48732	0.000487882
Tprg	1.69713	-3.39942	1.40035	-2.42755	0.015201
Gm12837	0.770369	-3.38873	2.44707	-1.38481	0.166111
Ces2f	2.40477	-3.38809	1.35249	-2.50507	0.0122426
Krt14	3.06943	-3.29593	1.30634	-2.52303	0.0116347
Krt78	6.24034	-3.29418	1.56758	-2.10144	0.0356027
Tsix	6.1099	-3.27772	1.69788	-1.93049
Apoa4	0.748889	-3.27651	1.61705	-2.02623	0.0427414
Mki67	5.23908	-3.26555	1.02752	-3.17809	0.00148249
Pkp3	13.5119	-3.24472	1.19903	-2.70613
Nccrp1	21.8557	-3.23093	1.16798	-2.76626	0.00567037	0.124958
Zg16	0.712446	-3.21809	2.52616	-1.27391	0.202697
Top2a	2.08296	-3.19181	2.85255	-1.11893	0.26317
Lum	1.55392	-3.19076	1.3659	-2.33601	0.0194907
Asprv1	176.447	-3.13799	0.790867	-3.96779	7.25435e-05	0.00896423
4933402P03Rik	1.04541	-3.12611	1.3684	-2.2845	0.0223419
Gjb3	1.4308	-3.12597	1.55407	-2.01147	0.0442755
Krt15	60.1611	-3.12564	1.09371	-2.85785	0.00426524	0.105255
Gm17461	1.02863	-3.10687	1.35693	-2.28963	0.0220426
Ankrd22	1.43364	-3.10401	1.61639	-1.92034	0.0548155
BC100530	11.0664	-3.09765	1.02448	-3.02362	0.00249768	0.0789135
Elf3	23.4827	-3.06477	0.863789	-3.54805	0.000388091	0.0261054
Krt80	29.9611	-3.05618	1.02842	-2.97171	0.00296142	0.0880612
4930558K02Rik	0.9439	-3.04549	1.52721	-1.99415	0.0461361
Gjb4	0.603032	-3.04031	2.19867	-1.3828	0.166727
Prss32	1.93978	-3.03151	1.29653	-2.33817	0.0193782
Gm12935	0.630148	-3.03021	1.66887	-1.81573	0.0694122
4933439K11Rik	1.39224	-3.02135	1.31716	-2.29384	0.0217997
Defb1	5.23354	-2.98898	1.67208	-1.78758	0.0738444
Syt8	8.24614	-2.98863	1.18123	-2.5301
Adamdec1	0.9165	-2.96773	1.36771	-2.16986	0.0300176
Gm11281	0.910556	-2.96132	1.36802	-2.16467	0.0304131
Oit1	1.3095	-2.95679	1.61666	-1.82895	0.0674078
AI662270	0.93579	-2.95617	1.51793	-1.9475	0.0514751
2210415F13Rik	0.937979	-2.95209	2.10667	-1.40131	0.161122
Klk11	0.560269	-2.93364	2.65944	-1.10311	0.269981
AI661453	42.7801	-2.93238	0.796236	-3.6828	0.00023069	0.0176992
Habp2	0.574855	-2.93132	1.68777	-1.7368	0.082422
Efcab6	3.02008	-2.92949	1.00181	-2.9242	0.00345344
Abcg8	0.88923	-2.88443	1.36926	-2.10656	0.0351556
Apol7a	2.42373	-2.87739	2.24561	-1.28134	0.200075
Gm15079	0.532733	-2.84211	1.70381	-1.66809	0.0952983
Aim1l	11.0601	-2.83945	0.722768	-3.92858
Nphs1as	1.22516	-2.83358	1.33412	-2.12392	0.0336765
Apol11b	0.511296	-2.81266	2.2894	-1.22856	0.219238
Gm16737	0.511296	-2.81266	2.2894	-1.22856	0.219238
Dsg1b	2.29772	-2.80544	1.37422	-2.04147	0.0412042
Acp5	2.25493	-2.78982	1.06784	-2.61258	0.0089862
Fam25c	0.804857	-2.78555	2.13746	-1.30321	0.192504
Plac8	11.579	-2.78514	1.31	-2.12606	0.033498	0.311308
St6galnac1	13.6377	-2.78209	1.04446	-2.66367	0.00772926	0.149313
Dpcr1	0.840494	-2.76754	1.45626	-1.90045	0.0573746
Hbb-b2	37.609	-2.75132	0.726169	-3.78881	0.00015137	0.0140162
S100a14	20.4064	-2.74301	1.01895	-2.69199
Gm12883	0.48997	-2.73925	1.97826	-1.38468	0.16615
Fer1l4	0.767013	-2.72144	1.48512	-1.83247	0.0668816
Rbp2	11.0869	-2.71673	1.02505	-2.65033
Fetub	2.17338	-2.70681	1.17258	-2.30843	0.0209754
Mgam	1.19768	-2.69591	1.37921	-1.95467	0.0506216
Prss8	7.0094	-2.69115	0.852325	-3.15743	0.00159167
Lce3a	0.761581	-2.67589	1.82224	-1.46846	0.141978
Stfa1	0.468909	-2.6727	2.34703	-1.13876	0.254804
Gm5943	0.477816	-2.66584	1.97813	-1.34765	0.17777
Tgfbi	40.1386	-2.66147	0.937275	-2.83958
2610528J11Rik	0.462965	-2.6581	2.35433	-1.12902	0.258888
Emx2os	1.10042	-2.65615	1.64185	-1.61778	0.105709
Tmem125	0.734824	-2.63639	2.17682	-1.21112	0.225849
Cblc	2.55664	-2.63378	1.07582	-2.44817	0.0143584
Aldh3b2	5.12371	-2.6313	0.945409	-2.78324
Hba-a2	38.866	-2.62929	0.805425	-3.26447
1700011F03Rik	0.462058	-2.62704	2.02435	-1.29772	0.194383
Gm15637	0.456755	-2.61037	1.99516	-1.30835	0.190754
Gm10083	1.08449	-2.60852	1.34707	-1.93644	0.0528135
Cyp4a12a	0.441262	-2.60146	2.38217	-1.09206	0.274807
Klk10	1.08137	-2.6003	1.73985	-1.49456	0.13503
Tmprss2	3.47336	-2.58756	0.891666	-2.90193	0.00370867
Pof1b	8.61749	-2.5875	0.79016	-3.27465	0.00105793	0.0476983
Mcoln3	1.49427	-2.57923	1.3462	-1.91593	0.0553741
Fgfbp1	11.4803	-2.57594	1.00491	-2.56335	0.0103668	0.172314
Gpr87	3.00139	-2.57581	1.20973	-2.12924
Klf5	7.02918	-2.56991	0.786748	-3.2665
RP23-118M23.1	1.51977	-2.56454	1.24926	-2.05284	0.040088
Cib4	0.742884	-2.56015	1.68413	-1.52016	0.12847
G6pc2	0.435053	-2.5565	2.01527	-1.26857	0.204596
Tmprss13	2.98991	-2.5564	1.27961	-1.9978	0.0457383
Dmbt1	2.00051	-2.55383	1.43339	-1.78167	0.0748031
Itih2	0.435695	-2.54731	2.35972	-1.0795	0.280366
Mir485	0.447318	-2.53981	2.40871	-1.05443	0.291687
NR_040714	1.52374	-2.53229	1.32407	-1.9125	0.0558118
Sh2d4a	4.87099	-2.53024	0.862282	-2.93435	0.00334245
Padi4	3.36797	-2.52373	0.964568	-2.61644	0.00888532
Pglyrp4	1.45743	-2.52166	1.61764	-1.55885	0.119032
Rxfp1	0.441373	-2.51188	2.07632	-1.20978	0.226364
Gm14546	0.419936	-2.51077	2.06336	-1.21684	0.223667
Krt75	0.685199	-2.50663	1.68202	-1.49025	0.136159
Hist1h2bp	0.435429	-2.49683	2.08209	-1.1992	0.230452
Mrgprh	0.435429	-2.49683	2.08209	-1.1992	0.230452
Gm11694	0.413992	-2.496	2.06983	-1.2059	0.227857
NR_040460	0.704252	-2.49509	1.62244	-1.53786	0.124083
Gm4491	0.707023	-2.49377	1.50294	-1.65926	0.0970637
Gm15867	0.677971	-2.49344	1.84519	-1.35132	0.176594
Gm16579	0.429485	-2.49093	2.43254	-1.024	0.305834
Cyp2b19	1.90373	-2.49031	1.42827	-1.74358	0.0812318
Nme3	1.01296	-2.48882	1.39175	-1.78827	0.0737333
Chit1	1.90186	-2.48465	1.35711	-1.83084	0.0671246
2310002J15Rik	5.70017	-2.48289	0.863371	-2.87581	0.00402994
Hba-a1	58.6578	-2.47909	0.780609	-3.17584
Gm13437	0.426257	-2.47532	2.4363	-1.01602	0.309622
Il1rn	0.962895	-2.45276	1.50113	-1.63395	0.10227
Cd109	6.49084	-2.43997	0.850577	-2.8686	0.00412293
Panx3	1.86161	-2.43075	1.0202	-2.38261	0.0171902
Gkn1	0.392289	-2.42331	2.4241	-0.999671	0.31747
Gm266	2.81852	-2.42245	0.890885	-2.71915	0.00654503
NR_040761	0.392931	-2.4196	2.46646	-0.981001	0.326592
Matn3	2.34172	-2.41519	1.00229	-2.40966	0.0159673
A430104N18Rik	0.664278	-2.41327	1.66054	-1.45331	0.146138
Emx2	3.68018	-2.39375	1.07711	-2.22238	0.0262573
Akap14	0.39861	-2.3881	2.12	-1.12646	0.25997
RP24-380F18.2	0.39861	-2.3881	2.12	-1.12646	0.25997
AC149599.1	0.392666	-2.3684	1.89089	-1.25253	0.210375
Lmod3	0.392666	-2.3684	1.89089	-1.25253	0.210375
NR_040539	0.392666	-2.3684	1.89089	-1.25253	0.210375
Rpl30-ps8	0.392666	-2.3684	1.89089	-1.25253	0.210375
Hmg1l1	1.34231	-2.35349	1.19937	-1.96227	0.0497313
BC066135	0.371229	-2.35314	2.50346	-0.939956	0.34724
Gm3752	0.92536	-2.33416	1.4316	-1.63046	0.103005
Ehf	36.1509	-2.33043	0.603337	-3.86257	0.0001122	0.0116982
Vmn1r22	0.954335	-2.32366	1.59969	-1.45257	0.146344
Ces2e	0.377549	-2.32211	2.47981	-0.936404	0.349065
Gm16016	0.614928	-2.3207	1.67548	-1.38509	0.166024
Hbb-b1	170.324	-2.3188	0.760249	-3.05006
Gm12107	0.637631	-2.29776	1.70346	-1.34888	0.177375
NR_045885	0.639901	-2.29767	1.70202	-1.34996	0.177028
Gm14236	0.627632	-2.29079	1.70843	-1.34088	0.179961
Mal	224.407	-2.28514	0.65786	-3.4736
Tm4sf5	0.908225	-2.2848	1.42721	-1.60089	0.109401
1190003J15Rik	3.90033	-2.28204	1.13894	-2.00365	0.0451077
Sox21	0.895769	-2.27927	1.47484	-1.54543	0.122241
Fat2	1.66568	-2.26292	1.33426	-1.69602	0.0898826
4631405K08Rik	0.350168	-2.26174	3.05881	-0.739418	0.459653
Ces1e	0.350168	-2.26174	3.05881	-0.739418	0.459653
Gm10238	0.350168	-2.26174	3.05881	-0.739418	0.459653
Il1f9	0.350168	-2.26174	3.05881	-0.739418	0.459653
Zfp750	10.8319	-2.25164	0.666217	-3.37974
Ltf	0.889434	-2.24921	1.47141	-1.52861	0.126361
Gm5091	0.608314	-2.24677	1.74345	-1.28869	0.197504
Oxgr1	0.6149	-2.24627	1.57884	-1.42274	0.154812
Cps1	1.7072	-2.24113	1.23852	-1.80952	0.0703699
Gm12666	0.349903	-2.23741	2.18211	-1.02534	0.305201
Ces1d	12.0231	-2.2352	1.1044	-2.0239	0.04298	0.351568
Tnni2	1.67181	-2.23448	1.05981	-2.10838	0.0349982
Lgals2	2.56562	-2.22958	1.06048	-2.10242	0.0355164
Gm17199	0.343958	-2.21982	2.19101	-1.01315	0.310989
NR_045288	0.343958	-2.21982	2.19101	-1.01315	0.310989
C78197	0.343317	-2.21491	2.57565	-0.859942	0.389821
Gm17718	0.343317	-2.21491	2.57565	-0.859942	0.389821
Gm16564	0.885358	-2.21378	1.37817	-1.60633	0.108202
Gm9898	0.356223	-2.21062	3.07225	-0.719545	0.471805
Gm13626	0.5757	-2.20675	1.97757	-1.11589	0.26447
Clca4	0.570018	-2.20646	1.98291	-1.11274	0.265821
Gm11422	0.594244	-2.20297	1.71683	-1.28316	0.199435
Npcd	0.556536	-2.19922	1.94333	-1.13168	0.25777
Ppbp	0.557178	-2.19305	1.99331	-1.10021	0.271241
Gm12994	0.860961	-2.18885	1.43317	-1.52727	0.126693
8430423G03Rik	0.571388	-2.18805	2.00068	-1.09365	0.274108
Pik3c2g	0.870241	-2.18731	1.3569	-1.61199	0.106964
Gm16997	0.572029	-2.18414	1.72948	-1.26288	0.206631
Cbr2	22.2218	-2.18272	1.14778	-1.90169
1700007B14Rik	0.857474	-2.17816	1.70732	-1.27578	0.202033
Ereg	0.829037	-2.17158	1.919	-1.13162	0.257793
Tmprss11f	1.16358	-2.16204	1.53297	-1.41036	0.158434
CT010479.2	0.344335	-2.15508	2.60324	-0.827845	0.407759
Gm11515	0.344335	-2.15508	2.60324	-0.827845	0.407759
Cldn8	0.328842	-2.15299	2.60513	-0.826441	0.408554
Il18r1	0.328842	-2.15299	2.60513	-0.826441	0.408554
Rpl23a-ps4	0.842999	-2.15128	1.37938	-1.5596	0.118853
Gm12022	0.566579	-2.14891	1.75829	-1.22216	0.221648
1700010K10Rik	0.563808	-2.14575	1.59284	-1.34712	0.177942
1700095A21Rik	0.338391	-2.14541	3.11862	-0.687938	0.491492
Gm15849	0.338391	-2.14541	3.11862	-0.687938	0.491492
Gm1604b	0.338391	-2.14541	3.11862	-0.687938	0.491492
Akr1b7	6.75519	-2.14535	0.754015	-2.84524
Mir190b	1.23435	-2.14363	1.25263	-1.7113	0.0870257
Gm15937	0.557222	-2.1367	1.76354	-1.2116	0.225665
Gm11006	0.322256	-2.13641	2.58883	-0.825242	0.409234
Gm6982	0.563547	-2.13267	1.72777	-1.23435	0.217073
Runx3	0.322898	-2.13251	2.61755	-0.814699	0.415245
Rab25	7.94585	-2.12946	0.752426	-2.83012	0.00465303
Clec4d	1.17958	-2.12863	1.48613	-1.43234	0.152047
Xlr4c	0.817396	-2.11716	1.70046	-1.24505	0.213115
AC119249.1	1.21599	-2.10283	1.22649	-1.71452	0.0864336
Gm14446	42.3598	-2.1024	0.63627	-3.30427
Gm13134	0.551076	-2.1007	1.96319	-1.07005	0.284597
Fabp1	0.328577	-2.09611	2.63563	-0.795297	0.426441
Gm12228	0.328577	-2.09611	2.63563	-0.795297	0.426441
Gm6846	0.328577	-2.09611	2.63563	-0.795297	0.426441
Hoxb9	0.328577	-2.09611	2.63563	-0.795297	0.426441
Saa2	0.328577	-2.09611	2.63563	-0.795297	0.426441
Mpzl2	11.2624	-2.09194	1.34075	-1.56028
Bpil2	0.545132	-2.0913	1.76643	-1.18392	0.236446
Cldn6	0.545132	-2.0913	1.76643	-1.18392	0.236446
Ildr1	3.84271	-2.08941	1.01997	-2.04851	0.0405101
Gm9085	1.18491	-2.08296	1.28272	-1.62386	0.104405
Tmem30b	1.13379	-2.0802	1.36613	-1.52269	0.127835
Slc5a9	0.542486	-2.07317	1.96777	-1.05356	0.292082
Gnat3	1.57755	-2.07125	1.15894	-1.78719	0.0739067
1700028N14Rik	0.552297	-2.07003	2.3473	-0.881874	0.377845
Pitx2	2.76139	-2.06955	0.882677	-2.34463	0.0190458
Itgb6	1.14663	-2.06922	1.44342	-1.43355	0.151701
Gm14965	1.56944	-2.06772	1.0896	-1.89769	0.0577376
Gsto1	917.567	-2.0649	0.682187	-3.02689	0.00247087	0.0787251
D730048I06Rik	0.322632	-2.06483	2.28656	-0.903027	0.366511
Gm16441	0.322632	-2.06483	2.28656	-0.903027	0.366511
Gm6322	0.322632	-2.06483	2.28656	-0.903027	0.366511
Mir219-2	0.322632	-2.06483	2.28656	-0.903027	0.366511
NR_045943	0.322632	-2.06483	2.28656	-0.903027	0.366511
4732456N10Rik	0.524723	-2.06333	2.34728	-0.879032	0.379384
D430001F17Rik	1.16612	-2.05708	1.2496	-1.64619	0.0997251
Slc13a2	1.12226	-2.05471	1.53891	-1.33517	0.181821
BC027582	0.316688	-2.05294	2.66213	-0.771164	0.440609
Ccl8	0.316688	-2.05294	2.66213	-0.771164	0.440609
Fam164b	0.316688	-2.05294	2.66213	-0.771164	0.440609
Gm13627	0.316688	-2.05294	2.66213	-0.771164	0.440609
Itln1	0.316688	-2.05294	2.66213	-0.771164	0.440609
Casp14	0.301195	-2.05184	2.66929	-0.768682	0.442082
Ccr2	0.301195	-2.05184	2.66929	-0.768682	0.442082
Clca5	0.301195	-2.05184	2.66929	-0.768682	0.442082
Mir1932	0.301195	-2.05184	2.66929	-0.768682	0.442082
Gm12739	1.5389	-2.04969	1.08776	-1.88433	0.0595201
Art4	1.47807	-2.0475	1.27596	-1.60468	0.108565
F830016B08Rik	1.55342	-2.03042	1.17305	-1.73089	0.083472
Gm12785	0.817489	-2.02798	1.63381	-1.24126	0.21451
Il7r	1.52352	-2.02612	1.06985	-1.89384	0.0582463
Mir181c	0.507563	-2.02184	1.99707	-1.0124	0.311346
Ap1m2	2.23266	-2.01496	1.11122	-1.81329	0.0697874
Gm14090	0.542482	-2.01484	1.80238	-1.11788	0.263619
Gm11970	0.544866	-2.0147	1.80051	-1.11896	0.263158
Gm15410	1.48955	-2.01009	1.12504	-1.78668	0.073989
Upk1b	83.9713	-2.01003	0.702318	-2.86199	0.00420985	0.105255
Gm12900	0.307516	-2.00899	2.68292	-0.748805	0.453975
Sele	0.307516	-2.00899	2.68292	-0.748805	0.453975
5430427O19Rik	1.51796	-2.00621	1.21024	-1.65769	0.0973791
Mir99a	0.536538	-2.00134	1.80519	-1.10866	0.267577
Gm15353	0.542221	-2.00103	1.80068	-1.11126	0.266456
Gm16263	0.542221	-2.00103	1.80068	-1.11126	0.266456
BC049715	1.46262	-1.99951	1.0896	-1.83508	0.0664932
Lmx1b	3.35143	-1.99862	0.911954	-2.19158	0.0284099
AC167419.1	0.30093	-1.99007	2.69963	-0.737163	0.461023
Oas1h	0.30093	-1.99007	2.69963	-0.737163	0.461023
Ptprq	0.30093	-1.99007	2.69963	-0.737163	0.461023
Gm16720	0.52047	-1.98211	2.05141	-0.966217	0.333936
Clca2	0.530778	-1.98164	2.04055	-0.971131	0.331483
1700071K01Rik	0.301572	-1.9803	2.32297	-0.852486	0.393944
2610028H24Rik	0.301572	-1.9803	2.32297	-0.852486	0.393944
D030018L15Rik	0.301572	-1.9803	2.32297	-0.852486	0.393944
Gm11267	0.301572	-1.9803	2.32297	-0.852486	0.393944
Gm14024	0.301572	-1.9803	2.32297	-0.852486	0.393944
RP23-349N15.1	0.301572	-1.9803	2.32297	-0.852486	0.393944
Vmn2r53	0.301572	-1.9803	2.32297	-0.852486	0.393944
Sprr1a	0.77891	-1.97753	1.5227	-1.2987	0.194048
Tmem154	10.1504	-1.97522	0.560833	-3.52194	0.000428403	0.0280508
Vwa3b	0.502773	-1.9707	2.04003	-0.966015	0.334037
NR_045908	0.513884	-1.96983	2.02546	-0.972535	0.330785
Gm17437	0.52078	-1.96958	2.01799	-0.976011	0.329059
Gm1977	3.69153	-1.96412	1.04298	-1.88317	0.059677
Itih5l-ps	0.295627	-1.9634	2.71259	-0.723809	0.469183
Serpinb9b	0.295627	-1.9634	2.71259	-0.723809	0.469183
NR_037973	1.08998	-1.96183	1.34253	-1.4613	0.143934
Clec2g	0.486503	-1.96167	2.01244	-0.974775	0.329672
Muc15	9.00269	-1.95899	0.738632	-2.65219
Gm13648	0.499723	-1.95599	2.04086	-0.958416	0.337853
Gm6450	0.487144	-1.9552	2.05545	-0.951227	0.341489
Dbx2	0.280134	-1.94599	3.17293	-0.613312	0.53967
RP23-71I22.5	0.508582	-1.94191	1.82055	-1.06666	0.286124
Fabp6	0.737053	-1.94146	1.72795	-1.12356	0.261199
Gm15847	0.52116	-1.94138	1.80991	-1.07264	0.283432
1700024P04Rik	0.512322	-1.93556	2.05371	-0.942466	0.345954
Trex2	3.22109	-1.93184	0.993996	-1.94351	0.0519545
Gm14046	0.749116	-1.9293	1.41744	-1.36112	0.173477
Ccl19-ps1	0.764299	-1.92379	1.88706	-1.01946	0.307983
Ccdc152	1.09672	-1.91297	1.25082	-1.52937	0.126172
Gm8618	1.10281	-1.91251	1.29731	-1.47421	0.140425
Cd6	1.43201	-1.90087	1.1639	-1.6332	0.102427
Kcnk18	0.279869	-1.89743	2.36611	-0.80192	0.422599
Meox2	0.279869	-1.89743	2.36611	-0.80192	0.422599
Olfr1140	0.279869	-1.89743	2.36611	-0.80192	0.422599
Tspo2	0.279869	-1.89743	2.36611	-0.80192	0.422599
Gjb5	0.465442	-1.89601	2.0745	-0.913963	0.360736
Gm14248	0.743684	-1.89539	1.52396	-1.24372	0.213602
Dpep2	2.15013	-1.89439	0.970422	-1.95213	0.0509224
Gm12521	0.733096	-1.89064	1.52759	-1.23767	0.215839
Gm17497	0.728055	-1.88995	1.44133	-1.31126	0.189771
Gm13401	0.496159	-1.88248	1.67536	-1.12363	0.261172
Gm15362	0.499457	-1.88242	1.67311	-1.1251	0.260545
SNORA84	0.490602	-1.87879	2.06996	-0.907647	0.364065
Wnt2	1.35844	-1.87806	1.23608	-1.51937	0.128668
Mir30c-2	0.7671	-1.87679	1.7061	-1.10004	0.271313
Gm10581	0.273925	-1.87543	2.37905	-0.788308	0.430517
Gm12108	0.273925	-1.87543	2.37905	-0.788308	0.430517
Gm15462	0.273925	-1.87543	2.37905	-0.788308	0.430517
Il20	0.273925	-1.87543	2.37905	-0.788308	0.430517
Kif4b	0.273925	-1.87543	2.37905	-0.788308	0.430517
Nlrp2	0.273925	-1.87543	2.37905	-0.788308	0.430517
SNORD41	0.273925	-1.87543	2.37905	-0.788308	0.430517
Chst5	4.20128	-1.87499	0.770468	-2.43357	0.0149507
Cyp4f39	1.039	-1.87331	1.31782	-1.42152	0.155165
1700021O21Rik	0.273283	-1.87303	3.17863	-0.589256	0.55569
Mir1960	0.273283	-1.87303	3.17863	-0.589256	0.55569
Sh2d1b2	0.273283	-1.87303	3.17863	-0.589256	0.55569
Tctex1d4	0.273283	-1.87303	3.17863	-0.589256	0.55569
Ifitm1	18.8695	-1.86705	0.547609	-3.40946	0.000650926	0.0356024
Enpp3	17.5168	-1.86217	0.81038	-2.29789
2010106E10Rik	1.43203	-1.86016	1.21094	-1.53613	0.124507
A630077J23Rik	1.0537	-1.85207	1.31601	-1.40733	0.159329
Pou2f3	0.709765	-1.84874	1.53131	-1.20729	0.227319
Oasl1	6.5645	-1.84507	0.673493	-2.73955	0.00615229
Gm16838	1.3731	-1.84432	1.2773	-1.44392	0.148763
AL596324.1	0.743548	-1.84402	1.58593	-1.16273	0.244938
Tnnt3	1.39106	-1.83675	1.22955	-1.49384	0.135218
Gm17558	0.472072	-1.82959	1.8391	-0.994831	0.319818
NR_045845	0.472072	-1.82959	1.8391	-0.994831	0.319818
Gpr128	0.746444	-1.81797	1.58145	-1.14956	0.250324
Wnt4	16.0217	-1.81651	0.54888	-3.30949	0.00093467	0.0450655
Gm10760	0.721536	-1.81605	1.69138	-1.07371	0.282951
Gm15356	2.46207	-1.81526	0.974909	-1.86198	0.0626062
Gm3943	0.471811	-1.81521	1.83755	-0.98784	0.323231
Hist1h2ah	0.471811	-1.81521	1.83755	-0.98784	0.323231
Gm9703	0.468512	-1.81515	1.8407	-0.986116	0.324076
Gm16207	0.998358	-1.81221	1.29285	-1.40172	0.160999
Akr1c12	0.451277	-1.80591	2.43874	-0.740507	0.458993
Gm3776	0.451277	-1.80591	2.43874	-0.740507	0.458993
Kif2c	1.7069	-1.80281	1.18534	-1.52092	0.12828
Gm16760	0.721846	-1.80067	1.56378	-1.15149	0.24953
Krt17	0.258808	-1.79763	2.81685	-0.638168	0.523364
Scel	58.5427	-1.79702	0.787996	-2.28049
Gm10160	0.682137	-1.7927	1.57463	-1.13849	0.254918
Gm13097	0.708471	-1.7768	1.72096	-1.03245	0.301862
Gm14139	0.252222	-1.77613	2.83903	-0.62561	0.531571
Gm14495	0.252222	-1.77613	2.83903	-0.62561	0.531571
Gm9733	0.252222	-1.77613	2.83903	-0.62561	0.531571
Hoxa4	0.252222	-1.77613	2.83903	-0.62561	0.531571
AL645902.1	0.252864	-1.77177	2.83635	-0.624663	0.532192
Fbxw18	0.252864	-1.77177	2.83635	-0.624663	0.532192
Gm15919	0.252864	-1.77177	2.83635	-0.624663	0.532192
Gm16189	0.252864	-1.77177	2.83635	-0.624663	0.532192
Gm16741	0.252864	-1.77177	2.83635	-0.624663	0.532192
Gm17708	0.252864	-1.77177	2.83635	-0.624663	0.532192
Lipi	0.252864	-1.77177	2.83635	-0.624663	0.532192
NR_040738	0.252864	-1.77177	2.83635	-0.624663	0.532192
Olfr1364	0.252864	-1.77177	2.83635	-0.624663	0.532192
Melk	2.95113	-1.76697	0.907881	-1.94626	0.0516236
Kcnmb3	0.454424	-1.76534	1.84874	-0.954888	0.339634
Gm13530	0.4538	-1.76532	1.84936	-0.954554	0.339804
Upk3b	7.9101	-1.7619	0.737375	-2.38942	0.0168751
NR_040716	0.712721	-1.76048	1.5875	-1.10896	0.267448
Gm15070	0.693889	-1.75441	1.56959	-1.11775	0.263675
NR_015571	0.696988	-1.75369	1.72386	-1.01731	0.309008
Gm7805	0.447856	-1.75047	1.85364	-0.944339	0.344996
Emx1	0.447451	-1.75045	1.85406	-0.944119	0.345109
Gm10805	0.438172	-1.75002	1.86369	-0.939011	0.347725
Gm9857	0.703574	-1.74879	1.47472	-1.18585	0.235683
Gm12344	0.713882	-1.74855	1.47115	-1.18856	0.234614
Gm15268	0.99241	-1.7434	1.31431	-1.32647	0.184684
AC044864.1	1.68039	-1.7397	1.26019	-1.3805	0.167432
S100a7a	2.21316	-1.73198	1.00101	-1.73024	0.0835883
Lyz1	2.5634	-1.72891	0.993723	-1.73983	0.0818892
Rap1a-ps2	0.698748	-1.72602	1.68953	-1.0216	0.306971
Gm12705	0.697095	-1.7229	1.5638	-1.10174	0.270576
0610012D04Rik	0.698142	-1.72133	1.6893	-1.01896	0.308221
1700006J14Rik	1.00072	-1.72098	1.3123	-1.31143	0.189713
BC021785	0.999177	-1.72027	1.36923	-1.25638	0.208979
Gm12971	1.32111	-1.71835	1.29935	-1.32247	0.186012
Gm5531	0.695353	-1.71737	1.56401	-1.09806	0.272178
G630090E17Rik	0.698247	-1.71733	1.56271	-1.09894	0.271795
Gm7931	0.95851	-1.71622	1.35077	-1.27055	0.203889
Aqp5	159.464	-1.71352	1.05021	-1.63159	0.102766	0.493385
Gm15616	0.459716	-1.70947	2.45824	-0.695404	0.486802
Sult2a7	0.460745	-1.70939	2.4566	-0.695838	0.486531
Gm7676	4.76449	-1.70807	0.693022	-2.46466	0.0137142
NR_045878	0.990391	-1.70563	1.36896	-1.24593	0.21279
Erbb3	21.7974	-1.70517	0.427516	-3.98857	6.64738e-05	0.00846501
AL935177.2	0.684802	-1.70307	1.69387	-1.00543	0.314691
NR_045502	0.673138	-1.70226	1.57183	-1.08298	0.278816
9030204H09Rik	0.984465	-1.69467	1.44588	-1.17206	0.241172
Gm13432	0.435633	-1.68633	2.11528	-0.79721	0.425329
Butr1	0.429951	-1.68599	2.12356	-0.793945	0.427227
Slc46a2	0.429951	-1.68599	2.12356	-0.793945	0.427227
Gpr81	0.651547	-1.68412	1.7591	-0.957373	0.338379
Inmt	0.93195	-1.68133	1.49627	-1.12368	0.261149
Egr4	9.2858	-1.68057	0.484651	-3.46758	0.000525163	0.0311771
Omp	4.31123	-1.67791	0.925034	-1.81389	0.0696944
Gm11817	0.425749	-1.67558	2.09582	-0.799486	0.424009
Clec12a	0.423365	-1.67539	2.09923	-0.798098	0.424814
Bnc1	7.85637	-1.67432	0.555814	-3.01237	0.00259214
Fermt1	4.65883	-1.67415	0.754939	-2.21759	0.0265827
Aadat	1.26487	-1.67148	1.25789	-1.32879	0.183916
Afm	0.451388	-1.67107	2.13469	-0.782819	0.433733
RP24-297C1.11	0.429689	-1.66876	2.12185	-0.786466	0.431594
AC117644.4	0.231162	-1.66865	2.9155	-0.572337	0.567093
CPEB3_ribozyme	0.231162	-1.66865	2.9155	-0.572337	0.567093
Gm15230	0.231162	-1.66865	2.9155	-0.572337	0.567093
H3f3a-ps2	0.231162	-1.66865	2.9155	-0.572337	0.567093
Kprp	0.231162	-1.66865	2.9155	-0.572337	0.567093
Rpl10a-ps2	0.231162	-1.66865	2.9155	-0.572337	0.567093
Siglecg	0.231162	-1.66865	2.9155	-0.572337	0.567093
Wfdc6a	0.231162	-1.66865	2.9155	-0.572337	0.567093
Actg2	0.427419	-1.66861	2.12503	-0.785215	0.432327
Neurog1	0.675641	-1.66847	1.72371	-0.967952	0.333068
Spink4	1.93281	-1.66816	0.983885	-1.69549	0.0899831
4930528F23Rik	0.671743	-1.66512	1.56764	-1.06218	0.288154
Cd1d2	0.669685	-1.66511	1.5686	-1.06152	0.288453
Wisp2	0.95124	-1.66292	1.36966	-1.21411	0.224706
Gm12340	0.960336	-1.66029	1.31256	-1.26492	0.2059
Hist1h2bb	1.24285	-1.65646	1.17405	-1.41089	0.158277
Gm14198	1.91014	-1.65606	1.00497	-1.64786	0.0993807
Adad2	1.89407	-1.65493	1.17133	-1.41286	0.157697
Klk1b24	0.665175	-1.65467	1.56933	-1.05438	0.291709
1700111E14Rik	0.438548	-1.65327	2.14974	-0.769053	0.441862
Ly6c2	0.445444	-1.65268	2.14062	-0.772056	0.440081
Wfdc6b	0.451126	-1.6522	2.13324	-0.774499	0.438636
Tyrp1	113.578	-1.65029	0.641053	-2.57434	0.0100431	0.170091
Ighg	0.4395	-1.64933	2.48455	-0.663835	0.506796
Dct	281.987	-1.64165	0.674227	-2.43486	0.0148977	0.209793
Lenep	0.916461	-1.63944	1.40452	-1.16726	0.243107
Lhx6	1.27898	-1.63878	1.17256	-1.39761	0.162229
Krt23	3.12081	-1.63782	0.828987	-1.97569	0.0481895
Krt4	3.20216	-1.63471	0.909541	-1.79729	0.07229
Sdc1	59.5665	-1.63338	1.0358	-1.57693	0.114812	0.517955
Gm4750	1.59083	-1.62926	1.18291	-1.37734	0.168408
Duoxa1	0.938651	-1.62239	1.40094	-1.15808	0.246832
Scin	19.1632	-1.61806	0.543547	-2.97685	0.00291227	0.0873787
Tlr8	0.64624	-1.61584	1.60013	-1.00982	0.312583
Plau	5.87586	-1.60945	0.622221	-2.58663	0.0096921
Ptgr1	27.2031	-1.60858	0.64753	-2.48419
Kera	0.628102	-1.60631	2.01056	-0.798933	0.424329
Gm13717	2.46911	-1.60437	0.883178	-1.81658	0.0692808
Barx2	1.24604	-1.60174	1.19866	-1.33628	0.181459
1110002J07Rik	1.20605	-1.60038	1.30548	-1.22589	0.220238
AC154660.1	0.42279	-1.59866	2.16497	-0.738418	0.46026
Lhfpl1	0.916949	-1.59863	1.34102	-1.1921	0.233222
4930548H24Rik	0.404688	-1.59852	2.1504	-0.743359	0.457264
Gm15287	0.404688	-1.59852	2.1504	-0.743359	0.457264
Cd101	1.49399	-1.5982	1.38545	-1.15356	0.24868
Nms	0.433098	-1.59796	2.15085	-0.742942	0.457517
Serpinb6c	3.11468	-1.59196	0.794696	-2.00323	0.0451527
Pmel	80.6504	-1.58976	0.816719	-1.94651	0.0515931	0.38104
Fgr	2.4668	-1.58389	0.872363	-1.81563	0.0694269
Clec10a	3.09776	-1.58342	0.761169	-2.08025	0.0375027
Gm1401	1.24139	-1.57715	1.313	-1.20118	0.229683
Ephx3	3.51547	-1.57532	0.802608	-1.96275	0.0496755
Gm13586	0.630626	-1.57227	1.6028	-0.980954	0.326615
Dsc2	63.6956	-1.57127	0.683356	-2.29934	0.0214858	0.250647
Myl3	0.889878	-1.57057	1.53019	-1.02639	0.304709
Acot5	0.416846	-1.56784	1.94204	-0.807318	0.419484
Gm11980	0.416846	-1.56784	1.94204	-0.807318	0.419484
Col17a1	136.333	-1.56721	0.58579	-2.67538
Gm14776	0.429424	-1.56698	1.9283	-0.812619	0.416437
Bcl2l14	0.210101	-1.56619	3.20286	-0.488998	0.624843
Defb12	0.210101	-1.56619	3.20286	-0.488998	0.624843
Gm10126	0.210101	-1.56619	3.20286	-0.488998	0.624843
Il1f5	0.210101	-1.56619	3.20286	-0.488998	0.624843
Stfa3	0.210101	-1.56619	3.20286	-0.488998	0.624843
Vmn1r15	0.210101	-1.56619	3.20286	-0.488998	0.624843
mt-Atp8	0.210101	-1.56619	3.20286	-0.488998	0.624843
Trp63	19.8655	-1.5653	0.540409	-2.8965
9930023K05Rik	11.2851	-1.56371	0.656012	-2.38366	0.0171413	0.225159
Gm6320	0.622154	-1.56285	1.74255	-0.896875	0.369785
Gm11092	0.42348	-1.55964	2.15952	-0.722217	0.470161
NR_033462	0.923786	-1.55287	1.36044	-1.14145	0.253683
1700019O17Rik	0.225594	-1.55284	3.20343	-0.484743	0.627859
AC136021.1	0.225594	-1.55284	3.20343	-0.484743	0.627859
AC158898.2	0.225594	-1.55284	3.20343	-0.484743	0.627859
AL671982.1	0.237482	-1.55284	3.20343	-0.484743	0.627859
AL772272.1	0.237482	-1.55284	3.20343	-0.484743	0.627859
Akp3	0.225594	-1.55284	3.20343	-0.484743	0.627859
Akr1c19	0.237482	-1.55284	3.20343	-0.484743	0.627859
Ces2a	0.237482	-1.55284	3.20343	-0.484743	0.627859
Defa-ps14	0.237482	-1.55284	3.20343	-0.484743	0.627859
Ear6	0.225594	-1.55284	3.20343	-0.484743	0.627859
Gm12753	0.225594	-1.55284	3.20343	-0.484743	0.627859
Gm14271	0.237482	-1.55284	3.20343	-0.484743	0.627859
Gm14440	0.225594	-1.55284	3.20343	-0.484743	0.627859
Gm16308	0.225594	-1.55284	3.20343	-0.484743	0.627859
Gm17113	0.237482	-1.55284	3.20343	-0.484743	0.627859
Gm17612	0.225594	-1.55284	3.20343	-0.484743	0.627859
Gm805	0.225594	-1.55284	3.20343	-0.484743	0.627859
Gm8424	0.225594	-1.55284	3.20343	-0.484743	0.627859
Gm9881	0.225594	-1.55284	3.20343	-0.484743	0.627859
Igkv1-110	0.225594	-1.55284	3.20343	-0.484743	0.627859
Mir101b	0.225594	-1.55284	3.20343	-0.484743	0.627859
Myf5	0.225594	-1.55284	3.20343	-0.484743	0.627859
Olfr239	0.237482	-1.55284	3.20343	-0.484743	0.627859
Olfr283	0.225594	-1.55284	3.20343	-0.484743	0.627859
S100a8	0.225594	-1.55284	3.20343	-0.484743	0.627859
Mir467f	2.13737	-1.55261	1.04521	-1.48545	0.137424
Rarres1	0.934694	-1.55243	1.50812	-1.02939	0.303299
Serpina3i	0.652324	-1.54689	1.79382	-0.862341	0.3885
Ugt1a7c	1.52766	-1.54493	1.05923	-1.45853	0.144693
4933434I20Rik	0.231538	-1.5425	2.96551	-0.520148	0.602961
AC122826.1	0.231538	-1.5425	2.96551	-0.520148	0.602961
Clec2h	0.231538	-1.5425	2.96551	-0.520148	0.602961
Gm11753	0.231538	-1.5425	2.96551	-0.520148	0.602961
Gm13165	0.231538	-1.5425	2.96551	-0.520148	0.602961
Gm7263	0.231538	-1.5425	2.96551	-0.520148	0.602961
Gm7592	0.231538	-1.5425	2.96551	-0.520148	0.602961
NR_045829	0.231538	-1.5425	2.96551	-0.520148	0.602961
NR_046016	0.231538	-1.5425	2.96551	-0.520148	0.602961
4933426D04Rik	1.7757	-1.54243	1.0083	-1.52974	0.126082
Pif1	1.22576	-1.5331	1.22107	-1.25554	0.209284
n-R5s39	1.49007	-1.52028	1.04888	-1.44943	0.147218
NR_040760	1.22271	-1.51988	1.16192	-1.30808	0.190847
4732419C18Rik	2.72039	-1.5197	0.799591	-1.90059	0.0573553
Mybpc1	0.649388	-1.51797	1.63113	-0.930621	0.352049
Gm16045	0.911001	-1.51743	1.34315	-1.12975	0.258582
Olfr56	0.401729	-1.51641	2.18744	-0.693233	0.488163
4930449E01Rik	0.411414	-1.51593	2.17294	-0.697641	0.485401
F10	1.49686	-1.51386	1.0487	-1.44355	0.148865
Gm17280	0.901364	-1.51204	1.54608	-0.977981	0.328084
Gm12317	1.19843	-1.51198	1.2016	-1.25831	0.208279
4930519F16Rik	1.1903	-1.51097	1.18624	-1.27374	0.202754
4930570N18Rik	1.19375	-1.51	1.37936	-1.09471	0.273643
Ces2g	4.32748	-1.50937	1.03699	-1.45553	0.145521
Gm13094	1.15163	-1.50896	1.2511	-1.20611	0.227774
Pyhin1	4.97309	-1.50879	0.829592	-1.81871	0.0689551
Fam115e	1.51283	-1.5076	1.06285	-1.41845	0.15606
Olah	0.640031	-1.50611	1.63432	-0.921552	0.356762
Gm11074	0.395143	-1.50317	2.19579	-0.684568	0.493617
Gm17324	0.404423	-1.50292	2.18158	-0.688916	0.490876
Gm6612	0.404423	-1.50292	2.18158	-0.688916	0.490876
Ostn	0.404828	-1.50291	2.18097	-0.689104	0.490758
1700054M17Rik	0.405451	-1.5029	2.18003	-0.689393	0.490576
Gm5535	1.18511	-1.50193	1.20149	-1.25006	0.211279
Wnt3a	0.600709	-1.5015	1.74901	-0.858484	0.390625
Mlana	18.495	-1.5015	1.02069	-1.47106	0.141274	0.563982
Cnpy1	4.62875	-1.50148	0.701692	-2.13981	0.0323705
Gm13882	2.36027	-1.50028	0.83953	-1.78705	0.0739298
n-R5s183	1.19876	-1.49743	1.18325	-1.26553	0.205683
Lilrb4	4.73245	-1.49499	0.64703	-2.31054	0.0208585
Gm15987	0.601351	-1.49238	1.78997	-0.833748	0.404423
Cd300lb	0.600831	-1.49235	1.79033	-0.833563	0.404527
D430040D24Rik	0.876968	-1.49234	1.36311	-1.0948	0.273605
Gm12679	0.384656	-1.49215	2.54521	-0.586258	0.557702
Opalin	0.395785	-1.48964	1.95947	-0.760228	0.447118
Gm13495	0.405064	-1.48926	1.94855	-0.764291	0.444694
1700012C14Rik	0.405469	-1.48924	1.94808	-0.764466	0.44459
Slc13a1	0.405469	-1.48924	1.94808	-0.764466	0.44459
Gm14720	0.406093	-1.48922	1.94736	-0.764735	0.444429
Gm4986	0.408363	-1.48912	1.94475	-0.765712	0.443847
Gm13268	0.627467	-1.4867	1.96208	-0.757715	0.448621
RP23-108F2.41	0.389199	-1.4832	2.20302	-0.673261	0.500782
Gm16288	0.396094	-1.4831	2.19218	-0.676541	0.498697
Csn3	0.398884	-1.48306	2.18788	-0.677854	0.497864
Gm11252	0.401777	-1.48302	2.18346	-0.679208	0.497006
Gm17398	0.401777	-1.48302	2.18346	-0.679208	0.497006
NR_040551	0.890969	-1.48205	1.34326	-1.10332	0.269889
Orm3	6.40789	-1.48179	0.498142	-2.97464	0.00293328
Tmprss11e	8.71477	-1.47933	0.787225	-1.87917	0.0602212	0.402649
Gm17110	0.882236	-1.47765	1.40289	-1.05329	0.292209
Gm13624	0.389841	-1.47648	2.2016	-0.670639	0.502451
BC039966	0.895229	-1.47639	1.5365	-0.960877	0.336614
Gm15939	0.396736	-1.4763	2.19079	-0.673867	0.500396
Tcfec	0.396736	-1.4763	2.19079	-0.673867	0.500396
Gm16627	0.39912	-1.47624	2.18711	-0.674971	0.499694
Psg28	0.399525	-1.47623	2.18649	-0.675159	0.499575
4930473D10Rik	0.400149	-1.47621	2.18553	-0.675446	0.499392
Gm12058	0.400149	-1.47621	2.18553	-0.675446	0.499392
Trim30c	0.400149	-1.47621	2.18553	-0.675446	0.499392
Gm17039	0.884401	-1.47535	1.40257	-1.05189	0.292852
Cpn1	1.173	-1.46261	1.29729	-1.12743	0.259559
Gm13412	0.625943	-1.46234	1.63691	-0.893354	0.371667
Tspan8	0.628327	-1.46224	1.63569	-0.893959	0.371344
Gm14636	0.839096	-1.4551	1.66002	-0.876555	0.380728
Svep1	13.8643	-1.45235	0.499368	-2.90837	0.00363322	0.0973878
Amdhd1	0.605894	-1.45132	1.78323	-0.813871	0.415719
Gm14104	0.606517	-1.4513	1.7828	-0.814057	0.415612
Lrr1	0.857068	-1.44953	1.42512	-1.01713	0.309093
Xlr4a	2.03613	-1.44838	1.11161	-1.30295	0.19259
C030034L19Rik	0.87165	-1.44794	1.40324	-1.03185	0.302141
2410004P03Rik	0.851884	-1.44774	1.70875	-0.847253	0.396854
O3far1	4.34054	-1.44468	0.63771	-2.26542	0.023487
Gm10399	1.72378	-1.44354	1.10005	-1.31224	0.189438
SNORA74	1.45445	-1.44273	1.0668	-1.3524	0.176249
Gm12322	1.48947	-1.44243	1.20843	-1.19364	0.232619
Rhbdl2	1.13071	-1.43939	1.44826	-0.993876	0.320283
Ntf5	2.00408	-1.43931	0.965138	-1.4913	0.135882
1700108M19Rik	0.898645	-1.43893	1.72791	-0.832759	0.404981
Aldh1a3	9.71412	-1.43787	0.693188	-2.07428	0.0380532	0.329896
4933425L06Rik	0.203891	-1.43682	3.07569	-0.467155	0.640389
Cyp4a10	0.203891	-1.43682	3.07569	-0.467155	0.640389
Fau-ps2	0.203891	-1.43682	3.07569	-0.467155	0.640389
Gm10115	0.203891	-1.43682	3.07569	-0.467155	0.640389
Gm11444	0.203891	-1.43682	3.07569	-0.467155	0.640389
Gm12531	0.203891	-1.43682	3.07569	-0.467155	0.640389
Gm12704	0.203891	-1.43682	3.07569	-0.467155	0.640389
Gm13200	0.203891	-1.43682	3.07569	-0.467155	0.640389
Gm17444	0.203891	-1.43682	3.07569	-0.467155	0.640389
Gm17677	0.203891	-1.43682	3.07569	-0.467155	0.640389
Hist1h2aj	0.203891	-1.43682	3.07569	-0.467155	0.640389
Hsd3b6	0.203891	-1.43682	3.07569	-0.467155	0.640389
Ighv1-85	0.203891	-1.43682	3.07569	-0.467155	0.640389
Itgb2l	0.203891	-1.43682	3.07569	-0.467155	0.640389
Mir1981	0.203891	-1.43682	3.07569	-0.467155	0.640389
NR_038001	0.203891	-1.43682	3.07569	-0.467155	0.640389
Pax5	0.203891	-1.43682	3.07569	-0.467155	0.640389
Rxfp4	0.203891	-1.43682	3.07569	-0.467155	0.640389
1700021F07Rik	0.209835	-1.43649	3.04712	-0.471425	0.637337
AL671520.1	0.209835	-1.43649	3.04712	-0.471425	0.637337
Apob	0.209835	-1.43649	3.04712	-0.471425	0.637337
Fcer1a	0.209835	-1.43649	3.04712	-0.471425	0.637337
Gm12278	0.209835	-1.43649	3.04712	-0.471425	0.637337
Gm13560	0.209835	-1.43649	3.04712	-0.471425	0.637337
Gm13935	0.209835	-1.43649	3.04712	-0.471425	0.637337
Gm16843	0.209835	-1.43649	3.04712	-0.471425	0.637337
Gm17075	0.209835	-1.43649	3.04712	-0.471425	0.637337
Gm6808	0.209835	-1.43649	3.04712	-0.471425	0.637337
NR_038002	0.209835	-1.43649	3.04712	-0.471425	0.637337
Olfr51	0.209835	-1.43649	3.04712	-0.471425	0.637337
RP23-390N24.3	0.209835	-1.43649	3.04712	-0.471425	0.637337
Retnla	0.209835	-1.43649	3.04712	-0.471425	0.637337
n-R5s191	0.209835	-1.43649	3.04712	-0.471425	0.637337
1700123I01Rik	0.859243	-1.43489	1.40374	-1.02219	0.306691
RP24-92P15.2	0.888556	-1.43326	1.69041	-0.847878	0.396506
Esrp1	31.2616	-1.43263	0.319055	-4.49021	7.11522e-06	0.00169566
Hal	1.13256	-1.42177	1.27368	-1.11627	0.264306
Egr1	234.562	-1.42037	0.307625	-4.61722	3.88922e-06	0.00111862
4930467D21Rik	0.605596	-1.41807	1.77954	-0.796875	0.425524
Hspe1-ps5	0.386661	-1.41767	1.96436	-0.721698	0.47048
Gm17505	0.384391	-1.41766	1.96717	-0.720663	0.471117
Gcnt3	0.383362	-1.41766	1.96845	-0.720192	0.471407
Lgals7	0.383362	-1.41766	1.96845	-0.720192	0.471407
4930486F22Rik	0.380978	-1.41765	1.97143	-0.719096	0.472082
Gm16562	0.380978	-1.41765	1.97143	-0.719096	0.472082
4933424M12Rik	6.57992	-1.41749	0.528072	-2.68427	0.00726878
Rgs14	1.13124	-1.41633	1.17453	-1.20587	0.227868
Rbm44	2.47109	-1.41395	0.850584	-1.66233	0.0964476
Gm7803	0.59982	-1.41326	2.0064	-0.704375	0.481199
Gm3355	0.593932	-1.41318	1.64852	-0.857244	0.39131
RP24-92P15.1	0.593932	-1.41318	1.64852	-0.857244	0.39131
AC130216.1	0.597345	-1.4131	1.64665	-0.858169	0.390799
Serpine3	53.1566	-1.41309	0.537877	-2.62716	0.00861011	0.157839
Gda	25.7129	-1.40949	0.43777	-3.2197	0.00128324	0.0537863
Cidec	0.828156	-1.40833	1.51421	-0.930081	0.352329
Adipoq	0.847425	-1.40368	1.4257	-0.984554	0.324843
Slc4a1	1.64927	-1.40329	1.22113	-1.14917	0.250486
Styxl1	5.42953	-1.40233	0.577629	-2.42773	0.0151936
AC161183.1	0.594883	-1.40072	1.64666	-0.850648	0.394965
Pla2g1b	0.849167	-1.39953	1.51256	-0.925276	0.354822
Fndc3c1	0.380716	-1.3995	1.97025	-0.710318	0.477507
Raet1c	0.380716	-1.3995	1.97025	-0.710318	0.477507
Vmn2r-ps55	0.380716	-1.3995	1.97025	-0.710318	0.477507
n-R5s80	0.380716	-1.3995	1.97025	-0.710318	0.477507
Sohlh2	0.377823	-1.39944	1.9739	-0.708972	0.478342
1700001C19Rik	0.377418	-1.39943	1.97442	-0.708783	0.478459
Gm15105	0.377418	-1.39943	1.97442	-0.708783	0.478459
Ampd1	0.375034	-1.39939	1.97747	-0.707666	0.479152
Gm15819	1.67874	-1.39916	1.0416	-1.34329	0.17918
C1rb	0.591401	-1.39733	1.54932	-0.901901	0.367109
Gm12394	0.597673	-1.39723	1.54661	-0.903416	0.366305
NR_015465	0.60295	-1.39714	1.54435	-0.904676	0.365637
Cpz	1.6745	-1.39336	1.03107	-1.35137	0.176578
Gm11421	0.182189	-1.39009	3.21074	-0.432951	0.66505
Gm13209	0.182189	-1.39009	3.21074	-0.432951	0.66505
Gm13314	0.182189	-1.39009	3.21074	-0.432951	0.66505
Gm14463	0.182189	-1.39009	3.21074	-0.432951	0.66505
Gm15034	0.182189	-1.39009	3.21074	-0.432951	0.66505
Gm15161	0.182189	-1.39009	3.21074	-0.432951	0.66505
Gm15961	0.182189	-1.39009	3.21074	-0.432951	0.66505
Gm17088	0.182189	-1.39009	3.21074	-0.432951	0.66505
Olfr335-ps	0.182189	-1.39009	3.21074	-0.432951	0.66505
Olfr684	0.182189	-1.39009	3.21074	-0.432951	0.66505
n-R5s69	0.182189	-1.39009	3.21074	-0.432951	0.66505
Gm17130	0.591323	-1.38838	1.6473	-0.842819	0.39933
Gm9075	0.597006	-1.38832	1.64418	-0.84438	0.398457
Esco2	1.62146	-1.38775	1.14694	-1.20996	0.226295
1810019N24Rik	1.66256	-1.38047	1.00521	-1.37332	0.169654
Gm10731	1.94095	-1.37828	0.919998	-1.49814	0.134098
Nlrc4	0.869124	-1.37789	1.56824	-0.878624	0.379605
1700016C15Rik	1.14622	-1.3765	1.41581	-0.972233	0.330935
Gm16619	1.3222	-1.37625	1.17408	-1.17219	0.24112
Shox2	1.93363	-1.37341	0.950145	-1.44548	0.148324
Klf4	55.3449	-1.37269	0.535248	-2.56458
1700123K08Rik	1.92894	-1.36927	0.934806	-1.46477	0.142985
Vmn2r83	7.50655	-1.36925	0.456508	-2.9994	0.00270509
Gm13016	0.809971	-1.36872	1.55338	-0.881124	0.378251
Gm10306	1.58931	-1.36869	1.19801	-1.14248	0.253256
Gsta2	4.14161	-1.36698	0.741281	-1.84408	0.0651709
Cyp2f2	2.16657	-1.36698	0.881665	-1.55046	0.121032
Gm14097	0.807095	-1.36681	1.51588	-0.901662	0.367237
Il18rap	0.591132	-1.35787	1.97607	-0.687157	0.491984
Il5	0.57566	-1.35665	1.79333	-0.756493	0.449353
Rpl31-ps1	0.57566	-1.35665	1.79333	-0.756493	0.449353
Gm10803	16.984	-1.35522	0.338039	-4.00905	6.09623e-05	0.00794511
Gkn3	3.66945	-1.35427	0.753719	-1.79678	0.0723701
A1cf	1.07924	-1.3539	1.24591	-1.08668	0.277178
Mall	11.5518	-1.35323	0.685758	-1.97333
Gm15523	0.86267	-1.35122	1.45699	-0.927405	0.353716
Tmem100	3.37426	-1.35089	0.753214	-1.7935	0.0728935
Gm12100	0.578354	-1.35072	1.65083	-0.818203	0.413241
2010016I18Rik	0.85911	-1.35022	1.5702	-0.859902	0.389843
Gm10071	0.578759	-1.34917	1.78992	-0.753759	0.450994
Ffar2	0.581889	-1.34317	1.6483	-0.814878	0.415142
Mir151	0.581889	-1.34317	1.6483	-0.814878	0.415142
Gm15934	0.580025	-1.34316	1.64936	-0.814356	0.415441
BC048502	0.576207	-1.34315	1.65152	-0.81328	0.416057
Gm11735	1.65294	-1.34254	1.00429	-1.3368	0.181287
Lyz2	178.155	-1.33891	0.538833	-2.48483	0.0129612	0.194617
4930443B20Rik	0.570026	-1.33828	1.65439	-0.80893	0.418555
RP24-539E18.2	0.563754	-1.33819	1.65804	-0.807093	0.419613
Gm14004	5.2218	-1.33657	0.585002	-2.28473	0.0223288
Gm17545	0.567237	-1.3351	1.79672	-0.743073	0.457437
Gm16202	1.67177	-1.33376	0.989665	-1.34769	0.177758
4932438H23Rik	2.75462	-1.33339	0.785908	-1.69662	0.0897676
Pgam1-ps1	1.31352	-1.33327	1.12684	-1.18319	0.236732
Gm3468	0.836366	-1.33093	1.54505	-0.861417	0.389008
Epcam	4.26289	-1.32827	0.944894	-1.40573	0.159804
Gm13025	0.3656	-1.32704	2.22744	-0.595768	0.55133
Lrrc52	0.3656	-1.32704	2.22744	-0.595768	0.55133
Abca14	0.362301	-1.32689	2.2332	-0.594167	0.5524
1700029P11Rik	0.801363	-1.32665	1.46296	-0.906826	0.364499
Zp2	0.798469	-1.32653	1.46383	-0.906209	0.364825
Trim6	1.92992	-1.32465	0.988179	-1.3405	0.180083
Gm13787	1.10146	-1.32349	1.30706	-1.01257	0.311264
4930563D23Rik	1.66024	-1.32253	1.08617	-1.21761	0.223372
1700024G13Rik	1.84129	-1.32152	1.07853	-1.2253	0.220461
NR_045320	1.0003	-1.31919	1.79483	-0.734992	0.462344
Plcz1	9.23671	-1.3182	0.467886	-2.81735	0.00484211	0.114613
Gjb2	11.2801	-1.31705	0.425687	-3.09394	0.00197515	0.0703284
Col5a2	36.2284	-1.31629	0.723424	-1.81952
C330013J21Rik	4.57283	-1.31526	0.622883	-2.11157	0.0347233
Pga5	0.359014	-1.31337	2.23687	-0.587148	0.557104
Clcnka	0.346435	-1.31243	2.25967	-0.580803	0.561373
Anpep	5.41488	-1.31043	0.602949	-2.17337	0.0297525
RNaseP_nuc	1.91919	-1.30962	0.924477	-1.4166	0.156599
Gm16704	2.44363	-1.30947	0.796008	-1.64505	0.0999597
Asb18	2.18632	-1.30755	0.918874	-1.42299	0.15474
Nlrp12	1.3681	-1.30708	1.19704	-1.09192	0.274866
Gm17369	1.10346	-1.30677	1.24781	-1.04725	0.294983
0610025J13Rik	0.357386	-1.30538	2.23992	-0.582779	0.560042
Gm11657	0.356357	-1.30532	2.24177	-0.582271	0.560384
3930402G23Rik	0.347077	-1.30475	2.25801	-0.577834	0.563376
Csta	7.60303	-1.30315	0.646275	-2.01641	0.0437571
Snord49b	0.548637	-1.2923	1.66301	-0.77708	0.437112
4933430M04Rik	0.188775	-1.29114	3.14147	-0.411	0.681073
AC117663.1	0.188775	-1.29114	3.14147	-0.411	0.681073
AC123853.1	0.188775	-1.29114	3.14147	-0.411	0.681073
AL671011.1	0.188775	-1.29114	3.14147	-0.411	0.681073
Gm12021	0.188775	-1.29114	3.14147	-0.411	0.681073
Gm12515	0.188775	-1.29114	3.14147	-0.411	0.681073
Gm13074	0.188775	-1.29114	3.14147	-0.411	0.681073
Gm13288	0.188775	-1.29114	3.14147	-0.411	0.681073
Gm13522	0.188775	-1.29114	3.14147	-0.411	0.681073
RP23-24A13.16	0.188775	-1.29114	3.14147	-0.411	0.681073
RP23-296D10.3	0.188775	-1.29114	3.14147	-0.411	0.681073
Rhox2b	0.188775	-1.29114	3.14147	-0.411	0.681073
Rpl10-ps1	0.188775	-1.29114	3.14147	-0.411	0.681073
Triml2	0.188775	-1.29114	3.14147	-0.411	0.681073
AC162893.2	0.182831	-1.29097	3.1747	-0.406643	0.684271
Bet3l	0.182831	-1.29097	3.1747	-0.406643	0.684271
Eif4e1b	0.182831	-1.29097	3.1747	-0.406643	0.684271
Gm10152	0.182831	-1.29097	3.1747	-0.406643	0.684271
Gm12280	0.182831	-1.29097	3.1747	-0.406643	0.684271
Gm12422	0.182831	-1.29097	3.1747	-0.406643	0.684271
Gm12951	0.182831	-1.29097	3.1747	-0.406643	0.684271
Gm13511	0.182831	-1.29097	3.1747	-0.406643	0.684271
Gm13777	0.182831	-1.29097	3.1747	-0.406643	0.684271
Gm13932	0.182831	-1.29097	3.1747	-0.406643	0.684271
Gm16113	0.182831	-1.29097	3.1747	-0.406643	0.684271
Gm17592	0.182831	-1.29097	3.1747	-0.406643	0.684271
Gm6816	0.182831	-1.29097	3.1747	-0.406643	0.684271
Hsd3b2	0.182831	-1.29097	3.1747	-0.406643	0.684271
Klrg1	0.182831	-1.29097	3.1747	-0.406643	0.684271
Krt79	0.182831	-1.29097	3.1747	-0.406643	0.684271
Krtap7-1	0.182831	-1.29097	3.1747	-0.406643	0.684271
Nnmt	0.182831	-1.29097	3.1747	-0.406643	0.684271
Nps	0.182831	-1.29097	3.1747	-0.406643	0.684271
Oas1d	0.182831	-1.29097	3.1747	-0.406643	0.684271
Pilrb2	0.182831	-1.29097	3.1747	-0.406643	0.684271
Pira2	0.182831	-1.29097	3.1747	-0.406643	0.684271
Rgs18	0.182831	-1.29097	3.1747	-0.406643	0.684271
Vmn2r54	0.182831	-1.29097	3.1747	-0.406643	0.684271
E2f8	1.35041	-1.2904	1.15012	-1.12197	0.261877
Gm11716	0.82636	-1.2903	1.57157	-0.821025	0.411632
4930401G09Rik	1.06375	-1.28956	1.27767	-1.00931	0.312828
Gm16639	1.10395	-1.28887	1.34004	-0.961811	0.336144
Ccdc64b	3.43506	-1.2886	0.914245	-1.40946	0.158698
Alas2	28.1467	-1.28859	0.676985	-1.90342	0.0569858	0.395769
Hist1h4d	1.62	-1.28652	1.09184	-1.17831	0.238674
1700060C20Rik	0.161128	-1.28614	3.21579	-0.399945	0.689197
4930404A10Rik	0.161128	-1.28614	3.21579	-0.399945	0.689197
9530085L02Rik	0.161128	-1.28614	3.21579	-0.399945	0.689197
AL807778.1	0.161128	-1.28614	3.21579	-0.399945	0.689197
Cxcl9	0.161128	-1.28614	3.21579	-0.399945	0.689197
Cyp19a1	0.161128	-1.28614	3.21579	-0.399945	0.689197
Gm11328	0.161128	-1.28614	3.21579	-0.399945	0.689197
Gm11731	0.161128	-1.28614	3.21579	-0.399945	0.689197
Gm12337	0.161128	-1.28614	3.21579	-0.399945	0.689197
Gm12536	0.161128	-1.28614	3.21579	-0.399945	0.689197
Gm12959	0.161128	-1.28614	3.21579	-0.399945	0.689197
Gm15352	0.161128	-1.28614	3.21579	-0.399945	0.689197
Gm15354	0.161128	-1.28614	3.21579	-0.399945	0.689197
Gm15808	0.161128	-1.28614	3.21579	-0.399945	0.689197
Gm16000	0.161128	-1.28614	3.21579	-0.399945	0.689197
Gm16585	0.161128	-1.28614	3.21579	-0.399945	0.689197
Gm4945	0.161128	-1.28614	3.21579	-0.399945	0.689197
Gzmn	0.161128	-1.28614	3.21579	-0.399945	0.689197
Klk1b16	0.161128	-1.28614	3.21579	-0.399945	0.689197
Klrb1c	0.161128	-1.28614	3.21579	-0.399945	0.689197
Krt9	0.161128	-1.28614	3.21579	-0.399945	0.689197
Mir873	0.161128	-1.28614	3.21579	-0.399945	0.689197
NR_046049	0.161128	-1.28614	3.21579	-0.399945	0.689197
Nanog	0.161128	-1.28614	3.21579	-0.399945	0.689197
Rhox2a	0.161128	-1.28614	3.21579	-0.399945	0.689197
Rpl7a-ps5	0.161128	-1.28614	3.21579	-0.399945	0.689197
Sftpa1	0.161128	-1.28614	3.21579	-0.399945	0.689197
Speer5-ps1	0.161128	-1.28614	3.21579	-0.399945	0.689197
Tmco5b	0.161128	-1.28614	3.21579	-0.399945	0.689197
Gm13687	0.55212	-1.28612	1.80274	-0.713428	0.475581
Ctla2b	4.26412	-1.28515	0.717804	-1.7904	0.0733902
Gm10714	0.551859	-1.28003	1.65996	-0.771117	0.440638
NR_015609	0.542069	-1.27964	1.66592	-0.768128	0.442411
NR_040357	0.53928	-1.27953	1.66765	-0.767267	0.442923
Olfr539	0.829264	-1.27773	1.48061	-0.862977	0.38815
Cd244	0.554006	-1.27736	1.82994	-0.698036	0.485155
Gm16078	0.550707	-1.27723	1.83249	-0.69699	0.485809
Hmgb1-ps3	0.542051	-1.27687	1.83929	-0.69422	0.487544
Atp10b	5.03004	-1.27577	0.643766	-1.98172	0.0475105
Aurkb	0.816619	-1.26804	1.48199	-0.855634	0.3922
Gm7293	0.545534	-1.26785	2.03941	-0.621676	0.534155
Asb4	1.85632	-1.26684	0.910228	-1.39178	0.163988
Gm8104	0.8228	-1.26516	1.39438	-0.907328	0.364234
Mobp	0.823205	-1.26516	1.39438	-0.907328	0.364233
Myl7	1.26796	-1.26378	1.28143	-0.98622	0.324025
5830416P10Rik	1.04489	-1.26324	1.87274	-0.674539	0.499968
Gm14019	0.825589	-1.26249	1.39434	-0.905435	0.365235
Arhgap9	2.35107	-1.26079	0.889659	-1.41716	0.156437
RP24-180B11.16	1.82658	-1.25881	0.932852	-1.34942	0.177201
Orm1	2.04843	-1.25874	1.03439	-1.21688	0.223648
Sp6	2.38663	-1.258	0.828303	-1.51877	0.128821
Ros1	0.816751	-1.25772	1.45995	-0.861485	0.388971
Tnfrsf14	2.3682	-1.25507	0.813514	-1.54277	0.122885
Gm14490	1.3045	-1.253	1.26858	-0.987721	0.32329
Gm11185	0.783601	-1.25266	1.72983	-0.724149	0.468974
Tead4	3.97312	-1.25231	0.68402	-1.83081	0.0671291
Gm15137	0.788924	-1.24644	1.4629	-0.852031	0.394197
Gm11629	1.8537	-1.24513	1.04298	-1.19382	0.232549
Olfr686	1.60884	-1.24487	1.11911	-1.11238	0.265976
Gm15636	1.31298	-1.2395	1.14804	-1.07967	0.280291
Gm1332	1.33638	-1.2366	1.18327	-1.04507	0.29599
Mir1198	3.21256	-1.23602	0.720112	-1.71643	0.0860833
Gm16103	0.782575	-1.23466	1.39916	-0.882428	0.377545
Vmn1r233	0.782575	-1.23466	1.39916	-0.882428	0.377545
NR_045293	1.35242	-1.23265	1.17401	-1.04995	0.293743
Ripk3	0.741106	-1.23212	1.60843	-0.766038	0.443654
Ptpn7	0.783217	-1.23093	1.46308	-0.841329	0.400164
Stap2	15.2935	-1.23024	0.391761	-3.14027	0.00168792	0.0647306
Slc5a4b	0.77942	-1.22688	1.46355	-0.83829	0.401868
Smagp	8.28274	-1.22602	0.476936	-2.57062	0.0101516
Gm13267	0.806181	-1.22495	1.54842	-0.7911	0.428886
Tcam1	2.87508	-1.22343	0.814898	-1.50133	0.133271
Slc5a10	0.793289	-1.22229	1.39752	-0.874615	0.381783
Gm889	0.796078	-1.2201	1.46199	-0.834544	0.403974
Gm9153	0.536856	-1.21988	1.83772	-0.663798	0.50682
Gm15967	0.337953	-1.2187	2.26934	-0.537029	0.591247
Gm15570	0.335683	-1.2184	2.27373	-0.535863	0.592053
9430024E24Rik	0.334654	-1.21827	2.27573	-0.535332	0.59242
Gm4755	0.33227	-1.21795	2.28039	-0.534097	0.593274
NR_040615	0.33227	-1.21795	2.28039	-0.534097	0.593274
NR_038040	0.325375	-1.21703	2.29417	-0.530488	0.595774
Rpl13-ps5	2.8643	-1.21618	0.802113	-1.51623	0.129462
Rbm47	10.4774	-1.21527	0.520672	-2.33404	0.0195935	0.242514
Gm16114	0.53254	-1.21466	1.81057	-0.670871	0.502302
Gm11424	0.53027	-1.2145	1.81242	-0.6701	0.502794
Rag2	0.526857	-1.21426	1.81521	-0.668934	0.503537
Il1rl2	0.987341	-1.21357	1.41833	-0.855634	0.3922
H2-M2	0.784573	-1.21253	1.7048	-0.711244	0.476933
Gm15406	0.789323	-1.21009	1.55136	-0.780016	0.435381
Kcnk7	0.786957	-1.20845	1.57673	-0.766432	0.443419
Gm15541	2.36006	-1.20806	0.876059	-1.37898	0.167902
C530025M09Rik	0.534211	-1.20519	1.8384	-0.655562	0.512106
Rtp1	0.566913	-1.20472	2.0835	-0.57822	0.563115
Ripply3	5.34557	-1.20424	0.663549	-1.81484	0.0695479
Mir1192	2.07965	-1.2038	0.892181	-1.34927	0.177249
4933400C05Rik	3.36843	-1.20085	0.695598	-1.72635	0.0842836
Capg	32.9493	-1.20013	0.3629	-3.30706	0.000942804	0.0450655
BC050972	0.995296	-1.19997	1.33038	-0.901975	0.36707
Fam65c	9.26314	-1.19959	0.576864	-2.0795	0.0375717	0.328786
Sgk2	2.04485	-1.19928	0.95335	-1.25796	0.208405
Gm17305	2.33458	-1.19852	0.793604	-1.51022	0.130988
Gm11186	0.510682	-1.19815	2.03632	-0.588393	0.556269
Gm16121	1.07011	-1.19554	1.39459	-0.85727	0.391295
Mc5r	1.03371	-1.19338	1.48767	-0.802184	0.422446
Hsd3b3	1.04654	-1.18872	1.47568	-0.805542	0.420507
Aadacl2	0.140067	-1.18832	3.21835	-0.369233	0.711954
BC025446	0.140067	-1.18832	3.21835	-0.369233	0.711954
BX470220.1	0.140067	-1.18832	3.21835	-0.369233	0.711954
Bmp10	0.140067	-1.18832	3.21835	-0.369233	0.711954
Ceacam19	0.140067	-1.18832	3.21835	-0.369233	0.711954
Fbxw24	0.140067	-1.18832	3.21835	-0.369233	0.711954
Gm10650	0.140067	-1.18832	3.21835	-0.369233	0.711954
Gm12190	0.140067	-1.18832	3.21835	-0.369233	0.711954
Gm12508	0.140067	-1.18832	3.21835	-0.369233	0.711954
Gm12606	0.140067	-1.18832	3.21835	-0.369233	0.711954
Gm14259	0.140067	-1.18832	3.21835	-0.369233	0.711954
Gm15984	0.140067	-1.18832	3.21835	-0.369233	0.711954
Gm16071	0.140067	-1.18832	3.21835	-0.369233	0.711954
Gm16151	0.140067	-1.18832	3.21835	-0.369233	0.711954
Gm16245	0.140067	-1.18832	3.21835	-0.369233	0.711954
Gm2411	0.140067	-1.18832	3.21835	-0.369233	0.711954
Gm410	0.140067	-1.18832	3.21835	-0.369233	0.711954
Gm6153	0.140067	-1.18832	3.21835	-0.369233	0.711954
Gm7347	0.140067	-1.18832	3.21835	-0.369233	0.711954
Gm8091	0.140067	-1.18832	3.21835	-0.369233	0.711954
Krt2	0.140067	-1.18832	3.21835	-0.369233	0.711954
Mir337	0.140067	-1.18832	3.21835	-0.369233	0.711954
NR_046039	0.140067	-1.18832	3.21835	-0.369233	0.711954
Nkx2-1	0.140067	-1.18832	3.21835	-0.369233	0.711954
Olfr1376-ps1	0.140067	-1.18832	3.21835	-0.369233	0.711954
Otol1	0.140067	-1.18832	3.21835	-0.369233	0.711954
Prr23a	0.140067	-1.18832	3.21835	-0.369233	0.711954
SNORA69	0.140067	-1.18832	3.21835	-0.369233	0.711954
Uncx	0.140067	-1.18832	3.21835	-0.369233	0.711954
Vmn1r26	0.140067	-1.18832	3.21835	-0.369233	0.711954
Gm15326	1.73816	-1.18739	1.04877	-1.13218	0.25756
Fmr1nb	0.771067	-1.1853	1.57894	-0.750693	0.452838
Fam83g	7.86502	-1.18517	0.588552	-2.01371	0.0440403
Gm12514	1.53233	-1.18512	1.02674	-1.15426	0.248395
Ptpn20	40.2331	-1.18394	0.214321	-5.52417	3.31055e-08	3.45166e-05
Gm13183	1.29319	-1.18153	1.09546	-1.07857	0.28078
Fxyd2	5.71279	-1.18127	0.617559	-1.9128	0.0557731
Gm15223	1.30944	-1.18028	1.17092	-1.00799	0.313459
Apol9b	3.30378	-1.17762	0.834488	-1.41119	0.15819
Gm3696	2.28324	-1.17638	0.828928	-1.41916	0.155853
Abcg5	0.780804	-1.17613	1.46336	-0.80372	0.421559
Sult1c1	32.065	-1.17602	0.321483	-3.65812	0.000254074	0.0188125
Gm12043	2.54787	-1.17487	0.840004	-1.39865	0.161918
2310040G07Rik	1.25101	-1.17319	1.16964	-1.00304	0.315841
Gp49a	2.79429	-1.17278	0.812039	-1.44424	0.148671
1700029H14Rik	3.30674	-1.17198	0.68709	-1.70572	0.0880601
Tmprss11d	24.9962	-1.16966	0.486633	-2.40357	0.0162357	0.218544
Gm16272	2.25453	-1.16709	0.850663	-1.37198	0.170069
Gm16233	0.739502	-1.16684	1.71341	-0.681001	0.495871
Stk31	1.01715	-1.1667	1.32894	-0.877921	0.379987
Gm13556	0.545601	-1.16593	1.86976	-0.623572	0.532909
Gm3054	0.545601	-1.16593	1.86976	-0.623572	0.532909
2810430I11Rik	2.04509	-1.16569	0.880696	-1.3236	0.185637
Skap1	2.04706	-1.16502	0.904608	-1.28787	0.197791
2310016G11Rik	1.7271	-1.16465	1.06561	-1.09294	0.27442
Gm15345	2.57704	-1.16462	0.769482	-1.51351	0.13015
Gm12202	1.49894	-1.16406	1.0401	-1.11918	0.263063
Gm15715	2.03779	-1.1632	0.875992	-1.32787	0.184223
Apol6	3.83364	-1.1631	0.739114	-1.57364	0.11557
Atp6v0d2	4.5466	-1.16303	0.921659	-1.26189	0.206988
4930550C14Rik	1.52502	-1.16111	1.02521	-1.13256	0.257399
Padi1	1.25846	-1.15921	1.26638	-0.915376	0.359994
Krt25	2.33474	-1.15763	0.836858	-1.38331	0.16657
Rpl29-ps1	0.989969	-1.15708	1.34063	-0.863086	0.38809
Rpl10-ps2	0.733558	-1.15696	1.58598	-0.729494	0.4657
6030408B16Rik	2.55065	-1.15671	0.831146	-1.3917	0.164012
Gm4952	1.26383	-1.15546	1.16875	-0.988625	0.322847
Bnipl	7.4575	-1.15536	0.567532	-2.03577	0.0417735
NR_045841	1.96588	-1.15427	0.970222	-1.18969	0.234168
H2-Eb2	0.737428	-1.15193	1.55944	-0.738681	0.460101
Gm11790	2.94887	-1.15158	0.828184	-1.39049	0.16438
Fsd2	4.80103	-1.15108	0.588579	-1.95569	0.0505017
NR_038045	3.84783	-1.14962	0.676176	-1.70018	0.0890969
AC122546.1	0.542041	-1.14932	1.87085	-0.614331	0.538997
Gm16563	0.54534	-1.14902	1.86828	-0.615017	0.538543
5730559C18Rik	0.979503	-1.14857	1.38148	-0.831402	0.405746
AI838599	3.99664	-1.14833	0.679751	-1.68934	0.0911535
Gm8093	0.99595	-1.14736	1.34028	-0.856063	0.391963
Mbnl3	1.98783	-1.14723	1.15347	-0.994585	0.319938
4933437N03Rik	2.06124	-1.14545	0.929636	-1.23215	0.217895
RP23-127F20.2	0.511884	-1.14521	1.85154	-0.618518	0.536234
Gm14226	1.4984	-1.14505	1.04884	-1.09174	0.274949
Ucp3	4.56724	-1.14437	0.60449	-1.89312	0.0583424
Dnahc14	0.5022	-1.14425	1.85991	-0.615216	0.538412
4930595D18Rik	2.79696	-1.14221	0.803281	-1.42193	0.155047
Cldn7	20.5489	-1.14209	0.492374	-2.31956	0.0203645	0.245997
4930407G08Rik	0.988651	-1.14193	1.34078	-0.851688	0.394387
C130021I20Rik	3.78617	-1.14013	0.877228	-1.2997	0.193705
4933423P22Rik	0.72973	-1.13935	1.79302	-0.635436	0.525144
Mir132	5.38782	-1.13898	0.570345	-1.99701	0.0458245
E130120K24Rik	0.756706	-1.13878	1.58026	-0.720627	0.471139
Batf2	1.77623	-1.13861	1.02503	-1.11081	0.26665
D7Ertd443e	2.47641	-1.13858	0.848782	-1.34143	0.179782
Gm13542	3.97768	-1.13663	0.615384	-1.84703	0.0647425
Abra	0.749091	-1.13547	1.55653	-0.729485	0.465705
Prb1	3.81562	-1.13294	0.811885	-1.39545	0.162882
Gm11730	0.981257	-1.13184	1.451	-0.780043	0.435366
Rpl21-ps9	1.75895	-1.13166	0.950121	-1.19107	0.233625
Gm15152	0.749859	-1.12916	1.46734	-0.769529	0.441579
Hist1h4f	0.746965	-1.12911	1.46789	-0.769203	0.441773
Capza3	3.77457	-1.12888	0.752342	-1.50049	0.133487
NR_040679	11.0835	-1.12834	0.450895	-2.50245	0.0123338	0.190159
Gm11733	0.754995	-1.12521	1.7444	-0.64504	0.518902
Defa24	0.7554	-1.12516	1.74408	-0.645135	0.51884
Gm9159	0.784088	-1.12465	1.80264	-0.623892	0.532699
Gm13974	2.99937	-1.12407	0.734242	-1.53093	0.125787
Dlx2	1.01644	-1.12334	1.36179	-0.824898	0.409429
Cenpf	13.6123	-1.12154	0.473037	-2.37094	0.0177429	0.229335
Gm12198	1.80183	-1.11966	1.0319	-1.08505	0.277899
Chmp4c	10.8759	-1.11849	0.483965	-2.31109	0.020828	0.248003
Krt7	4.41389	-1.11725	0.896625	-1.24606
Rnf183	14.4089	-1.11678	0.329171	-3.39269	0.000692097	0.0373643
Gm12976	0.951599	-1.11505	1.50102	-0.742864	0.457564
Snord118	1.03205	-1.1149	1.39497	-0.799229	0.424157
Trh	0.535562	-1.113	2.07466	-0.536473	0.591632
BC023105	0.775136	-1.1114	1.767	-0.628975	0.529366
Clec4g	2.20074	-1.11133	0.889926	-1.24879	0.211743
Gm17583	1.70761	-1.11056	1.08855	-1.02022	0.307624
A430084P05Rik	0.314622	-1.10151	2.70611	-0.407046	0.683975
Ivl	0.313594	-1.10139	2.70891	-0.40658	0.684317
Gm6871	2.40562	-1.10129	0.869146	-1.26709	0.205122
Tubb1	0.311209	-1.10111	2.71546	-0.405497	0.685113
1700125H20Rik	1.50876	-1.1008	1.13587	-0.969127	0.332482
Siglec1	3.43942	-1.10074	0.692148	-1.59032	0.111762
Gm12933	0.529581	-1.09945	1.87612	-0.586022	0.557861
Gm15793	0.536591	-1.09899	1.8705	-0.587535	0.556844
D830030K20Rik	1.23338	-1.09876	1.28381	-0.855857	0.392077
Foxc2	1.22047	-1.09773	1.4156	-0.77545	0.438074
Gm13608	0.769191	-1.09536	1.74076	-0.629242	0.529191
Sgca	0.732358	-1.09459	1.49152	-0.733876	0.463024
Gm9439	0.729059	-1.09449	1.4924	-0.733375	0.46333
Kbtbd13	2.20211	-1.09291	0.852954	-1.28132	0.200081
Gm15830	5.11733	-1.09201	0.582081	-1.87604	0.0606495
Gm6767	3.01904	-1.09189	0.777107	-1.40508	0.159999
Efcab3	1.48169	-1.09018	1.06599	-1.02269	0.306457
Grhl2	9.97274	-1.08997	0.469766	-2.32024	0.0203278	0.245731
Slc4a11	41.8861	-1.0891	0.330107	-3.29924	0.000969453	0.0454401
Tyr	35.2966	-1.08841	0.33179	-3.28043	0.00103649	0.0469856
Gm12061	2.75335	-1.0883	0.805532	-1.35104	0.176683
Rhbg	4.85888	-1.08805	0.614695	-1.77006	0.0767172
BC021767	3.98882	-1.08702	0.661291	-1.64379	0.10022
Serpina10	0.714549	-1.08512	1.71887	-0.631301	0.527844
Gm13186	2.24409	-1.08465	0.859194	-1.2624	0.206805
Gm12341	1.73278	-1.08446	1.24447	-0.871426	0.383522
Kcnk5	2.88022	-1.08413	0.880625	-1.23109	0.218289
A630071L07Rik	0.511059	-1.08353	1.88985	-0.57334	0.566414
Egr2	0.972342	-1.08174	1.27922	-0.845622	0.397764
4930598A11Rik	5.43018	-1.08057	0.612357	-1.76461	0.0776287
Gbx1	5.89546	-1.07975	0.51479	-2.09745	0.0359538
Atp4b	4.71525	-1.07892	0.602022	-1.79216	0.073107
Rps24-ps2	0.989818	-1.07882	1.29754	-0.831439	0.405726
Slc39a8	35.4428	-1.07687	0.333381	-3.23016	0.00123721	0.0525497
Gm11574	0.947541	-1.07646	1.47726	-0.728688	0.466193
Gm11667	0.933309	-1.0764	1.47654	-0.729001	0.466001
Osta	3.9406	-1.07607	0.660099	-1.63016	0.103068
Dupd1	0.524484	-1.07583	2.08238	-0.516633	0.605412
Dkk1	0.530271	-1.07558	2.07635	-0.518017	0.604446
Gm10428	1.96667	-1.07553	0.880729	-1.22118	0.222018
Mep1a	0.718069	-1.07484	1.78593	-0.601837	0.547283
AF357355	1.23233	-1.0747	1.19664	-0.898097	0.369134
Gm9894	0.980866	-1.0741	1.24927	-0.859781	0.38991
Bcmo1	0.93674	-1.07386	1.42784	-0.752087	0.451999
Batf	0.720089	-1.07147	1.71803	-0.623661	0.53285
Olfr90	0.520338	-1.07092	1.73433	-0.617481	0.536917
Mir149	0.530023	-1.07033	1.72817	-0.619341	0.535692
Gm16631	0.531052	-1.07026	1.72753	-0.619536	0.535563
Gli1	0.980998	-1.06999	1.27832	-0.83703	0.402576
RP23-108F2.18	1.20262	-1.06905	1.28271	-0.833431	0.404602
Rps12-ps2	0.73163	-1.06743	1.74433	-0.611941	0.540577
Prpmp5	0.995817	-1.06666	1.36131	-0.783556	0.4333
Gm17446	0.524703	-1.06574	1.87689	-0.567824	0.570155
Gm13481	0.528001	-1.06558	1.8742	-0.568551	0.569661
Gm14278	4.19171	-1.06415	0.621601	-1.71195	0.0869056
Ttr	871.516	-1.06147	0.361287	-2.93801	0.00330325	0.0935565
Gm11212	4.35091	-1.06051	0.624539	-1.69808	0.0894936
Mir124a-3	1.25058	-1.05755	1.15465	-0.915907	0.359715
Gm13844	5.42598	-1.05505	0.542948	-1.94319	0.0519935
Fap	16.3806	-1.05338	0.385065	-2.73559	0.00622683	0.132264
Ggt6	1.69022	-1.05333	0.993925	-1.05976	0.289252
Prrx2	4.12589	-1.05115	0.628773	-1.67175	0.0945732
NR_045717	1.21111	-1.0488	1.25911	-0.832975	0.404859
Gm16565	4.35949	-1.04875	0.656778	-1.5968	0.110309
SNORD19B	2.13419	-1.04842	0.869454	-1.20584	0.227881
4931403M11Rik	0.319807	-1.04833	2.7183	-0.385655	0.699752
Gm15727	1.43234	-1.04803	1.0507	-0.997461	0.318541
Gm15229	0.700989	-1.0477	1.62783	-0.643622	0.51982
Gjc3	0.326703	-1.04724	2.70026	-0.387827	0.698144
Gm12031	0.326703	-1.04724	2.70026	-0.387827	0.698144
Gm13379	0.326703	-1.04724	2.70026	-0.387827	0.698144
Gm14072	0.326703	-1.04724	2.70026	-0.387827	0.698144
Gm17517	0.326703	-1.04724	2.70026	-0.387827	0.698144
Mir1946a	0.326703	-1.04724	2.70026	-0.387827	0.698144
Gm13549	0.331695	-1.047	2.69632	-0.388305	0.697791
RP24-286J21.3	0.331695	-1.047	2.69632	-0.388305	0.697791
Gm6792	0.329087	-1.04686	2.69415	-0.388568	0.697596
Olfr677	0.329087	-1.04686	2.69415	-0.388568	0.697596
RP23-138L1.1	0.329087	-1.04686	2.69415	-0.388568	0.697596
Gm13151	0.330116	-1.0467	2.69154	-0.388886	0.69736
Gm15618	0.330116	-1.0467	2.69154	-0.388886	0.69736
Gm17169	0.330116	-1.0467	2.69154	-0.388886	0.69736
Tmc2	0.703373	-1.0467	1.62665	-0.643469	0.51992
Sfn	42.9384	-1.04641	0.381186	-2.74514	0.00604844	0.130026
Gm11666	0.332385	-1.04635	2.6858	-0.389585	0.696843
Gm15555	0.332385	-1.04635	2.6858	-0.389585	0.696843
Gm16799	0.332385	-1.04635	2.6858	-0.389585	0.696843
NR_040730	0.338591	-1.04594	2.6792	-0.390393	0.696246
4930455D15Rik	0.340975	-1.04558	2.67339	-0.391105	0.695719
Gm13024	0.34138	-1.04551	2.67241	-0.391226	0.69563
Gm12085	0.342004	-1.04542	2.6709	-0.391411	0.695493
Wbp2nl	0.342004	-1.04542	2.6709	-0.391411	0.695493
Gm10855	0.344274	-1.04508	2.66545	-0.392084	0.694996
Mrap	0.344274	-1.04508	2.66545	-0.392084	0.694996
Olfr55	0.344274	-1.04508	2.66545	-0.392084	0.694996
Gm12656	0.487525	-1.04442	2.12174	-0.492248	0.622544
Rpsa-ps2	0.958654	-1.0438	1.39782	-0.746738	0.455222
Pramel1	0.47784	-1.04327	2.13311	-0.489083	0.624783
Psg17	0.475456	-1.04298	2.13596	-0.488297	0.625339
Sox10	9.8585	-1.04251	0.419195	-2.48694	0.0128845	0.193814
Gm11885	2.46017	-1.04041	0.841823	-1.2359	0.216496
2210011C24Rik	2.18857	-1.04006	0.909403	-1.14367	0.252759
Gm14445	0.959514	-1.04001	1.27912	-0.813066	0.41618
Hnf4g	1.22086	-1.03984	1.22998	-0.845412	0.397881
9130208D14Rik	1.24237	-1.03868	1.22954	-0.844767	0.398241
Alox12e	1.93586	-1.03794	1.17043	-0.886805	0.375184
Gm6132	1.17851	-1.03746	1.19613	-0.86735	0.38575
Mxd3	4.8232	-1.03707	0.603602	-1.71814	0.0857717
Snora30	7.91156	-1.03634	0.448779	-2.30924	0.0209302
Gm5921	1.40599	-1.03467	1.12779	-0.917429	0.358918
Krt8	8.90319	-1.03304	0.474537	-2.17695	0.0294845	0.290012
Gm11648	3.13346	-1.03155	0.702659	-1.46807	0.142086
Ifnz	0.736628	-1.03142	1.61617	-0.638189	0.52335
Hist1h3h	0.719205	-1.03038	1.77933	-0.57908	0.562535
6030445D17Rik	3.17147	-1.02828	0.772658	-1.33083	0.183246
AC156032.1	3.82983	-1.02768	0.680789	-1.50954	0.131161
Fasl	1.45585	-1.02678	1.05117	-0.976793	0.328672
Olfr1377	3.41003	-1.026	0.669966	-1.53142	0.125667
Gm826	3.8402	-1.02428	0.676845	-1.51331	0.130201
Sh3rf2	2.34062	-1.024	1.0464	-0.978588	0.327784
Hsd17b13	0.996666	-1.02379	1.54529	-0.662523	0.507636
Reg3g	0.505627	-1.02335	1.8897	-0.54154	0.588135
Htr4	0.506251	-1.02332	1.88916	-0.541679	0.588039
Obox6	5.12815	-1.02312	0.630025	-1.62394	0.104389
Klk1	0.512117	-1.02306	1.88417	-0.542979	0.587145
Col8a2	139.376	-1.02301	0.392886	-2.60383	0.00921877	0.163953
Gm12937	0.514906	-1.02294	1.88182	-0.543591	0.586723
Perp	145.48	-1.0229	0.767999	-1.33191
Gm9103	0.518829	-1.02277	1.87855	-0.544446	0.586135
Gm7665	12.6267	-1.02234	0.586979	-1.7417	0.0815617	0.451333
Ifi27l2b	2.37306	-1.02212	0.839484	-1.21755	0.223394
Gm13676	0.325751	-1.02192	2.35055	-0.434759	0.663737
Gm14935	0.325751	-1.02192	2.35055	-0.434759	0.663737
Sh2d2a	0.325751	-1.02192	2.35055	-0.434759	0.663737
Gm5479	1.68612	-1.02131	1.11073	-0.919498	0.357835
Spp2	1.66126	-1.02102	1.09187	-0.935111	0.349731
Gm13977	0.332647	-1.02076	2.33703	-0.436778	0.662272
Fbp2	0.714889	-1.02044	1.75091	-0.582804	0.560025
Gm13114	0.335031	-1.02036	2.33244	-0.437466	0.661773
Gzma	0.335031	-1.02036	2.33244	-0.437466	0.661773
Gm13543	0.737543	-1.02031	1.52187	-0.670432	0.502583
AL671140.1	0.509973	-1.02031	2.0915	-0.487836	0.625666
Gm16878	0.335436	-1.0203	2.33167	-0.437582	0.661689
A530040E14Rik	0.33606	-1.02019	2.33048	-0.437761	0.661559
Ccnb1ip1	0.33606	-1.02019	2.33048	-0.437761	0.661559
Gm13525	0.33606	-1.02019	2.33048	-0.437761	0.661559
Gm10153	0.33833	-1.01982	2.32617	-0.43841	0.661089
Gm5619	0.33833	-1.01982	2.32617	-0.43841	0.661089
Rpl30-ps5	0.33833	-1.01982	2.32617	-0.43841	0.661089
NR_045435	0.735601	-1.01884	1.77503	-0.573984	0.565978
Fgf15	0.498636	-1.01538	1.89458	-0.535939	0.592
1700121C08Rik	1.70583	-1.01534	0.997737	-1.01764	0.308849
4930479D17Rik	9.81895	-1.01412	0.428661	-2.36577	0.0179924	0.230176
Gm15139	2.1752	-1.01359	0.87507	-1.1583	0.246742
Gm17202	0.935833	-1.01194	1.29986	-0.7785	0.436274
Tgtp1	3.16566	-1.01132	0.922475	-1.09631	0.272942
Gm8097	1.85009	-1.01034	1.03928	-0.97216	0.330971
Aqp2	12.8003	-1.01007	0.353085	-2.86071	0.00422699	0.105255
Car13	2.6561	-1.00924	0.843168	-1.19697	0.231319
Gm6564	0.503789	-1.00616	1.88975	-0.532429	0.594429
Olfr49	1.16134	-1.00603	1.27565	-0.788639	0.430323
Gm11455	1.87347	-1.006	0.961168	-1.04665	0.295263
Kcnj15	0.515155	-1.00577	1.8801	-0.534959	0.592678
Gm11575	0.747227	-1.00556	1.52049	-0.661341	0.508393
Fabp4	53.0676	-1.00509	0.202511	-4.96315	6.93596e-07	0.000350624
Tmem184a	9.06645	-1.00471	0.572694	-1.75436	0.0793682	0.448042
Fcgr4	3.08355	-1.00376	0.763262	-1.31509	0.188479
Itgax	6.10484	-1.00338	0.547854	-1.83146	0.0670314
1700125G22Rik	4.73962	-1.00318	0.598036	-1.67745	0.093454
Gm10925	1.89966	-1.00313	1.32661	-0.756161	0.449553
Atp8b1	5.85929	-1.00237	0.565785	-1.77164	0.0764547
Mir382	0.712232	-1.00234	1.62195	-0.617985	0.536585
Gm6570	0.71553	-1.00211	1.6198	-0.618661	0.53614
Gm13992	0.508569	-1.00115	2.09111	-0.478764	0.632107
Apol10b	3.5886	-1.00053	0.718855	-1.39184	0.163969
Gm15420	0.731967	-1.00015	1.77626	-0.563065	0.573391
4931440J10Rik	0.930125	-0.999566	1.29965	-0.769104	0.441831
Duox2	0.508962	-0.9993	1.73767	-0.575081	0.565236
Gm14299	1.4284	-0.999081	1.12896	-0.884959	0.376179
Gm7399	0.49599	-0.998285	1.89542	-0.526683	0.598414
9230113P08Rik	0.499587	-0.998227	1.89227	-0.52753	0.597826
Asb12	0.499992	-0.99822	1.89191	-0.527625	0.59776
Gpx2	0.50527	-0.998136	1.88735	-0.528856	0.596906
Pydc3	0.505675	-0.998129	1.887	-0.52895	0.59684
n-R5s161	0.505675	-0.998129	1.887	-0.52895	0.59684
Xlr4b	0.951584	-0.997496	1.36225	-0.732243	0.46402
Gm13055	0.952103	-0.996594	1.36222	-0.731596	0.464415
Gm12927	0.740949	-0.996061	1.77194	-0.562129	0.574028
Gm16462	2.07242	-0.995562	0.910406	-1.09354	0.274159
Gm6109	3.16868	-0.994952	0.708452	-1.4044	0.160199
Esrp2	14.4469	-0.994629	0.547555	-1.81649	0.0692951	0.427192
E230015J15Rik	0.497845	-0.993831	2.10265	-0.472657	0.636458
Gm15461	5.9776	-0.993608	0.536075	-1.85349	0.0638128
AC159335.1	1.20902	-0.990734	1.17896	-0.840349	0.400713
Gm10051	0.737545	-0.990724	1.77391	-0.558498	0.576505
B230364G03Rik	9.13233	-0.990388	0.481685	-2.05609	0.039774	0.335955
Ifi204	4.90539	-0.990154	0.59874	-1.65373	0.0981827
Gm14247	1.20733	-0.988928	1.33505	-0.740739	0.458851
Gm12129	0.505912	-0.988894	1.88644	-0.524213	0.600131
Gm17136	0.703983	-0.987838	1.93649	-0.510117	0.60997
Gm15998	6.4689	-0.98638	0.522341	-1.88838	0.0589746
Elf5	8.7646	-0.986137	0.475355	-2.07453	0.0380305	0.329896
Dpt	1.17495	-0.984009	1.29953	-0.757206	0.448927
NR_040751	1.43892	-0.982903	1.13312	-0.867429	0.385707
Gm9429	3.58254	-0.980966	0.761705	-1.28786	0.197796
Ascl2	2.84231	-0.97971	0.854728	-1.14622	0.251702
Mir760	1.20028	-0.979623	1.30566	-0.750288	0.453081
Epx	0.719532	-0.979047	1.52488	-0.642047	0.520843
1700003D09Rik	4.74681	-0.978726	0.581249	-1.68383	0.0922142
Cysltr1	1.89603	-0.977871	1.01251	-0.965785	0.334152
Epha1	24.2479	-0.977028	0.34446	-2.8364	0.00456251	0.110845
Gm9889	4.92781	-0.97699	0.576251	-1.69542	0.0899951
Gm15798	1.66489	-0.976923	1.16101	-0.841445	0.400098
4933427I04Rik	4.50737	-0.976696	0.579122	-1.68651	0.0916975
Hist1h2bm	0.712541	-0.97621	1.5267	-0.639424	0.522547
Adamts19	17.1683	-0.975665	0.341321	-2.8585	0.00425654	0.105255
Cd74	19.6	-0.975527	0.36155	-2.69818	0.00697201	0.140467
Was	3.37113	-0.974983	0.885413	-1.10116	0.270827
1700026J14Rik	22.8017	-0.973962	0.279303	-3.48712	0.000488255	0.0301085
Gm14228	0.735004	-0.972313	1.61568	-0.601796	0.54731
A530076I17Rik	3.51694	-0.971106	0.67376	-1.44132	0.149494
Lrrc25	1.83257	-0.970227	0.929669	-1.04363	0.296658
Acot4	5.44073	-0.97012	0.539973	-1.79661	0.0723976
Arhgap40	7.03128	-0.968794	0.641262	-1.51076	0.130849
Slamf7	1.13912	-0.966286	1.21677	-0.794139	0.427114
Myh11	53.0846	-0.966056	0.531449	-1.81778	0.0690983	0.427068
Msln	1.8563	-0.96508	0.969995	-0.994933	0.319769
Thap8	0.911721	-0.964898	1.30092	-0.741706	0.458266
Pmp2	27.3866	-0.96462	0.300938	-3.20538	0.00134887	0.0555977
Cdc20b	1.90348	-0.964523	0.96075	-1.00393	0.315414
NR_045859	0.732111	-0.96423	1.5223	-0.633403	0.52647
Gm10063	1.1415	-0.963493	1.21669	-0.791896	0.428421
Gm11697	2.86853	-0.963365	0.919735	-1.04744	0.294898
AC103388.1	0.913482	-0.962514	1.30072	-0.739985	0.459309
Gm15843	3.5154	-0.961001	0.678105	-1.41719	0.156429
Gm12517	2.62262	-0.960847	0.788244	-1.21897	0.222855
Gm17717	2.6282	-0.960763	0.759986	-1.26418	0.206164
AL845455.1	8.2867	-0.960757	0.436321	-2.20195	0.0276689
Gm11737	2.36186	-0.960396	0.798529	-1.20271	0.22909
Wdfy4	10.4694	-0.960395	0.435033	-2.20764	0.0272697	0.277555
Gm13269	4.19275	-0.95991	0.611516	-1.56972	0.11648
Bspry	29.5321	-0.958868	0.29527	-3.24743	0.00116451	0.0507217
Ppl	175.856	-0.95578	0.813365	-1.17509
Gm10012	2.31431	-0.953973	0.877401	-1.08727	0.276917
Tfpi2	1.18855	-0.953904	1.17856	-0.809384	0.418295
Kctd12	2.79701	-0.953884	0.738898	-1.29095	0.196719
Txndc2	1.64214	-0.953829	1.0071	-0.947103	0.343586
Gm11743	3.57314	-0.952581	0.729823	-1.30522	0.191817
Gm13115	7.79604	-0.951676	0.503264	-1.89101	0.0586232
snoR38	0.945504	-0.950913	1.55026	-0.613391	0.539618
Cml2	2.59579	-0.949415	0.873665	-1.0867	0.277167
NR_033626	4.05036	-0.948876	0.760532	-1.24765	0.21216
A630055G03Rik	1.17501	-0.948343	1.40465	-0.675144	0.499584
Has2as	0.929111	-0.94823	1.36371	-0.69533	0.486849
Gm12816	0.918513	-0.94698	1.36469	-0.693915	0.487735
A830036E02Rik	67.159	-0.946652	0.46607	-2.03114	0.0422411	0.348667
Gm13545	0.298104	-0.943943	2.39227	-0.39458	0.693153
Gm4409	0.298104	-0.943943	2.39227	-0.39458	0.693153
AC124480.1	0.304049	-0.943621	2.38003	-0.396475	0.691755
Gm1045	0.304049	-0.943621	2.38003	-0.396475	0.691755
Gm12081	0.304049	-0.943621	2.38003	-0.396475	0.691755
Rpl30-ps3	0.304049	-0.943621	2.38003	-0.396475	0.691755
BC051077	0.305	-0.943539	2.37695	-0.396954	0.691401
NR_040307	0.305	-0.943539	2.37695	-0.396954	0.691401
NR_040320	0.305	-0.943539	2.37695	-0.396954	0.691401
2300005B03Rik	0.307384	-0.9434	2.37176	-0.397763	0.690805
Apon	0.307384	-0.9434	2.37176	-0.397763	0.690805
Skint8	0.307384	-0.9434	2.37176	-0.397763	0.690805
C030037F17Rik	0.307789	-0.943376	2.37089	-0.3979	0.690704
Gm13607	0.307789	-0.943376	2.37089	-0.3979	0.690704
Gm9988	0.307789	-0.943376	2.37089	-0.3979	0.690704
Esm1	0.308413	-0.94334	2.36954	-0.398111	0.690549
Gm13666	0.308413	-0.94334	2.36954	-0.398111	0.690549
Gm12138	0.310944	-0.943221	2.36512	-0.398804	0.690037
Gm12256	0.313328	-0.943084	2.36008	-0.399598	0.689452
Gm12492	0.313328	-0.943084	2.36008	-0.399598	0.689452
Gm14526	0.313328	-0.943084	2.36008	-0.399598	0.689452
Gm16063	0.313328	-0.943084	2.36008	-0.399598	0.689452
Rln3	0.313328	-0.943084	2.36008	-0.399598	0.689452
Bpil1	0.313733	-0.94306	2.35923	-0.399733	0.689353
AI747448	0.314357	-0.943025	2.35792	-0.399939	0.689201
Cd69	0.314357	-0.943025	2.35792	-0.399939	0.689201
Ugt2b34	0.314357	-0.943025	2.35792	-0.399939	0.689201
Gm16291	0.316627	-0.942895	2.35319	-0.400688	0.68865
Gm7571	0.316627	-0.942895	2.35319	-0.400688	0.68865
Acap1	6.41873	-0.941847	0.500399	-1.88219	0.0598098
Ifi44	7.57409	-0.941624	0.62839	-1.49847	0.134011
Cnn1	1.88254	-0.940802	0.906489	-1.03785	0.299339
Dgat2l6	1.41755	-0.93788	1.15194	-0.814174	0.415545
Inhbe	0.487769	-0.937805	1.74866	-0.536298	0.591752
NR_045817	0.478604	-0.937767	1.75513	-0.534301	0.593134
Ckap2l	15.2261	-0.93747	0.363883	-2.5763	0.00998643	0.170091
Gm13673	0.488912	-0.937054	1.89729	-0.49389	0.621384
Gm13377	0.482087	-0.937027	1.90347	-0.492273	0.622526
Gm15554	0.482087	-0.937027	1.90347	-0.492273	0.622526
Gimap4	1.80203	-0.936432	1.07343	-0.872377	0.383003
Gpr143	5.0872	-0.935093	0.67343	-1.38855	0.164969
Gm12227	1.38773	-0.934802	1.19859	-0.779919	0.435439
Gm16145	1.87084	-0.933714	0.986259	-0.946723	0.34378
Snord17	3.48362	-0.933517	0.657827	-1.41909	0.155872
Gm8250	1.16769	-0.9334	1.15139	-0.810673	0.417554
D930030I03Rik	8.6071	-0.933145	0.446097	-2.0918	0.0364566	0.324877
Iigp1	11.4016	-0.932367	0.503004	-1.8536	0.0637966	0.41458
Ifitm7	2.30072	-0.931663	0.86254	-1.08014	0.28008
Ctrb1	0.9359	-0.931096	1.41875	-0.656279	0.511645
Fate1	0.963595	-0.931026	1.32853	-0.700794	0.483432
Gm5331	2.63908	-0.930101	0.86322	-1.07748	0.281266
Ect2l	4.14895	-0.93007	0.662013	-1.40491	0.160048
Gm11493	1.3655	-0.92876	1.09531	-0.84794	0.396471
Slc6a20a	37.53	-0.928366	0.286254	-3.24315	0.00118215	0.0510899
Gm11053	1.41646	-0.927982	1.35497	-0.684872	0.493425
Gm16188	0.481183	-0.923882	2.14602	-0.430509	0.666826
Gm11338	0.470989	-0.923644	2.15815	-0.42798	0.668666
4930532G15Rik	1.17521	-0.923259	1.19645	-0.771668	0.440311
Prss33	3.38266	-0.922896	0.70902	-1.30165	0.193036
Gm14080	0.482344	-0.92272	1.7517	-0.526757	0.598362
Gm12248	0.481316	-0.922704	1.75243	-0.526529	0.598521
Lrrc17	0.693865	-0.922671	1.5292	-0.60337	0.546263
3830403N18Rik	0.478526	-0.92266	1.75441	-0.525909	0.598952
Wnt10b	0.478526	-0.92266	1.75441	-0.525909	0.598952
Olfr460	0.472036	-0.922557	1.75909	-0.524451	0.599965
9530003J23Rik	0.469247	-0.922512	1.76113	-0.523818	0.600405
Gm13312	0.469247	-0.922512	1.76113	-0.523818	0.600405
Cdk1	3.39466	-0.922223	0.778591	-1.18448	0.236225
Galnt6	3.1773	-0.921886	0.833336	-1.10626	0.268614
Gm15972	1.80662	-0.921784	0.973539	-0.946838	0.343721
Il1a	10.781	-0.921515	0.397413	-2.31878	0.0204068	0.245999
AC134560.1	1.42087	-0.919908	1.1811	-0.778858	0.436063
Gm17178	1.36417	-0.919849	1.16214	-0.791513	0.428645
Edaradd	0.476142	-0.919648	1.90761	-0.482096	0.629738
Gm16191	0.462351	-0.919422	1.92069	-0.478695	0.632156
Depdc1b	0.899578	-0.917927	1.39998	-0.655674	0.512034
Foxn1	2.11255	-0.917103	0.930043	-0.986086	0.324091
Gm11202	0.683152	-0.916925	1.62802	-0.563217	0.573287
Gm11510	4.1674	-0.916603	0.611031	-1.50009	0.13359
Gm5398	0.964141	-0.915907	1.34765	-0.679634	0.496736
NR_045314	1.13365	-0.915532	1.22588	-0.746837	0.455162
C8b	1.34794	-0.915435	1.22457	-0.747557	0.454728
Gm15995	0.705801	-0.915157	1.78238	-0.513445	0.60764
Gm5431	1.3389	-0.9146	1.33995	-0.682561	0.494885
Il21	1.35921	-0.913764	1.12809	-0.81001	0.417934
Nr4a3	87.1386	-0.913503	0.179526	-5.08842	3.61067e-07	0.000207701
4931409K22Rik	0.902472	-0.913478	1.3997	-0.652626	0.513997
Gm12954	1.3896	-0.913349	1.07007	-0.853538	0.393361
Gm15590	0.685942	-0.913015	1.53136	-0.596213	0.551033
Gm17409	0.685942	-0.913015	1.53136	-0.596213	0.551033
Acnat1	1.1833	-0.912956	1.27919	-0.713698	0.475414
4833403I15Rik	0.698376	-0.911839	1.52911	-0.596319	0.550962
Gm9008	0.699405	-0.911823	1.52865	-0.596488	0.55085
Gpnmb	283.476	-0.911292	0.479425	-1.9008	0.0573282	0.39732
4933433C11Rik	2.95987	-0.910982	0.761714	-1.19596	0.231711
Gdf5	3.87605	-0.909672	0.751341	-1.21073	0.225999
Mir1946b	2.10766	-0.909563	0.907985	-1.00174	0.31647
Mir26a-1	0.707358	-0.90911	1.52679	-0.595439	0.55155
Angptl7	3.71352	-0.908264	0.666148	-1.36346	0.172738
Tmem72	13.7772	-0.908076	0.330555	-2.74713	0.00601195	0.129575
Gm15657	0.276402	-0.907761	2.8293	-0.320844	0.748329
Gm15677	0.283298	-0.907654	2.80714	-0.323338	0.746439
Nkg7	0.283298	-0.907654	2.80714	-0.323338	0.746439
Apoa5	0.285682	-0.907617	2.79965	-0.324189	0.745795
Xkr5	0.285682	-0.907617	2.79965	-0.324189	0.745795
Gm11203	0.286087	-0.907611	2.79839	-0.324333	0.745686
NR_040555	0.28671	-0.907602	2.79645	-0.324555	0.745518
Tppp2	0.28671	-0.907602	2.79645	-0.324555	0.745518
Gm13028	0.701165	-0.906927	1.4592	-0.621526	0.534254
Sox3	0.701789	-0.906921	1.45903	-0.621593	0.53421
AL808027.2	1.13663	-0.906569	1.15178	-0.787104	0.431221
1700061H18Rik	0.709742	-0.905661	1.52708	-0.593069	0.553135
AC102570.1	3.73439	-0.905634	0.66547	-1.36089	0.173547
Tnni3k	2.33882	-0.905481	0.977999	-0.925851	0.354524
Gm15382	1.59667	-0.905099	1.05683	-0.856426	0.391762
Gm11263	0.904198	-0.903311	1.5145	-0.596444	0.550879
NR_040328	2.28559	-0.902506	0.847402	-1.06503	0.286864
Tas2r108	5.21004	-0.902461	0.544884	-1.65624	0.0976725
NR_046279	1.83629	-0.901678	0.910203	-0.990634	0.321864
St14	11.3191	-0.901327	0.478522	-1.88356	0.0596239	0.401482
Tspan10	36.4982	-0.900385	0.282307	-3.18939	0.00142576	0.0571307
Batf3	1.36377	-0.900278	1.127	-0.79883	0.424389
BC055004	1.13702	-0.899699	1.40134	-0.642028	0.520855
AC024607.1	3.99855	-0.898645	0.703632	-1.27715	0.201548
Gm15563	1.89461	-0.897465	0.971588	-0.92371	0.355637
Gm8773	1.13069	-0.896974	1.19659	-0.749609	0.45349
HAR1F	2.50352	-0.896775	0.780556	-1.14889	0.2506
4930555J06Rik	10.5624	-0.896282	0.400596	-2.23737	0.0252622	0.266724
8430403D17Rik	0.943747	-0.89599	1.39516	-0.642215	0.520734
Gm12217	0.702557	-0.895222	1.62336	-0.551461	0.581318
Olfr221	0.698415	-0.895143	1.78495	-0.501495	0.616023
Gm765	9.10931	-0.894092	0.416397	-2.14721	0.0317766	0.303086
Esr2	1.82166	-0.892687	0.934501	-0.955255	0.339449
Gm5083	4.43235	-0.891388	0.6083	-1.46538	0.142818
Liph	24.0581	-0.891112	0.310479	-2.87012	0.00410317	0.103868
Btnl7	9.04594	-0.890834	0.439872	-2.02521	0.0428456	0.351027
Gm12462	7.64344	-0.889525	0.48558	-1.83188	0.0669694
Fam55b	3.45684	-0.888627	0.762736	-1.16505	0.243998
Gpx6	1.10143	-0.887002	1.27928	-0.693359	0.488084
SNORA62	2.70544	-0.886921	0.76368	-1.16138	0.245488
Pon1	45.9799	-0.885499	0.314386	-2.8166	0.00485348	0.114613
SNORA54	2.53257	-0.884987	0.931858	-0.949702	0.342264
Slc5a2	2.71324	-0.88492	0.761306	-1.16237	0.245085
Gm12205	12.7814	-0.884745	0.359275	-2.46258	0.013794	0.201178
Gm12366	1.38365	-0.884613	1.12844	-0.783925	0.433084
Lrrc15	1.54429	-0.884422	1.07696	-0.821224	0.411519
Gm10479	2.10971	-0.884373	0.997059	-0.886981	0.375089
Gm12320	0.678748	-0.884284	1.75918	-0.502667	0.615198
Gm5643	0.925129	-0.883909	1.53801	-0.574708	0.565489
Gm15834	19.5744	-0.883793	0.305573	-2.89225	0.00382498	0.0989277
Gm17518	6.27312	-0.881781	0.55024	-1.60254	0.109037
Gm10253	1.99629	-0.881749	0.998586	-0.882998	0.377238
BB557941	2.0522	-0.881461	0.845975	-1.04195	0.297436
Il13ra2	36.8804	-0.880919	0.243423	-3.61888	0.000295875	0.0208726
Tex22	0.654554	-0.879775	1.6367	-0.537529	0.590902
Gm12710	2.54876	-0.879378	0.839247	-1.04782	0.294723
Fam170b	0.954707	-0.879301	1.39431	-0.630633	0.52828
Tgm1	11.0827	-0.878693	0.436825	-2.01155	0.0442678	0.35658
AC161763.1	0.675866	-0.878272	1.53246	-0.573112	0.566569
Gm14320	10.7354	-0.878006	0.425119	-2.06532	0.0388931	0.331874
Zfp459	36.697	-0.877741	0.254087	-3.45448	0.000551347	0.0323858
Apoc4	1.11328	-0.8769	1.21648	-0.720852	0.471
Cym	13.4894	-0.876384	0.3656	-2.39711	0.0165249	0.220711
Arg1	17.9004	-0.876158	0.416619	-2.10302	0.0354638	0.321351
Nog	7.65655	-0.876003	0.5093	-1.72001	0.0854297
Gm14401	2.98009	-0.875235	0.771262	-1.13481	0.256455
Clec1b	2.72731	-0.874953	0.808607	-1.08205	0.27923
2810403D21Rik	38.7088	-0.874257	0.23785	-3.67566	0.000237234	0.0179888
NR_045001	1.58157	-0.872131	0.993924	-0.877463	0.380235
Apod	20.0954	-0.87207	0.374128	-2.33094	0.0197565	0.243358
AC122463.1	1.85615	-0.871554	1.01275	-0.860583	0.389468
Slc45a2	11.1608	-0.871484	0.414735	-2.1013	0.0356145	0.321992
Gm12727	0.684289	-0.870385	1.75863	-0.494922	0.620655
Foxi2	2.20095	-0.870376	0.894036	-0.973536	0.330287
Gm14471	3.22074	-0.870066	0.734714	-1.18422	0.236324
Gm12919	1.63231	-0.869456	0.970463	-0.895918	0.370296
Gm16703	3.3993	-0.869413	0.677644	-1.28299	0.199494
AC093451.2	1.36511	-0.868855	1.24337	-0.698791	0.484683
AC119834.1	0.667133	-0.868591	1.53506	-0.565834	0.571507
Rdh19	1.88863	-0.868388	1.09606	-0.792283	0.428195
Zfp957	12.9651	-0.867398	0.384561	-2.25555	0.0240986	0.263442
Mir744	0.912359	-0.866912	1.33094	-0.651354	0.514818
AC119249.5	1.10518	-0.866554	1.27954	-0.677239	0.498255
Snai1	3.59561	-0.866312	0.696195	-1.24435	0.21337
F730035M05Rik	1.11866	-0.864941	1.22609	-0.705447	0.480532
SNORA26	0.914525	-0.863929	1.33069	-0.649232	0.516188
Tnfaip2	7.83523	-0.863296	0.447667	-1.92844	0.053801
Styk1	1.58364	-0.862528	0.968512	-0.89057	0.37316
AL591712.1	0.688838	-0.861421	1.7573	-0.490196	0.623995
F11	32.6551	-0.860768	0.293544	-2.93233	0.00336425	0.0941651
Gm15623	10.0264	-0.860637	0.424609	-2.02689	0.0426733	0.350332
NR_040578	1.10498	-0.858847	1.39191	-0.61703	0.537215
Gm13038	0.662092	-0.858703	1.7664	-0.48613	0.626875
Fos	361.717	-0.858268	0.128045	-6.70287	2.0437e-11	5.68217e-08
Gm648	0.667889	-0.857946	1.62948	-0.526517	0.598529
Lpar3	4.97518	-0.857891	0.579314	-1.48087	0.13864
Gm14105	0.678344	-0.857873	1.62781	-0.527011	0.598186
4931423N10Rik	8.31495	-0.857867	0.480245	-1.78631	0.0740486
C030048H21Rik	9.69736	-0.857523	0.428845	-1.99961	0.0455423	0.361091
Gm14393	6.26491	-0.857517	0.531182	-1.61436	0.10645
Snora78	2.52132	-0.857341	0.83701	-1.02429	0.305699
Serpinb1c	0.469498	-0.856917	1.90981	-0.448692	0.653654
Gpr132	0.469093	-0.8569	1.91019	-0.448593	0.653725
Gm14159	0.467228	-0.856822	1.91196	-0.448138	0.654054
Gm11892	0.466823	-0.856805	1.91235	-0.448039	0.654125
S100g	0.464439	-0.856705	1.91462	-0.447454	0.654547
Tnfrsf11b	8.21477	-0.856672	0.485252	-1.76542	0.077494
Gm10035	0.46341	-0.856661	1.91561	-0.447201	0.65473
Gm11840	0.457543	-0.856413	1.9213	-0.445747	0.65578
Gm15522	0.456514	-0.85637	1.92231	-0.44549	0.655965
Tex12	2.49894	-0.855872	0.822915	-1.04005	0.298317
BX323066.1	1.13531	-0.855791	1.45368	-0.588706	0.556058
RP24-82B18.2	1.35459	-0.854222	1.1093	-0.770054	0.441268
Ofcc1	2.28251	-0.853186	0.836852	-1.01952	0.307957
4930564G21Rik	0.676932	-0.850551	1.53391	-0.554499	0.579237
Mfi2	8.28015	-0.849887	0.456414	-1.8621	0.0625893
Gm16862	571.502	-0.849424	0.134899	-6.29675	3.03954e-10	5.63396e-07
Gm11483	0.462912	-0.849397	1.9154	-0.443456	0.657436
Gm14000	3.77586	-0.849033	0.669447	-1.26826	0.204705
Cpa3	0.456824	-0.849012	1.92131	-0.441893	0.658566
Gm15755	0.456824	-0.849012	1.92131	-0.441893	0.658566
Gm5705	0.461026	-0.848752	2.13357	-0.397807	0.690772
NR_045094	6.22651	-0.848253	0.590889	-1.43555	0.151129
AC159897.1	1.9669	-0.847236	0.965184	-0.877797	0.380054
Chia	46.57	-0.846648	0.325938	-2.59757	0.00938849	0.16521
Gm17616	3.20719	-0.846504	0.73015	-1.15936	0.246311
Fam132b	8.24861	-0.846274	0.437882	-1.93266	0.0532787
Gm12286	3.09146	-0.846067	0.706681	-1.19724	0.231213
Fam46d	2.86704	-0.845973	0.761667	-1.11069	0.266704
SNORA31	3.17463	-0.844763	0.700581	-1.2058	0.227893
Gm17541	3.15095	-0.843263	0.794044	-1.06199	0.288242
Spata18	4.62148	-0.843255	0.611499	-1.379	0.167896
Car12	73.973	-0.842603	0.285133	-2.95512	0.00312543	0.0906235
Tnk1	2.28835	-0.842183	0.914749	-0.920671	0.357222
BC016201	20.9483	-0.842078	1.48877	-0.56562	0.571652	0.893391
Gm9808	1.33501	-0.841391	1.09178	-0.770659	0.440909
4932418E24Rik	17.5458	-0.840843	0.394935	-2.12907	0.0332487	0.310336
1700027A07Rik	1.81264	-0.840445	0.97982	-0.857754	0.391028
Tlr1	2.01822	-0.840083	0.895418	-0.938202	0.348141
Gm16144	0.460764	-0.839107	1.91702	-0.437715	0.661593
6430531B16Rik	10.42	-0.839096	0.406509	-2.06415	0.0390034	0.332017
AU023871	0.458495	-0.838979	1.91922	-0.437146	0.662006
Mogat2	0.457871	-0.838944	1.91983	-0.436989	0.662119
Gm16165	0.451599	-0.838588	1.92601	-0.435402	0.663271
NR_040449	0.680872	-0.838384	1.62768	-0.515081	0.606497
Olfr1378	5.79845	-0.838258	0.544575	-1.53929	0.123734
Gm16197	3.53763	-0.837461	0.727768	-1.15072	0.249845
Gm12013	5.15085	-0.835972	0.555949	-1.50368	0.132663
Pou2af1	1.37223	-0.835853	1.18194	-0.707187	0.479451
Ooep	2.01918	-0.835526	0.922297	-0.905918	0.364979
Slc22a12	3.38967	-0.834289	0.736196	-1.13324	0.257112
B930007M17Rik	2.91751	-0.833636	0.731886	-1.13902	0.254693
Bcl2a1b	2.07544	-0.833367	0.965904	-0.862785	0.388256
Slc22a3	0.892822	-0.833245	1.39826	-0.595914	0.551233
Lass3	9.22338	-0.832482	0.512357	-1.62481	0.104203	0.496237
C030010L15Rik	1.57391	-0.832309	0.945852	-0.879957	0.378883
Gm12934	0.905899	-0.831095	1.5129	-0.549339	0.582773
NR_038022	4.25076	-0.829065	0.710875	-1.16626	0.243509
Gm17599	0.880843	-0.828583	1.39877	-0.592365	0.553606
U8	1.93054	-0.828409	0.934864	-0.886128	0.375549
4930447A16Rik	0.455082	-0.828292	2.13912	-0.387211	0.6986
Gm5432	13.2574	-0.827422	0.387518	-2.13518	0.032746	0.307909
Gm15613	0.873633	-0.826768	1.40018	-0.590471	0.554875
Gm13111	7.53129	-0.826559	0.464877	-1.77802	0.075401
Zfp819	0.652016	-0.826502	1.53835	-0.537266	0.591084
NR_040688	0.649122	-0.82643	1.5396	-0.536781	0.591419
Rpl30-ps9	0.6544	-0.825469	1.53734	-0.536946	0.591305
Gm15464	0.651506	-0.825401	1.53851	-0.536493	0.591618
Gm2044	4.64499	-0.823754	0.576755	-1.42826	0.153218
NR_015535	2.85117	-0.821555	0.78232	-1.05015	0.293648
Gm17299	2.24912	-0.821466	0.883267	-0.930032	0.352355
Rad21l	2.89381	-0.821146	0.757411	-1.08415	0.278299
4930550L24Rik	5.80452	-0.819961	0.514574	-1.59348	0.111053
n-R5s29	2.20063	-0.819869	0.853844	-0.960209	0.33695
Gm9955	7.71836	-0.819745	0.474721	-1.72679	0.0842048
Gm17454	0.888126	-0.819662	1.33255	-0.615106	0.538485
5730422E09Rik	8.68477	-0.818869	0.487524	-1.67965	0.0930259	0.474865
U3	15.5967	-0.818729	0.345735	-2.36808	0.0178806	0.229697
Gm15829	2.21097	-0.818037	0.931729	-0.877978	0.379956
Gm12807	2.51988	-0.817683	1.0725	-0.762411	0.445815
NR_038015	2.71699	-0.817074	0.781225	-1.04589	0.295613
Ms4a10	0.295566	-0.816497	2.38463	-0.3424	0.73205
Tm4sf4	0.295566	-0.816497	2.38463	-0.3424	0.73205
AC129609.1	0.904705	-0.816487	1.5139	-0.539327	0.589661
RP23-452G2.7	0.293296	-0.816432	2.38983	-0.341627	0.732631
AC163389.1	0.292673	-0.816415	2.39128	-0.341414	0.732792
Gm10684	0.292673	-0.816415	2.39128	-0.341414	0.732792
Gm13881	0.292673	-0.816415	2.39128	-0.341414	0.732792
Gm14869	0.292673	-0.816415	2.39128	-0.341414	0.732792
Gm15036	0.292673	-0.816415	2.39128	-0.341414	0.732792
Mep1b	0.292673	-0.816415	2.39128	-0.341414	0.732792
Tmem171	0.292673	-0.816415	2.39128	-0.341414	0.732792
4930557C09Rik	0.292267	-0.816403	2.39221	-0.341275	0.732896
AC090489.1	0.292267	-0.816403	2.39221	-0.341275	0.732896
Gm13647	0.292267	-0.816403	2.39221	-0.341275	0.732896
Gm17247	0.292267	-0.816403	2.39221	-0.341275	0.732896
Gm6420	0.292267	-0.816403	2.39221	-0.341275	0.732896
H2-T3	0.292267	-0.816403	2.39221	-0.341275	0.732896
Gm10313	1.31621	-0.81639	1.09138	-0.748035	0.454439
Apol11a	0.289622	-0.816342	2.39723	-0.340535	0.733453
Gm10359	0.289622	-0.816342	2.39723	-0.340535	0.733453
Gm14888	0.289622	-0.816342	2.39723	-0.340535	0.733453
Gm15289	0.289622	-0.816342	2.39723	-0.340535	0.733453
4930463O16Rik	0.289883	-0.816336	2.39777	-0.340455	0.733514
Gm11269	0.289883	-0.816336	2.39777	-0.340455	0.733514
Gm12001	0.289883	-0.816336	2.39777	-0.340455	0.733514
Gm15780	0.289883	-0.816336	2.39777	-0.340455	0.733514
Gm17252	0.289883	-0.816336	2.39777	-0.340455	0.733514
U4atac	0.289883	-0.816336	2.39777	-0.340455	0.733514
Gm12968	0.287352	-0.816277	2.40259	-0.339749	0.734046
Gm11752	0.286728	-0.816259	2.40408	-0.339531	0.734209
Gm13867	0.286728	-0.816259	2.40408	-0.339531	0.734209
Gm1979	0.286728	-0.816259	2.40408	-0.339531	0.734209
Trim54	0.286728	-0.816259	2.40408	-0.339531	0.734209
Pdilt	0.286323	-0.816248	2.40504	-0.33939	0.734316
AL645963.1	0.283939	-0.816179	2.41077	-0.338556	0.734945
RP23-120A4.6	0.283939	-0.816179	2.41077	-0.338556	0.734945
Gm13178	0.282988	-0.816138	2.41423	-0.338052	0.735324
Gm17400	0.282988	-0.816138	2.41423	-0.338052	0.735324
Gpr50	0.282988	-0.816138	2.41423	-0.338052	0.735324
Rpl23a-ps2	0.282988	-0.816138	2.41423	-0.338052	0.735324
AC154646.1	0.277044	-0.815978	2.42772	-0.336108	0.736789
Gm11749	0.277044	-0.815978	2.42772	-0.336108	0.736789
Gm9836	0.889886	-0.815195	1.28283	-0.635468	0.525123
Gm12119	2.25696	-0.814465	0.909914	-0.8951	0.370734
B230344G16Rik	3.11426	-0.812393	0.850377	-0.955332	0.33941
Mir1938	0.846448	-0.812157	1.42546	-0.569752	0.568846
RP23-411N10.3	1.12311	-0.811488	1.19836	-0.677167	0.4983
Tspan1	5.03087	-0.810332	0.581102	-1.39448	0.163174
Qrfp	1.81063	-0.810092	0.965349	-0.839171	0.401373
2010005H15Rik	0.267919	-0.810028	2.45364	-0.330133	0.741299
AC150744.1	0.267919	-0.810028	2.45364	-0.330133	0.741299
Gm12534	0.267919	-0.810028	2.45364	-0.330133	0.741299
Gm14444	0.267919	-0.810028	2.45364	-0.330133	0.741299
Gm8206	0.267919	-0.810028	2.45364	-0.330133	0.741299
Hist1h2ag	0.267919	-0.810028	2.45364	-0.330133	0.741299
Gm10414	0.26565	-0.809969	2.45964	-0.329305	0.741925
Gm12243	0.26565	-0.809969	2.45964	-0.329305	0.741925
Gm14630	0.26565	-0.809969	2.45964	-0.329305	0.741925
Gm17352	0.26565	-0.809969	2.45964	-0.329305	0.741925
1700016D06Rik	0.265026	-0.809953	2.4613	-0.329076	0.742098
Gm12745	0.265026	-0.809953	2.4613	-0.329076	0.742098
Gm15595	0.265026	-0.809953	2.4613	-0.329076	0.742098
Gm16686	0.265026	-0.809953	2.4613	-0.329076	0.742098
Gm438	0.265026	-0.809953	2.4613	-0.329076	0.742098
RP24-498F17.1	0.265026	-0.809953	2.4613	-0.329076	0.742098
SNORA43	0.265026	-0.809953	2.4613	-0.329076	0.742098
SNORA72	0.265026	-0.809953	2.4613	-0.329076	0.742098
Gm16626	9.59882	-0.809948	0.410588	-1.97265	0.0485352	0.371576
5830411N06Rik	0.264621	-0.809943	2.46238	-0.328927	0.742211
Gm10447	0.264621	-0.809943	2.46238	-0.328927	0.742211
Gm11420	0.264621	-0.809943	2.46238	-0.328927	0.742211
Gm16331	0.264621	-0.809943	2.46238	-0.328927	0.742211
Sept12	0.264621	-0.809943	2.46238	-0.328927	0.742211
AC115005.1	0.262237	-0.809881	2.46879	-0.328048	0.742875
F630111L10Rik	0.262237	-0.809881	2.46879	-0.328048	0.742875
Gm13972	0.262237	-0.809881	2.46879	-0.328048	0.742875
Gm14142	0.262237	-0.809881	2.46879	-0.328048	0.742875
Gm6762	0.262237	-0.809881	2.46879	-0.328048	0.742875
2210411M09Rik	0.255341	-0.809702	2.48781	-0.325468	0.744827
2310002L09Rik	0.255341	-0.809702	2.48781	-0.325468	0.744827
6030452D12Rik	0.255341	-0.809702	2.48781	-0.325468	0.744827
7530420F21Rik	0.255341	-0.809702	2.48781	-0.325468	0.744827
NR_046023	0.255341	-0.809702	2.48781	-0.325468	0.744827
Trim75	8.06008	-0.809582	0.441053	-1.83557	0.0664219
9330188P03Rik	4.36952	-0.807713	0.653992	-1.23505	0.216812
AC170864.1	1.55542	-0.80673	1.03216	-0.781592	0.434454
Anxa9	28.0233	-0.806446	0.302811	-2.6632	0.00774015	0.149313
Pla2g4d	0.894634	-0.806271	1.39743	-0.576966	0.563962
Gm5648	1.07116	-0.805795	1.26331	-0.637842	0.523577
Gsta4	500.589	-0.805399	0.347957	-2.31465	0.0206322	0.247083
4930440I19Rik	1.51395	-0.805148	0.998159	-0.806633	0.419878
Gm5581	1.13437	-0.805041	1.26802	-0.634882	0.525505
Gm15492	3.27528	-0.804736	0.71404	-1.12702	0.259735
Gm13110	0.887424	-0.804397	1.39881	-0.575059	0.565251
Gm17115	11.5592	-0.803257	0.414164	-1.93947	0.0524446	0.383754
4921507G05Rik	13.3875	-0.80279	0.347699	-2.30886	0.0209512	0.248077
AC132082.1	2.39651	-0.801847	0.834593	-0.960763	0.336671
Hist1h3i	0.653487	-0.801192	1.53893	-0.520617	0.602634
Foxq1	10.6169	-0.799932	0.378999	-2.11065	0.0348027	0.318184
Gm12335	0.903088	-0.798638	1.33094	-0.600055	0.54847
Acan	5.93795	-0.798141	0.514795	-1.55041	0.121044
Gm10038	1.76927	-0.797477	0.939555	-0.848782	0.396003
Otof	3.86067	-0.796996	0.723108	-1.10218	0.270383
Mmp12	4.52915	-0.796905	0.715194	-1.11425	0.265172
Gm13944	1.9916	-0.796217	0.945251	-0.842334	0.399601
Gm16013	0.649669	-0.795972	1.63619	-0.486477	0.626629
Dydc1	1.12323	-0.794371	1.31296	-0.605024	0.545163
Gm13791	0.654111	-0.792972	1.63435	-0.485191	0.627541
Nlrp1a	0.652053	-0.792899	1.6353	-0.484866	0.627771
Vwce	1.28393	-0.7905	1.08499	-0.728581	0.466258
Mtl5	6.11865	-0.789825	0.499878	-1.58004	0.114099
P2ry2	21.4838	-0.789556	0.347268	-2.27362	0.0229887	0.258422
Pkhd1l1	4.4139	-0.789526	0.679508	-1.16191	0.245273
Telomerase-vert	2.3831	-0.789207	0.786081	-1.00398	0.31539
1110008E08Rik	0.657736	-0.788795	1.63354	-0.482874	0.629185
Gm4763	0.6569	-0.78872	1.63441	-0.482572	0.6294
Gm16030	0.647285	-0.788525	1.80164	-0.437671	0.661625
Gm9436	3.666	-0.78838	1.16176	-0.678606	0.497388
Scn11a	2.59393	-0.788156	0.794176	-0.99242	0.320993
Slc16a8	86.3757	-0.787987	0.233097	-3.38052	0.000723493	0.0380735
Cd48	4.59997	-0.78738	0.623763	-1.26231	0.206838
Stil	5.87585	-0.787078	0.56463	-1.39397	0.163327
Clca1	3.34986	-0.786687	0.69261	-1.13583	0.256028
Gm9725	1.12251	-0.786412	1.24701	-0.630639	0.528277
Gm15806	1.77415	-0.785301	0.978052	-0.802924	0.422019
Cytip	1.09484	-0.784063	1.31315	-0.597087	0.550449
Prss55	1.09484	-0.784063	1.31315	-0.597087	0.550449
Fam70b	48.2054	-0.783483	0.228569	-3.42777	0.000608559	0.0339531
NR_045836	1.11714	-0.782228	1.24777	-0.626899	0.530725
Dnahc7c	6.50169	-0.782166	0.514548	-1.5201	0.128485
Gm16024	4.63585	-0.781748	0.644409	-1.21312	0.225083
Corin	1.53186	-0.781508	1.03167	-0.757521	0.448738
Gm1110	9.23233	-0.7814	0.443483	-1.76196	0.078076	0.445657
B630019A10Rik	1.95979	-0.781091	0.979483	-0.797453	0.425188
Oas2	13.9889	-0.781022	0.414347	-1.88495	0.0594371	0.401338
Rgr	897.087	-0.780849	0.364915	-2.13981	0.0323701	0.306122
4933430I17Rik	31.4419	-0.780177	0.249698	-3.12449	0.00178116	0.0667716
Gm14260	1.11038	-0.780117	1.18101	-0.660552	0.5089
NR_038035	1.11663	-0.778036	1.1813	-0.658626	0.510136
Gm7850	1.06661	-0.777703	1.33656	-0.581871	0.560654
Gm14267	1.71563	-0.776717	1.18497	-0.655475	0.512162
Naip1	5.44044	-0.775757	0.659549	-1.17619	0.239518
Gm13215	0.880961	-0.775654	1.39835	-0.554691	0.579106
Gm12986	1.76995	-0.775379	1.21829	-0.63645	0.524483
Car3	127.055	-0.77514	0.378172	-2.0497	0.0403935	0.339486
Gm13954	1.55127	-0.774166	1.09629	-0.706172	0.480081
Gm17598	3.80951	-0.771108	0.659059	-1.17001	0.241995
Ikzf3	2.16427	-0.770654	0.901864	-0.854513	0.392821
Igkc	1.31245	-0.769552	1.44479	-0.532641	0.594282
SNORA22	3.18596	-0.768945	0.71597	-1.07399	0.282827
Cks2	8.88552	-0.768181	0.452703	-1.69688	0.0897203	0.467945
Gm13154	1.35596	-0.767784	1.2819	-0.598944	0.54921
B230319C09Rik	43.9103	-0.766849	0.216013	-3.55002	0.000385202	0.0260159
Emilin3	3.92108	-0.766757	0.636509	-1.20463	0.228347
Atp2c2	0.436792	-0.766416	1.9382	-0.395427	0.692528
Epgn	0.816018	-0.765589	1.73135	-0.442192	0.65835
Glipr1	4.39567	-0.764576	0.614351	-1.24453	0.213306
Gm14978	1.7503	-0.763833	1.04331	-0.732122	0.464094
9630028H03Rik	1.72987	-0.763443	0.983303	-0.776407	0.437509
NR_040597	1.07414	-0.763224	1.34698	-0.56662	0.570972
Gm8503	1.07281	-0.763129	1.19921	-0.636362	0.52454
Acpp	12.8901	-0.762813	0.505772	-1.50822	0.131499	0.550205
Gm16572	7.9937	-0.76277	0.439607	-1.73512	0.08272
Gm16073	4.42681	-0.762657	0.595453	-1.2808	0.200264
Zmynd12	15.2993	-0.762328	0.340028	-2.24196	0.0249641	0.26636
Fam166a	2.14241	-0.762158	0.862395	-0.883769	0.376821
Bdkrb2	5.58254	-0.762094	0.534633	-1.42545	0.154026
Trdv1	1.5671	-0.761327	1.04497	-0.728566	0.466267
Gm3625	7.89481	-0.759429	0.494329	-1.53628	0.124469
AC121599.1	6.69022	-0.759276	0.49209	-1.54296	0.12284
Gm17418	0.870164	-0.75926	1.42354	-0.533361	0.593784
Il17c	2.20331	-0.758978	0.817286	-0.928657	0.353067
Dynlt1b	5.8556	-0.758859	0.554893	-1.36758	0.171445
Gemin4	6.66811	-0.758759	0.522721	-1.45156	0.146625
Spn	1.57422	-0.758689	1.1515	-0.658871	0.509979
Gm14197	1.12535	-0.757749	1.2477	-0.607317	0.543641
Ovol2	2.45198	-0.756245	0.903971	-0.836581	0.402828
Gm12219	3.04823	-0.755679	0.694932	-1.08741	0.276854
Gm16136	6.66676	-0.754912	0.511643	-1.47547	0.140087
NR_040764	6.11897	-0.754614	0.587035	-1.28547	0.198629
Emr4	2.80249	-0.753846	0.713545	-1.05648	0.290749
Gsta3	64.7596	-0.753566	0.301373	-2.50044	0.0124038	0.190811
Evpl	251.085	-0.75293	0.36403	-2.06832	0.03861	0.331795
Gm14047	3.03841	-0.752668	0.712868	-1.05583	0.291046
Lrat	148.427	-0.752149	0.35575	-2.11426	0.0344928	0.31703
E130116L18Rik	4.18866	-0.751414	0.688127	-1.09197	0.274847
Mal2	131.759	-0.75102	0.30818	-2.43695	0.0148117	0.209571
RP24-92H14.2	1.08867	-0.750905	1.14587	-0.655314	0.512266
4930483J18Rik	0.827844	-0.750242	1.56056	-0.480753	0.630692
4930511F01Rik	1.75447	-0.749395	1.06404	-0.704293	0.48125
Slc7a10	13.7097	-0.74925	0.378023	-1.98203	0.0474764	0.368331
Nek5	20.9991	-0.748645	0.284398	-2.63239	0.00847872	0.15612
H2-Bl	7.27243	-0.747751	0.545702	-1.37025	0.170607
Gm9435	2.17375	-0.74734	0.858341	-0.870679	0.38393
Edar	1.95312	-0.747105	0.974174	-0.766912	0.443134
Gm13874	0.438957	-0.746233	2.15528	-0.346235	0.729166
Phldb3	20.3879	-0.746138	0.313405	-2.38074	0.0172777	0.226415
Slc39a4	15.8603	-0.745649	0.395526	-1.88521	0.0594019	0.401338
Cyp2b13	0.433379	-0.745637	2.16281	-0.344754	0.730279
Gm13244	0.419588	-0.744143	2.18202	-0.341034	0.733078
Oxtr	26.4034	-0.743961	0.446648	-1.66566	0.0957819	0.48042
NR_040547	2.37993	-0.743637	0.910008	-0.817176	0.413828
Gm16210	4.61995	-0.742654	0.640812	-1.15893	0.246486
1700001G17Rik	11.1569	-0.742131	0.446867	-1.66074	0.0967651	0.483232
Gm10863	2.81758	-0.741255	0.767413	-0.965915	0.334087
Mir1943	2.85319	-0.741159	0.739222	-1.00262	0.316044
Tceal7	6.71363	-0.740965	0.502907	-1.47336	0.140653
Hmmr	3.04255	-0.740454	0.811194	-0.912795	0.36135
Gm11532	18.7281	-0.739626	0.287167	-2.5756	0.0100067	0.170091
Gm11628	7.32189	-0.739597	0.495855	-1.49156	0.135814
Rpl29-ps3	0.634168	-0.738726	1.64152	-0.450025	0.652692
Slc25a48	8.13488	-0.738323	1.84258	-0.400701
Gm17660	0.838389	-0.738036	1.33729	-0.551888	0.581025
4930444G20Rik	6.0331	-0.737314	0.495922	-1.48676	0.137079
Mir688	1.73744	-0.736575	1.07641	-0.684289	0.493793
Gm9479	1.0355	-0.736574	1.31299	-0.56099	0.574804
AC164408.1	1.69773	-0.736333	0.980842	-0.750715	0.452824
Gm12120	4.13782	-0.736235	0.638874	-1.15239	0.249159
NR_046179	2.38595	-0.735227	0.812739	-0.904629	0.365662
Gm16899	2.18826	-0.734488	0.865686	-0.848447	0.396189
Klrg2	7.63825	-0.734334	0.500308	-1.46776	0.142169
Spink10	3.86048	-0.734094	0.693977	-1.05781	0.290143
BC013712	3.86266	-0.733949	0.675449	-1.08661	0.27721
0610009L18Rik	22.6927	-0.733642	0.296216	-2.47671	0.0132599	0.196799
Yipf7	0.851045	-0.732557	1.40158	-0.522664	0.601208
Smpdl3b	7.48624	-0.73201	0.455235	-1.60798	0.107839
Gm12326	0.631397	-0.731655	1.66745	-0.438786	0.660817
4930417H01Rik	2.84744	-0.73138	0.812356	-0.90032	0.36795
NR_027637	0.627966	-0.73118	1.77871	-0.411073	0.681019
Gm13308	2.18149	-0.73101	0.937592	-0.779668	0.435587
Ermap	11.7396	-0.730263	0.404161	-1.80686	0.0707838	0.431112
Fosl2	216.935	-0.73023	0.164966	-4.42656	9.57479e-06	0.00212969
Gm12246	3.24277	-0.729906	0.714432	-1.02166	0.306943
Gm14421	1.96866	-0.729506	0.992624	-0.734927	0.462384
Gm10337	10.0855	-0.728847	0.444463	-1.63984	0.101039	0.489642
S100a3	4.22078	-0.728462	0.705722	-1.03222	0.301968
Agpat2	23.0684	-0.727687	0.298018	-2.44176	0.014616	0.208933
Gm13420	0.63116	-0.727601	1.77704	-0.409447	0.682212
Ppp1r3a	27.7509	-0.725007	0.326003	-2.22393	0.0261534	0.271522
Gm3222	3.19524	-0.723439	0.756088	-0.956818	0.338659
Ocm	1.06936	-0.722852	1.22773	-0.588769	0.556016
Wfikkn1	11.3985	-0.721642	0.366619	-1.96837	0.0490254	0.373614
Gm9961	1.5281	-0.72149	1.02004	-0.707316	0.47937
Slamf1	18.6507	-0.7214	0.306131	-2.35651	0.0184478	0.233672
Gm8378	0.857941	-0.721343	1.40093	-0.514902	0.606621
Gm8464	1.06659	-0.721331	1.24692	-0.578491	0.562932
Gm9887	6.56386	-0.721262	0.536444	-1.34452	0.178779
Gja5	3.51142	-0.719987	0.690966	-1.042	0.297412
Trim14	7.39983	-0.718824	0.51134	-1.40577	0.159793
Itgb7	15.3989	-0.717136	0.329378	-2.17725	0.0294623	0.290012
Mir155	5.22763	-0.716819	0.549184	-1.30524	0.19181
Dtl	3.42431	-0.716331	0.686123	-1.04403	0.296473
Dmgdh	2.91459	-0.716046	0.82431	-0.868662	0.385032
Fcrl1	1.09608	-0.715993	1.3126	-0.545477	0.585425
Gm11517	5.71572	-0.715907	0.53551	-1.33687	0.181265
Sik1	284.28	-0.715596	0.10438	-6.85567	7.09796e-12	2.96021e-08
Ntn5	2.57157	-0.715483	0.785678	-0.910657	0.362476
Gm13270	1.05301	-0.715147	1.37179	-0.521323	0.602142
Capn6	23.6624	-0.71512	0.291051	-2.45703	0.0140093	0.203397
NR_045741	11.8635	-0.713743	0.359817	-1.98363	0.0472975	0.367349
Galnt3	15.7347	-0.711803	0.39808	-1.78809	0.0737614	0.438295
Shbg	0.847942	-0.711657	1.55856	-0.456611	0.647951
NR_040569	3.41301	-0.711552	0.677306	-1.05056	0.293459
Tjp3	63.5044	-0.711283	0.274511	-2.59109	0.00956717	0.167233
2310057J18Rik	0.246859	-0.711127	2.92755	-0.242909	0.808076
AC166574.1	0.246859	-0.711127	2.92755	-0.242909	0.808076
Gm14481	0.246859	-0.711127	2.92755	-0.242909	0.808076
Gm16569	0.246859	-0.711127	2.92755	-0.242909	0.808076
Gm6634	0.246859	-0.711127	2.92755	-0.242909	0.808076
Osm	0.246859	-0.711127	2.92755	-0.242909	0.808076
Gm16025	0.244589	-0.710997	2.93631	-0.24214	0.808672
Gm3272	0.244589	-0.710997	2.93631	-0.24214	0.808672
Slpi	0.244589	-0.710997	2.93631	-0.24214	0.808672
Gm7609	0.243965	-0.710962	2.93874	-0.241928	0.808836
Gm9985	0.243965	-0.710962	2.93874	-0.241928	0.808836
Hbq1a	0.243965	-0.710962	2.93874	-0.241928	0.808836
4833407H14Rik	0.24356	-0.710938	2.94032	-0.24179	0.808943
Gm11933	0.24356	-0.710938	2.94032	-0.24179	0.808943
Gm6097	0.24356	-0.710938	2.94032	-0.24179	0.808943
Gm9034	0.24356	-0.710938	2.94032	-0.24179	0.808943
Olfr672	0.24356	-0.710938	2.94032	-0.24179	0.808943
Sp5	0.24356	-0.710938	2.94032	-0.24179	0.808943
Casc5	26.1215	-0.710802	0.276251	-2.57302	0.0100814	0.170393
Cd7	0.241176	-0.710802	2.9497	-0.240974	0.809575
F830001A07Rik	0.241176	-0.710802	2.9497	-0.240974	0.809575
Gm10309	0.241176	-0.710802	2.9497	-0.240974	0.809575
Gm10521	0.241176	-0.710802	2.9497	-0.240974	0.809575
Gm11750	0.241176	-0.710802	2.9497	-0.240974	0.809575
Gm12093	0.241176	-0.710802	2.9497	-0.240974	0.809575
Gm16159	0.241176	-0.710802	2.9497	-0.240974	0.809575
Piwil1	0.241176	-0.710802	2.9497	-0.240974	0.809575
Asb11	1.88779	-0.710713	1.03371	-0.687536	0.491745
Gm7973	0.23428	-0.710404	2.9776	-0.238583	0.811429
Olfr1373	0.23428	-0.710404	2.9776	-0.238583	0.811429
Dkk2	7.99466	-0.709906	0.489392	-1.45059	0.146895
1810019J16Rik	5.49291	-0.709044	0.541767	-1.30876	0.190615
Gm6430	3.83313	-0.708971	0.646652	-1.09637	0.272916
9430025C20Rik	6.06613	-0.708385	0.597543	-1.1855	0.235821
Gipc3	4.64238	-0.707945	0.570898	-1.24006	0.214955
n-R5s40	1.74798	-0.706802	0.968067	-0.730117	0.465319
Gm6065	0.643227	-0.706105	1.83388	-0.385033	0.700213
Gm16066	4.94733	-0.706026	0.628616	-1.12314	0.261376
Thbs1	128.51	-0.705963	0.306585	-2.30266	0.0212977	0.24955
Col8a1	143.287	-0.704888	0.301262	-2.33979	0.0192948	0.240206
Nkx6-3	2.35893	-0.704814	0.799292	-0.881798	0.377886
Slc37a1	18.269	-0.704678	0.33937	-2.07643	0.037854	0.329675
Slfn2	11.9716	-0.704478	0.390365	-1.80467	0.0711268	0.432569
Gm13240	1.5319	-0.704377	1.14757	-0.613797	0.539349
Ccdc110	8.50305	-0.703939	0.418041	-1.6839	0.0922012	0.47297
Gm6418	2.13706	-0.703326	0.897784	-0.783402	0.433391
Nr4a1	466.438	-0.703134	0.120281	-5.84577	5.04241e-09	6.47058e-06
Adamts13	2.33176	-0.703	0.849144	-0.827892	0.407732
B3gnt3	8.75695	-0.702709	0.437362	-1.6067	0.10812	0.503255
Gm11943	0.845708	-0.702637	1.64712	-0.426585	0.669682
Gm13634	1.29821	-0.702242	1.17592	-0.597186	0.550383
Ly6g6d	4.70966	-0.700707	0.614378	-1.14051	0.254072
NR_045298	2.60376	-0.700268	0.799603	-0.875769	0.381156
Stat4	5.29435	-0.699786	0.541442	-1.29245	0.196202
Aox4	1.50362	-0.699069	1.01834	-0.686477	0.492412
Sh2d6	8.96382	-0.69782	0.409081	-1.70582	0.0880408	0.466043
Hpx	12.4234	-0.697067	0.367416	-1.89722	0.0577996	0.399029
Dhrs7c	0.823158	-0.696943	1.42773	-0.488146	0.625446
Gm16230	2.53589	-0.696715	0.766133	-0.909392	0.363143
Cd300lg	3.59346	-0.696565	0.656178	-1.06155	0.288441
Nup62cl	4.2238	-0.695734	0.606354	-1.14741	0.251214
Dio1	4.48777	-0.695025	0.676957	-1.02669	0.304566
Gm6177	3.15947	-0.694816	0.704234	-0.986627	0.323826
Ly6g6e	3.33621	-0.69444	0.787517	-0.88181	0.37788
Xlr3a	18.4202	-0.694181	0.521835	-1.33027	0.18343	0.627391
A330048O09Rik	1.67774	-0.693753	1.04769	-0.662172	0.507861
Gm15057	1.28568	-0.693311	1.09547	-0.632891	0.526805
1700112J16Rik	41.0536	-0.693013	0.212562	-3.26028	0.00111302	0.0495984
Mybphl	3.77606	-0.692548	0.678016	-1.02143	0.307049
Gm4070	0.847628	-0.692108	1.74823	-0.39589	0.692186
Gm17020	30.5449	-0.691619	0.23083	-2.99623	0.00273341	0.0847569
Myh15	1.70801	-0.691302	1.02048	-0.677427	0.498135
Gstt4	1.50296	-0.690905	1.03536	-0.667308	0.504575
Ell3	6.8298	-0.690641	0.490398	-1.40833	0.159035
Otx1	10.5833	-0.690606	0.53993	-1.27907	0.200874	0.647266
1810019D21Rik	1.64144	-0.690589	1.01815	-0.678276	0.497596
Gm2895	6.3861	-0.690102	0.564479	-1.22255	0.221501
Anxa13	0.636254	-0.690093	1.83698	-0.375668	0.707164
Gm17733	3.14413	-0.69002	0.929026	-0.742734	0.457643
CK137956	1.29296	-0.689773	1.13872	-0.605746	0.544684
Gm13408	0.658075	-0.689055	1.82562	-0.377436	0.705849
Gm2301	3.81498	-0.689024	0.748098	-0.921034	0.357032
Gm14696	1.0416	-0.688949	1.19965	-0.57429	0.565772
Gm10600	2.38462	-0.688557	0.951925	-0.723332	0.469476
Cdca7l	4.34716	-0.688452	0.654526	-1.05183	0.292876
Gm17302	2.0988	-0.688146	0.903564	-0.761591	0.446304
Clec1a	8.96052	-0.687833	0.442731	-1.55362	0.120276	0.528708
Gm17286	2.54824	-0.687192	0.805415	-0.853215	0.39354
Gm12103	5.45827	-0.686963	0.527113	-1.30326	0.192487
Slc5a1	18.5744	-0.686729	0.447494	-1.53461	0.12488	0.538027
Gm3248	5.8028	-0.686606	0.544739	-1.26043	0.207514
S100a11	25.7937	-0.686477	0.465606	-1.47437	0.140381	0.562941
Gm5559	2.38717	-0.686434	0.828755	-0.828271	0.407517
Gm14398	1.46443	-0.686247	1.09097	-0.629024	0.529333
Cd300lf	44.382	-0.685405	0.203863	-3.36209	0.000773557	0.040076
Gm10282	1.04286	-0.685372	1.16157	-0.590039	0.555165
Mir320	1.04501	-0.685223	1.19949	-0.571261	0.567823
Gm11613	26.8787	-0.685135	0.266967	-2.56636	0.0102771	0.171443
Gm14133	5.53525	-0.685047	0.608473	-1.12584	0.260231
Rpe65	256.797	-0.684979	0.347707	-1.96999	0.0488394	0.372707
Ntf3	3.38941	-0.684524	0.667708	-1.02518	0.305277
Ercc6l	12.9744	-0.684385	0.355648	-1.92433	0.0543132	0.388822
4933440N22Rik	1.25674	-0.683646	1.15459	-0.59211	0.553777
Gm16083	5.57513	-0.683382	0.587819	-1.16257	0.245003
D630003M21Rik	33.655	-0.68321	0.229772	-2.97342	0.002945	0.0878864
Rdh5	209.657	-0.682966	0.252133	-2.70876	0.00675361	0.138385
Dsg2	9.67884	-0.682142	0.603408	-1.13048	0.258273	0.709454
NR_038018	1.03668	-0.68123	1.2	-0.56769	0.570245
Gm10558	1.28476	-0.68108	1.1766	-0.578853	0.562689
1700023L04Rik	16.0754	-0.68099	0.312796	-2.17711	0.0294726	0.290012
Gm12308	0.827013	-0.680577	1.35813	-0.501112	0.616292
1810011H11Rik	2.52069	-0.680064	0.763342	-0.890903	0.372981
Gm16116	3.26585	-0.679079	0.821525	-0.826608	0.408459
4930428E23Rik	1.26168	-0.67847	1.11065	-0.610876	0.541281
Gm16315	8.88196	-0.678398	0.469292	-1.44558	0.148295	0.57414
Neurl3	12.0587	-0.678309	0.404858	-1.67542	0.0938513	0.476183
Gm13184	8.55692	-0.677952	0.439849	-1.54133	0.123237	0.534667
Fxyd3	7.60223	-0.677833	0.470028	-1.44211	0.149271
Gypa	0.608991	-0.677684	1.81221	-0.373954	0.708439
Ptgds	1617.47	-0.677047	0.264762	-2.5572	0.010552	0.173775
Gm11190	3.40308	-0.67628	0.783479	-0.863175	0.388041
[truncated: 33,003 more rows]

## Sheet: Old vs OLD+NACET Padj<0.05
Supplementary Dataset 5
X	baseMean	log2FoldChange	lfcSE	stat	pvalue	padj
Dsc3	28.7599	-5.8448	1.47679	-3.95777	7.56519e-05	0.00914511
Slc34a2	11.1558	-4.97166	1.363	-3.6476	0.000264702	0.0193296
Tmprss11a	24.2479	-4.93058	1.40677	-3.5049	0.000456786	0.0288419
Muc4	173.45	-4.61177	1.11556	-4.13404	3.5644e-05	0.00566298
Krt12	454.918	-4.59077	1.11614	-4.11306	3.90449e-05	0.00603098
Dsp	114.37	-4.57388	0.983954	-4.64846	3.34416e-06	0.00101431
Krt5	468.076	-4.55726	1.15848	-3.93383	8.36033e-05	0.00955253
Krt6a	68.9506	-4.47065	1.10575	-4.04309	5.27524e-05	0.00727286
Slurp1	45.8128	-4.41326	1.18594	-3.72133	0.000198176	0.0159709
Gm9573	18.4715	-4.39341	1.11235	-3.94966	7.82619e-05	0.00925932
Slc6a14	8.84735	-4.35214	1.1896	-3.6585	0.000253699	0.0188125
Psca	75.6911	-4.27033	0.935383	-4.56533	4.98714e-06	0.00133145
Adh7	22.9352	-4.19963	1.2205	-3.44091	0.000579767	0.0331276
Krt6b	94.199	-4.07799	0.997663	-4.08755	4.35954e-05	0.00640976
Trim29	44.5577	-4.00426	0.931183	-4.30018	1.70657e-05	0.00316322
Emp1	311.378	-3.90016	0.937821	-4.15874	3.20002e-05	0.00518279
Fam83a	20.1543	-3.81649	1.09431	-3.48757	0.000487427	0.0301085
2310007B03Rik	17.9864	-3.6129	1.07739	-3.35339	0.000798271	0.040613
Calml3	182.451	-3.60708	0.991046	-3.63967	0.000272986	0.0195449
1600029D21Rik	24.198	-3.53901	0.893859	-3.95924	7.51871e-05	0.00914511
Krt13	45.8212	-3.43687	0.92135	-3.73025	0.00019129	0.0157933
Asprv1	176.447	-3.13799	0.790867	-3.96779	7.25435e-05	0.00896423
Elf3	23.4827	-3.06477	0.863789	-3.54805	0.000388091	0.0261054
AI661453	42.7801	-2.93238	0.796236	-3.6828	0.00023069	0.0176992
Hbb-b2	37.609	-2.75132	0.726169	-3.78881	0.00015137	0.0140162
Pof1b	8.61749	-2.5875	0.79016	-3.27465	0.00105793	0.0476983
Ehf	36.1509	-2.33043	0.603337	-3.86257	0.0001122	0.0116982
Tmem154	10.1504	-1.97522	0.560833	-3.52194	0.000428403	0.0280508
Ifitm1	18.8695	-1.86705	0.547609	-3.40946	0.000650926	0.0356024
Wnt4	16.0217	-1.81651	0.54888	-3.30949	0.00093467	0.0450655
Erbb3	21.7974	-1.70517	0.427516	-3.98857	6.64738e-05	0.00846501
Egr4	9.2858	-1.68057	0.484651	-3.46758	0.000525163	0.0311771
Esrp1	31.2616	-1.43263	0.319055	-4.49021	7.11522e-06	0.00169566
Egr1	234.562	-1.42037	0.307625	-4.61722	3.88922e-06	0.00111862
Gm10803	16.984	-1.35522	0.338039	-4.00905	6.09623e-05	0.00794511
Capg	32.9493	-1.20013	0.3629	-3.30706	0.000942804	0.0450655
Ptpn20	40.2331	-1.18394	0.214321	-5.52417	3.31055e-08	3.45166e-05
Sult1c1	32.065	-1.17602	0.321483	-3.65812	0.000254074	0.0188125
Rnf183	14.4089	-1.11678	0.329171	-3.39269	0.000692097	0.0373643
Slc4a11	41.8861	-1.0891	0.330107	-3.29924	0.000969453	0.0454401
Tyr	35.2966	-1.08841	0.33179	-3.28043	0.00103649	0.0469856
Fabp4	53.0676	-1.00509	0.202511	-4.96315	6.93596e-07	0.000350624
1700026J14Rik	22.8017	-0.973962	0.279303	-3.48712	0.000488255	0.0301085
Nr4a3	87.1386	-0.913503	0.179526	-5.08842	3.61067e-07	0.000207701
Il13ra2	36.8804	-0.880919	0.243423	-3.61888	0.000295875	0.0208726
Zfp459	36.697	-0.877741	0.254087	-3.45448	0.000551347	0.0323858
2810403D21Rik	38.7088	-0.874257	0.23785	-3.67566	0.000237234	0.0179888
Fos	361.717	-0.858268	0.128045	-6.70287	2.0437e-11	5.68217e-08
Gm16862	571.502	-0.849424	0.134899	-6.29675	3.03954e-10	5.63396e-07
Slc16a8	86.3757	-0.787987	0.233097	-3.38052	0.000723493	0.0380735
Fam70b	48.2054	-0.783483	0.228569	-3.42777	0.000608559	0.0339531
B230319C09Rik	43.9103	-0.766849	0.216013	-3.55002	0.000385202	0.0260159
Fosl2	216.935	-0.73023	0.164966	-4.42656	9.57479e-06	0.00212969
Sik1	284.28	-0.715596	0.10438	-6.85567	7.09796e-12	2.96021e-08
Nr4a1	466.438	-0.703134	0.120281	-5.84577	5.04241e-09	6.47058e-06
1700112J16Rik	41.0536	-0.693013	0.212562	-3.26028	0.00111302	0.0495984
Cd300lf	44.382	-0.685405	0.203863	-3.36209	0.000773557	0.040076
Slc29a4	724.565	-0.650378	0.172129	-3.77844	0.000157811	0.014279
Gm17712	52.1607	-0.645676	0.19063	-3.38706	0.000706459	0.0377246
Gm6104	50.2512	-0.637118	0.180965	-3.52066	0.000430473	0.0280514
Arhgdib	92.1222	-0.633626	0.164755	-3.84587	0.000120125	0.0120718
Cdk5rap1	247.717	-0.615645	0.160052	-3.84653	0.000119802	0.0120718
Casc1	83.7075	-0.614585	0.180578	-3.40342	0.000665476	0.0361612
Irf6	180.415	-0.613688	0.157929	-3.88584	0.000101976	0.0109752
Anubl1	87.1603	-0.586625	0.132959	-4.41206	1.0239e-05	0.00221827
Gm17568	143.124	-0.584134	0.14269	-4.09373	4.24494e-05	0.00640976
Gm14412	119.385	-0.582197	0.137338	-4.23916	2.24354e-05	0.00389861
Zfp385b	1239.09	-0.573224	0.0871029	-6.581	4.67297e-11	1.11364e-07
A930033H14Rik	285.425	-0.559238	0.141497	-3.9523	7.74038e-05	0.00922322
Gm5466	405.574	-0.544838	0.115924	-4.69997	2.60205e-06	0.000885866
Klkb1	98.9065	-0.540193	0.143421	-3.76648	0.000165566	0.0143107
Alox5ap	149.432	-0.53087	0.117544	-4.51634	6.29172e-06	0.00154165
Gm15850	259.961	-0.519095	0.133008	-3.90273	9.51156e-05	0.0105781
Ly75	499.722	-0.514548	0.118094	-4.35709	1.31803e-05	0.00264907
Gm17529	262.377	-0.513048	0.127806	-4.01428	5.96275e-05	0.00783233
Slc24a5	120.274	-0.504348	0.124312	-4.0571	4.9686e-05	0.00702425
Wdr31	1065.4	-0.503639	0.0924177	-5.44959	5.04847e-08	4.7582e-05
Txnip	149.43	-0.488932	0.148239	-3.29827	0.00097284	0.0454592
Gm16958	124.82	-0.472864	0.115627	-4.08958	4.32163e-05	0.00640976
Tec	162.547	-0.471101	0.134544	-3.50147	0.000462707	0.0289096
Rell1	170.192	-0.468696	0.120499	-3.88961	0.000100405	0.0108905
Utp14b	764.616	-0.460203	0.098038	-4.69413	2.67742e-06	0.000893295
Nt5dc1	141.193	-0.454799	0.115525	-3.93679	8.25771e-05	0.00950035
Marveld3	386.367	-0.436078	0.0874894	-4.98435	6.21698e-07	0.0003325
Tmem98	185.589	-0.431441	0.122009	-3.53613	0.000406035	0.0268789
A930007I19Rik	169.557	-0.407986	0.123562	-3.30187	0.000960441	0.0453641
Rhobtb1	212.668	-0.406628	0.115463	-3.5217	0.000428782	0.0280508
Ubxn11	838.393	-0.403048	0.106743	-3.77589	0.000159436	0.014279
Gm15587	151.36	-0.402389	0.114209	-3.52327	0.000426265	0.0280508
Cdc14a	578	-0.4018	0.0963471	-4.17033	3.04155e-05	0.00502367
Spata6	284.13	-0.39646	0.0909579	-4.35873	1.30822e-05	0.00264907
Kif18a	188.593	-0.395949	0.100007	-3.9592	7.5201e-05	0.00914511
Bcl2	782.319	-0.380782	0.0800282	-4.7581	1.95428e-06	0.000724474
Taok3	3492.94	-0.372587	0.0587389	-6.3431	2.25183e-10	4.69564e-07
Gm9752	376.92	-0.372453	0.0931153	-3.99991	6.33666e-05	0.00819443
Pnp	187.287	-0.366763	0.10927	-3.35648	0.000789404	0.0405195
Cc2d2a	2059.37	-0.365273	0.0484981	-7.53169	5.00866e-14	4.17772e-10
Btc	543.897	-0.364711	0.0925409	-3.94108	8.11166e-05	0.00940181
Ttc26	360.961	-0.363108	0.0815843	-4.45072	8.55848e-06	0.00198342
Ppa2	1257.83	-0.3564	0.0715164	-4.98348	6.24506e-07	0.0003325
Gm14505	183.875	-0.354832	0.106821	-3.32176	0.000894521	0.0437607
Gm6245	209.865	-0.349621	0.0920976	-3.7962	0.000146931	0.0137702
Mast2	5185.84	-0.343818	0.0635496	-5.41023	6.29424e-08	5.52634e-05
Gm17263	283.082	-0.342204	0.0966956	-3.53898	0.000401673	0.0268028
C430042M11Rik	214.284	-0.339339	0.0937839	-3.61831	0.000296536	0.0208726
Slc16a3	620.963	-0.33665	0.0869963	-3.8697	0.000108967	0.0114828
Slc25a10	447.713	-0.335728	0.0684611	-4.90393	9.39386e-07	0.000423536
Clic6	397.771	-0.325587	0.0991353	-3.28428	0.00102245	0.0467302
Glp2r	3137.3	-0.32186	0.0729064	-4.4147	1.0115e-05	0.00221827
Tmem38b	439.27	-0.317657	0.09515	-3.33849	0.000842362	0.0418223
Atrnl1	2619.33	-0.313974	0.0596934	-5.25977	1.44238e-07	0.000104616
4930422G04Rik	424.873	-0.306155	0.0818104	-3.74225	0.00018238	0.0152123
Ppp1r13l	295.973	-0.301291	0.085792	-3.51187	0.000444958	0.0284398
4932415G12Rik	585.168	-0.297234	0.0605049	-4.91256	8.98956e-07	0.000423536
Rimbp3	337.669	-0.295477	0.0793007	-3.72604	0.000194513	0.0158286
Aifm2	366.838	-0.293456	0.0691363	-4.24461	2.18975e-05	0.00388611
6530401N04Rik	274.75	-0.285936	0.0855013	-3.34424	0.000825094	0.0412102
C030039L03Rik	460.223	-0.285157	0.0698253	-4.08387	4.42921e-05	0.00640976
Rft1	396.525	-0.284264	0.0769007	-3.6965	0.000218588	0.0170397
Cnnm4	2185.88	-0.281731	0.058522	-4.8141	1.47868e-06	0.000587319
Gpsm3	342.768	-0.281565	0.0852032	-3.30463	0.00095103	0.0453288
Dscaml1	4581.77	-0.281152	0.0649308	-4.33003	1.49092e-05	0.0028588
Rho	840462	-0.274846	0.0751429	-3.65765	0.000254542	0.0188125
Trim67	998.686	-0.273009	0.0822408	-3.31963	0.000901376	0.0438625
Zfp169	339.665	-0.272003	0.0792717	-3.43127	0.000600752	0.0338614
Xrcc2	467.317	-0.269968	0.0798541	-3.38077	0.000722832	0.0380735
Gm10742	1268.41	-0.264398	0.0741223	-3.56705	0.000361021	0.0247033
Rreb1	819.373	-0.263096	0.0603587	-4.35888	1.30732e-05	0.00264907
Zfp113	542.596	-0.262713	0.0767752	-3.42185	0.000621959	0.0343117
Atp7b	680.912	-0.260314	0.0672106	-3.8731	0.000107459	0.011418
Trim25	981.762	-0.258452	0.0611999	-4.22308	2.40984e-05	0.00410214
Klc3	1652.09	-0.258333	0.0567627	-4.55111	5.33649e-06	0.00136959
Wdr76	366.725	-0.258221	0.0734209	-3.517	0.00043645	0.0281504
Gca	503.454	-0.256496	0.0732109	-3.50352	0.000459148	0.0288419
Cuedc1	2715.55	-0.251903	0.0600668	-4.19371	2.74427e-05	0.00462424
Elovl2	2143.02	-0.251895	0.0607215	-4.14837	3.34854e-05	0.00537119
Stk17b	539.724	-0.248404	0.0657589	-3.7775	0.000158413	0.014279
Slc16a1	5976.73	-0.245215	0.0499188	-4.91228	9.00235e-07	0.000423536
Surf6	734.431	-0.243575	0.0660581	-3.68728	0.000226661	0.0175168
Nol10	533.509	-0.239251	0.065629	-3.64551	0.000266862	0.0193556
RP23-27D5.11	1631.63	-0.23746	0.0701188	-3.38653	0.000707817	0.0377246
Dhrs7	639.405	-0.233838	0.0697526	-3.3524	0.000801153	0.0406138
H2-D1	1119.79	-0.230375	0.0669282	-3.44212	0.000577177	0.0331276
Dhdh	582.626	-0.22756	0.0649597	-3.50309	0.000459894	0.0288419
Fabp12	3615.54	-0.225892	0.0677828	-3.33259	0.000860421	0.0423408
Twsg1	1237.56	-0.225618	0.0547476	-4.12105	3.77151e-05	0.00588003
Atp11b	8300.02	-0.225457	0.0506569	-4.45066	8.56051e-06	0.00198342
Gtf2a1	1304.14	-0.223034	0.0634848	-3.51319	0.000442761	0.0284082
Vcl	672.092	-0.222949	0.0665198	-3.35162	0.000803414	0.0406138
Bhlhe41	2033.55	-0.221766	0.0560931	-3.95353	7.70073e-05	0.00922322
Per1	2255.25	-0.220384	0.0562313	-3.91925	8.88267e-05	0.0100122
Spata7	450.42	-0.219031	0.065318	-3.3533	0.00079853	0.040613
Ganc	771.95	-0.216549	0.0621629	-3.48357	0.000494771	0.0302336
Zfp287	524.598	-0.213496	0.0638205	-3.34526	0.00082205	0.0411815
Arhgef10l	917.399	-0.213209	0.0536776	-3.97203	7.12619e-05	0.00887157
Wdr78	2372.31	-0.212395	0.0569981	-3.72636	0.000194267	0.0158286
Ick	2064.06	-0.212326	0.0551931	-3.84697	0.000119586	0.0120718
Hist1h1c	1724.69	-0.212244	0.0519698	-4.08398	4.42704e-05	0.00640976
Pgk1	721.646	-0.211484	0.0555066	-3.81007	0.000138926	0.0133604
Uros	494.877	-0.210935	0.062257	-3.38814	0.000703694	0.0377246
Naaa	729.358	-0.210492	0.052116	-4.03892	5.36989e-05	0.00731379
Ddit4	2517.35	-0.208463	0.0517344	-4.02949	5.58979e-05	0.00743791
D16Ertd472e	1354.58	-0.207694	0.0606539	-3.42424	0.000616514	0.0341684
Trmt2b	852.513	-0.207582	0.0575656	-3.606	0.000310953	0.0217043
Casp8ap2	1044.25	-0.203319	0.0543896	-3.73819	0.000185351	0.0153832
Tspan5	2421.88	-0.201999	0.0426547	-4.73567	2.18335e-06	0.000767985
Pofut1	2059.38	-0.199803	0.0493354	-4.04989	5.12412e-05	0.00716432
Ddx19b	1337.83	-0.198027	0.0497093	-3.98369	6.78527e-05	0.00857514
Mfap3l	1533.88	-0.195208	0.0560973	-3.4798	0.000501779	0.0303286
Cplx3	5133.56	-0.194415	0.0509926	-3.81261	0.000137508	0.0133367
Kremen1	998.768	-0.19422	0.0590882	-3.28695	0.00101278	0.0465803
Jag1	3733.16	-0.193347	0.0583745	-3.31218	0.000925714	0.0448918
Ccdc75	1212.98	-0.190684	0.0505384	-3.77304	0.000161267	0.014279
BC031781	780.779	-0.187886	0.0535438	-3.50902	0.000449761	0.0285282
Katnal1	1599.86	-0.186399	0.0536061	-3.4772	0.000506688	0.0305147
Zfp655	1119.03	-0.182779	0.0550627	-3.31948	0.000901861	0.0438625
Dip2b	1191.15	-0.181537	0.0504122	-3.60105	0.000316932	0.0220294
Zfp949	987.24	-0.18117	0.0520569	-3.48023	0.000500977	0.0303286
Fyco1	10367.1	-0.178437	0.0507408	-3.51663	0.000437055	0.0281504
Erlec1	1734.98	-0.176356	0.0498112	-3.5405	0.000399373	0.0267564
1200011I18Rik	1680.59	-0.174337	0.0473469	-3.68213	0.000231293	0.0176992
Eya3	1059.3	-0.173968	0.052863	-3.29093	0.000998555	0.0462719
Shroom3	1425.61	-0.172179	0.0514018	-3.34968	0.000809062	0.0407758
Rasal2	3630.21	-0.172107	0.0438156	-3.92799	8.56598e-05	0.00972093
Sp4	3080.63	-0.171639	0.0453304	-3.7864	0.000152843	0.0140162
5730455P16Rik	1843.25	-0.170077	0.0503393	-3.37861	0.00072852	0.038165
Exoc2	1245.27	-0.166943	0.0445682	-3.74578	0.000179834	0.0151291
Cdon	2683.49	-0.161794	0.0422974	-3.82516	0.00013069	0.0129183
Kat2b	2524.19	-0.147659	0.0430335	-3.43126	0.000600792	0.0338614
Prkrir	2656.49	-0.143833	0.0412524	-3.48665	0.000489114	0.0301085
Phc2	3242.95	-0.1278	0.0348733	-3.6647	0.000247628	0.0186078
Nbea	6117.26	-0.125318	0.0366645	-3.41797	0.000630903	0.0346208
Ank2	16425.7	0.107192	0.031252	3.42993	0.000603731	0.0338614
Ap3b2	3629.28	0.127204	0.033445	3.80337	0.000142739	0.0135293
Coro2b	4066.86	0.127361	0.031269	4.07308	4.63957e-05	0.00661516
Rab11fip3	3043.36	0.127529	0.0380268	3.35368	0.000797459	0.040613
Npepps	5411.68	0.127933	0.0371805	3.44086	0.000579862	0.0331276
Bag6	4894.93	0.132745	0.0384941	3.44845	0.000563822	0.0327724
Fxr2	2883.36	0.134132	0.0364647	3.67842	0.000234685	0.0178768
Sik3	2452.31	0.135435	0.0359181	3.77065	0.000162821	0.0142899
Amph	5183.09	0.135981	0.0368801	3.68712	0.00022681	0.0175168
Atp11a	11467.4	0.136515	0.0393108	3.47271	0.000515233	0.0308069
Hnrnpul1	3363.54	0.136567	0.0386029	3.53774	0.000403566	0.0268219
Hyou1	2382.86	0.136762	0.0415829	3.28891	0.00100577	0.0464771
Ap3d1	4922.54	0.136904	0.0365045	3.75033	0.000176604	0.015012
Ablim1	6935.95	0.137801	0.0302423	4.55658	5.19944e-06	0.00135527
Ubap2l	2728.1	0.138201	0.0414517	3.33402	0.000856007	0.0422482
Mllt6	12419.2	0.140497	0.0264687	5.30803	1.10818e-07	8.80319e-05
Hip1	1425.59	0.140549	0.0428223	3.28214	0.00103023	0.0469268
Drosha	2560.02	0.1417	0.036628	3.86864	0.000109445	0.0114828
Atxn2l	4572.16	0.141958	0.0414534	3.42451	0.000615902	0.0341684
Glul	34484.7	0.145246	0.0445861	3.25766	0.00112334	0.0497068
Cttn	1591.48	0.146401	0.0446134	3.28155	0.00103238	0.0469268
Tm9sf4	1772.89	0.147841	0.0405829	3.64293	0.000269549	0.0194659
Man2c1	1778.56	0.150089	0.045852	3.27334	0.00106284	0.0477906
Med24	3371.76	0.150625	0.0445882	3.37813	0.000729807	0.038165
Eps15l1	1669.76	0.151069	0.0463694	3.25794	0.00112223	0.0497068
Pitpnm2	3349.23	0.151288	0.0417719	3.62176	0.000292607	0.0207714
Maged1	8460.24	0.152164	0.039513	3.85098	0.000117644	0.0120401
Maz	2688.21	0.156771	0.0446763	3.50905	0.000449715	0.0285282
Tbcd	1249.59	0.156982	0.0457751	3.42941	0.000604886	0.0338614
Znrf1	1747.72	0.158196	0.0424864	3.72346	0.000196509	0.0159134
Stx5a	1669.56	0.159468	0.0441543	3.6116	0.000304317	0.0213303
Slc2a3	1988.6	0.160018	0.0484725	3.30122	0.000962647	0.0453641
Yars	1973.38	0.160258	0.046272	3.46339	0.000533408	0.0315543
Zgpat	1812.77	0.160804	0.0450968	3.56576	0.000362804	0.0247033
Reln	4409.65	0.162641	0.0491485	3.30918	0.000935688	0.0450655
Slc6a9	1945.57	0.162862	0.0498244	3.26872	0.00108035	0.0484474
2310021P13Rik	5036.71	0.162881	0.0389045	4.18668	2.83061e-05	0.00472202
Pnpla6	1156.45	0.164519	0.0498147	3.30263	0.000957822	0.0453641
Zmynd11	4440.28	0.165009	0.0352391	4.68255	2.83325e-06	0.000926751
R3hdm1	2355.7	0.166362	0.0477796	3.48187	0.000497927	0.0303154
[truncated: 145 more rows]
