# Supplementary material for: N-acetyl-l-cysteine ethyl ester (NACET) induces the transcription factor NRF2 and prevents retinal aging and diabetic retinopathy
Source: Redox Biol. 2025 Nov 3;88:103914. doi: 10.1016/j.redox.2025.103914 (PMC12793733; doi:10.1016/j.redox.2025.103914)
Supplement: Multimedia component 17 [file mmc17.xlsx]

## Sheet: Analysis of 293 common elements
Supplementary Dataset 7.
Category	Term	term extended	Count	%	PValue	Genes	List Total	Pop Hits	Pop Total	Fold Enrichment	Bonferroni	Benjamini	FDR
GOTERM_BP_DIRECT	GO:0015031	protein transport	17	6.64062	3.23462e-06	ARF1, DGKD, TSG101, SYNRG, FRMPD1, RHBDF2, SNX24, LIN7C, SCAMP5, PITPNM1, RAB18, BBS9, TMED2, TMEM9, SEC22B, VPS36, SEC22A	240	498	29712	4.2261	0.00470499	0.00471608	0.00469991
GOTERM_BP_DIRECT	GO:0007601	visual perception	9	3.51562	3.07334e-05	SLC24A1, PDE6G, CNGA1, CRX, RHO, GNAT1, NXNL2, IMPG2, CNGB1	240	150	29712	7.428	0.0438208	0.0193567	0.0192904
GOTERM_BP_DIRECT	GO:0045494	photoreceptor cell maintenance	6	2.34375	4.1707e-05	CDHR1, RHO, PROM1, NXNL2, CNGB1, MDM1	240	48	29712	15.475	0.058998	0.0193567	0.0192904
GOTERM_BP_DIRECT	GO:0050908	detection of light stimulus involved in visual perception	5	1.95312	5.31049e-05	RGS9BP, GNAT1, REEP6, GUCY2F, CNGB1	240	26	29712	23.8077	0.0745073	0.0193567	0.0192904
GOTERM_BP_DIRECT	GO:0042775	mitochondrial ATP synthesis coupled electron transport	4	1.5625	0.000175218	NDUFS2, NDUFV3, COQ7, NDUFV1	240	14	29712	35.3714	0.225464	0.0510937	0.0509184
GOTERM_BP_DIRECT	GO:0006281	DNA repair	10	3.90625	0.00062285	INO80C, DDB1, CUL4A, MSH2, PTTG1, RBBP4, UBE2T, RAD21, RPA2, CHD1L	240	291	29712	4.2543	0.596831	0.151353	0.150834
GOTERM_BP_DIRECT	GO:0006749	glutathione metabolic process	5	1.95312	0.00100942	GSTP1, IDH1, GLO1, HAGH, SOD2	240	55	29712	11.2545	0.770642	0.189016	0.188368
GOTERM_BP_DIRECT	GO:0000302	response to reactive oxygen species	4	1.5625	0.00103713	GSTP1, NME5, SOD2, HIF1A	240	25	29712	19.808	0.779733	0.189016	0.188368
GOTERM_BP_DIRECT	GO:0010042	response to manganese ion	3	1.17188	0.00174748	TFRC, ADAM9, SOD2	240	8	29712	46.425	0.921922	0.283091	0.28212
GOTERM_BP_DIRECT	GO:0006879	intracellular iron ion homeostasis	5	1.95312	0.00260184	TFRC, HFE, FTH1, FBXL5, HIF1A	240	71	29712	8.71831	0.977594	0.337987	0.336828
GOTERM_BP_DIRECT	GO:0097061	dendritic spine organization	3	1.17188	0.00277878	ARF1, DLG4, LGMN	240	10	29712	37.14	0.982701	0.337987	0.336828
GOTERM_BP_DIRECT	GO:0060586	multicellular organismal-level iron ion homeostasis	4	1.5625	0.00278179	TFRC, HFE, SOD2, FBXL5	240	35	29712	14.1486	0.982777	0.337987	0.336828
GOTERM_BP_DIRECT	GO:0009642	response to light intensity	3	1.17188	0.00403255	FRMPD1, RHO, GNAT1	240	12	29712	30.95	0.997237	0.452266	0.450715
GOTERM_BP_DIRECT	GO:0000184	nuclear-transcribed mRNA catabolic process, nonsense-mediated decay	4	1.5625	0.00437327	CTIF, RBM8A, UPF3A, PABPC1	240	41	29712	12.078	0.998322	0.455445	0.453883
GOTERM_BP_DIRECT	GO:0045732	positive regulation of protein catabolic process	5	1.95312	0.00476477	DDB1, CUL4A, FBXL5, SEC22B, OAZ1	240	84	29712	7.36905	0.999054	0.463136	0.461547
GOTERM_BP_DIRECT	GO:0045727	positive regulation of translation	5	1.95312	0.00539512	SERP1, PCIF1, CIRBP, UPF3A, EIF4G2	240	87	29712	7.11494	0.999625	0.49163	0.489944
GOTERM_BP_DIRECT	GO:0010039	response to iron ion	3	1.17188	0.00809255	TFRC, HFE, HIF1A	240	17	29712	21.8471	0.999993	0.694056	0.691675
GOTERM_BP_DIRECT	GO:0001701	in utero embryonic development	9	3.51562	0.00918764	CUL4A, ICMT, MSH2, SIN3A, PITPNB, TMED2, UPF3A, COQ7, GATAD2A	240	361	29712	3.08643	0.999999	0.744199	0.741647
GOTERM_BP_DIRECT	GO:0050790	regulation of catalytic activity	3	1.17188	0.0111282	FAM3C, SOD2, HIF1A	240	20	29712	18.57	1	0.816895	0.814094
GOTERM_BP_DIRECT	GO:0051301	cell division	9	3.51562	0.0117102	PLK5, TSG101, PTTG1, NDE1, RAD21, MAPRE3, EML3, LLGL2, AURKA	240	377	29712	2.95544	1	0.816895	0.814094
GOTERM_BP_DIRECT	GO:0060041	retina development in camera-type eye	5	1.95312	0.011766	GNB1, CRX, RHO, GNAT1, MDM1	240	109	29712	5.6789	1	0.816895	0.814094
GOTERM_BP_DIRECT	GO:0006654	phosphatidic acid biosynthetic process	3	1.17188	0.0145858	DGKD, ABHD4, ABHD8	240	23	29712	16.1478	1	0.89854	0.895458
GOTERM_BP_DIRECT	GO:0015813	L-glutamate transmembrane transport	3	1.17188	0.0145858	SLC17A7, SLC25A12, SLC1A7	240	23	29712	16.1478	1	0.89854	0.895458
GOTERM_BP_DIRECT	GO:0007602	phototransduction	3	1.17188	0.0158283	RHO, GNAT1, CNGB1	240	24	29712	15.475	1	0.89854	0.895458
GOTERM_BP_DIRECT	GO:0008612	peptidyl-lysine modification to peptidyl-hypusine	2	0.78125	0.0160233	DHPS, DOHH	240	2	29712	123.8	1	0.89854	0.895458
GOTERM_BP_DIRECT	GO:0090153	regulation of sphingolipid biosynthetic process	2	0.78125	0.0160233	ORMDL3, ORMDL1	240	2	29712	123.8	1	0.89854	0.895458
GOTERM_BP_DIRECT	GO:0030282	bone mineralization	4	1.5625	0.0175528	ICMT, ALPL, TMEM38B, HIF1A	240	68	29712	7.28235	1	0.94785	0.944599
GOTERM_BP_DIRECT	GO:0010043	response to zinc ion	3	1.17188	0.0226806	DDX19A, GGH, SOD2	240	29	29712	12.8069	1	1	0.997255
GOTERM_BP_DIRECT	GO:0120009	intermembrane lipid transfer	3	1.17188	0.0226806	PITPNM1, SCP2, PITPNB	240	29	29712	12.8069	1	1	0.997255
GOTERM_BP_DIRECT	GO:0071071	regulation of phospholipid biosynthetic process	2	0.78125	0.0239389	SCP2, IDH1	240	3	29712	82.5333	1	1	0.997255
GOTERM_BP_DIRECT	GO:0045471	response to ethanol	5	1.95312	0.0261895	SREBF1, GSTP1, GOT2, RARA, GGH	240	139	29712	4.45324	1	1	0.997255
GOTERM_BP_DIRECT	GO:0031643	positive regulation of myelination	3	1.17188	0.0272767	RNF10, SLC25A12, WASF3	240	32	29712	11.6062	1	1	0.997255
GOTERM_BP_DIRECT	GO:0006099	tricarboxylic acid cycle	3	1.17188	0.0288851	CS, IDH1, PDHB	240	33	29712	11.2545	1	1	0.997255
GOTERM_BP_DIRECT	GO:0006826	iron ion transport	3	1.17188	0.0288851	TFRC, HFE, FTH1	240	33	29712	11.2545	1	1	0.997255
GOTERM_BP_DIRECT	GO:0007010	cytoskeleton organization	5	1.95312	0.0312749	FGD4, PACSIN2, TLN2, ADD3, WASF3	240	147	29712	4.21088	1	1	0.997255
GOTERM_BP_DIRECT	GO:1900060	negative regulation of ceramide biosynthetic process	2	0.78125	0.031791	ORMDL3, ORMDL1	240	4	29712	61.9	1	1	0.997255
GOTERM_BP_DIRECT	GO:0036445	neuronal stem cell division	2	0.78125	0.031791	FUT10, ULK4	240	4	29712	61.9	1	1	0.997255
GOTERM_BP_DIRECT	GO:0009583	detection of light stimulus	2	0.78125	0.031791	RHO, GNAT1	240	4	29712	61.9	1	1	0.997255
GOTERM_BP_DIRECT	GO:0016056	G protein-coupled opsin signaling pathway	2	0.78125	0.031791	RHO, GNAT1	240	4	29712	61.9	1	1	0.997255
GOTERM_BP_DIRECT	GO:0000226	microtubule cytoskeleton organization	5	1.95312	0.0333205	TUBB5, ULK4, RHO, EML3, AURKA	240	150	29712	4.12667	1	1	0.997255
GOTERM_BP_DIRECT	GO:0097421	liver regeneration	3	1.17188	0.0356819	VTN, HFE, AURKA	240	37	29712	10.0378	1	1	0.997255
GOTERM_BP_DIRECT	GO:0044458	motile cilium assembly	3	1.17188	0.0356819	ULK4, IFT57, SPATA6	240	37	29712	10.0378	1	1	0.997255
GOTERM_BP_DIRECT	GO:0019243	methylglyoxal catabolic process to D-lactate via S-lactoyl-glutathione	2	0.78125	0.0395802	GLO1, HAGH	240	5	29712	49.52	1	1	0.997255
GOTERM_BP_DIRECT	GO:0007100	mitotic centrosome separation	2	0.78125	0.0395802	NDE1, AURKA	240	5	29712	49.52	1	1	0.997255
GOTERM_BP_DIRECT	GO:0006663	platelet activating factor biosynthetic process	2	0.78125	0.0395802	LPCAT2, PLA2G5	240	5	29712	49.52	1	1	0.997255
GOTERM_BP_DIRECT	GO:0060271	cilium assembly	6	2.34375	0.0400722	DYNC2LI1, WWTR1, BBS9, IFT27, NME5, IFT57	240	232	29712	3.20172	1	1	0.997255
GOTERM_BP_DIRECT	GO:0042073	intraciliary transport	3	1.17188	0.0430276	KLC3, IFT27, IFT57	240	41	29712	9.05854	1	1	0.997255
GOTERM_BP_DIRECT	GO:0043066	negative regulation of apoptotic process	11	4.29688	0.0440731	DDB1, KRT18, TFRC, SIN3A, GSTP1, GLO1, RARA, SOD2, HIF1A, HK1, AURKA	240	666	29712	2.04474	1	1	0.997255
GOTERM_BP_DIRECT	GO:1900182	positive regulation of protein localization to nucleus	3	1.17188	0.0468933	WWTR1, TFRC, ORMDL3	240	43	29712	8.63721	1	1	0.997255
GOTERM_BP_DIRECT	GO:0000398	mRNA splicing, via spliceosome	5	1.95312	0.0471932	SMU1, UBL5, RBM8A, RBM41, LSM2	240	168	29712	3.68452	1	1	0.997255
GOTERM_BP_DIRECT	GO:0090156	intracellular sphingolipid homeostasis	2	0.78125	0.047307	ORMDL3, ORMDL1	240	6	29712	41.2667	1	1	0.997255
GOTERM_BP_DIRECT	GO:2000303	regulation of ceramide biosynthetic process	2	0.78125	0.047307	ORMDL3, ORMDL1	240	6	29712	41.2667	1	1	0.997255
GOTERM_BP_DIRECT	GO:0070291	N-acylethanolamine metabolic process	2	0.78125	0.047307	ABHD4, NAAA	240	6	29712	41.2667	1	1	0.997255
GOTERM_BP_DIRECT	GO:0010628	positive regulation of gene expression	10	3.90625	0.0482393	TFRC, HFE, RAD21, RARA, NRL, TMED2, FAM98B, HIF1A, PRKAB1, CNGB1	240	586	29712	2.11263	1	1	0.997255
GOTERM_BP_DIRECT	GO:0016192	vesicle-mediated transport	6	2.34375	0.048748	VTN, ARL4D, ARF1, IFT27, TMED2, SEC22B	240	245	29712	3.03184	1	1	0.997255
GOTERM_BP_DIRECT	GO:0015914	phospholipid transport	3	1.17188	0.0488721	PITPNM1, SCP2, PITPNB	240	44	29712	8.44091	1	1	0.997255
GOTERM_BP_DIRECT	GO:0017148	negative regulation of translation	4	1.5625	0.0505952	DDX6, PCIF1, CIRBP, RARA	240	103	29712	4.80777	1	1	0.997255
GOTERM_BP_DIRECT	GO:0006260	DNA replication	4	1.5625	0.0505952	RBBP4, SIN3A, TOP1MT, RPA2	240	103	29712	4.80777	1	1	0.997255
GOTERM_BP_DIRECT	GO:0099072	regulation of postsynaptic membrane neurotransmitter receptor levels	3	1.17188	0.0508807	TFRC, DLG4, ZDHHC5	240	45	29712	8.25333	1	1	0.997255
GOTERM_BP_DIRECT	GO:0031146	SCF-dependent proteasomal ubiquitin-dependent protein catabolic process	3	1.17188	0.0508807	WWTR1, FBXO17, FBXL5	240	45	29712	8.25333	1	1	0.997255
GOTERM_BP_DIRECT	GO:0048147	negative regulation of fibroblast proliferation	3	1.17188	0.0529186	GSTP1, FTH1, SOD2	240	46	29712	8.07391	1	1	0.997255
GOTERM_BP_DIRECT	GO:0035264	multicellular organism growth	5	1.95312	0.0533547	WWTR1, ICMT, RARA, TMED2, LLGL2	240	175	29712	3.53714	1	1	0.997255
GOTERM_BP_DIRECT	GO:0032364	intracellular oxygen homeostasis	2	0.78125	0.0549719	SOD2, HIF1A	240	7	29712	35.3714	1	1	0.997255
GOTERM_BP_DIRECT	GO:0070292	N-acylphosphatidylethanolamine metabolic process	2	0.78125	0.0549719	ABHD4, NAAA	240	7	29712	35.3714	1	1	0.997255
GOTERM_BP_DIRECT	GO:0008654	phospholipid biosynthetic process	3	1.17188	0.0549852	LPCAT2, TMEM38B, AGPAT3	240	47	29712	7.90213	1	1	0.997255
GOTERM_BP_DIRECT	GO:0006974	DNA damage response	7	2.73438	0.0563283	DDB1, CUL4A, PLK5, MSH2, ZFP385A, UBE2T, CHD1L	240	338	29712	2.56391	1	1	0.997255
GOTERM_BP_DIRECT	GO:0007030	Golgi organization	4	1.5625	0.0567574	USP6NL, GORASP2, DYM, TMED2	240	108	29712	4.58519	1	1	0.997255
GOTERM_BP_DIRECT	GO:0006886	intracellular protein transport	6	2.34375	0.0570317	ARL4D, ARF1, RAB18, IFT27, TMED2, RAB28	240	257	29712	2.89027	1	1	0.997255
GOTERM_BP_DIRECT	GO:0007224	smoothened signaling pathway	4	1.5625	0.0580307	PTTG1, ULK4, IFT27, IFT57	240	109	29712	4.54312	1	1	0.997255
GOTERM_BP_DIRECT	GO:0001889	liver development	4	1.5625	0.0606177	DUT, ICMT, RARA, SOD2	240	111	29712	4.46126	1	1	0.997255
GOTERM_BP_DIRECT	GO:0033591	response to L-ascorbic acid	2	0.78125	0.0625754	GSTP1, SOD2	240	8	29712	30.95	1	1	0.997255
GOTERM_BP_DIRECT	GO:0007603	phototransduction, visible light	2	0.78125	0.0625754	GNB1, GNAT1	240	8	29712	30.95	1	1	0.997255
GOTERM_BP_DIRECT	GO:0016042	lipid catabolic process	4	1.5625	0.0632579	ABHD4, NAAA, PLA2G5, PLA2G7	240	113	29712	4.3823	1	1	0.997255
GOTERM_BP_DIRECT	GO:0007286	spermatid development	5	1.95312	0.0634295	KLC3, PACRG, NME5, JAM2, OSBP2	240	185	29712	3.34595	1	1	0.997255
GOTERM_BP_DIRECT	GO:0006513	protein monoubiquitination	3	1.17188	0.0657272	RNF10, TSG101, UBE2T	240	52	29712	7.14231	1	1	0.997255
GOTERM_BP_DIRECT	GO:0006888	endoplasmic reticulum to Golgi vesicle-mediated transport	4	1.5625	0.0659506	TMED2, P4HB, SEC22B, SEC22A	240	115	29712	4.30609	1	1	0.997255
GOTERM_BP_DIRECT	GO:0007052	mitotic spindle organization	3	1.17188	0.0679535	DCTN6, PLK5, AURKA	240	53	29712	7.00755	1	1	0.997255
GOTERM_BP_DIRECT	GO:0030853	negative regulation of granulocyte differentiation	2	0.78125	0.070118	CUL4A, RARA	240	9	29712	27.5111	1	1	0.997255
GOTERM_BP_DIRECT	GO:0071281	cellular response to iron ion	2	0.78125	0.070118	TFRC, HFE	240	9	29712	27.5111	1	1	0.997255
GOTERM_BP_DIRECT	GO:2000623	negative regulation of nuclear-transcribed mRNA catabolic process, nonsense-mediated decay	2	0.78125	0.070118	UPF3A, PABPC1	240	9	29712	27.5111	1	1	0.997255
GOTERM_BP_DIRECT	GO:0045599	negative regulation of fat cell differentiation	3	1.17188	0.0724796	WWTR1, SOD2, NUCB2	240	55	29712	6.75273	1	1	0.997255
GOTERM_BP_DIRECT	GO:0008340	determination of adult lifespan	3	1.17188	0.0724796	ICMT, MSH2, COQ7	240	55	29712	6.75273	1	1	0.997255
GOTERM_BP_DIRECT	GO:0046085	adenosine metabolic process	2	0.78125	0.0776001	NT5E, NT5C3	240	10	29712	24.76	1	1	0.997255
GOTERM_BP_DIRECT	GO:0032872	regulation of stress-activated MAPK cascade	2	0.78125	0.0776001	GSTP1, NBR1	240	10	29712	24.76	1	1	0.997255
GOTERM_BP_DIRECT	GO:0140928	inhibition of non-skeletal tissue mineralization	2	0.78125	0.0776001	NT5E, ALPL	240	10	29712	24.76	1	1	0.997255
GOTERM_BP_DIRECT	GO:0043490	malate-aspartate shuttle	2	0.78125	0.0776001	GOT2, SLC25A12	240	10	29712	24.76	1	1	0.997255
GOTERM_BP_DIRECT	GO:0043524	negative regulation of neuron apoptotic process	5	1.95312	0.0865907	MSH2, RAD21, SOD2, HIF1A, LGMN	240	207	29712	2.99034	1	1	0.997255
GOTERM_BP_DIRECT	GO:1902600	proton transmembrane transport	4	1.5625	0.0877496	NDUFS2, ATP6V0E2, SLC25A12, NDUFV1	240	130	29712	3.80923	1	1	0.997255
GOTERM_BP_DIRECT	GO:0035725	sodium ion transmembrane transport	4	1.5625	0.089299	SLC6A6, SLC24A1, CNGA1, SLC17A7	240	131	29712	3.78015	1	1	0.997255
GOTERM_BP_DIRECT	GO:0030154	cell differentiation	10	3.90625	0.0900546	KLC3, PLK5, TSG101, GORASP2, CRX, RARA, HIF1A, SPATA6, TCP11, ARHGAP24	240	665	29712	1.86165	1	1	0.997255
GOTERM_BP_DIRECT	GO:0008104	protein localization	5	1.95312	0.090146	PACRG, ICMT, SIN3A, TMED2, IMPG2	240	210	29712	2.94762	1	1	0.997255
GOTERM_BP_DIRECT	GO:0034638	phosphatidylcholine catabolic process	2	0.78125	0.092385	PLA2G5, PLA2G7	240	12	29712	20.6333	1	1	0.997255
GOTERM_BP_DIRECT	GO:2000273	positive regulation of signaling receptor activity	2	0.78125	0.092385	HFE, HIF1A	240	12	29712	20.6333	1	1	0.997255
GOTERM_BP_DIRECT	GO:0060670	branching involved in labyrinthine layer morphogenesis	2	0.78125	0.092385	TMED2, LLGL2	240	12	29712	20.6333	1	1	0.997255
GOTERM_BP_DIRECT	GO:0006686	sphingomyelin biosynthetic process	2	0.78125	0.092385	ORMDL3, ORMDL1	240	12	29712	20.6333	1	1	0.997255
GOTERM_BP_DIRECT	GO:0042776	proton motive force-driven mitochondrial ATP synthesis	3	1.17188	0.0939571	NDUFS2, NDUFV3, NDUFV1	240	64	29712	5.80312	1	1	0.997255
GOTERM_BP_DIRECT	GO:0032526	response to retinoic acid	3	1.17188	0.0939571	SREBF1, TFRC, RARA	240	64	29712	5.80312	1	1	0.997255
GOTERM_BP_DIRECT	GO:0001947	heart looping	3	1.17188	0.0989528	TMED2, IFT57, HIF1A	240	66	29712	5.62727	1	1	0.997255
GOTERM_BP_DIRECT	GO:0006107	oxaloacetate metabolic process	2	0.78125	0.0996887	CS, GOT2	240	13	29712	19.0462	1	1	0.997255
GOTERM_BP_DIRECT	GO:0034374	low-density lipoprotein particle remodeling	2	0.78125	0.0996887	PLA2G5, PLA2G7	240	13	29712	19.0462	1	1	0.997255
GOTERM_BP_DIRECT	GO:1902176	negative regulation of oxidative stress-induced intrinsic apoptotic signaling pathway	2	0.78125	0.0996887	NME5, SOD2	240	13	29712	19.0462	1	1	0.997255
GOTERM_BP_DIRECT	GO:0042659	regulation of cell fate specification	2	0.78125	0.0996887	RBBP4, GATAD2A	240	13	29712	19.0462	1	1	0.997255
GOTERM_CC_DIRECT	GO:0005737	cytoplasm	91	35.5469	1.52524e-08	RNF10, ARF1, DGKD, UBXN1, PITPNB, PLEKHB1, RPLP0, IPP, NRL, ALKBH6, UBL5, HERC3, TUBB5, SCP2, PTTG1, SESN1, FTH1, 4833439L19RIK, BBS9, GNAT1, SREBF1, LYPLA1, DHPS, FBXO17, CIRBP, PRKAB1, DCK, ASRGL1, EML3, DDB1, PTP4A2, ARL4D, DDX19A, PTP4A3, PITPNM1, NAAA, RARA, ADAM9, MAPRE3, TLN2, PABPC1, HAGH, LLGL2, MTPN, DDX6, OAT, TSG101, NDRG3, RBM8A, DDX1, HDC, LIN7C, ADD3, CCNDBP1, HIF1A, NT5C3, OAZ1, D…	242	6408	29722	1.74414	5.7349e-06	5.73492e-06	5.38411e-06
GOTERM_CC_DIRECT	GO:0042622	photoreceptor outer segment membrane	6	2.34375	6.34213e-08	PDE6G, CDHR1, GNB1, CNGA1, RHO, PROM1	242	14	29722	52.6364	2.38461e-05	1.19232e-05	1.11939e-05
GOTERM_CC_DIRECT	GO:0005739	mitochondrion	36	14.0625	1.80555e-06	DCTN6, OAT, ABHD4, TUSC3, DDX1, GSTP1, ABHD8, SPG7, PDHB, COX6A1, NT5C3, HK1, KLC3, SCP2, TOP1MT, FTH1, NDUFV3, NDUFV1, METTL9, LYPLA1, DUT, PACRG, IDH1, GOT2, SOD2, COQ7, DCK, CS, HPDL, ABCB10, NBR1, UQCRC1, NDUFS2, VDAC2, HAGH, SLC25A12	242	1818	29722	2.43204	0.000678658	0.00018642	0.000175017
GOTERM_CC_DIRECT	GO:0120200	rod photoreceptor outer segment	5	1.95312	1.98319e-06	RGS9BP, CNGA1, RHO, GUCY2F, CNGB1	242	12	29722	51.1742	0.000745404	0.00018642	0.000175017
GOTERM_CC_DIRECT	GO:0005783	endoplasmic reticulum	27	10.5469	1.35871e-05	UBXN1, FUT10, RPLP0, NT5C3, AGPAT3, VTN, SERP1, SCP2, ORMDL3, SLC39A6, TMED2, CTSF, PIP4K2C, PROM1, METTL9, SREBF1, LYPLA1, ICMT, CNBP, RHBDF2, DNAJB12, ORMDL1, DLG4, LPCAT2, P4HB, REEP6, NUCB2	242	1262	29722	2.62765	0.00509575	0.00102175	0.000959248
GOTERM_CC_DIRECT	GO:0001750	photoreceptor outer segment	7	2.73438	5.21569e-05	GNB1, PLEKHB1, CNGA1, RHO, GNAT1, PROM1, CNGB1	242	81	29722	10.6139	0.0194204	0.00318632	0.00299141
GOTERM_CC_DIRECT	GO:0005634	nucleus	75	29.2969	7.54709e-05	RNF10, ZFP444, UBXN1, RPLP0, NRL, ALKBH6, UBL5, TUBB5, PTTG1, SIN3A, TOP1MT, SESN1, ZFP385A, FAM53A, MAF1, VPS36, LMO1, SREBF1, ZFP775, CIRBP, CHD1L, PRKAB1, GTF2F2, DCK, EML3, DDB1, PTP4A2, ARL4D, DDX19A, PTP4A3, MSH2, RARA, PABPC1, MTPN, DDX6, TSG101, RBM8A, DDX1, GSTP1, CRX, CCNDBP1, HIF1A, OAZ1, AURKA, MLLT6, PCNP, CHRAC1, RBBP4, PCBP4, RAD21, SPOP, WWTR1, SPAG7, DUT, PLK5, CNBP, PCIF1, RPA2,…	242	6018	29722	1.53064	0.0279793	0.00318632	0.00299141
GOTERM_CC_DIRECT	GO:0005829	cytosol	59	23.0469	7.56736e-05	ARF1, DGKD, UBXN1, FRMPD1, RPLP0, NRL, HK1, 4930579G24RIK, TUBB5, PTTG1, FTH1, ZFP385A, BBS9, PIP4K2C, MAF1, VPS36, PACRG, LYPLA1, DHPS, CHD1L, PRKAB1, GTPBP1, DCK, PTP4A2, PITPNM1, RARA, PABPC1, OSBP2, LLGL2, MTPN, DDX6, TSG101, RBM8A, DDX1, GSTP1, GLO1, HIF1A, NT5C3, AURKA, DYNC2LI1, CTIF, NT5E, RBBP4, PCBP4, RAD21, PACSIN2, NDUFV1, WWTR1, IDH1, SYNRG, CNBP, UPF3A, DOHH, KRT18, NBR1, P4HB, MAP3…	242	4363	29722	1.66085	0.0280533	0.00318632	0.00299141
GOTERM_CC_DIRECT	GO:0005654	nucleoplasm	51	19.9219	7.62683e-05	UBXN1, HFE, ZDHHC5, NRL, ALKBH6, SCP2, SIN3A, TOP1MT, SESN1, ZFP385A, BBS9, PIP4K2C, MAF1, SREBF1, LYPLA1, CIRBP, CHD1L, GTF2F2, DCK, ANO2, DDB1, DDX19A, MSH2, RARA, NDUFS2, OAT, DDX1, FUT10, GLO1, PDHB, CCNDBP1, HIF1A, NT5C3, AURKA, PCNP, NT5E, RBBP4, RAD21, WWTR1, DUT, PCIF1, RPA2, UPF3A, LSM2, GATAD2A, PM20D2, ARPC2, UBE2T, NBR1, FAM98B, MAP3K14	242	3572	29722	1.75356	0.0282707	0.00318632	0.00299141
GOTERM_CC_DIRECT	GO:0005929	cilium	11	4.29688	0.000300576	PACRG, PTTG1, ULK4, PACSIN2, BBS9, IFT27, NME5, RAB28, PROM1, IFT57, HK1	242	319	29722	4.23511	0.106879	0.0103752	0.00974052
GOTERM_CC_DIRECT	GO:0005789	endoplasmic reticulum membrane	22	8.59375	0.000303529	SREBF1, ICMT, TUSC3, PITPNB, FUT10, RHBDF2, ALG14, DNAJB12, ORMDL1, AGPAT3, TAPBP, SERP1, PITPNM1, GORASP2, LPCAT2, ORMDL3, RAB18, TMED2, REEP6, TMEM38B, SEC22B, SEC22A	242	1110	29722	2.43423	0.107871	0.0103752	0.00974052
GOTERM_CC_DIRECT	GO:0033165	interphotoreceptor matrix	3	1.17188	0.000644299	RTBDN, RBP3, IMPG2	242	5	29722	73.6909	0.215206	0.020188	0.0189531
GOTERM_CC_DIRECT	GO:0097225	sperm midpiece	5	1.95312	0.00153175	PACRG, RHO, IFT27, VDAC2, TCP11	242	61	29722	10.0671	0.43807	0.0443029	0.0415928
GOTERM_CC_DIRECT	GO:0030425	dendrite	14	5.46875	0.00241077	UBXN1, RBM8A, HDC, KCNJ14, RPLP0, ZDHHC5, SLC6A6, DLG4, ZFP385A, GNB1, RARA, TMEM108, PABPC1, MAF1	242	642	29722	2.67828	0.596487	0.0647465	0.0607859
GOTERM_CC_DIRECT	GO:0015630	microtubule cytoskeleton	8	3.125	0.00311077	TUBB5, PCIF1, RELL1, MAPRE3, TMEM9, GTF2F2, EML3, AURKA	242	234	29722	4.19891	0.69009	0.0750745	0.0704822
GOTERM_CC_DIRECT	GO:0005770	late endosome	7	2.73438	0.00319466	ARF1, TSG101, NBR1, VOPP1, TMEM9, VPS36, LGMN	242	176	29722	4.88481	0.699743	0.0750745	0.0704822
GOTERM_CC_DIRECT	GO:0001917	photoreceptor inner segment	5	1.95312	0.0035915	GNB1, RHO, GNAT1, REEP6, ASRGL1	242	77	29722	7.97521	0.741494	0.0788585	0.0740348
GOTERM_CC_DIRECT	GO:0032991	protein-containing complex	17	6.64062	0.00377514	SREBF1, ARF1, FRMPD1, GSTP1, GOT2, PRKAB1, HIF1A, HK1, DDB1, TUBB5, KRT18, SCP2, RBBP4, SIN3A, RARA, P4HB, PABPC1	242	924	29722	2.25964	0.758803	0.0788585	0.0740348
GOTERM_CC_DIRECT	GO:0048471	perinuclear region of cytoplasm	16	6.25	0.0043863	MTPN, DDX6, TFRC, SYNRG, HFE, PLA2G5, AURKA, CTIF, ANP32-PS, KRT18, RARA, EIF4H, MAPRE3, MAF1, FBXL5, LGMN	242	854	29722	2.30104	0.808502	0.0868025	0.0814928
GOTERM_CC_DIRECT	GO:0043209	myelin sheath	7	2.73438	0.00467626	GNB1, GOT2, UQCRC1, VDAC2, SOD2, COX6A1, SLC25A12	242	190	29722	4.52488	0.828367	0.0876359	0.0822752
GOTERM_CC_DIRECT	GO:0005743	mitochondrial inner membrane	12	4.6875	0.00508024	ABCB10, GOT2, UQCRC1, NDUFS2, VDAC2, NDUFV3, SPG7, SOD2, COX6A1, SLC25A12, COQ7, NDUFV1	242	543	29722	2.71421	0.852664	0.0876359	0.0822752
GOTERM_CC_DIRECT	GO:0098978	glutamatergic synapse	16	6.25	0.00512763	RNF10, ARF1, TFRC, FRMPD1, ZDHHC5, LIN7C, SLC1A7, ANO2, AURKA, ARPC2, PODXL, DLG4, PACSIN2, ANP32E, TMEM108, WASF3	242	869	29722	2.26132	0.855279	0.0876359	0.0822752
GOTERM_CC_DIRECT	GO:0005764	lysosome	9	3.51562	0.00564681	NAAA, NBR1, VOPP1, GGH, CTSF, TMEM9, PPT2, VPS36, LGMN	242	329	29722	3.35977	0.88107	0.092313	0.0866662
GOTERM_CC_DIRECT	GO:0005815	microtubule organizing center	5	1.95312	0.00674997	KRT18, NDE1, MAPRE3, IFT57, AURKA	242	92	29722	6.6749	0.921652	0.105421	0.0989722
GOTERM_CC_DIRECT	GO:0005793	endoplasmic reticulum-Golgi intermediate compartment	5	1.95312	0.00700936	TMED2, P4HB, PROM1, SEC22B, NUCB2	242	93	29722	6.60313	0.92898	0.105421	0.0989722
GOTERM_CC_DIRECT	GO:0010494	cytoplasmic stress granule	5	1.95312	0.00870453	DDX19A, DDX6, DDX1, CIRBP, PABPC1	242	99	29722	6.20294	0.962643	0.125881	0.118181
GOTERM_CC_DIRECT	GO:0043005	neuron projection	9	3.51562	0.00947314	ARF1, KLC3, PACRG, ARPC2, RGS9BP, DLG4, SLC17A7, UPF3A, ANO2	242	360	29722	3.07045	0.972093	0.131922	0.123853
GOTERM_CC_DIRECT	GO:0030137	COPI-coated vesicle	3	1.17188	0.0112993	ARF1, TMED2, SEC22B	242	20	29722	18.4227	0.986056	0.151734	0.142452
GOTERM_CC_DIRECT	GO:0000139	Golgi membrane	12	4.6875	0.0119561	SCAMP5, SREBF1, ARF1, TMEM167B, GORASP2, PITPNB, FUT10, LPCAT2, PLEKHB1, IFT27, SEC22B, TAPBP	242	613	29722	2.40427	0.989139	0.155016	0.145534
GOTERM_CC_DIRECT	GO:0005794	Golgi apparatus	18	7.03125	0.0129031	USP6NL, ARF1, TMEM167B, SYNRG, PITPNB, FUT10, PLA2G5, SCAMP5, GORASP2, RAB18, RHO, IFT27, DYM, TMED2, FAM3C, SEC22B, IFT57, NUCB2	242	1149	29722	1.92404	0.992427	0.161719	0.151827
GOTERM_CC_DIRECT	GO:0044297	cell body	5	1.95312	0.0185684	PACRG, TUBB5, PITPNM1, PODXL, GNB1	242	124	29722	4.95235	0.99913	0.225217	0.21144
GOTERM_CC_DIRECT	GO:0014069	postsynaptic density	8	3.125	0.0204572	PSD, ARF1, DLG4, RPLP0, TMEM108, ADD3, EIF4G2, AURKA	242	337	29722	2.91557	0.999578	0.240372	0.225668
GOTERM_CC_DIRECT	GO:0061830	concave side of sperm head	2	0.78125	0.0241295	DDX6, ARPC2	242	3	29722	81.8788	0.999897	0.27493	0.258113
GOTERM_CC_DIRECT	GO:0030027	lamellipodium	6	2.34375	0.027227	FGD4, ARPC2, PODXL, P4HB, PABPC1, WASF3	242	207	29722	3.55995	0.999969	0.300288	0.281919
GOTERM_CC_DIRECT	GO:0031410	cytoplasmic vesicle	8	3.125	0.0285695	USP6NL, TMEM123, DGKD, TFRC, HFE, NBR1, ANP32E, FAM3C	242	361	29722	2.72173	0.999982	0.300288	0.281919
GOTERM_CC_DIRECT	GO:0034451	centriolar satellite	5	1.95312	0.028751	KRT18, PODXL, PACSIN2, BBS9, MDM1	242	142	29722	4.32458	0.999983	0.300288	0.281919
GOTERM_CC_DIRECT	GO:0031528	microvillus membrane	3	1.17188	0.0309817	SLC6A6, PODXL, PROM1	242	34	29722	10.8369	0.999993	0.314841	0.295582
GOTERM_CC_DIRECT	GO:0031514	motile cilium	5	1.95312	0.0327946	DYNC2LI1, KLC3, IFT57, HIF1A, SPATA6	242	148	29722	4.14926	0.999996	0.324494	0.304645
GOTERM_CC_DIRECT	GO:0036464	cytoplasmic ribonucleoprotein granule	4	1.5625	0.0359283	DDX6, TUBB5, RPLP0, PABPC1	242	89	29722	5.51992	0.999999	0.34551	0.324375
GOTERM_CC_DIRECT	GO:0005856	cytoskeleton	10	3.90625	0.0367563	FGD4, KRT18, FRMPD1, IPP, TLN2, P4HB, RAB28, ADD3, WASF3, ARHGAP24	242	552	29722	2.22497	0.999999	0.34551	0.324375
GOTERM_CC_DIRECT	GO:0030672	synaptic vesicle membrane	5	1.95312	0.0416878	SCAMP5, ARPC2, ANP32E, SLC17A7, ATP6V0E2	242	160	29722	3.83807	1	0.380395	0.357126
GOTERM_CC_DIRECT	GO:0000776	kinetochore	5	1.95312	0.042491	DCTN6, PLK5, SIN3A, NDE1, AURKA	242	161	29722	3.81423	1	0.380395	0.357126
GOTERM_CC_DIRECT	GO:0097730	non-motile cilium	3	1.17188	0.0455942	ANO2, CNGB1, MDM1	242	42	29722	8.77273	1	0.392296	0.368299
GOTERM_CC_DIRECT	GO:1990712	HFE-transferrin receptor complex	2	0.78125	0.0476791	TFRC, HFE	242	6	29722	40.9394	1	0.392296	0.368299
GOTERM_CC_DIRECT	GO:0042470	melanosome	4	1.5625	0.0479936	TFRC, GGH, P4HB, SEC22B	242	100	29722	4.91273	1	0.392296	0.368299
GOTERM_CC_DIRECT	GO:0035861	site of double-strand break	4	1.5625	0.0479936	DDB1, ARPC2, RPA2, CHD1L	242	100	29722	4.91273	1	0.392296	0.368299
GOTERM_CC_DIRECT	GO:0032587	ruffle membrane	4	1.5625	0.0528137	PSD, SH3YL1, ARPC2, PACSIN2	242	104	29722	4.72378	1	0.422509	0.396664
GOTERM_CC_DIRECT	GO:0017071	intracellular cyclic nucleotide activated cation channel complex	2	0.78125	0.0554026	CNGA1, CNGB1	242	7	29722	35.0909	1	0.433987	0.40744
GOTERM_CC_DIRECT	GO:0008021	synaptic vesicle	5	1.95312	0.058384	SCAMP5, DLG4, VDAC2, SLC17A7, SEC22B	242	179	29722	3.43068	1	0.437552	0.410787
GOTERM_CC_DIRECT	GO:0070062	extracellular exosome	4	1.5625	0.059153	TSG101, TFRC, PODXL, PROM1	242	109	29722	4.50709	1	0.437552	0.410787
GOTERM_CC_DIRECT	GO:0005874	microtubule	7	2.73438	0.0615189	DYNC2LI1, KLC3, TUBB5, NDE1, MAPRE3, MDM1, AURKA	242	343	29722	2.50649	1	0.437552	0.410787
GOTERM_CC_DIRECT	GO:0042645	mitochondrial nucleoid	3	1.17188	0.0622168	TOP1MT, VDAC2, SOD2	242	50	29722	7.36909	1	0.437552	0.410787
GOTERM_CC_DIRECT	GO:0005769	early endosome	7	2.73438	0.0622238	PTP4A2, PTP4A3, TSG101, TFRC, HFE, PACSIN2, TMEM108	242	344	29722	2.49921	1	0.437552	0.410787
GOTERM_CC_DIRECT	GO:0072669	tRNA-splicing ligase complex	2	0.78125	0.0630636	DDX1, FAM98B	242	8	29722	30.7045	1	0.437552	0.410787
GOTERM_CC_DIRECT	GO:0043231	intracellular membrane-bounded organelle	14	5.46875	0.0640036	TFRC, UPF3A, VTN, PITPNM1, PODXL, NBR1, PACSIN2, TMED2, FAM98B, TMEM9, CTSF, MAP3K14, NUCB2, LLGL2	242	997	29722	1.72463	1	0.437552	0.410787
GOTERM_CC_DIRECT	GO:0044300	cerebellar mossy fiber	2	0.78125	0.0706628	DLG4, SLC17A7	242	9	29722	27.2929	1	0.466126	0.437613
GOTERM_CC_DIRECT	GO:0017059	serine palmitoyltransferase complex	2	0.78125	0.0706628	ORMDL3, ORMDL1	242	9	29722	27.2929	1	0.466126	0.437613
GOTERM_CC_DIRECT	GO:0005811	lipid droplet	4	1.5625	0.0757348	PITPNM1, ABHD4, LPCAT2, RAB18	242	121	29722	4.06011	1	0.483163	0.453608
GOTERM_CC_DIRECT	GO:0045271	respiratory chain complex I	3	1.17188	0.0758155	NDUFS2, NDUFV3, NDUFV1	242	56	29722	6.57955	1	0.483163	0.453608
GOTERM_CC_DIRECT	GO:0005759	mitochondrial matrix	6	2.34375	0.0786089	CS, OAT, GOT2, PDHB, HAGH, SOD2	242	280	29722	2.63182	1	0.492616	0.462483
GOTERM_CC_DIRECT	GO:0009897	external side of plasma membrane	9	3.51562	0.0807235	RTBDN, TMEM123, NT5E, KRT18, TFRC, HFE, ADAM9, P4HB, ENOX1	242	551	29722	2.0061	1	0.497574	0.467137
GOTERM_CC_DIRECT	GO:1904115	axon cytoplasm	3	1.17188	0.0829358	TMEM108, SPG7, HIF1A	242	59	29722	6.24499	1	0.502966	0.472199
GOTERM_CC_DIRECT	GO:0032154	cleavage furrow	3	1.17188	0.0877919	PSD, PITPNM1, NDE1	242	61	29722	6.04024	1	0.522069	0.490134
GOTERM_CC_DIRECT	GO:0005886	plasma membrane	59	23.0469	0.0902205	USP6NL, ARF1, DGKD, TFRC, FRMPD1, HFE, ZDHHC5, SCAMP5, SLC39A6, CNGA1, CTSF, PIP4K2C, MAF1, LYPLA1, RHBDF2, CHD1L, ANO2, TAPBP, PTP4A2, ARL4D, PTP4A3, SLCO4A1, CDHR1, RARA, ADAM9, RELL1, TLN2, CNGB1, OSBP2, LLGL2, DDX6, SLC24A1, TSG101, GLO1, PLA2G5, LIN7C, ADD3, GUCY2F, SLC1A7, NT5E, PODXL, PACSIN2, RHO, SLC17A7, RAB28, PROM1, JAM2, WWTR1, PDE6G, KCNJ14, GOT2, ENOX1, SLC6A6, ARPC2, DLG4, LPCAT2,…	242	6054	29722	1.19694	1	0.522069	0.490134
GOTERM_CC_DIRECT	GO:0000794	condensed nuclear chromosome	3	1.17188	0.0902512	RAD21, ADD3, GM6421	242	62	29722	5.94282	1	0.522069	0.490134
GOTERM_CC_DIRECT	GO:0016604	nuclear body	7	2.73438	0.0996675	PCNP, WWTR1, NBR1, RPA2, CCNDBP1, NT5C3, HIF1A	242	391	29722	2.19879	1	0.567803	0.53307
GOTERM_MF_DIRECT	GO:0005515	protein binding	76	29.6875	2.06423e-06	ARF1, TFRC, FRMPD1, PLEKHB1, ZDHHC5, HK1, SCP2, SIN3A, SESN1, SLC39A6, TMEM108, TMED2, BBS9, GNAT1, IFT57, TCP11, PSD, LMO1, SREBF1, PACRG, RHBDF2, FBXO17, PRKAB1, GTF2F2, ANO2, TAPBP, DDB1, CDHR1, UQCRC1, RARA, VDAC2, NDUFS2, ADAM9, MAPRE3, TLN2, PABPC1, SEC22B, OSBP2, TSG101, DDX1, CRX, SPG7, LIN7C, GUCY2F, HIF1A, OAZ1, AURKA, KLC3, CHRAC1, EGFLAM, RBBP4, RAD21, SPOP, PACSIN2, RHO, NDUFV1, JAM2…	234	5596	28924	1.67872	0.0010852	0.00108578	0.00107959
GOTERM_MF_DIRECT	GO:0044877	protein-containing complex binding	19	7.42188	1.31673e-05	SREBF1, TSG101, TFRC, OAZ1, GUCY2F, HIF1A, HK1, SCAMP5, DDB1, TUBB5, ARPC2, SCP2, DLG4, SIN3A, GNB1, UQCRC1, CNGA1, P4HB, CNGB1	234	687	28924	3.41853	0.00690213	0.00346301	0.00344326
GOTERM_MF_DIRECT	GO:0031625	ubiquitin protein ligase binding	12	4.6875	8.06555e-05	CUL4A, PACRG, TSG101, TUBB5, UBXN1, UBE2T, UQCRC1, SPOP, RPA2, NDUFS2, HIF1A, AURKA	234	329	28924	4.50846	0.0415391	0.0106752	0.0106144
GOTERM_MF_DIRECT	GO:0042171	lysophosphatidic acid acyltransferase activity	4	1.5625	8.11806e-05	ABHD4, LPCAT2, ABHD8, AGPAT3	234	11	28924	44.9479	0.0418038	0.0106752	0.0106144
GOTERM_MF_DIRECT	GO:0005543	phospholipid binding	7	2.73438	0.000541267	PSD, PITPNM1, PITPNB, GOT2, PACSIN2, PLA2G5, PLA2G7	234	125	28924	6.92198	0.247823	0.0569412	0.0566165
GOTERM_MF_DIRECT	GO:0015293	symporter activity	5	1.95312	0.00261418	SLC46A3, SLC6A6, SLC24A1, SLC17A7, SLC1A7	234	71	28924	8.70471	0.74763	0.20938	0.208186
GOTERM_MF_DIRECT	GO:0008526	phosphatidylinositol transfer activity	3	1.17188	0.00278643	PITPNM1, SCP2, PITPNB	234	10	28924	37.0821	0.769546	0.20938	0.208186
GOTERM_MF_DIRECT	GO:0003924	GTPase activity	9	3.51562	0.00408788	ARL4D, ARF1, TUBB5, GNB1, RAB18, IFT27, RAB28, GNAT1, GTPBP1	234	314	28924	3.54287	0.884054	0.257382	0.255914
GOTERM_MF_DIRECT	GO:0005313	L-glutamate transmembrane transporter activity	3	1.17188	0.00551644	SLC17A7, SLC25A12, SLC1A7	234	14	28924	26.4872	0.945507	0.257382	0.255914
GOTERM_MF_DIRECT	GO:0030553	cGMP binding	3	1.17188	0.00633149	PDE6G, CNGA1, CNGB1	234	15	28924	24.7214	0.964597	0.257382	0.255914
GOTERM_MF_DIRECT	GO:0140584	chromatin extrusion motor activity	6	2.34375	0.00650466	DDX19A, DDX6, DDX1, ALPL, CHD1L, SPG7	234	145	28924	5.11477	0.967698	0.257382	0.255914
GOTERM_MF_DIRECT	GO:0140849	ATP-dependent H2AZ histone chaperone activity	6	2.34375	0.00650466	DDX19A, DDX6, DDX1, ALPL, CHD1L, SPG7	234	145	28924	5.11477	0.967698	0.257382	0.255914
GOTERM_MF_DIRECT	GO:0140665	ATP-dependent H3-H4 histone complex chaperone activity	6	2.34375	0.00650466	DDX19A, DDX6, DDX1, ALPL, CHD1L, SPG7	234	145	28924	5.11477	0.967698	0.257382	0.255914
GOTERM_MF_DIRECT	GO:0061775	cohesin loader activity	6	2.34375	0.00688263	DDX19A, DDX6, DDX1, ALPL, CHD1L, SPG7	234	147	28924	5.04518	0.973557	0.257382	0.255914
GOTERM_MF_DIRECT	GO:0003729	mRNA binding	8	3.125	0.00789694	DDX19A, DDX6, RBM8A, PCBP4, CNBP, UPF3A, PABPC1, EIF4G2	234	280	28924	3.53162	0.984552	0.257382	0.255914
GOTERM_MF_DIRECT	GO:0003689	DNA clamp loader activity	6	2.34375	0.00833067	DDX19A, DDX6, DDX1, ALPL, CHD1L, SPG7	234	154	28924	4.81585	0.987726	0.257382	0.255914
GOTERM_MF_DIRECT	GO:0015485	cholesterol binding	4	1.5625	0.00853061	SCP2, VDAC2, PROM1, OSBP2	234	52	28924	9.50822	0.988961	0.257382	0.255914
GOTERM_MF_DIRECT	GO:0043130	ubiquitin binding	5	1.95312	0.00880776	OTUB2, TSG101, UBXN1, NBR1, VPS36	234	100	28924	6.18034	0.990471	0.257382	0.255914
GOTERM_MF_DIRECT	GO:0042802	identical protein binding	28	10.9375	0.010605	OAT, DGKD, TFRC, HDC, GUCY2F, HK1, VTN, NT5E, SCP2, FTH1, SPOP, PACSIN2, PIP4K2C, TMEM38B, DUT, NDE1, IDH1, DHPS, GOT2, SOD2, ANO2, CS, PM20D2, ABCB10, IMPDH1, FAM98B, MAPRE3, SLC25A12	234	2094	28924	1.65281	0.996332	0.293591	0.291917
GOTERM_MF_DIRECT	GO:0000166	nucleotide binding	5	1.95312	0.0114557	NT5E, IMPDH1, CHD1L, NT5C3, CNGB1	234	108	28924	5.72254	0.997667	0.301286	0.299567
GOTERM_MF_DIRECT	GO:0005525	GTP binding	9	3.51562	0.0141868	ARL4D, ARF1, TUBB5, RAB18, IFT27, RAB28, GNAT1, GUCY2F, GTPBP1	234	390	28924	2.85247	0.999456	0.355345	0.353319
GOTERM_MF_DIRECT	GO:0008068	extracellularly glutamate-gated chloride channel activity	2	0.78125	0.0160466	SLC17A7, SLC1A7	234	2	28924	123.607	0.999798	0.383659	0.381471
GOTERM_MF_DIRECT	GO:0031210	phosphatidylcholine binding	3	1.17188	0.0227402	PITPNM1, PITPNB, VDAC2	234	29	28924	12.7869	0.999994	0.516938	0.51399
GOTERM_MF_DIRECT	GO:0005200	structural constituent of cytoskeleton	4	1.5625	0.0235865	TUBB5, ARPC2, TLN2, ADD3	234	76	28924	6.50562	0.999996	0.516938	0.51399
GOTERM_MF_DIRECT	GO:0003779	actin binding	8	3.125	0.0288182	FGD4, PACRG, ARPC2, IPP, TLN2, P4HB, ADD3, WASF3	234	364	28924	2.71663	1	0.585887	0.582546
GOTERM_MF_DIRECT	GO:0030507	spectrin binding	3	1.17188	0.0289602	PDE6G, GNB1, RHO	234	33	28924	11.237	1	0.585887	0.582546
GOTERM_MF_DIRECT	GO:0003723	RNA binding	13	5.07812	0.033605	DDX6, DDX1, CIRBP, LSM2, ENOX1, CTIF, DDX19A, SIN3A, PCBP4, EIF4H, RBM41, PABPC1, EIF4G2	234	816	28924	1.96923	1	0.654676	0.650942
GOTERM_MF_DIRECT	GO:0019899	enzyme binding	9	3.51562	0.03513	GOT2, RARA, RPA2, VOPP1, DYM, P4HB, SOD2, HIF1A, OAZ1	234	464	28924	2.39755	1	0.659941	0.656177
GOTERM_MF_DIRECT	GO:0008525	phosphatidylcholine transporter activity	2	0.78125	0.0396369	PITPNM1, PITPNB	234	5	28924	49.4427	1	0.716078	0.711994
GOTERM_MF_DIRECT	GO:0005178	integrin binding	5	1.95312	0.040841	VTN, ADAM9, TLN2, P4HB, JAM2	234	160	28924	3.86271	1	0.716078	0.711994
GOTERM_MF_DIRECT	GO:0000287	magnesium ion binding	6	2.34375	0.0474871	ARF1, DUT, MSH2, IDH1, NT5C3, DCK	234	243	28924	3.05202	1	0.79275	0.788228
GOTERM_MF_DIRECT	GO:0019904	protein domain specific binding	7	2.73438	0.053845	DDX6, ARF1, TUBB5, NDE1, RARA, LIN7C, HIF1A	234	334	28924	2.59056	1	0.79275	0.788228
GOTERM_MF_DIRECT	GO:0120019	phosphatidylcholine transfer activity	2	0.78125	0.0550501	SCP2, PITPNB	234	7	28924	35.3162	1	0.79275	0.788228
GOTERM_MF_DIRECT	GO:0106411	XMP 5'-nucleosidase activity	2	0.78125	0.0550501	NT5E, NT5C3	234	7	28924	35.3162	1	0.79275	0.788228
GOTERM_MF_DIRECT	GO:0005223	intracellularly cGMP-activated cation channel activity	2	0.78125	0.0550501	CNGA1, CNGB1	234	7	28924	35.3162	1	0.79275	0.788228
GOTERM_MF_DIRECT	GO:0016887	ATP hydrolysis activity	8	3.125	0.0562489	DDX19A, DDX6, ABCB10, MSH2, DDX1, ALPL, CHD1L, SPG7	234	423	28924	2.33772	1	0.79275	0.788228
GOTERM_MF_DIRECT	GO:0003730	mRNA 3'-UTR binding	4	1.5625	0.0569471	PCBP4, ZFP385A, CIRBP, PABPC1	234	108	28924	4.57803	1	0.79275	0.788228
GOTERM_MF_DIRECT	GO:0003677	DNA binding	20	7.8125	0.0572709	SREBF1, ZFP775, ANKRD33B, ZFP444, DDX1, CRX, NRL, RPA2, SOD2, GTF2F2, HIF1A, CHRAC1, MSH2, IMPDH1, SIN3A, PCBP4, TOP1MT, RARA, IFT57, NUCB2	234	1593	28924	1.55187	1	0.79275	0.788228
GOTERM_MF_DIRECT	GO:0003697	single-stranded DNA binding	4	1.5625	0.0608191	MSH2, CNBP, RPA2, SSBP2	234	111	28924	4.4543	1	0.803935	0.79935
GOTERM_MF_DIRECT	GO:0051287	NAD binding	3	1.17188	0.0615037	IDH1, NDUFS2, NDUFV1	234	50	28924	7.41641	1	0.803935	0.79935
GOTERM_MF_DIRECT	GO:0160072	ubiquitin ligase complex scaffold activity	2	0.78125	0.0626641	DDB1, CUL4A	234	8	28924	30.9017	1	0.803935	0.79935
GOTERM_MF_DIRECT	GO:0005222	intracellularly cAMP-activated cation channel activity	2	0.78125	0.070217	CNGA1, CNGB1	234	9	28924	27.4682	1	0.860899	0.855989
GOTERM_MF_DIRECT	GO:0030170	pyridoxal phosphate binding	3	1.17188	0.0703777	OAT, HDC, GOT2	234	54	28924	6.86705	1	0.860899	0.855989
GOTERM_MF_DIRECT	GO:0004672	protein kinase activity	6	2.34375	0.0757589	ULK4, GUCY2F, MAP3K14, PRKAB1, HK1, AURKA	234	279	28924	2.65821	1	0.901155	0.896015
GOTERM_MF_DIRECT	GO:0015172	acidic amino acid transmembrane transporter activity	2	0.78125	0.0777093	SLC25A12, SLC1A7	234	10	28924	24.7214	1	0.901155	0.896015
GOTERM_MF_DIRECT	GO:0052689	carboxylic ester hydrolase activity	3	1.17188	0.0796386	LYPLA1, ABHD4, ABHD8	234	58	28924	6.39346	1	0.901155	0.896015
GOTERM_MF_DIRECT	GO:0003954	NADH dehydrogenase activity	2	0.78125	0.0851415	NDUFS2, ENOX1	234	11	28924	22.474	1	0.901155	0.896015
GOTERM_MF_DIRECT	GO:0008253	5'-nucleotidase activity	2	0.78125	0.0851415	NT5E, NT5C3	234	11	28924	22.474	1	0.901155	0.896015
GOTERM_MF_DIRECT	GO:0003682	chromatin binding	9	3.51562	0.0862172	SREBF1, MSH2, SIN3A, DDX1, UBE2T, RAD21, CRX, RARA, COQ7	234	561	28924	1.983	1	0.901155	0.896015
GOTERM_MF_DIRECT	GO:0019901	protein kinase binding	9	3.51562	0.0906115	SREBF1, TFRC, DLG4, GSTP1, MAPRE3, HIF1A, PRKAB1, LSM2, AURKA	234	569	28924	1.95512	1	0.901155	0.896015
GOTERM_MF_DIRECT	GO:0030544	Hsp70 protein binding	3	1.17188	0.0917082	PACRG, TFRC, DNAJB12	234	63	28924	5.88604	1	0.901155	0.896015
GOTERM_MF_DIRECT	GO:0016805	dipeptidase activity	2	0.78125	0.092514	PM20D2, SCRN2	234	12	28924	20.6011	1	0.901155	0.896015
GOTERM_MF_DIRECT	GO:0016918	retinal binding	2	0.78125	0.092514	RBP3, RHO	234	12	28924	20.6011	1	0.901155	0.896015
GOTERM_MF_DIRECT	GO:0003841	1-acylglycerol-3-phosphate O-acyltransferase activity	2	0.78125	0.092514	LPCAT2, AGPAT3	234	12	28924	20.6011	1	0.901155	0.896015
INTERPRO	IPR029058	AB_hydrolase_fold	6	2.34375	0.0226981	LYPLA1, NDRG3, ABHD4, ABHD8, PPT2, PLA2G7	239	150	22271	3.72736	1	1	1
INTERPRO	IPR000073	AB_hydrolase_1	3	1.17188	0.0406583	ABHD4, ABHD8, PPT2	239	30	22271	9.31841	1	1	1
INTERPRO	IPR007203	ORMDL	2	0.78125	0.0420686	ORMDL3, ORMDL1	239	4	22271	46.5921	1	1	1
INTERPRO	IPR045081	AN32	2	0.78125	0.0420686	ANP32-PS, ANP32E	239	4	22271	46.5921	1	1	1
INTERPRO	IPR027417	P-loop_NTPase	17	6.64062	0.0422631	DDX6, ARF1, DDX1, CHD1L, SPG7, GTPBP1, DCK, DYNC2LI1, DDX19A, ARL4D, ABCB10, MSH2, DLG4, RAB18, IFT27, RAB28, GNAT1	239	930	22271	1.70337	1	1	1
INTERPRO	IPR055261	PI_transfer_N	2	0.78125	0.0523074	PITPNM1, PITPNB	239	5	22271	37.2736	1	1	1
INTERPRO	IPR014014	RNA_helicase_DEAD_Q_motif	3	1.17188	0.0537263	DDX19A, DDX6, DDX1	239	35	22271	7.98721	1	1	1
INTERPRO	IPR015422	PyrdxlP-dep_Trfase_small	3	1.17188	0.0564964	OAT, HDC, GOT2	239	36	22271	7.76534	1	1	1
INTERPRO	IPR029068	Glyas_Bleomycin-R_OHBP_Dase	2	0.78125	0.0624373	HPDL, GLO1	239	6	22271	31.0614	1	1	1
INTERPRO	IPR050866	CNG_cation_channel	2	0.78125	0.0624373	CNGA1, CNGB1	239	6	22271	31.0614	1	1	1
INTERPRO	IPR037523	VOC	2	0.78125	0.0624373	HPDL, GLO1	239	6	22271	31.0614	1	1	1
INTERPRO	IPR010908	Longin_dom	2	0.78125	0.0624373	SEC22B, SEC22A	239	6	22271	31.0614	1	1	1
INTERPRO	IPR001666	PI_transfer	2	0.78125	0.0624373	PITPNM1, PITPNB	239	6	22271	31.0614	1	1	1
INTERPRO	IPR035979	RBD_domain_sf	7	2.73438	0.068453	RBM8A, EIF4H, RBM41, CIRBP, UPF3A, PABPC1, ENOX1	239	268	22271	2.43391	1	1	1
INTERPRO	IPR015421	PyrdxlP-dep_Trfase_major	3	1.17188	0.0740975	OAT, HDC, GOT2	239	42	22271	6.65601	1	1	1
INTERPRO	IPR012677	Nucleotide-bd_a/b_plait_sf	7	2.73438	0.0758063	RBM8A, EIF4H, RBM41, CIRBP, UPF3A, PABPC1, ENOX1	239	275	22271	2.37196	1	1	1
INTERPRO	IPR015424	PyrdxlP-dep_Trfase	3	1.17188	0.0771823	OAT, HDC, GOT2	239	43	22271	6.50122	1	1	1
INTERPRO	IPR011993	PH-like_dom_sf	9	3.51562	0.0862902	PSD, FGD4, DGKD, FRMPD1, PLEKHB1, TLN2, VPS36, ARHGAP24, OSBP2	239	424	22271	1.97796	1	1	1
INTERPRO	IPR050561	PTP	2	0.78125	0.0921844	PTP4A2, PTP4A3	239	9	22271	20.7076	1	1	1
KEGG_PATHWAY	mmu04744	Phototransduction	8	3.125	2.95929e-08	SLC24A1, PDE6G, GNB1, CNGA1, RHO, GNAT1, GUCY2F, CNGB1	121	27	9565	23.4221	6.30326e-06	6.30328e-06	6.27369e-06
KEGG_PATHWAY	mmu05016	Huntington disease	13	5.07812	0.00047089	DCTN6, SOD2, COX6A1, KLC3, TUBB5, DLG4, SIN3A, UQCRC1, NDUFS2, VDAC2, NDUFV3, IFT57, NDUFV1	121	308	9565	3.33651	0.095455	0.0501498	0.0499143
KEGG_PATHWAY	mmu01100	Metabolic pathways	36	14.0625	0.000808306	OAT, DGKD, HDC, GSTP1, GLO1, PLA2G5, PDHB, COX6A1, GUCY2F, PLA2G7, NT5C3, AGPAT3, HK1, NT5E, SCP2, PIP4K2C, NDUFV3, ATP6V0E2, NDUFV1, DUT, PDE6G, IDH1, GOT2, ALG14, BPGM, COQ7, DCK, ASRGL1, CS, IMPDH1, LPCAT2, UQCRC1, NDUFS2, ALPL, HAGH, PPT2	121	1650	9565	1.72472	0.158222	0.0573897	0.0571203
KEGG_PATHWAY	mmu05208	Chemical carcinogenesis - reactive oxygen species	9	3.51562	0.00806889	UQCRC1, NDUFS2, VDAC2, NDUFV3, SOD2, COX6A1, MAP3K14, HIF1A, NDUFV1	121	229	9565	3.10675	0.821942	0.369827	0.36809
KEGG_PATHWAY	mmu01210	2-Oxocarboxylic acid metabolism	4	1.5625	0.00868137	CS, IDH1, GOT2, PDHB	121	34	9565	9.29995	0.843892	0.369827	0.36809
KEGG_PATHWAY	mmu04932	Non-alcoholic fatty liver disease	7	2.73438	0.016133	SREBF1, UQCRC1, NDUFS2, NDUFV3, COX6A1, PRKAB1, NDUFV1	121	162	9565	3.41572	0.968707	0.572722	0.570033
KEGG_PATHWAY	mmu01232	Nucleotide metabolism	5	1.95312	0.0210666	NT5E, DUT, IMPDH1, NT5C3, DCK	121	84	9565	4.70533	0.989274	0.580157	0.577433
KEGG_PATHWAY	mmu05012	Parkinson disease	9	3.51562	0.0217899	KLC3, TUBB5, UQCRC1, SLC39A6, NDUFS2, VDAC2, NDUFV3, COX6A1, NDUFV1	121	274	9565	2.59652	0.990837	0.580157	0.577433
KEGG_PATHWAY	mmu00190	Oxidative phosphorylation	6	2.34375	0.0320939	UQCRC1, NDUFS2, NDUFV3, COX6A1, ATP6V0E2, NDUFV1	121	141	9565	3.36381	0.99904	0.693701	0.690444
KEGG_PATHWAY	mmu00240	Pyrimidine metabolism	4	1.5625	0.0329899	NT5E, DUT, NT5C3, DCK	121	56	9565	5.6464	0.999211	0.693701	0.690444
KEGG_PATHWAY	mmu00564	Glycerophospholipid metabolism	5	1.95312	0.0379713	LYPLA1, DGKD, LPCAT2, PLA2G5, AGPAT3	121	101	9565	3.91335	0.999738	0.693701	0.690444
KEGG_PATHWAY	mmu05132	Salmonella infection	8	3.125	0.0390817	DYNC2LI1, DCTN6, ARF1, KLC3, TUBB5, ARPC2, PODXL, WASF3	121	252	9565	2.50951	0.999795	0.693701	0.690444
KEGG_PATHWAY	mmu05415	Diabetic cardiomyopathy	7	2.73438	0.0552481	UQCRC1, NDUFS2, VDAC2, PDHB, NDUFV3, COX6A1, NDUFV1	121	217	9565	2.54999	0.999994	0.792021	0.788303
KEGG_PATHWAY	mmu05230	Central carbon metabolism in cancer	4	1.5625	0.0555397	IDH1, PDHB, HIF1A, HK1	121	69	9565	4.58258	0.999995	0.792021	0.788303
KEGG_PATHWAY	mmu05020	Prion disease	8	3.125	0.0557761	KLC3, TUBB5, UQCRC1, NDUFS2, VDAC2, NDUFV3, COX6A1, NDUFV1	121	273	9565	2.31647	0.999995	0.792021	0.788303
KEGG_PATHWAY	mmu00020	Citrate cycle (TCA cycle)	3	1.17188	0.0606453	CS, IDH1, PDHB	121	32	9565	7.4109	0.999998	0.80734	0.80355
KEGG_PATHWAY	mmu01200	Carbon metabolism	5	1.95312	0.0671144	CS, IDH1, GOT2, PDHB, HK1	121	122	9565	3.23974	1	0.840904	0.836956
KEGG_PATHWAY	mmu05022	Pathways of neurodegeneration - multiple diseases	11	4.29688	0.0796639	DCTN6, KLC3, TUBB5, DLG4, UQCRC1, NDUFS2, VDAC2, NDUFV3, COX6A1, IFT57, NDUFV1	121	481	9565	1.80779	1	0.94269	0.938264
KEGG_PATHWAY	mmu00230	Purine metabolism	5	1.95312	0.0877731	NT5E, PDE6G, IMPDH1, GUCY2F, DCK	121	134	9565	2.94961	1	0.983982	0.979363
KEGG_PATHWAY	mmu04216	Ferroptosis	3	1.17188	0.0933118	TFRC, FTH1, VDAC2	121	41	9565	5.78412	1	0.993771	0.989105
PIR_SUPERFAMILY	PIRSF018147	ORMDL	2	0.78125	0.0495775	ORMDL3, ORMDL1	35	3	2024	38.5524	0.831312	1	1
SMART	SM01270	Longin	2	0.78125	0.0523372	SEC22B, SEC22A	118	5	10943	37.0949	0.998973	1	1
SMART	SM00175	RAB	5	1.95312	0.0784262	ARL4D, ARF1, RAB18, IFT27, RAB28	118	151	10943	3.07077	0.999971	1	1
SMART	SM00177	ARF	3	1.17188	0.0802114	ARL4D, ARF1, RAB18	118	44	10943	6.323	0.999978	1	1
SMART	SM00360	RRM	6	2.34375	0.0933979	RBM8A, EIF4H, RBM41, CIRBP, PABPC1, ENOX1	118	225	10943	2.47299	0.999996	1	1
UP_KW_BIOLOGICAL_PROCESS	KW-0844	Vision	9	3.51562	5.86622e-06	SLC24A1, RGS9BP, PDE6G, CNGA1, CRX, RHO, GNAT1, GUCY2F, CNGB1	142	80	11473	9.08952	0.000498506	0.000269338	0.000266169
UP_KW_BIOLOGICAL_PROCESS	KW-0813	Transport	48	18.75	6.33737e-06	SLC46A3, SLC24A1, ARF1, DGKD, TSG101, RBM8A, TUSC3, HFE, PITPNB, ZDHHC5, LIN7C, OAZ1, SLC1A7, SCAMP5, SCP2, SLC39A6, CNGA1, TMED2, BBS9, SLC17A7, NDUFV3, ATP6V0E2, TMEM38B, NDUFV1, VPS36, SYNRG, RHBDF2, KCNJ14, GOT2, SNX24, ANO2, ENOX1, SLC6A6, ABCB10, PITPNM1, RBP3, SLCO4A1, UQCRC1, RAB18, NDUFS2, IFT27, VDAC2, TMEM9, SEC22B, SLC25A12, SEC22A, OSBP2, CNGB1	142	2048	11473	1.89365	0.000538533	0.000269338	0.000266169
UP_KW_BIOLOGICAL_PROCESS	KW-0653	Protein transport	17	6.64062	0.00377044	ARF1, DGKD, TSG101, SYNRG, RHBDF2, SNX24, LIN7C, SCAMP5, PITPNM1, RAB18, BBS9, IFT27, TMED2, TMEM9, SEC22B, VPS36, SEC22A	142	618	11473	2.22254	0.274645	0.106829	0.105572
UP_KW_BIOLOGICAL_PROCESS	KW-0866	Nonsense-mediated mRNA decay	4	1.5625	0.00694459	CTIF, RBM8A, UPF3A, PABPC1	142	32	11473	10.0995	0.446974	0.147573	0.145836
UP_KW_BIOLOGICAL_PROCESS	KW-0386	Hypusine biosynthesis	2	0.78125	0.0244295	DHPS, DOHH	142	2	11473	80.7958	0.877824	0.343036	0.339001
UP_KW_BIOLOGICAL_PROCESS	KW-0234	DNA repair	10	3.90625	0.0268885	INO80C, DDB1, CUL4A, MSH2, PTTG1, RBBP4, UBE2T, RAD21, RPA2, CHD1L	142	346	11473	2.33514	0.901413	0.343036	0.339001
UP_KW_BIOLOGICAL_PROCESS	KW-0227	DNA damage	11	4.29688	0.0342426	INO80C, DDB1, CUL4A, MSH2, PTTG1, RBBP4, ZFP385A, UBE2T, RAD21, RPA2, CHD1L	142	420	11473	2.11608	0.948265	0.343036	0.339001
UP_KW_BIOLOGICAL_PROCESS	KW-0816	Tricarboxylic acid cycle	3	1.17188	0.0430823	CS, IDH1, PDHB	142	27	11473	8.97731	0.976322	0.343036	0.339001
UP_KW_BIOLOGICAL_PROCESS	KW-0445	Lipid transport	6	2.34375	0.0452703	SCP2, PITPNB, GOT2, ZDHHC5, VDAC2, OSBP2	142	158	11473	3.06819	0.980509	0.343036	0.339001
UP_KW_BIOLOGICAL_PROCESS	KW-0249	Electron transport	5	1.95312	0.0504692	UQCRC1, NDUFS2, NDUFV3, NDUFV1, ENOX1	142	113	11473	3.57503	0.987746	0.343036	0.339001
UP_KW_BIOLOGICAL_PROCESS	KW-0679	Respiratory chain	4	1.5625	0.0510748	UQCRC1, NDUFS2, NDUFV3, NDUFV1	142	68	11473	4.75269	0.988393	0.343036	0.339001
UP_KW_BIOLOGICAL_PROCESS	KW-1208	Phospholipid metabolism	4	1.5625	0.0586997	LPCAT2, PLA2G5, PLA2G7, AGPAT3	142	72	11473	4.48865	0.994153	0.343036	0.339001
UP_KW_BIOLOGICAL_PROCESS	KW-0769	Symport	5	1.95312	0.0589045	SLC46A3, SLC6A6, SLC24A1, SLC17A7, SLC1A7	142	119	11473	3.39478	0.994261	0.343036	0.339001
UP_KW_BIOLOGICAL_PROCESS	KW-0595	Phospholipid degradation	2	0.78125	0.0599669	PLA2G5, PLA2G7	142	5	11473	32.3183	0.994786	0.343036	0.339001
UP_KW_BIOLOGICAL_PROCESS	KW-0131	Cell cycle	14	5.46875	0.0605358	PLK5, TSG101, NDE1, CCNDBP1, EML3, AURKA, PCNP, MSH2, PTTG1, RBBP4, ZFP385A, RAD21, MAPRE3, LLGL2	142	657	11473	1.72168	0.995048	0.343036	0.339001
UP_KW_BIOLOGICAL_PROCESS	KW-0931	ER-Golgi transport	4	1.5625	0.0989628	ARF1, TMED2, SEC22B, SEC22A	142	90	11473	3.59092	0.999858	0.52574	0.519555
UP_KW_CELLULAR_COMPONENT	KW-0256	Endoplasmic reticulum	30	11.7188	0.000408112	TUSC3, FUT10, PITPNB, AGPAT3, SERP1, SCP2, ORMDL3, TMED2, PIP4K2C, TMEM38B, PROM1, METTL9, SREBF1, LYPLA1, ICMT, CNBP, RHBDF2, DNAJB12, ALG14, ORMDL1, TAPBP, PITPNM1, GORASP2, LPCAT2, RAB18, P4HB, REEP6, SEC22B, SEC22A, NUCB2	211	1319	18649	2.01025	0.0145876	0.00961626	0.00747931
UP_KW_CELLULAR_COMPONENT	KW-0963	Cytoplasm	85	33.2031	0.000534237	RNF10, DGKD, UBXN1, FRMPD1, PLEKHB1, RPLP0, IPP, NRL, ALKBH6, HK1, 4930579G24RIK, UBL5, TUBB5, SCP2, PTTG1, SESN1, FTH1, ZFP385A, 4833439L19RIK, BBS9, PIP4K2C, MAF1, IFT57, VPS36, PACRG, LYPLA1, CIRBP, NME5, GTPBP1, ASRGL1, EML3, DDB1, PTP4A2, ARL4D, DDX19A, PITPNM1, RARA, MAPRE3, TLN2, PABPC1, HAGH, LLGL2, DCTN6, MTPN, DDX6, TSG101, RBM8A, DDX1, GSTP1, ADD3, CCNDBP1, HIF1A, NT5C3, AURKA, DYNC2LI…	211	5460	18649	1.37594	0.0190538	0.00961626	0.00747931
UP_KW_CELLULAR_COMPONENT	KW-0966	Cell projection	28	10.9375	0.00134444	GUCY2F, SPATA6, AURKA, DYNC2LI1, FGD4, EGFLAM, PODXL, ZFP385A, SLC39A6, PACSIN2, TMEM108, RHO, BBS9, GNAT1, RAB28, PROM1, IFT57, TCP11, IMPG2, PSD, PACRG, NME5, ARHGAP24, ARPC2, DLG4, IFT27, PABPC1, CNGB1	211	1289	18649	1.9199	0.0472782	0.0161333	0.0125481
UP_KW_CELLULAR_COMPONENT	KW-0968	Cytoplasmic vesicle	17	6.64062	0.0099922	USP6NL, SREBF1, SYNRG, SNX24, PLA2G5, SCAMP5, FTH1, NBR1, PACSIN2, TMED2, VOPP1, SLC17A7, REEP6, FAM3C, ATP6V0E2, TCP11, OSBP2	211	742	18649	2.02497	0.303389	0.0879587	0.0684123
UP_KW_CELLULAR_COMPONENT	KW-0496	Mitochondrion	25	9.76562	0.0122165	OAT, DDX1, GSTP1, SPG7, PDHB, COX6A1, HK1, KLC3, SCP2, TOP1MT, NDUFV3, NDUFV1, METTL9, GOT2, SOD2, COQ7, CS, HPDL, ABCB10, UQCRC1, NDUFS2, VDAC2, ALPL, HAGH, SLC25A12	211	1306	18649	1.69188	0.357573	0.0879587	0.0684123
UP_KW_CELLULAR_COMPONENT	KW-0969	Cilium	10	3.90625	0.0250132	DYNC2LI1, PACRG, BBS9, IFT27, NME5, PROM1, IFT57, SPATA6, TCP11, AURKA	211	371	18649	2.38231	0.598251	0.150079	0.116728
UP_KW_CELLULAR_COMPONENT	KW-0999	Mitochondrion inner membrane	9	3.51562	0.0403969	ABCB10, UQCRC1, NDUFS2, NDUFV3, SPG7, COX6A1, SLC25A12, COQ7, NDUFV1	211	342	18649	2.32589	0.77338	0.18357	0.142777
UP_KW_CELLULAR_COMPONENT	KW-0493	Microtubule	8	3.125	0.0429224	DYNC2LI1, KLC3, TUBB5, NDE1, MAPRE3, EML3, MDM1, AURKA	211	285	18649	2.48095	0.793891	0.18357	0.142777
UP_KW_CELLULAR_COMPONENT	KW-0458	Lysosome	10	3.90625	0.0458926	SLC46A3, FTH1, NAAA, NBR1, VOPP1, GGH, CTSF, TMEM9, PPT2, LGMN	211	415	18649	2.12973	0.81571	0.18357	0.142777
UP_KW_CELLULAR_COMPONENT	KW-0206	Cytoskeleton	23	8.98438	0.0608164	DCTN6, PACRG, TSG101, NDE1, IPP, NME5, ADD3, ARHGAP24, EML3, AURKA, DYNC2LI1, FGD4, KLC3, TUBB5, ARPC2, PACSIN2, BBS9, MAPRE3, RAB28, TLN2, IFT57, WASF3, MDM1	211	1376	18649	1.47735	0.895524	0.210801	0.163957
UP_KW_CELLULAR_COMPONENT	KW-0333	Golgi apparatus	17	6.64062	0.0644116	USP6NL, SREBF1, ARF1, TMEM167B, SYNRG, PITPNB, FUT10, PLA2G5, SCAMP5, PITPNM1, GORASP2, LPCAT2, DYM, TMED2, SEC22B, IFT57, NUCB2	211	937	18649	1.60355	0.908997	0.210801	0.163957
UP_KW_CELLULAR_COMPONENT	KW-0770	Synapse	11	4.29688	0.0839805	SCAMP5, ARF1, EGFLAM, ARPC2, DLG4, TMEM108, SLC17A7, TLN2, LIN7C, ATP6V0E2, SLC1A7	211	537	18649	1.81047	0.957482	0.251667	0.195741
UP_KW_CELLULAR_COMPONENT	KW-0282	Flagellum	6	2.34375	0.0908796	PACRG, IFT27, NME5, IFT57, SPATA6, TCP11	211	211	18649	2.51329	0.967613	0.251667	0.195741
UP_KW_DOMAIN	KW-0809	Transit peptide	16	6.25	0.000618423	DUT, OAT, GOT2, PDHB, SPG7, SOD2, COX6A1, COQ7, CS, ABCB10, TOP1MT, UQCRC1, NDUFS2, HAGH, NDUFV3, NDUFV1	154	557	14896	2.77852	0.0141274	0.0142237	0.0142237
UP_KW_DOMAIN	KW-0175	Coiled coil	39	15.2344	0.0148646	DGKD, TSG101, UBXN1, ANKRD33B, NRL, CCDC107, SPG7, MLLT6, KLC3, CHRAC1, SIN3A, TOP1MT, SLC39A6, PACSIN2, CNGA1, TMED2, CCDC32, PROM1, IFT57, VPS36, WASF3, PSD, WWTR1, NDE1, SYNRG, CHD1L, ARHGAP24, ENOX1, EML3, GATAD2A, KRT18, RGS9BP, GNB1, NBR1, RELL1, TLN2, SEC22B, SEC22A, MDM1	154	2624	14896	1.43764	0.291392	0.170943	0.170943
UP_KW_LIGAND	KW-0830	Ubiquinone	3	1.17188	0.0309712	NDUFS2, NDUFV3, NDUFV1	91	21	6792	10.6625	0.634596	0.586935	0.586935
UP_KW_LIGAND	KW-0140	cGMP	3	1.17188	0.0366834	PDE6G, CNGA1, CNGB1	91	23	6792	9.73531	0.697581	0.586935	0.586935
UP_KW_MOLECULAR_FUNCTION	KW-0560	Oxidoreductase	15	5.85938	0.014885	IDH1, DOHH, PDHB, SOD2, COX6A1, ALKBH6, COQ7, ENOX1, HPDL, IMPDH1, SESN1, FTH1, 4833439L19RIK, NDUFS2, NDUFV1	142	647	12454	2.03333	0.587211	0.878217	0.878217
UP_KW_MOLECULAR_FUNCTION	KW-0378	Hydrolase	30	11.7188	0.0366682	OTUB2, DDX6, ARF1, ABHD4, DDX1, ABHD8, SPG7, PLA2G5, PLA2G7, NT5C3, NT5E, CTSF, LYPLA1, DUT, PDE6G, GGH, NME5, BPGM, CHD1L, ASRGL1, PM20D2, PTP4A2, DDX19A, PTP4A3, NAAA, ADAM9, ALPL, HAGH, PPT2, LGMN	142	1835	12454	1.43386	0.889648	1	1
UP_KW_PTM	KW-0007	Acetylation	71	27.7344	3.92987e-06	USP6NL, ARF1, UBXN1, PITPNB, HK1, TUBB5, SCP2, PTTG1, SIN3A, FTH1, PIP4K2C, LYPLA1, DNAJB12, BPGM, GTF2F2, EML3, DDB1, DDX19A, MSH2, UQCRC1, VDAC2, NDUFS2, PABPC1, HAGH, SEC22B, SLC25A12, SEC22A, MTPN, OAT, TSG101, NDRG3, RBM8A, DDX1, GSTP1, GLO1, PDHB, LIN7C, ADD3, CCNDBP1, HIF1A, PCNP, CTIF, CHRAC1, RBBP4, PACSIN2, RHO, EIF4H, RAB28, PROM1, NDUFV1, SPAG7, PDE6G, IDH1, SYNRG, CNBP, GOT2, RPA2, S…	177	3221	13214	1.64562	8.2524e-05	8.64571e-05	8.64571e-05
UP_KW_PTM	KW-0597	Phosphoprotein	122	47.6562	0.00659387	USP6NL, DGKD, TFRC, PITPNB, ZDHHC5, TUBB5, SCP2, PTTG1, SESN1, SLC39A6, FAM53A, GNAT1, PIP4K2C, MAF1, TCP11, CIRBP, CHD1L, GTPBP1, GTF2F2, PRKAB1, EML3, MSH2, UQCRC1, VDAC2, ADAM9, RELL1, TLN2, OSBP2, LLGL2, DDX6, TSG101, NDRG3, RBM8A, DDX1, GLO1, SPATA6, HIF1A, VTN, CTIF, TMEM123, KLC3, PODXL, RAD21, PACSIN2, NDUFV3, PROM1, WWTR1, IDH1, SYNRG, PCIF1, GOT2, ARHGAP24, LSM2, CS, SLC6A6, DLG4, UBE2T…	177	7858	13214	1.15907	0.129711	0.0725325	0.0725325
UP_KW_PTM	KW-0488	Methylation	22	8.59375	0.0322677	CNBP, GOT2, DNAJB12, ZDHHC5, CIRBP, GATAD2A, CS, PTP4A2, PTP4A3, TUBB5, KRT18, PITPNM1, IMPDH1, GORASP2, RAB18, RARA, EIF4H, NDUFS2, RAB28, PABPC1, NDUFV1, EIF4G2	177	1027	13214	1.59924	0.497819	0.23663	0.23663
UP_SEQ_FEATURE	TRANSIT	Mitochondrion		5.85938	0.00162696	OAT, GOT2, PDHB, SPG7, SOD2, COX6A1, COQ7, CS, ABCB10, TOP1MT, UQCRC1, NDUFS2, HAGH, NDUFV3, NDUFV1	233	538	22253	2.66282	0.705607	1	1
UP_SEQ_FEATURE	ACT_SITE	Nucleophile		3.90625	0.0113843	OTUB2, DHPS, NAAA, GGH, P4HB, PPT2, NT5C3, PLA2G7, ASRGL1, LGMN	233	349	22253	2.73657	0.999816	1	1
UP_SEQ_FEATURE	DOMAIN	AB hydrolase-1		1.17188	0.0342436	ABHD4, ABHD8, PPT2	233	28	22253	10.2328	1	1	1
UP_SEQ_FEATURE	TOPO_DOM	Lumenal		5.07812	0.0398635	SREBF1, ICMT, TUSC3, FUT10, RHBDF2, ALG14, AGPAT3, TAPBP, LPCAT2, TMED2, TMEM38B, ATP6V0E2, SEC22A	233	649	22253	1.91307	1	1	1
UP_SEQ_FEATURE	CROSSLNK	Glycyl lysine isopeptide (Lys-Gly) (interchain with G-Cter in ubiquitin)		3.125	0.0413798	CUL4A, WWTR1, TUBB5, UBE2T, RPLP0, RPA2, VDAC2, HIF1A	233	305	22253	2.50509	1	1	1
UP_SEQ_FEATURE	TOPO_DOM	Cytoplasmic		17.9688	0.0430602	SLC46A3, SLC24A1, TFRC, TMEM167B, TUSC3, FUT10, HFE, ZDHHC5, GUCY2F, SLC1A7, AGPAT3, SCAMP5, TMEM123, PODXL, ORMDL3, SLC39A6, CNGA1, RHO, TMED2, SLC17A7, ATP6V0E2, TMEM38B, PROM1, JAM2, IMPG2, SREBF1, ICMT, RHBDF2, KCNJ14, ALG14, ORMDL1, ANO2, TAPBP, SLC6A6, RGS9BP, SLCO4A1, CDHR1, LPCAT2, VOPP1, ADAM9, RELL1, TMEM9, SEC22B, SEC22A, TMEM229B, CNGB1	233	3356	22253	1.30909	1	1	1
UP_SEQ_FEATURE	MOTIF	DEAD box		1.17188	0.043736	DDX19A, DDX6, DDX1	233	32	22253	8.95373	1	1	1
UP_SEQ_FEATURE	DOMAIN	Phosphatidylinositol transfer protein N-terminal		0.78125	0.0510566	PITPNM1, PITPNB	233	5	22253	38.2026	1	1	1
UP_SEQ_FEATURE	COMPBIAS	Polar residues		27.7344	0.0520871	USP6NL, RNF10, ZFP444, CCDC126, FRMPD1, ULK4, ZDHHC5, SERP1, SIN3A, 4833439L19RIK, SLC39A6, TMEM108, CNGA1, FAM53A, MAF1, TCP11, SREBF1, RHBDF2, PRKAB1, GTPBP1, ANO2, EML3, PITPNM1, GORASP2, CDHR1, RARA, ADAM9, MAPRE3, CNGB1, OSBP2, LLGL2, INO80C, DDX6, SLC24A1, TSG101, NDRG3, GLO1, CRX, ADD3, HIF1A, SPATA6, AURKA, MLLT6, PCNP, FGD4, VTN, CTIF, TMEM123, KLC3, PODXL, PACSIN2, EIF4H, NDUFV3, NDUFV1…	233	5628	22253	1.20486	1	1	1
UP_SEQ_FEATURE	DOMAIN	Longin		0.78125	0.0609521	SEC22B, SEC22A	233	6	22253	31.8355	1	1	1
UP_SEQ_FEATURE	REGION	Cyclic nucleotide-binding domain		0.78125	0.0609521	CNGA1, CNGB1	233	6	22253	31.8355	1	1	1
UP_SEQ_FEATURE	SITE	Central gate		0.78125	0.0609521	CNGA1, CNGB1	233	6	22253	31.8355	1	1	1
UP_SEQ_FEATURE	REGION	Ion conduction pathway		0.78125	0.0609521	CNGA1, CNGB1	233	6	22253	31.8355	1	1	1
UP_SEQ_FEATURE	TRANSMEM	Helical; Name=P-helix		0.78125	0.0609521	CNGA1, CNGB1	233	6	22253	31.8355	1	1	1
UP_SEQ_FEATURE	REGION	C-linker		0.78125	0.0609521	CNGA1, CNGB1	233	6	22253	31.8355	1	1	1
UP_SEQ_FEATURE	MOTIF	Q motif		1.17188	0.0651805	DDX19A, DDX6, DDX1	233	40	22253	7.16298	1	1	1
UP_SEQ_FEATURE	TOPO_DOM	Mitochondrial matrix		1.5625	0.0715959	ABCB10, SPG7, COX6A1, SLC25A12	233	92	22253	4.15245	1	1	1
UP_SEQ_FEATURE	PROPEP	Removed in mature form		2.73438	0.0776917	PTP4A2, NT5E, PTP4A3, RAB18, ALPL, SPG7, RAB28	233	284	22253	2.35403	1	1	1
UP_SEQ_FEATURE	TRANSMEM	Helical; Name=S5		0.78125	0.0804359	CNGA1, CNGB1	233	8	22253	23.8766	1	1	1
UP_SEQ_FEATURE	DOMAIN	Thioredoxin		1.17188	0.0830949	TUSC3, P4HB, NXNL2	233	46	22253	6.22868	1	1	1
UP_SEQ_FEATURE	BINDING	in other chain		1.17188	0.0862126	IMPDH1, IDH1, GLO1	233	47	22253	6.09616	1	1	1
UP_SEQ_FEATURE	CROSSLNK	Glycyl lysine isopeptide (Lys-Gly) (interchain with G-Cter in ubiquitin); alternate		1.5625	0.086911	TUBB5, RBBP4, VDAC2, HIF1A	233	100	22253	3.82026	1	1	1
UP_SEQ_FEATURE	TRANSMEM	Helical; Name=S6		0.78125	0.0900263	CNGA1, CNGB1	233	9	22253	21.2237	1	1	1
UP_SEQ_FEATURE	DOMAIN	MIF4G		0.78125	0.0995172	CTIF, EIF4G2	233	10	22253	19.1013	1	1	1

## Sheet: Analysis of 459 common elements
Category	Term	term extended	Count	%	PValue	Genes	List Total	Pop Hits	Pop Total	Fold Enrichment	Bonferroni	Benjamini	FDR
BIOCARTA	m_nos1Pathway:Nitric Oxide Signaling Pathway		4	1.03896	0.00863263	PRKAR2B, PRKCB, GRIN2B, GRIN1	31	19	1286	8.73345	0.579794	0.854631	0.854631
COG_ONTOLOGY	Posttranslational modification, protein turnover, chaperones		6	1.55844	0.0440159	TMTC2, HSPA12A, LONRF1, OGT, LONRF2, DZIP3	33	130	2099	2.93566	0.362461	0.332277	0.332277
COG_ONTOLOGY	Cell division and chromosome partitioning		5	1.2987	0.0664554	CCDC39, DST, MYT1L, HOMER2, PLEKHA5	33	102	2099	3.11794	0.497252	0.332277	0.332277
GOTERM_BP_DIRECT	GO:0007399	nervous system development	27	7.01299	6.98274e-14	SEMA3C, MYT1L, NRXN1, NRXN3, GRIK1, PTPRF, ELAVL3, HDAC7, GRIP1, POFUT1, FUT9, SLITRK1, IGF2BP3, EPHA4, CCDC39, SEMA4A, SRRM4, FN1, NAV1, GFRA1, NAV2, SEMA4G, GFRA2, PTPRD, TNIK, CNTN4, MDGA2	374	321	29712	6.68219	1.51258e-10	1.51246e-10	1.43146e-10
GOTERM_BP_DIRECT	GO:0050804	modulation of chemical synaptic transmission	19	4.93506	5.58195e-13	NLGN3, GRIA1, GRIA2, PCDH8, GRIK1, GRIK2, L1CAM, ADCY8, PTPRD, ARHGAP44, RELN, CAMKV, PRKAR2B, DLGAP1, KCNN2, NXPH1, DLGAP2, GRIA3, GRIA4	374	148	29712	10.1989	1.2091e-09	6.04525e-10	5.7215e-10
GOTERM_BP_DIRECT	GO:0007268	chemical synaptic transmission	19	4.93506	8.87776e-13	NLGN3, GRIA1, GRIA2, KCND3, NRXN1, NPR2, PCDH8, GABRA3, NRXN3, GRIK2, GRIN2B, CACNA1G, GRIN1, GLRA1, GRM7, KCNMA1, DLGAP1, AGRN, GRIA4	374	152	29712	9.93048	1.92283e-09	6.40974e-10	6.06647e-10
GOTERM_BP_DIRECT	GO:0051965	positive regulation of synapse assembly	15	3.8961	1.92422e-12	NLGN3, LINGO2, LRRN3, ST8SIA2, NRXN1, AMIGO1, TPBG, AMIGO2, PTPRD, SLITRK2, SLITRK1, LRRTM2, SLITRK6, SLIT2, CBLN2	374	82	29712	14.5324	4.1679e-09	1.04197e-09	9.86165e-10
GOTERM_BP_DIRECT	GO:0042391	regulation of membrane potential	15	3.8961	2.06508e-11	NLGN3, KCNH2, HCN3, KCNA1, GRIK1, GRIK2, CACNA1G, GRIN1, CACNA1I, GLRA1, DPP6, KCNMA1, KCNQ2, CACNG2, KCNH1	374	97	29712	12.2851	4.47297e-08	8.94592e-09	8.46682e-09
GOTERM_BP_DIRECT	GO:0060078	regulation of postsynaptic membrane potential	11	2.85714	3.96533e-11	GRIA1, GABRB2, GABRR2, GABRA1, DPP6, KCNT1, KCNA1, GABRA3, GRIN2B, GRIA3, GRIA4	374	39	29712	22.4072	8.5889e-08	1.43149e-08	1.35482e-08
GOTERM_BP_DIRECT	GO:0071805	potassium ion transmembrane transport	17	4.41558	1.00598e-10	KCNH2, HCN3, SLC24A3, KCNC1, KCNJ9, KCNA1, KCNB2, KCNA3, KCNA4, PKD2, NALCN, DPP6, KCNT1, KCNMA1, KCNQ2, KCNN2, KCNH1	374	152	29712	8.88517	2.17895e-07	3.11278e-08	2.94608e-08
GOTERM_BP_DIRECT	GO:0035235	ionotropic glutamate receptor signaling pathway	9	2.33766	1.57004e-10	GRIA1, GRIA2, GRIK1, GRIK2, GRIN2B, GRIA3, GRIA4, CDK5R1, GRIN1	374	22	29712	32.4998	3.40072e-07	4.2509e-08	4.02324e-08
GOTERM_BP_DIRECT	GO:0099505	regulation of presynaptic membrane potential	10	2.5974	2.07976e-10	GRIA1, GLRA1, KCNC1, KCNJ9, KCNA1, RIMBP2, KCNA4, GRIK2, GRIA3, KCNH1	374	33	29712	24.0739	4.50476e-07	5.00529e-08	4.73723e-08
GOTERM_BP_DIRECT	GO:0070588	calcium ion transmembrane transport	15	3.8961	4.75791e-10	RYR2, SLC24A3, CACNA2D1, ATP2B4, CACNA2D2, CACNA1D, ATP2B2, PKD2, NALCN, PKD1, CACNA1G, GRIN1, GRM7, ITGAV, CACNG2	374	122	29712	9.76769	1.03056e-06	1.03056e-07	9.75371e-08
GOTERM_BP_DIRECT	GO:0050808	synapse organization	13	3.37662	8.53004e-10	NLGN3, PRRT1, CNTN5, NRXN1, NRXN3, ATP2B2, SLC6A1, L1CAM, SYN2, PTPRD, LRRTM2, SHANK2, CBLN2	374	86	29712	12.009	1.84761e-06	1.67964e-07	1.58969e-07
GOTERM_BP_DIRECT	GO:0019228	neuronal action potential	11	2.85714	1.52635e-09	GRIA1, CACNA1I, GLRA1, DPP6, SCN8A, NPR2, KCNA1, KCNMA1, KCNQ2, GRIK2, SCN3A	374	55	29712	15.8888	3.30607e-06	2.75506e-07	2.60752e-07
GOTERM_BP_DIRECT	GO:0007612	learning	12	3.11688	2.91069e-09	NLGN3, RELN, PRKAR2B, NRXN1, CHST10, KCNQ2, NRXN3, HTT, SLC6A1, GRIN2B, SHANK2, GRIN1	374	76	29712	12.5438	6.30453e-06	4.84966e-07	4.58993e-07
GOTERM_BP_DIRECT	GO:0001964	startle response	8	2.07792	1.83821e-08	GLRA1, NPR2, KCNA1, SLITRK6, GRIN2B, CSMD1, GRIN1, KCNH1	374	25	29712	25.422	3.98148e-05	2.84397e-06	2.69166e-06
GOTERM_BP_DIRECT	GO:0035725	sodium ion transmembrane transport	13	3.37662	1.0674e-07	HCN3, SLC38A1, SLC24A3, SLC4A10, SLC6A11, PKD2, SLC6A1, NALCN, GRIN1, SLC6A5, SCN8A, KCNQ2, SCN3A	374	131	29712	7.88374	0.000231171	1.54132e-05	1.45878e-05
GOTERM_BP_DIRECT	GO:0008306	associative learning	9	2.33766	1.64755e-07	NEUROD2, RELN, GRM7, HTT, TACR1, SLC6A1, GRIN2B, SHANK2, GRIN1	374	49	29712	14.5917	0.000356795	2.14556e-05	2.03065e-05
GOTERM_BP_DIRECT	GO:0007411	axon guidance	15	3.8961	1.75746e-07	EPHA4, SEMA4A, NRP2, DSCAM, CNTN5, SEMA3C, PTPRO, LAMB1, UNC5D, SEMA4G, L1CAM, RELN, SLIT2, EPHA3, CDK5R1	374	193	29712	6.17439	0.000380593	2.14556e-05	2.03065e-05
GOTERM_BP_DIRECT	GO:0006816	calcium ion transport	12	3.11688	1.78301e-07	CACNA1I, RYR2, PRKCB, CACNA2D1, ATP2B4, CACNA2D2, CACNA1D, ATP2B2, PKD2, PKD1, GRIN2B, GRIN1	374	112	29712	8.51184	0.000386126	2.14556e-05	2.03065e-05
GOTERM_BP_DIRECT	GO:0001508	action potential	9	2.33766	1.94004e-07	KCNC1, KCND3, KCNB2, KCNA1, KCNQ2, KCNA3, KCNA4, GRIN2B, CACNA1G	374	50	29712	14.2999	0.000420125	2.19036e-05	2.07306e-05
GOTERM_BP_DIRECT	GO:0034220	monoatomic ion transmembrane transport	11	2.85714	2.0225e-07	GRIA1, RYR2, SCN8A, KCNQ2, LRRC8C, GRIK1, KCNN2, GRIK2, GRIA3, GRIA4, KCNH1	374	90	29712	9.7098	0.000437977	2.19036e-05	2.07306e-05
GOTERM_BP_DIRECT	GO:0007416	synapse assembly	10	2.5974	2.3301e-07	NLGN3, GRIA1, DSCAM, SLITRK1, NRXN1, SLITRK6, NRXN3, AGRN, SHANK2, CBLN2	374	70	29712	11.3491	0.000504572	2.40333e-05	2.27462e-05
GOTERM_BP_DIRECT	GO:0007155	cell adhesion	24	6.23377	2.51264e-07	NLGN3, EPHA4, SPON1, PCDH9, CNTN5, DST, NRXN1, AMIGO1, PCDH8, AMIGO2, APLP1, TNC, NRXN3, FN1, LAMB1, L1CAM, CX3CL1, PCDH17, RELN, COL6A1, ADAM23, ITGAV, CNTN4, PCDHB8	374	523	29712	3.64561	0.00054409	2.47381e-05	2.34132e-05
GOTERM_BP_DIRECT	GO:0007156	homophilic cell adhesion via plasma membrane adhesion molecules	14	3.63636	3.01873e-07	PTPRT, CADM4, PCDH9, DSCAM, CNTN5, AMIGO1, PCDH8, AMIGO2, L1CAM, PTPRF, PCDH17, 2610005L07RIK, FAT3, PCDHB8	374	172	29712	6.46636	0.000653644	2.84286e-05	2.69061e-05
GOTERM_BP_DIRECT	GO:0099560	synaptic membrane adhesion	8	2.07792	4.1938e-07	PTPRD, CADM4, SLITRK2, SLITRK1, NRXN1, PTPRF, EPHA3, PCDH17	374	38	29712	16.725	0.000907965	3.69427e-05	3.49642e-05
GOTERM_BP_DIRECT	GO:0007409	axonogenesis	12	3.11688	4.26393e-07	SEMA4A, PTPRZ1, SLITRK2, DST, SLITRK1, AMIGO1, NPR2, DOCK7, APLP1, SLITRK6, SLIT2, NTN3	374	122	29712	7.81415	0.000923141	3.69427e-05	3.49642e-05
GOTERM_BP_DIRECT	GO:0035249	synaptic transmission, glutamatergic	9	2.33766	4.8073e-07	GRIA1, GRIA2, DSCAM, GRIK1, GRIK2, GRIN2B, GRIA3, GRIA4, GRIN1	374	56	29712	12.7678	0.00104072	3.91144e-05	3.70197e-05
GOTERM_BP_DIRECT	GO:0051968	positive regulation of synaptic transmission, glutamatergic	8	2.07792	5.05635e-07	NLGN3, RELN, NRXN1, CACNG2, GRIN2B, SHANK2, GRIA4, GRIN1	374	39	29712	16.2962	0.00109461	3.91144e-05	3.70197e-05
GOTERM_BP_DIRECT	GO:0050807	regulation of synapse organization	8	2.07792	5.05635e-07	PTPRT, SLITRK2, CTTNBP2, SLITRK1, PTPRO, MALAT1, AGRN, GPR158	374	39	29712	16.2962	0.00109461	3.91144e-05	3.70197e-05
GOTERM_BP_DIRECT	GO:0007626	locomotory behavior	12	3.11688	8.71868e-07	RASD2, ABCA2, RELN, DSCAM, IDUA, SCN8A, DDHD2, HTT, ATP2B2, NAV2, ADCY8, ASTN1	374	131	29712	7.2773	0.00188669	6.51195e-05	6.16321e-05
GOTERM_BP_DIRECT	GO:0031175	neuron projection development	14	3.63636	9.40587e-07	PTPRT, NRXN1, DOCK7, TNC, PRICKLE2, LAMB1, GFRA1, FRY, L1CAM, ZFYVE27, PTPRZ1, CNTN4, LONRF2, CDK5R1	374	190	29712	5.85376	0.00203524	6.79104e-05	6.42734e-05
GOTERM_BP_DIRECT	GO:0030534	adult behavior	8	2.07792	1.39835e-06	NLGN3, GRM7, SLITRK1, NRXN1, NRXN3, GRIK1, SHANK2, PCDH17	374	45	29712	14.1234	0.00302424	9.7704e-05	9.24715e-05
GOTERM_BP_DIRECT	GO:0021554	optic nerve development	6	1.55844	1.65918e-06	KCNC1, SCN8A, KCNA1, KCNA3, RPL24, NAV2	374	17	29712	28.039	0.00358734	0.000112306	0.000106291
GOTERM_BP_DIRECT	GO:0035176	social behavior	9	2.33766	3.77895e-06	NLGN3, DSCAM, NRXN1, GAD1, KCNQ2, NRXN3, HTT, SHANK2, GRIN1	374	73	29712	9.79445	0.00815182	0.000248037	0.000234753
GOTERM_BP_DIRECT	GO:0019722	calcium-mediated signaling	11	2.85714	4.25272e-06	GRIA1, RYR2, HOMER2, CACNA1D, GRIK1, GRIK2, L1CAM, PKD2, GRIN2B, GRIA3, GRIN1	374	125	29712	6.99106	0.00916912	0.000270923	0.000256414
GOTERM_BP_DIRECT	GO:2000463	positive regulation of excitatory postsynaptic potential	7	1.81818	8.64587e-06	NLGN3, GRIA1, RELN, NRXN1, GRIN2B, GRIP2, GRIN1	374	39	29712	14.2592	0.0185528	0.000535056	0.000506401
GOTERM_BP_DIRECT	GO:0035556	intracellular signal transduction	19	4.93506	1.07253e-05	PDGFRB, SHC2, DAPK1, PRKCB, NPR2, MYO9B, ADCY2, ADCY8, SOCS2, IMPACT, STK24, DGKQ, KIT, LRRC8C, TNIK, RGS11, ASB2, PAG1, STK32C	374	432	29712	3.49406	0.0229633	0.000645303	0.000610744
GOTERM_BP_DIRECT	GO:0006874	intracellular calcium ion homeostasis	10	2.5974	1.64639e-05	INPP4B, RYR2, SLC24A3, PRKCB, ATP2B4, ATP2B2, GRIK2, PKD2, GRIN2B, GRIN1	374	116	29712	6.84861	0.0350328	0.000963806	0.00091219
GOTERM_BP_DIRECT	GO:0060080	inhibitory postsynaptic potential	5	1.2987	2.21477e-05	NLGN3, GLRA1, GRIK1, GRIK2, CX3CL1	374	14	29712	28.3728	0.0468399	0.00126242	0.00119481
GOTERM_BP_DIRECT	GO:0051932	synaptic transmission, GABAergic	6	1.55844	2.35217e-05	GABRB2, GABRA1, ALDH5A1, TPBG, GABRA3, GRIK1	374	28	29712	17.0237	0.0496725	0.00130636	0.0012364
GOTERM_BP_DIRECT	GO:0007613	memory	10	2.5974	2.80677e-05	GRM7, IDUA, PDE4D, KCNQ2, ADCY8, SLC6A1, GRIN2B, CSMD1, SHANK2, GRIN1	374	124	29712	6.40676	0.0589843	0.00151987	0.00143847
GOTERM_BP_DIRECT	GO:0086010	membrane depolarization during action potential	5	1.2987	2.99025e-05	KCNH2, CACNA1I, SCN8A, SCN3A, CACNA1G	374	15	29712	26.4813	0.0627167	0.00157973	0.00149512
GOTERM_BP_DIRECT	GO:0051290	protein heterotetramerization	5	1.2987	3.94755e-05	PKD2, PKD1, GRIN2B, GRIA3, GRIN1	374	16	29712	24.8262	0.081952	0.00203581	0.00192678
GOTERM_BP_DIRECT	GO:0099550	trans-synaptic signaling, modulating synaptic transmission	4	1.03896	6.61689e-05	NRXN1, NRXN3, CBLN4, CBLN2	374	7	29712	45.3965	0.133529	0.00333307	0.00315457
GOTERM_BP_DIRECT	GO:0043524	negative regulation of neuron apoptotic process	12	3.11688	6.77288e-05	CNTFR, EPHA4, PTPRZ1, GRM7, LRP1, AMIGO2, TMBIM1, FAIM2, GRIK2, MDGA2, LONRF2, GRIN1	374	207	29712	4.60544	0.136452	0.0033341	0.00315554
GOTERM_BP_DIRECT	GO:0050919	negative chemotaxis	6	1.55844	7.229e-05	SEMA4A, NRP2, SEMA3C, ITGAV, SLIT2, SEMA4G	374	35	29712	13.6189	0.144942	0.00347956	0.00329321
GOTERM_BP_DIRECT	GO:0071625	vocalization behavior	5	1.2987	0.000100994	NLGN3, SLITRK1, NRXN1, NRXN3, SHANK2	374	20	29712	19.861	0.196489	0.00475549	0.00450081
GOTERM_BP_DIRECT	GO:0010976	positive regulation of neuron projection development	11	2.85714	0.000124835	DDR1, CPEB1, RELN, PTPRZ1, LRP1, FUT9, AMIGO1, NRXN1, ZFP804A, CX3CL1, EPHA3	374	185	29712	4.72369	0.236933	0.00575303	0.00544493
GOTERM_BP_DIRECT	GO:0060074	synapse maturation	5	1.2987	0.000149485	CCDC39, NRXN1, LNX1, SEZ6L, SYBU	374	22	29712	18.0554	0.276612	0.00674553	0.00638427
GOTERM_BP_DIRECT	GO:0007158	neuron cell-cell adhesion	4	1.03896	0.000155861	NLGN3, NRXN1, CDK5R1, ASTN1	374	9	29712	35.3084	0.286534	0.00688968	0.0065207
GOTERM_BP_DIRECT	GO:0060384	innervation	5	1.2987	0.000179171	GABRB2, EPHA4, SLITRK6, ADARB1, SULF2	374	23	29712	17.2704	0.321668	0.00776168	0.007346
GOTERM_BP_DIRECT	GO:0060079	excitatory postsynaptic potential	7	1.81818	0.000196851	NLGN3, GRIA2, GLRA1, GRIK1, GRIK2, GRIN2B, GRIN1	374	67	29712	8.3001	0.347158	0.00836037	0.00791263
GOTERM_BP_DIRECT	GO:0061001	regulation of dendritic spine morphogenesis	5	1.2987	0.000212885	NLGN3, ARHGAP44, EPHA4, TANC2, CDK5R1	374	24	29712	16.5508	0.369447	0.00886747	0.00839257
GOTERM_BP_DIRECT	GO:0061564	axon development	6	1.55844	0.00022047	DDR1, NEUROD2, NEUROD4, GRM7, KCNA1, L1CAM	374	44	29712	10.8333	0.379724	0.00901016	0.00852762
GOTERM_BP_DIRECT	GO:0048167	regulation of synaptic plasticity	7	1.81818	0.000250606	GRIA1, SLC38A1, KCNQ2, HTT, ATP2B2, GRIN2B, GRIN1	374	70	29712	7.94439	0.418928	0.00988231	0.00935307
GOTERM_BP_DIRECT	GO:0003333	amino acid transmembrane transport	5	1.2987	0.000250936	SLC7A5, SLC38A1, SLC7A14, SLC6A11, SLC6A1	374	25	29712	15.8888	0.419343	0.00988231	0.00935307
GOTERM_BP_DIRECT	GO:0007616	long-term memory	6	1.55844	0.000301967	GRIA1, RELN, CHST10, TACR1, ADCY8, GRIN1	374	47	29712	10.1418	0.480121	0.0116796	0.0110541
GOTERM_BP_DIRECT	GO:0008344	adult locomotory behavior	7	1.81818	0.000315277	IDUA, SLITRK6, ADAM22, SEZ6L, SHANK2, TSHR, GRIN1	374	73	29712	7.6179	0.494899	0.0119805	0.0113389
GOTERM_BP_DIRECT	GO:0048666	neuron development	7	1.81818	0.000339513	GABRB2, NEUROD2, NEUROD4, MYT1L, HTT, FAT3, SLIT2	374	74	29712	7.51496	0.520739	0.0125302	0.0118591
GOTERM_BP_DIRECT	GO:0099645	neurotransmitter receptor localization to postsynaptic specialization membrane	5	1.2987	0.000341311	ADAM22, NRXN3, NETO2, CACNG2, C1QL2	374	27	29712	14.7118	0.522603	0.0125302	0.0118591
GOTERM_BP_DIRECT	GO:1901379	regulation of potassium ion transmembrane transport	5	1.2987	0.000394276	KCNH2, DPP6, KCNC1, CACNA1D, KCNN2	374	28	29712	14.1864	0.574364	0.0142334	0.0134711
GOTERM_BP_DIRECT	GO:0048266	behavioral response to pain	5	1.2987	0.00051739	GRIA1, GRIK1, TACR1, GRIN2B, SCN3A	374	30	29712	13.2406	0.674032	0.0183716	0.0173877
GOTERM_BP_DIRECT	GO:0051262	protein tetramerization	5	1.2987	0.000588199	GRIA2, KCNC1, KCND3, COL6A1, PKD2	374	31	29712	12.8135	0.720405	0.020549	0.0194485
GOTERM_BP_DIRECT	GO:0046777	protein autophosphorylation	9	2.33766	0.000613689	DDR1, PDGFRB, CLK1, EPHA4, STK24, DAPK1, KIT, TNIK, MAP3K12	374	149	29712	4.79862	0.735433	0.0210992	0.0199693
GOTERM_BP_DIRECT	GO:0030335	positive regulation of cell migration	12	3.11688	0.000626769	PDGFRB, EPHA4, SEMA4A, CPEB1, PTPRZ1, SEMA3C, KIT, FN1, LAMB1, ITGAV, SEMA4G, CX3CL1	374	268	29712	3.55719	0.742827	0.0212122	0.0200762
GOTERM_BP_DIRECT	GO:0060402	calcium ion transport into cytosol	4	1.03896	0.000644584	CACNA1I, RYR2, CACNA2D1, CACNA1G	374	14	29712	22.6982	0.752568	0.0214795	0.0203292
GOTERM_BP_DIRECT	GO:0030336	negative regulation of cell migration	9	2.33766	0.000669926	PTPRT, EPHA4, STK24, SLIT2, ADARB1, OGT, RECK, CX3CL1, SCAI	374	151	29712	4.73506	0.765792	0.0219858	0.0208083
GOTERM_BP_DIRECT	GO:0018108	peptidyl-tyrosine phosphorylation	7	1.81818	0.000714267	DDR1, PDGFRB, CLK1, EPHA4, RELN, KIT, EPHA3	374	85	29712	6.54243	0.787254	0.0230911	0.0218544
GOTERM_BP_DIRECT	GO:0007611	learning or memory	7	1.81818	0.000759843	PRRT1, PTPRZ1, HTT, LAMB1, TACR1, GRIN2B, GRIN1	374	86	29712	6.46636	0.807266	0.0242032	0.022907
GOTERM_BP_DIRECT	GO:0086002	cardiac muscle cell action potential involved in contraction	4	1.03896	0.000798255	KCND3, CACNA2D1, CACNA1D, CACNA1G	374	15	29712	21.185	0.822664	0.0249386	0.0236031
GOTERM_BP_DIRECT	GO:1903078	positive regulation of protein localization to plasma membrane	6	1.55844	0.000805958	GRIP1, DPP6, LRP1, NRXN1, ATP2B4, EPHA3	374	58	29712	8.21833	0.825601	0.0249386	0.0236031
GOTERM_BP_DIRECT	GO:0071277	cellular response to calcium ion	7	1.81818	0.000857708	NEUROD2, NRXN1, KCNQ2, CPNE6, ADCY8, PKD2, KCNH1	374	88	29712	6.3194	0.844108	0.0261661	0.0247648
GOTERM_BP_DIRECT	GO:1901381	positive regulation of potassium ion transmembrane transport	4	1.03896	0.000973358	KCNH2, DPP6, KCNC1, AMIGO1	374	16	29712	19.861	0.878679	0.0292818	0.0277137
GOTERM_BP_DIRECT	GO:0007605	sensory perception of sound	12	3.11688	0.00103838	SRRM4, GRM7, CNTN5, HOMER2, SCN8A, NPR2, KCNMA1, KCNQ2, SLITRK6, CACNA1D, ATP2B2, NAV2	374	285	29712	3.345	0.894632	0.0306793	0.0290363
GOTERM_BP_DIRECT	GO:0061744	motor behavior	5	1.2987	0.00104814	PFKFB3, KCNQ2, ADARB1, MDGA2, LONRF2	374	36	29712	11.0339	0.896838	0.0306793	0.0290363
GOTERM_BP_DIRECT	GO:0009636	response to toxic substance	7	1.81818	0.00108234	GRIA1, CHUK, KCNC1, SCN8A, COL6A1, TYMS, SLC6A1	374	92	29712	6.04464	0.904213	0.0312581	0.0295841
GOTERM_BP_DIRECT	GO:0000381	regulation of alternative mRNA splicing, via spliceosome	6	1.55844	0.00135265	SRRM4, RBM25, NOVA2, SRSF2, MALAT1, ARGLU1	374	65	29712	7.33328	0.946701	0.0385506	0.036486
GOTERM_BP_DIRECT	GO:0086091	regulation of heart rate by cardiac conduction	5	1.2987	0.00142093	KCNH2, KCND3, CACNA2D1, CACNA1D, CACNA1G	374	39	29712	10.1851	0.954037	0.039458	0.0373449
GOTERM_BP_DIRECT	GO:0090102	cochlea development	5	1.2987	0.00142093	CCNA2, GABRB2, EPHA4, SLITRK6, ATP2B2	374	39	29712	10.1851	0.954037	0.039458	0.0373449
GOTERM_BP_DIRECT	GO:1900149	positive regulation of Schwann cell migration	3	0.779221	0.00153293	PTPRZ1, LRP1, GRIN1	374	5	29712	47.6663	0.963951	0.0418049	0.0395661
GOTERM_BP_DIRECT	GO:0051592	response to calcium ion	6	1.55844	0.00154963	RYR2, KCNMA1, HTT, CACNG2, SLC6A1, GRIN1	374	67	29712	7.11437	0.965234	0.0418049	0.0395661
GOTERM_BP_DIRECT	GO:0050775	positive regulation of dendrite morphogenesis	5	1.2987	0.00156334	PTPRD, GRIP1, EPHA4, TNIK, PTPRF	374	40	29712	9.93048	0.966253	0.0418049	0.0395661
GOTERM_BP_DIRECT	GO:0006397	mRNA processing	11	2.85714	0.00162687	PNN, SRRM4, PRPF39, CPEB1, RBM25, PABPN1, NOVA2, SRSF1, SRSF2, ADARB1, ARGLU1	374	257	29712	3.40032	0.970597	0.0429731	0.0406717
GOTERM_BP_DIRECT	GO:0035264	multicellular organism growth	9	2.33766	0.00173158	MEG3, ZFP950, SLITRK1, ETNK2, PDE4D, NPR2, SLITRK6, SLC4A10, ADARB1	374	175	29712	4.08568	0.976572	0.0451879	0.0427678
GOTERM_BP_DIRECT	GO:0019933	cAMP-mediated signaling	5	1.2987	0.0018774	PDE4D, DGKQ, PDE3A, ADCY2, ADCY8	374	42	29712	9.4576	0.982927	0.0484102	0.0458176
GOTERM_BP_DIRECT	GO:0032230	positive regulation of synaptic transmission, GABAergic	4	1.03896	0.00190911	NRXN1, GRIK1, TACR1, NALCN	374	20	29712	15.8888	0.984063	0.0484669	0.0458713
GOTERM_BP_DIRECT	GO:0051260	protein homooligomerization	8	2.07792	0.00192436	KCNC1, KCND3, KCNB2, KCNA1, KCNA3, KCNA4, TRP53BP1, ADCY8	374	139	29712	4.57231	0.984581	0.0484669	0.0458713
GOTERM_BP_DIRECT	GO:0043484	regulation of RNA splicing	6	1.55844	0.0021336	CLK1, SRRM4, SNRNP70, SRSF1, CCNL2, CCNL1	374	72	29712	6.62032	0.990209	0.0531192	0.0502744
GOTERM_BP_DIRECT	GO:0001701	in utero embryonic development	13	3.37662	0.00220113	PDGFRB, MEG3, PTPRR, SRSF1, PKD1, GRIN2B, LRP1B, TANC2, 2610005L07RIK, SMPD4, ZMIZ1, ETNK2, SLIT2	374	361	29712	2.86086	0.991544	0.0536864	0.0508113
GOTERM_BP_DIRECT	GO:0008277	regulation of G protein-coupled receptor signaling pathway	5	1.2987	0.00223263	HOMER2, PDE4D, DGKQ, RGS11, GPR158	374	44	29712	9.02771	0.992103	0.0536864	0.0508113
GOTERM_BP_DIRECT	GO:1990138	neuron projection extension	5	1.2987	0.00223263	DDR1, IMPACT, SLITRK1, ST8SIA2, SLIT2	374	44	29712	9.02771	0.992103	0.0536864	0.0508113
GOTERM_BP_DIRECT	GO:0051939	gamma-aminobutyric acid import	3	0.779221	0.00228031	SLC32A1, SLC7A14, SLC6A1	374	6	29712	39.7219	0.99288	0.0536864	0.0508113
GOTERM_BP_DIRECT	GO:0060025	regulation of synaptic activity	3	0.779221	0.00228031	RELN, AGRN, SYBU	374	6	29712	39.7219	0.99288	0.0536864	0.0508113
GOTERM_BP_DIRECT	GO:0045785	positive regulation of cell adhesion	6	1.55844	0.00240699	EPHA4, ZFHX3, HYAL1, LAMB1, ITGAV, CX3CL1	374	74	29712	6.44139	0.994592	0.0560596	0.0530574
GOTERM_BP_DIRECT	GO:0099151	regulation of postsynaptic density assembly	4	1.03896	0.00253154	PTPRD, NRXN1, LRRTM2, PRICKLE2	374	22	29712	14.4443	0.995873	0.0582047	0.0550875
GOTERM_BP_DIRECT	GO:0048013	ephrin receptor signaling pathway	6	1.55844	0.00255284	DDR1, PDGFRB, EPHA4, KIT, EPHA3, CDK5R1	374	75	29712	6.35551	0.99606	0.0582047	0.0550875
GOTERM_BP_DIRECT	GO:0001570	vasculogenesis	6	1.55844	0.00270498	ZFP950, FBXW7, ZMIZ1, NPR2, ITGAV, HDAC7	374	76	29712	6.27188	0.997168	0.0610312	0.0577627
GOTERM_BP_DIRECT	GO:0007420	brain development	10	2.5974	0.00288193	CCDC39, RELN, AMIGO1, KCNA1, AMIGO2, KCNQ2, HTT, CNTN4, GPR158, CDK5R1	374	233	29712	3.40961	0.998072	0.0624759	0.05913
GOTERM_BP_DIRECT	GO:0042551	neuron maturation	4	1.03896	0.00288439	CCDC39, SRRM4, NRXN1, KCNMA1	374	23	29712	13.8163	0.998082	0.0624759	0.05913
GOTERM_BP_DIRECT	GO:0060292	long-term synaptic depression	4	1.03896	0.00288439	PRRT1, GRIA1, SORCS2, SHANK2	374	23	29712	13.8163	0.998082	0.0624759	0.05913
GOTERM_BP_DIRECT	GO:0007413	axonal fasciculation	4	1.03896	0.00288439	PTPRZ1, AMIGO1, L1CAM, CDK5R1	374	23	29712	13.8163	0.998082	0.0624759	0.05913
GOTERM_BP_DIRECT	GO:0007417	central nervous system development	7	1.81818	0.00294802	NEUROD2, ALDH5A1, RELN, NEUROD4, DSCAM, APLP1, HTT	374	112	29712	4.96524	0.99833	0.0632219	0.0598361
GOTERM_BP_DIRECT	GO:0051480	regulation of cytosolic calcium ion concentration	5	1.2987	0.00307695	RYR2, ATP2B4, ATP2B3, ATP2B2, ADCY8	374	48	29712	8.2754	0.998738	0.0647935	0.0613235
GOTERM_BP_DIRECT	GO:1902476	chloride transmembrane transport	7	1.81818	0.00308113	GABRB2, GABRR2, GABRA1, GLRA1, TTYH3, GABRA3, SLC6A1	374	113	29712	4.9213	0.998749	0.0647935	0.0613235
GOTERM_BP_DIRECT	GO:1904862	inhibitory synapse assembly	4	1.03896	0.00326604	GABRB2, GABRA1, GABRA3, CBLN4	374	24	29712	13.2406	0.999163	0.0671615	0.0635647
GOTERM_BP_DIRECT	GO:0035335	peptidyl-tyrosine dephosphorylation	4	1.03896	0.00326604	PTPRT, PTPRZ1, PTPRO, PTPRF	374	24	29712	13.2406	0.999163	0.0671615	0.0635647
GOTERM_BP_DIRECT	GO:0036323	vascular endothelial growth factor receptor-1 signaling pathway	5	1.2987	0.00331777	DDR1, PDGFRB, EPHA4, KIT, EPHA3	374	49	29712	8.10652	0.999252	0.0671615	0.0635647
GOTERM_BP_DIRECT	GO:0007157	heterophilic cell-cell adhesion via plasma membrane cell adhesion molecules	5	1.2987	0.00331777	PTPRD, AMIGO1, NRXN1, AMIGO2, L1CAM	374	49	29712	8.10652	0.999252	0.0671615	0.0635647
GOTERM_BP_DIRECT	GO:0008542	visual learning	6	1.55844	0.0033797	NLGN3, IDUA, KIT, DDHD2, HTT, GRIN1	374	80	29712	5.95829	0.999346	0.0677818	0.0641518
GOTERM_BP_DIRECT	GO:0035790	platelet-derived growth factor receptor-alpha signaling pathway	5	1.2987	0.0035711	DDR1, PDGFRB, EPHA4, KIT, EPHA3	374	50	29712	7.94439	0.999569	0.0703182	0.0665523
GOTERM_BP_DIRECT	GO:0007628	adult walking behavior	5	1.2987	0.0035711	GLRA1, EPHA4, IDUA, SCN8A, KCNMA1	374	50	29712	7.94439	0.999569	0.0703182	0.0665523
GOTERM_BP_DIRECT	GO:0021675	nerve development	4	1.03896	0.00367719	NRP2, SCN8A, NPR2, KCNQ2	374	25	29712	12.711	0.999658	0.0717548	0.067912
GOTERM_BP_DIRECT	GO:0048009	insulin-like growth factor receptor signaling pathway	6	1.55844	0.00375891	DDR1, PDGFRB, EPHA4, COL6A1, KIT, EPHA3	374	82	29712	5.81296	0.999713	0.0726946	0.0688015
GOTERM_BP_DIRECT	GO:0038145	macrophage colony-stimulating factor signaling pathway	5	1.2987	0.00383725	DDR1, PDGFRB, EPHA4, KIT, EPHA3	374	51	29712	7.78861	0.999758	0.0735529	0.0696138
GOTERM_BP_DIRECT	GO:0008380	RNA splicing	9	2.33766	0.00405679	PNN, SRRM4, PRPF39, RBM25, NOVA2, SRSF1, SRSF2, LUC7L3, ARGLU1	374	201	29712	3.55719	0.99985	0.0768439	0.0727286
GOTERM_BP_DIRECT	GO:0038109	Kit signaling pathway	5	1.2987	0.00411651	DDR1, PDGFRB, EPHA4, KIT, EPHA3	374	52	29712	7.63883	0.999868	0.0768439	0.0727286
GOTERM_BP_DIRECT	GO:0098696	regulation of neurotransmitter receptor localization to postsynaptic specialization membrane	4	1.03896	0.00411852	CACNA2D2, NETO2, TNIK, OGT	374	26	29712	12.2221	0.999869	0.0768439	0.0727286
GOTERM_BP_DIRECT	GO:0006813	potassium ion transport	6	1.55844	0.00416766	KCNH2, KCNT1, KCNB2, KCNMA1, KCNN2, PKD2	374	84	29712	5.67456	0.999882	0.0768439	0.0727286
GOTERM_BP_DIRECT	GO:0001919	regulation of receptor recycling	3	0.779221	0.00418633	GRIA1, GRIA2, GRIA3	374	8	29712	29.7914	0.999887	0.0768439	0.0727286
GOTERM_BP_DIRECT	GO:0035791	platelet-derived growth factor receptor-beta signaling pathway	5	1.2987	0.00440919	DDR1, PDGFRB, EPHA4, KIT, EPHA3	374	53	29712	7.4947	0.99993	0.0802546	0.0759566
GOTERM_BP_DIRECT	GO:0021766	hippocampus development	6	1.55844	0.00460718	RELN, SLC32A1, KCNA1, KCNQ2, ATP2B4, CDK5R1	374	86	29712	5.54259	0.999955	0.0831596	0.078706
GOTERM_BP_DIRECT	GO:0007169	cell surface receptor protein tyrosine kinase signaling pathway	6	1.55844	0.00483886	DDR1, PTPRT, PDGFRB, SHC2, GFRA1, GFRA2	374	87	29712	5.47889	0.999973	0.0866196	0.0819806
GOTERM_BP_DIRECT	GO:0031547	brain-derived neurotrophic factor receptor signaling pathway	5	1.2987	0.00503592	DDR1, PDGFRB, EPHA4, KIT, EPHA3	374	55	29712	7.22217	0.999982	0.0886814	0.0839321
GOTERM_BP_DIRECT	GO:0050905	neuromuscular process	5	1.2987	0.00503592	GLRA1, KCNA1, MDGA2, LONRF2, GRIN1	374	55	29712	7.22217	0.999982	0.0886814	0.0839321
GOTERM_BP_DIRECT	GO:0097553	calcium ion transmembrane import into cytosol	3	0.779221	0.00533789	RYR2, GRIN2B, GRIN1	374	9	29712	26.4813	0.999991	0.0911458	0.0862645
GOTERM_BP_DIRECT	GO:0097105	presynaptic membrane assembly	3	0.779221	0.00533789	NLGN3, PTPRD, NRXN1	374	9	29712	26.4813	0.999991	0.0911458	0.0862645
GOTERM_BP_DIRECT	GO:1990264	peptidyl-tyrosine dephosphorylation involved in inactivation of protein kinase activity	3	0.779221	0.00533789	PTPRT, PTPRB, PTPRO	374	9	29712	26.4813	0.999991	0.0911458	0.0862645
GOTERM_BP_DIRECT	GO:0048012	hepatocyte growth factor receptor signaling pathway	5	1.2987	0.00537055	DDR1, PDGFRB, EPHA4, KIT, EPHA3	374	56	29712	7.0932	0.999991	0.0911458	0.0862645
GOTERM_BP_DIRECT	GO:0055085	transmembrane transport	9	2.33766	0.00538627	SLC6A5, SLCO1C1, SLC22A23, ABCA2, SLC22A17, SLCO1A4, ABCC5, SLC4A10, SLCO5A1	374	211	29712	3.3886	0.999992	0.0911458	0.0862645
GOTERM_BP_DIRECT	GO:0036120	cellular response to platelet-derived growth factor stimulus	4	1.03896	0.00562978	PTPRD, PDGFRB, CCNA2, HYAL1	374	29	29712	10.9578	0.999995	0.0945279	0.0894655
GOTERM_BP_DIRECT	GO:0050877	nervous system process	4	1.03896	0.00619782	GRM7, SCN8A, COL6A1, CACNG2	374	30	29712	10.5925	0.999999	0.101701	0.0962541
GOTERM_BP_DIRECT	GO:0050806	positive regulation of synaptic transmission	4	1.03896	0.00619782	GRIA1, GRIA2, GRIK2, GRIN2B	374	30	29712	10.5925	0.999999	0.101701	0.0962541
GOTERM_BP_DIRECT	GO:0048169	regulation of long-term neuronal synaptic plasticity	4	1.03896	0.00619782	GRIK1, GRIK2, GRIN2B, GRIN1	374	30	29712	10.5925	0.999999	0.101701	0.0962541
GOTERM_BP_DIRECT	GO:0099171	presynaptic modulation of chemical synaptic transmission	5	1.2987	0.00646277	GRM7, PRKCB, NRXN3, GRIK1, GRIK2	374	59	29712	6.73253	0.999999	0.103114	0.097592
GOTERM_BP_DIRECT	GO:0038063	collagen-activated tyrosine kinase receptor signaling pathway	5	1.2987	0.00646277	DDR1, PDGFRB, EPHA4, KIT, EPHA3	374	59	29712	6.73253	0.999999	0.103114	0.097592
GOTERM_BP_DIRECT	GO:0048709	oligodendrocyte differentiation	5	1.2987	0.00646277	NLGN3, NEUROD4, PTPRZ1, SRSF1, TPPP	374	59	29712	6.73253	0.999999	0.103114	0.097592
GOTERM_BP_DIRECT	GO:0090129	positive regulation of synapse maturation	3	0.779221	0.00661722	NEUROD2, RELN, NRXN1	374	10	29712	23.8332	0.999999	0.103114	0.097592
GOTERM_BP_DIRECT	GO:0071774	response to fibroblast growth factor	3	0.779221	0.00661722	KCNC1, NPR2, TNC	374	10	29712	23.8332	0.999999	0.103114	0.097592
GOTERM_BP_DIRECT	GO:0097107	postsynaptic density assembly	3	0.779221	0.00661722	RELN, NRXN3, C1QL2	374	10	29712	23.8332	0.999999	0.103114	0.097592
GOTERM_BP_DIRECT	GO:2000310	regulation of NMDA receptor activity	3	0.779221	0.00661722	NLGN3, RELN, DAPK1	374	10	29712	23.8332	0.999999	0.103114	0.097592
GOTERM_BP_DIRECT	GO:0007173	epidermal growth factor receptor signaling pathway	6	1.55844	0.00699819	DDR1, PDGFRB, EPHA4, NPR2, KIT, EPHA3	374	95	29712	5.01751	1	0.108272	0.102473
GOTERM_BP_DIRECT	GO:0051649	establishment of localization in cell	9	2.33766	0.00708879	CCDC39, RYR2, DPP6, KCND3, CADPS, CACNA1D, GRIK1, ATP2B2, PKD2	374	221	29712	3.23527	1	0.108896	0.103064
GOTERM_BP_DIRECT	GO:0038084	vascular endothelial growth factor signaling pathway	5	1.2987	0.00726715	DDR1, EPHA4, NRP2, KIT, EPHA3	374	61	29712	6.51179	1	0.110074	0.104179
GOTERM_BP_DIRECT	GO:0006811	monoatomic ion transport	5	1.2987	0.00726715	SLCO1C1, SLC22A23, GLRA1, SLCO5A1, KCNN2	374	61	29712	6.51179	1	0.110074	0.104179
GOTERM_BP_DIRECT	GO:0007269	neurotransmitter secretion	4	1.03896	0.00743333	PTPRN2, NRXN1, NRXN3, SYN2	374	32	29712	9.93048	1	0.11181	0.105822
GOTERM_BP_DIRECT	GO:0060348	bone development	6	1.55844	0.00762839	TTC9, MMP16, IDUA, NPR2, COL6A1, SULF2	374	97	29712	4.91405	1	0.113952	0.10785
GOTERM_BP_DIRECT	GO:0035860	glial cell-derived neurotrophic factor receptor signaling pathway	3	0.779221	0.00802093	GFRA1, GFRA2, SULF2	374	11	29712	21.6665	1	0.117773	0.111466
GOTERM_BP_DIRECT	GO:1905606	regulation of presynapse assembly	4	1.03896	0.00810166	SLITRK2, SLITRK1, NRXN1, MDGA2	374	33	29712	9.62956	1	0.117773	0.111466
GOTERM_BP_DIRECT	GO:0035987	endodermal cell differentiation	4	1.03896	0.00810166	COL6A1, FN1, LAMB1, ITGAV	374	33	29712	9.62956	1	0.117773	0.111466
GOTERM_BP_DIRECT	GO:0048168	regulation of neuronal synaptic plasticity	4	1.03896	0.00810166	CPEB1, KCNN2, GRIN2B, GRIN1	374	33	29712	9.62956	1	0.117773	0.111466
GOTERM_BP_DIRECT	GO:0045471	response to ethanol	7	1.81818	0.008365	GRIA1, PRKCB, TNC, TACR1, TYMS, GRIN2B, GRIN1	374	139	29712	4.00077	1	0.120791	0.114322
GOTERM_BP_DIRECT	GO:0007214	gamma-aminobutyric acid signaling pathway	4	1.03896	0.00880424	GABRB2, GABRR2, GABRA1, GABRA3	374	34	29712	9.34634	1	0.126291	0.119528
GOTERM_BP_DIRECT	GO:1990416	cellular response to brain-derived neurotrophic factor stimulus	3	0.779221	0.00954574	GRIA1, GRIA2, GRIP1	374	12	29712	19.861	1	0.134453	0.127253
GOTERM_BP_DIRECT	GO:0099054	presynapse assembly	3	0.779221	0.00954574	PTPRD, CNTN5, NRXN1	374	12	29712	19.861	1	0.134453	0.127253
GOTERM_BP_DIRECT	GO:0032092	positive regulation of protein binding	5	1.2987	0.00955947	SPON1, LRP1, NVL, TMEM132A, AGRN	374	66	29712	6.01847	1	0.134453	0.127253
GOTERM_BP_DIRECT	GO:0070507	regulation of microtubule cytoskeleton organization	4	1.03896	0.0103135	TPPP, AGRN, EPHA3, CDK5R1	374	36	29712	8.82709	1	0.144124	0.136405
GOTERM_BP_DIRECT	GO:0001525	angiogenesis	10	2.5974	0.011068	PDGFRB, SEMA4A, NRP2, PTPRB, POFUT1, NRXN1, FN1, NRXN3, ITGAV, THSD7A	374	288	29712	2.75847	1	0.151463	0.143351
GOTERM_BP_DIRECT	GO:0097421	liver regeneration	4	1.03896	0.0111209	SLC7A5, SRSF1, TYMS, SULF2	374	37	29712	8.58852	1	0.151463	0.143351
GOTERM_BP_DIRECT	GO:0008347	glial cell migration	3	0.779221	0.0111884	EPHA4, PTPRB, FN1	374	13	29712	18.3332	1	0.151463	0.143351
GOTERM_BP_DIRECT	GO:0015816	glycine transport	3	0.779221	0.0111884	SLC6A5, SLC38A1, SLC32A1	374	13	29712	18.3332	1	0.151463	0.143351
GOTERM_BP_DIRECT	GO:0071872	cellular response to epinephrine stimulus	3	0.779221	0.0111884	RYR2, PDE4D, ATP2B4	374	13	29712	18.3332	1	0.151463	0.143351
GOTERM_BP_DIRECT	GO:0050731	positive regulation of peptidyl-tyrosine phosphorylation	6	1.55844	0.0118109	RELN, PTPRZ1, DGKQ, ENPP2, GFRA1, AGRN	374	108	29712	4.41355	1	0.158897	0.150387
GOTERM_BP_DIRECT	GO:0019226	transmission of nerve impulse	4	1.03896	0.0119637	GRM7, COL6A1, KCNQ2, CACNG2	374	38	29712	8.36251	1	0.159959	0.151393
GOTERM_BP_DIRECT	GO:0043268	positive regulation of potassium ion transport	3	0.779221	0.0129457	DPP6, FHL1, KCNN2	374	14	29712	17.0237	1	0.170978	0.161821
GOTERM_BP_DIRECT	GO:0106072	negative regulation of adenylate cyclase-activating G protein-coupled receptor signaling pathway	3	0.779221	0.0129457	PDE4D, APLP1, PDE3A	374	14	29712	17.0237	1	0.170978	0.161821
GOTERM_BP_DIRECT	GO:0014850	response to muscle activity	4	1.03896	0.0147074	SLC7A5, RYR2, COL6A1, FN1	374	41	29712	7.75062	1	0.193069	0.182729
GOTERM_BP_DIRECT	GO:0007528	neuromuscular junction development	4	1.03896	0.0156944	TNC, CACNA2D2, AGRN, CACNG2	374	42	29712	7.56608	1	0.204783	0.193816
GOTERM_BP_DIRECT	GO:0048146	positive regulation of fibroblast proliferation	5	1.2987	0.0161326	PDGFRB, CCNA2, PTPRZ1, ZMIZ1, FN1	374	77	29712	5.15869	1	0.209122	0.197923
GOTERM_BP_DIRECT	GO:0009791	post-embryonic development	6	1.55844	0.01622	MEG3, ZFP950, ALDH5A1, SEMA3C, ETNK2, SLC4A10	374	117	29712	4.07404	1	0.209122	0.197923
GOTERM_BP_DIRECT	GO:0071526	semaphorin-plexin signaling pathway	4	1.03896	0.0167177	SEMA4A, NRP2, SEMA3C, SEMA4G	374	43	29712	7.39013	1	0.213948	0.20249
GOTERM_BP_DIRECT	GO:0006515	protein quality control for misfolded or incompletely synthesized proteins	3	0.779221	0.0167918	ZER1, LONRF2, ANKZF1	374	16	29712	14.8957	1	0.213948	0.20249
GOTERM_BP_DIRECT	GO:0016477	cell migration	10	2.5974	0.0181061	RELN, KIT, GFRA1, LAMB1, ITGAV, L1CAM, SORL1, PTPRF, EPHA3, ASTN1	374	313	29712	2.53814	1	0.22844	0.216206
GOTERM_BP_DIRECT	GO:0060291	long-term synaptic potentiation	8	2.07792	0.0181402	NLGN3, PRRT1, GRIA1, RELN, LRRTM2, GRIN2B, SHANK2, GRIA3	374	212	29712	2.99788	1	0.22844	0.216206
GOTERM_BP_DIRECT	GO:0007595	lactation	4	1.03896	0.0188741	DDR1, SOCS2, CHUK, ATP2B2	374	45	29712	7.06168	1	0.232286	0.219846
GOTERM_BP_DIRECT	GO:0099558	maintenance of synapse structure	3	0.779221	0.0188746	NRXN1, L1CAM, CBLN2	374	17	29712	14.0195	1	0.232286	0.219846
GOTERM_BP_DIRECT	GO:2000311	regulation of AMPA receptor activity	3	0.779221	0.0188746	NLGN3, PRRT1, CACNG2	374	17	29712	14.0195	1	0.232286	0.219846
GOTERM_BP_DIRECT	GO:0097049	motor neuron apoptotic process	3	0.779221	0.0188746	CNTFR, ADARB1, AGRN	374	17	29712	14.0195	1	0.232286	0.219846
GOTERM_BP_DIRECT	GO:0045773	positive regulation of axon extension	4	1.03896	0.0200073	ZFYVE27, LRP1, FN1, L1CAM	374	46	29712	6.90816	1	0.244835	0.231723
GOTERM_BP_DIRECT	GO:0072659	protein localization to plasma membrane	7	1.81818	0.0208116	DPP6, ZFYVE27, KCNB2, TPBG, TNIK, YPEL4, GPR158	374	170	29712	3.27122	1	0.253247	0.239684
GOTERM_BP_DIRECT	GO:0001967	suckling behavior	3	0.779221	0.0210599	CNTFR, GRIN2B, GRIN1	374	18	29712	13.2406	1	0.253421	0.239849
GOTERM_BP_DIRECT	GO:0043252	sodium-independent organic anion transport	3	0.779221	0.0210599	SLCO1C1, SLCO1A4, SLCO5A1	374	18	29712	13.2406	1	0.253421	0.239849
GOTERM_BP_DIRECT	GO:0006865	amino acid transport	4	1.03896	0.0211772	SLC7A14, SLC6A11, SLC6A1, SLC7A3	374	47	29712	6.76118	1	0.253425	0.239853
GOTERM_BP_DIRECT	GO:0007204	positive regulation of cytosolic calcium ion concentration	7	1.81818	0.021896	LRP1, ITGAV, TACR1, ADCY8, PKD2, PKD1, CACNA1G	374	172	29712	3.23318	1	0.260587	0.246631
GOTERM_BP_DIRECT	GO:0051897	positive regulation of phosphatidylinositol 3-kinase/protein kinase B signal transduction	8	2.07792	0.022168	DDR1, PDGFRB, RASD2, RELN, NRXN1, TPBG, FN1, CX3CL1	374	221	29712	2.8758	1	0.262382	0.24833
GOTERM_BP_DIRECT	GO:0001662	behavioral fear response	4	1.03896	0.0223839	NEUROD2, GRM7, GRIK2, GRIN2B	374	48	29712	6.62032	1	0.263498	0.249386
GOTERM_BP_DIRECT	GO:0008286	insulin receptor signaling pathway	6	1.55844	0.0229446	DDR1, PDGFRB, EPHA4, COL6A1, KIT, EPHA3	374	128	29712	3.72393	1	0.268638	0.254251
GOTERM_BP_DIRECT	GO:0010801	negative regulation of peptidyl-threonine phosphorylation	3	0.779221	0.0233448	CADM4, DGKQ, OGT	374	19	29712	12.5438	1	0.270401	0.255919
GOTERM_BP_DIRECT	GO:0060749	mammary gland alveolus development	3	0.779221	0.0233448	DDR1, SOCS2, CHUK	374	19	29712	12.5438	1	0.270401	0.255919
GOTERM_BP_DIRECT	GO:0051402	neuron apoptotic process	6	1.55844	0.0236328	NPR2, COL6A1, KCNQ2, FAIM2, GRIK2, LONRF2	374	129	29712	3.69506	1	0.27228	0.257699
GOTERM_BP_DIRECT	GO:0106030	neuron projection fasciculation	2	0.519481	0.0249505	EPHA4, AMIGO1	374	2	29712	79.4439	1	0.282947	0.267794
GOTERM_BP_DIRECT	GO:0097156	fasciculation of motor neuron axon	2	0.519481	0.0249505	EPHA4, EPHA3	374	2	29712	79.4439	1	0.282947	0.267794
GOTERM_BP_DIRECT	GO:0060082	eye blink reflex	2	0.519481	0.0249505	KCNMA1, CACNG2	374	2	29712	79.4439	1	0.282947	0.267794
GOTERM_BP_DIRECT	GO:0060134	prepulse inhibition	3	0.779221	0.0257266	NLGN3, NRXN1, GRIN1	374	20	29712	11.9166	1	0.288724	0.273262
GOTERM_BP_DIRECT	GO:0045956	positive regulation of calcium ion-dependent exocytosis	3	0.779221	0.0257266	CACNA1I, CADPS, CACNA1G	374	20	29712	11.9166	1	0.288724	0.273262
GOTERM_BP_DIRECT	GO:0048812	neuron projection morphogenesis	5	1.2987	0.0259246	CCDC39, NRXN1, SLITRK6, SLIT2, TNIK	374	89	29712	4.46314	1	0.289446	0.273945
GOTERM_BP_DIRECT	GO:0030010	establishment of cell polarity	4	1.03896	0.0262244	KCNQ2, PRICKLE2, MYO9B, PKD1	374	51	29712	6.23089	1	0.289807	0.274286
GOTERM_BP_DIRECT	GO:0048513	animal organ development	4	1.03896	0.0262244	PDGFRB, SPRY4, KIT, SLIT2	374	51	29712	6.23089	1	0.289807	0.274286
GOTERM_BP_DIRECT	GO:0043087	regulation of GTPase activity	4	1.03896	0.027578	ARHGAP44, EPHA4, AGRN, EPHA3	374	52	29712	6.11107	1	0.303218	0.286979
GOTERM_BP_DIRECT	GO:0010977	negative regulation of neuron projection development	5	1.2987	0.0278372	EPHA4, LRP1, INPP5J, EPHA3, RUNX1T1	374	91	29712	4.36505	1	0.303912	0.287636
GOTERM_BP_DIRECT	GO:0048745	smooth muscle tissue development	3	0.779221	0.0282024	PDGFRB, ZFP950, NPR2	374	21	29712	11.3491	1	0.303912	0.287636
GOTERM_BP_DIRECT	GO:0010996	response to auditory stimulus	3	0.779221	0.0282024	KCNC1, KCNQ2, TACR1	374	21	29712	11.3491	1	0.303912	0.287636
GOTERM_BP_DIRECT	GO:0048172	regulation of short-term neuronal synaptic plasticity	3	0.779221	0.0282024	SLC4A10, GRIK1, GRIK2	374	21	29712	11.3491	1	0.303912	0.287636
GOTERM_BP_DIRECT	GO:0007259	cell surface receptor signaling pathway via JAK-STAT	4	1.03896	0.0289681	SOCS2, PKD2, CSF2RA, PKD1	374	53	29712	5.99576	1	0.310619	0.293983
GOTERM_BP_DIRECT	GO:0001822	kidney development	7	1.81818	0.0292072	PDGFRB, ZFP950, GFRA1, SLIT2, PKD2, PKD1, SULF2	374	184	29712	3.02232	1	0.311639	0.29495
GOTERM_BP_DIRECT	GO:0006468	protein phosphorylation	10	2.5974	0.0294976	PRRT1, CHUK, STK24, DAPK1, PRKCB, COL6A1, KCNQ2, KIT, TNIK, MAP3K12	374	342	29712	2.32292	1	0.313196	0.296422
GOTERM_BP_DIRECT	GO:0035774	positive regulation of insulin secretion involved in cellular response to glucose stimulus	4	1.03896	0.0303947	LRP1, CACNA1D, ADCY8, SYBU	374	54	29712	5.88473	1	0.319587	0.302472
GOTERM_BP_DIRECT	GO:0007162	negative regulation of cell adhesion	4	1.03896	0.0303947	EPHA4, DSCAM, TNC, LAMB1	374	54	29712	5.88473	1	0.319587	0.302472
GOTERM_BP_DIRECT	GO:0035418	protein localization to synapse	3	0.779221	0.0307694	RELN, NRXN1, DLGAP1	374	22	29712	10.8333	1	0.321964	0.304722
GOTERM_BP_DIRECT	GO:0048705	skeletal system morphogenesis	4	1.03896	0.0318578	PDGFRB, 2610005L07RIK, ZFP950, IDUA	374	55	29712	5.77773	1	0.33175	0.313983
GOTERM_BP_DIRECT	GO:0006486	protein glycosylation	6	1.55844	0.0320897	MAN1A, ST6GAL2, FUT9, ST8SIA2, SLC4A10, GALNT9	374	140	29712	3.40474	1	0.332566	0.314756
GOTERM_BP_DIRECT	GO:0051216	cartilage development	5	1.2987	0.0329785	HYAL1, NPR2, COL6A1, TYMS, SULF2	374	96	29712	4.1377	1	0.34015	0.321933
GOTERM_BP_DIRECT	GO:0061098	positive regulation of protein tyrosine kinase activity	3	0.779221	0.0334252	EPHA4, RELN, AGRN	374	23	29712	10.3622	1	0.343123	0.324747
GOTERM_BP_DIRECT	GO:0050921	positive regulation of chemotaxis	3	0.779221	0.0361669	PDGFRB, TPBG, FN1	374	24	29712	9.93048	1	0.367782	0.348085
GOTERM_BP_DIRECT	GO:0034765	regulation of monoatomic ion transmembrane transport	3	0.779221	0.0361669	GRIA1, KCNC1, KCNJ9	374	24	29712	9.93048	1	0.367782	0.348085
GOTERM_BP_DIRECT	GO:0060012	synaptic transmission, glycinergic	2	0.519481	0.037192	SLC6A5, GLRA1	374	3	29712	52.9626	1	0.37054	0.350696
GOTERM_BP_DIRECT	GO:0097155	fasciculation of sensory neuron axon	2	0.519481	0.037192	EPHA4, EPHA3	374	3	29712	52.9626	1	0.37054	0.350696
GOTERM_BP_DIRECT	GO:0031587	positive regulation of inositol 1,4,5-trisphosphate-sensitive calcium-release channel activity	2	0.519481	0.037192	HTT, PKD2	374	3	29712	52.9626	1	0.37054	0.350696
GOTERM_BP_DIRECT	GO:2000969	positive regulation of AMPA receptor activity	2	0.519481	0.037192	NLGN3, RELN	374	3	29712	52.9626	1	0.37054	0.350696
GOTERM_BP_DIRECT	GO:0043525	positive regulation of neuron apoptotic process	5	1.2987	0.0374646	ST8SIA2, KCNMA1, GRIK2, PTPRF, CDK5R1	374	100	29712	3.97219	1	0.37054	0.350696
GOTERM_BP_DIRECT	GO:0021987	cerebral cortex development	5	1.2987	0.0374646	GRIA1, CCDC39, RELN, KCNA1, GRIN1	374	100	29712	3.97219	1	0.37054	0.350696
GOTERM_BP_DIRECT	GO:0006493	protein O-linked glycosylation	4	1.03896	0.038071	POFUT1, FUT9, OGT, GALNT9	374	59	29712	5.38602	1	0.374827	0.354753
GOTERM_BP_DIRECT	GO:0000902	cell morphogenesis	6	1.55844	0.0383415	RELN, IDUA, COL6A1, PTPRO, ATP2B2, FRY	374	147	29712	3.24261	1	0.375781	0.355656
GOTERM_BP_DIRECT	GO:0060326	cell chemotaxis	5	1.2987	0.0386382	PDGFRB, TPBG, KIT, ENPP2, CX3CL1	374	101	29712	3.93286	1	0.376983	0.356794
GOTERM_BP_DIRECT	GO:0033137	negative regulation of peptidyl-serine phosphorylation	3	0.779221	0.0389921	PDE4D, INPP5J, OGT	374	25	29712	9.53326	1	0.37704	0.356847
GOTERM_BP_DIRECT	GO:0022038	corpus callosum development	3	0.779221	0.0389921	KCNC1, KCNA1, KCNA3	374	25	29712	9.53326	1	0.37704	0.356847
GOTERM_BP_DIRECT	GO:0098609	cell-cell adhesion	7	1.81818	0.0403917	PNN, ITGAV, FAT3, SLIT2, PKD1, CX3CL1, ASTN1	374	199	29712	2.79451	1	0.388837	0.368013
GOTERM_BP_DIRECT	GO:0030182	neuron differentiation	8	2.07792	0.0415257	PTPRD, FUT9, MYT1L, NOVA2, KCNQ2, ATP2B2, GFRA1, CDK5R1	374	253	29712	2.51206	1	0.394572	0.373441
GOTERM_BP_DIRECT	GO:0048814	regulation of dendrite morphogenesis	3	0.779221	0.0418982	PTPRZ1, TNIK, GRIN1	374	26	29712	9.1666	1	0.394572	0.373441
GOTERM_BP_DIRECT	GO:0048265	response to pain	3	0.779221	0.0418982	RELN, COL6A1, TACR1	374	26	29712	9.1666	1	0.394572	0.373441
GOTERM_BP_DIRECT	GO:0043687	post-translational protein modification	3	0.779221	0.0418982	CCNA2, PRKCB, MAP3K12	374	26	29712	9.1666	1	0.394572	0.373441
GOTERM_BP_DIRECT	GO:0099509	regulation of presynaptic cytosolic calcium ion concentration	3	0.779221	0.0418982	RIMBP2, CACNA1D, KCNH1	374	26	29712	9.1666	1	0.394572	0.373441
GOTERM_BP_DIRECT	GO:0032956	regulation of actin cytoskeleton organization	5	1.2987	0.042284	PDGFRB, ARHGAP44, LRP1, EPHA3, CDK5R1	374	104	29712	3.81942	1	0.396481	0.375248
GOTERM_BP_DIRECT	GO:0030154	cell differentiation	15	3.8961	0.0425035	SEMA4A, SRRM4, SEMA3C, FHL1, CPNE6, TDRD9, SEMA4G, RASGRP1, ELAVL3, NEUROD2, NEUROD4, KIT, SLIT2, THSD7A, AGRN	374	665	29712	1.79197	1	0.396821	0.375569
GOTERM_BP_DIRECT	GO:0008543	fibroblast growth factor receptor signaling pathway	5	1.2987	0.043541	DDR1, PDGFRB, EPHA4, KIT, EPHA3	374	105	29712	3.78304	1	0.404763	0.383086
GOTERM_BP_DIRECT	GO:0018105	peptidyl-serine phosphorylation	5	1.2987	0.0448189	CLK1, DGKQ, PKD1, MAP3K12, CDK5R1	374	106	29712	3.74735	1	0.414862	0.392644
GOTERM_BP_DIRECT	GO:0001764	neuron migration	6	1.55844	0.0463381	NRP2, RELN, NAV1, MDGA2, CDK5R1, ASTN1	374	155	29712	3.07525	1	0.427099	0.404226
GOTERM_BP_DIRECT	GO:0021549	cerebellum development	4	1.03896	0.0484554	KCNC1, ATP2B2, FAIM2, CDK5R1	374	65	29712	4.88885	1	0.441078	0.417456
GOTERM_BP_DIRECT	GO:0015812	gamma-aminobutyric acid transport	2	0.519481	0.0492801	SLC32A1, SLC6A11	374	4	29712	39.7219	1	0.441078	0.417456
GOTERM_BP_DIRECT	GO:0086046	membrane depolarization during SA node cell action potential	2	0.519481	0.0492801	CACNA1D, CACNA1G	374	4	29712	39.7219	1	0.441078	0.417456
GOTERM_BP_DIRECT	GO:0060024	rhythmic synaptic transmission	2	0.519481	0.0492801	NLGN3, CACNA2D2	374	4	29712	39.7219	1	0.441078	0.417456
GOTERM_BP_DIRECT	GO:0072218	metanephric ascending thin limb development	2	0.519481	0.0492801	PKD2, PKD1	374	4	29712	39.7219	1	0.441078	0.417456
GOTERM_BP_DIRECT	GO:0021562	vestibulocochlear nerve development	2	0.519481	0.0492801	NPR2, SLITRK6	374	4	29712	39.7219	1	0.441078	0.417456
GOTERM_BP_DIRECT	GO:0060083	smooth muscle contraction involved in micturition	2	0.519481	0.0492801	KCNMA1, TACR1	374	4	29712	39.7219	1	0.441078	0.417456
GOTERM_BP_DIRECT	GO:0007507	heart development	9	2.33766	0.0509633	CCDC39, NRP2, SEMA3C, POFUT1, COL6A1, FN1, ASB2, PKD2, PKD1	374	321	29712	2.2274	1	0.45157	0.427386
GOTERM_BP_DIRECT	GO:0043069	negative regulation of programmed cell death	3	0.779221	0.0510778	AMIGO2, TMEM132A, KIT	374	29	29712	8.21833	1	0.45157	0.427386
GOTERM_BP_DIRECT	GO:0070509	calcium ion import	3	0.779221	0.0510778	CACNA1I, CACNA1D, CACNA1G	374	29	29712	8.21833	1	0.45157	0.427386
GOTERM_BP_DIRECT	GO:0009410	response to xenobiotic stimulus	9	2.33766	0.0534959	GRIA1, CHUK, PRKCB, COL6A1, KCNQ2, PDE3A, SLC6A11, TYMS, SHANK2	374	324	29712	2.20677	1	0.471025	0.445799
GOTERM_BP_DIRECT	GO:0051963	regulation of synapse assembly	3	0.779221	0.0542836	L1CAM, OGT, GRIN1	374	30	29712	7.94439	1	0.474106	0.448715
GOTERM_BP_DIRECT	GO:0022409	positive regulation of cell-cell adhesion	3	0.779221	0.0542836	MAGI1, PDE4D, L1CAM	374	30	29712	7.94439	1	0.474106	0.448715
GOTERM_BP_DIRECT	GO:0001932	regulation of protein phosphorylation	4	1.03896	0.0560673	CADM4, FN1, AGRN, L1CAM	374	69	29712	4.60544	1	0.487718	0.461598
GOTERM_BP_DIRECT	GO:0035023	regulation of Rho protein signal transduction	3	0.779221	0.0575584	ARHGAP20, DOCK7, MYO9B	374	31	29712	7.68811	1	0.496699	0.470098
GOTERM_BP_DIRECT	GO:1902042	negative regulation of extrinsic apoptotic signaling pathway via death domain receptors	3	0.779221	0.0575584	DAPK1, TMBIM1, FAIM2	374	31	29712	7.68811	1	0.496699	0.470098
GOTERM_BP_DIRECT	GO:0007517	muscle organ development	4	1.03896	0.0600736	ZFHX3, SCN8A, COL6A1, FHL1	374	71	29712	4.47571	1	0.509984	0.482672
GOTERM_BP_DIRECT	GO:0043523	regulation of neuron apoptotic process	3	0.779221	0.0609	HTT, FAIM2, GRIN1	374	32	29712	7.44786	1	0.509984	0.482672
GOTERM_BP_DIRECT	GO:0051966	regulation of synaptic transmission, glutamatergic	3	0.779221	0.0609	NLGN3, GRIA2, GRM7	374	32	29712	7.44786	1	0.509984	0.482672
GOTERM_BP_DIRECT	GO:0043949	regulation of cAMP-mediated signaling	2	0.519481	0.0612169	RASD2, PDE4D	374	5	29712	31.7775	1	0.509984	0.482672
GOTERM_BP_DIRECT	GO:0051490	negative regulation of filopodium assembly	2	0.519481	0.0612169	ARHGAP44, NRXN1	374	5	29712	31.7775	1	0.509984	0.482672
GOTERM_BP_DIRECT	GO:1905598	negative regulation of low-density lipoprotein receptor activity	2	0.519481	0.0612169	ABCA2, ITGAV	374	5	29712	31.7775	1	0.509984	0.482672
GOTERM_BP_DIRECT	GO:0046068	cGMP metabolic process	2	0.519481	0.0612169	NPR2, ATP2B2	374	5	29712	31.7775	1	0.509984	0.482672
GOTERM_BP_DIRECT	GO:0098810	neurotransmitter reuptake	2	0.519481	0.0612169	SLC6A5, SLC6A1	374	5	29712	31.7775	1	0.509984	0.482672
GOTERM_BP_DIRECT	GO:0099537	trans-synaptic signaling	2	0.519481	0.0612169	PTPRD, NRXN3	374	5	29712	31.7775	1	0.509984	0.482672
GOTERM_BP_DIRECT	GO:0097190	apoptotic signaling pathway	4	1.03896	0.0621258	DAPK1, TMBIM1, PDE3A, FAIM2	374	72	29712	4.41355	1	0.515573	0.487961
GOTERM_BP_DIRECT	GO:0008045	motor neuron axon guidance	3	0.779221	0.0643064	EPHA4, SLIT2, NTN3	374	33	29712	7.22217	1	0.531632	0.503161
GOTERM_BP_DIRECT	GO:0042060	wound healing	4	1.03896	0.0706542	DST, NPR2, FN1, CX3CL1	374	76	29712	4.18126	1	0.572925	0.542242
GOTERM_BP_DIRECT	GO:0070374	positive regulation of ERK1 and ERK2 cascade	7	1.81818	0.0723488	PDGFRB, LRP1, FBXW7, NRXN1, TPBG, RASGRP1, MAP3K12	374	231	29712	2.40739	1	0.572925	0.542242
GOTERM_BP_DIRECT	GO:0051028	mRNA transport	4	1.03896	0.0728645	CPEB1, SRSF1, HTT, IGF2BP3	374	77	29712	4.12695	1	0.572925	0.542242
GOTERM_BP_DIRECT	GO:0014910	regulation of smooth muscle cell migration	2	0.519481	0.0730043	TACR1, SORL1	374	6	29712	26.4813	1	0.572925	0.542242
GOTERM_BP_DIRECT	GO:0097114	NMDA glutamate receptor clustering	2	0.519481	0.0730043	RELN, NRXN1	374	6	29712	26.4813	1	0.572925	0.542242
GOTERM_BP_DIRECT	GO:1905430	cellular response to glycine	2	0.519481	0.0730043	GRIA2, GRIN1	374	6	29712	26.4813	1	0.572925	0.542242
GOTERM_BP_DIRECT	GO:1902993	positive regulation of amyloid precursor protein catabolic process	2	0.519481	0.0730043	ABCA2, SPON1	374	6	29712	26.4813	1	0.572925	0.542242
GOTERM_BP_DIRECT	GO:0000395	mRNA 5'-splice site recognition	2	0.519481	0.0730043	PRPF39, SRSF1	374	6	29712	26.4813	1	0.572925	0.542242
GOTERM_BP_DIRECT	GO:0008355	olfactory learning	2	0.519481	0.0730043	TPBG, GRIN1	374	6	29712	26.4813	1	0.572925	0.542242
GOTERM_BP_DIRECT	GO:0097106	postsynaptic density organization	2	0.519481	0.0730043	NRXN1, NRXN3	374	6	29712	26.4813	1	0.572925	0.542242
GOTERM_BP_DIRECT	GO:0001661	conditioned taste aversion	2	0.519481	0.0730043	GRM7, GRIN1	374	6	29712	26.4813	1	0.572925	0.542242
GOTERM_BP_DIRECT	GO:0009449	gamma-aminobutyric acid biosynthetic process	2	0.519481	0.0730043	SLC38A1, GAD1	374	6	29712	26.4813	1	0.572925	0.542242
GOTERM_BP_DIRECT	GO:0086013	membrane repolarization during cardiac muscle cell action potential	2	0.519481	0.0730043	KCNH2, KCND3	374	6	29712	26.4813	1	0.572925	0.542242
GOTERM_BP_DIRECT	GO:0071910	determination of liver left/right asymmetry	2	0.519481	0.0730043	CCDC39, PKD2	374	6	29712	26.4813	1	0.572925	0.542242
GOTERM_BP_DIRECT	GO:0009611	response to wounding	5	1.2987	0.074695	DST, NPR2, COL6A1, TNC, SULF2	374	126	29712	3.15253	1	0.581422	0.550284
GOTERM_BP_DIRECT	GO:0021510	spinal cord development	3	0.779221	0.0748923	GRIA1, PKD2, PKD1	374	36	29712	6.62032	1	0.581422	0.550284
GOTERM_BP_DIRECT	GO:0042113	B cell activation	3	0.779221	0.0748923	PRKCB, RASGRP1, HDAC7	374	36	29712	6.62032	1	0.581422	0.550284
GOTERM_BP_DIRECT	GO:0051602	response to electrical stimulus	3	0.779221	0.0785364	GRIA1, PRICKLE2, TACR1	374	37	29712	6.44139	1	0.591416	0.559742
GOTERM_BP_DIRECT	GO:0006812	monoatomic cation transport	3	0.779221	0.0785364	SLC24A3, GRIN2B, GRIN1	374	37	29712	6.44139	1	0.591416	0.559742
GOTERM_BP_DIRECT	GO:0030198	extracellular matrix organization	6	1.55844	0.0801061	MMP16, IDUA, APLP1, FN1, RECK, ADAMTS10	374	182	29712	2.61903	1	0.591416	0.559742
GOTERM_BP_DIRECT	GO:0001568	blood vessel development	4	1.03896	0.0820084	PDGFRB, NPR2, ITGAV, PKD1	374	81	29712	3.92315	1	0.591416	0.559742
GOTERM_BP_DIRECT	GO:0006508	proteolysis	13	3.37662	0.0821659	USP48, USP11, ADAM11, ADAM22, JOSD2, TRHDE, ADAMTS10, DPP6, RELN, MMP16, CAPNS1, ADAM23, RHBDL1	374	605	29712	1.70706	1	0.591416	0.559742
GOTERM_BP_DIRECT	GO:0006338	chromatin remodeling	14	3.63636	0.0831581	PTPRT, PTPRR, PTPRN2, DAPK1, PRKCB, PTPRO, PTPRF, PTPRD, PTPRE, PTPRB, PTPRZ1, STK24, TNIK, STK32C	374	671	29712	1.65755	1	0.591416	0.559742
GOTERM_BP_DIRECT	GO:0009744	response to sucrose	2	0.519481	0.084644	GRIA1, SLC6A1	374	7	29712	22.6982	1	0.591416	0.559742
GOTERM_BP_DIRECT	GO:0072177	mesonephric duct development	2	0.519481	0.084644	PKD2, PKD1	374	7	29712	22.6982	1	0.591416	0.559742
GOTERM_BP_DIRECT	GO:0030213	hyaluronan biosynthetic process	2	0.519481	0.084644	HYAL1, ABCC5	374	7	29712	22.6982	1	0.591416	0.559742
GOTERM_BP_DIRECT	GO:1904062	regulation of monoatomic cation transmembrane transport	2	0.519481	0.084644	GRIN2B, GRIN1	374	7	29712	22.6982	1	0.591416	0.559742
GOTERM_BP_DIRECT	GO:1900038	negative regulation of cellular response to hypoxia	2	0.519481	0.084644	EPHA4, OGT	374	7	29712	22.6982	1	0.591416	0.559742
GOTERM_BP_DIRECT	GO:0071420	cellular response to histamine	2	0.519481	0.084644	GABRB2, GABRA1	374	7	29712	22.6982	1	0.591416	0.559742
GOTERM_BP_DIRECT	GO:1902952	positive regulation of dendritic spine maintenance	2	0.519481	0.084644	ZFP804A, GRIN1	374	7	29712	22.6982	1	0.591416	0.559742
GOTERM_BP_DIRECT	GO:1902667	regulation of axon guidance	2	0.519481	0.084644	NOVA2, AGRN	374	7	29712	22.6982	1	0.591416	0.559742
GOTERM_BP_DIRECT	GO:0034626	fatty acid elongation, polyunsaturated fatty acid	2	0.519481	0.084644	ELOVL1, ELOVL6	374	7	29712	22.6982	1	0.591416	0.559742
GOTERM_BP_DIRECT	GO:0032328	alanine transport	2	0.519481	0.084644	SLC7A5, SLC38A1	374	7	29712	22.6982	1	0.591416	0.559742
GOTERM_BP_DIRECT	GO:0071321	cellular response to cGMP	2	0.519481	0.084644	NPR2, PDE3A	374	7	29712	22.6982	1	0.591416	0.559742
GOTERM_BP_DIRECT	GO:1990708	conditioned place preference	2	0.519481	0.084644	GRIA1, CSMD1	374	7	29712	22.6982	1	0.591416	0.559742
GOTERM_BP_DIRECT	GO:1901166	neural crest cell migration involved in autonomic nervous system development	2	0.519481	0.084644	NRP2, FN1	374	7	29712	22.6982	1	0.591416	0.559742
GOTERM_BP_DIRECT	GO:0007588	excretion	2	0.519481	0.084644	PDGFRB, ZFP950	374	7	29712	22.6982	1	0.591416	0.559742
GOTERM_BP_DIRECT	GO:0014054	positive regulation of gamma-aminobutyric acid secretion	2	0.519481	0.084644	GRIK1, SLC6A1	374	7	29712	22.6982	1	0.591416	0.559742
GOTERM_BP_DIRECT	GO:1901016	regulation of potassium ion transmembrane transporter activity	2	0.519481	0.084644	FHL1, CACNA1D	374	7	29712	22.6982	1	0.591416	0.559742
GOTERM_BP_DIRECT	GO:0035385	Roundabout signaling pathway	2	0.519481	0.084644	MYO9B, SLIT2	374	7	29712	22.6982	1	0.591416	0.559742
GOTERM_BP_DIRECT	GO:0098698	postsynaptic specialization assembly	2	0.519481	0.084644	NLGN3, DOCK7	374	7	29712	22.6982	1	0.591416	0.559742
GOTERM_BP_DIRECT	GO:0097119	postsynaptic density protein 95 clustering	2	0.519481	0.084644	RELN, NRXN1	374	7	29712	22.6982	1	0.591416	0.559742
GOTERM_BP_DIRECT	GO:0097104	postsynaptic membrane assembly	2	0.519481	0.084644	NLGN3, NRXN1	374	7	29712	22.6982	1	0.591416	0.559742
GOTERM_BP_DIRECT	GO:1904428	negative regulation of tubulin deacetylation	2	0.519481	0.084644	TPPP, FRY	374	7	29712	22.6982	1	0.591416	0.559742
GOTERM_BP_DIRECT	GO:0099179	regulation of synaptic membrane adhesion	2	0.519481	0.084644	PCDH8, MDGA2	374	7	29712	22.6982	1	0.591416	0.559742
GOTERM_BP_DIRECT	GO:0034625	fatty acid elongation, monounsaturated fatty acid	2	0.519481	0.084644	ELOVL1, ELOVL6	374	7	29712	22.6982	1	0.591416	0.559742
GOTERM_BP_DIRECT	GO:0141162	negative regulation of cAMP/PKA signal transduction	2	0.519481	0.084644	PRKAR2B, PDE3A	374	7	29712	22.6982	1	0.591416	0.559742
GOTERM_BP_DIRECT	GO:0031440	regulation of mRNA 3'-end processing	2	0.519481	0.084644	CPEB1, PABPN1	374	7	29712	22.6982	1	0.591416	0.559742
GOTERM_BP_DIRECT	GO:0043113	receptor clustering	3	0.779221	0.0859858	GRIK2, AGRN, GRIN2B	374	39	29712	6.11107	1	0.593138	0.561372
GOTERM_BP_DIRECT	GO:0001958	endochondral ossification	3	0.779221	0.0859858	MMP16, NPR2, NAB2	374	39	29712	6.11107	1	0.593138	0.561372
GOTERM_BP_DIRECT	GO:0070050	neuron cellular homeostasis	3	0.779221	0.0859858	ATP2B2, CX3CL1, GRIN1	374	39	29712	6.11107	1	0.593138	0.561372
GOTERM_BP_DIRECT	GO:0001578	microtubule bundle formation	3	0.779221	0.0859858	ZFP207, NAV1, TPPP	374	39	29712	6.11107	1	0.593138	0.561372
GOTERM_BP_DIRECT	GO:0048565	digestive tract development	3	0.779221	0.0897873	NPR2, KIT, PKD1	374	40	29712	5.95829	1	0.615441	0.582481
GOTERM_BP_DIRECT	GO:0051924	regulation of calcium ion transport	3	0.779221	0.0897873	CACNA2D1, CACNA1D, CACNA1G	374	40	29712	5.95829	1	0.615441	0.582481
GOTERM_BP_DIRECT	GO:0006897	endocytosis	6	1.55844	0.0938298	LRP1, SLITRK1, KCNQ2, APLP1, SORL1, LRP1B	374	191	29712	2.49562	1	0.634862	0.600862
GOTERM_BP_DIRECT	GO:0003008	system process	2	0.519481	0.0961379	CACNA1D, CACNA1G	374	8	29712	19.861	1	0.634862	0.600862
GOTERM_BP_DIRECT	GO:0015734	taurine transmembrane transport	2	0.519481	0.0961379	LRRC8C, SLC6A11	374	8	29712	19.861	1	0.634862	0.600862
GOTERM_BP_DIRECT	GO:0019367	fatty acid elongation, saturated fatty acid	2	0.519481	0.0961379	ELOVL1, ELOVL6	374	8	29712	19.861	1	0.634862	0.600862
GOTERM_BP_DIRECT	GO:0032224	positive regulation of synaptic transmission, cholinergic	2	0.519481	0.0961379	TACR1, NALCN	374	8	29712	19.861	1	0.634862	0.600862
GOTERM_BP_DIRECT	GO:1902514	regulation of calcium ion transmembrane transport via high voltage-gated calcium channel	2	0.519481	0.0961379	PDE4D, CACNA2D1	374	8	29712	19.861	1	0.634862	0.600862
GOTERM_BP_DIRECT	GO:0051882	mitochondrial depolarization	2	0.519481	0.0961379	COL6A1, KCNQ2	374	8	29712	19.861	1	0.634862	0.600862
GOTERM_BP_DIRECT	GO:0098989	NMDA selective glutamate receptor signaling pathway	2	0.519481	0.0961379	NRXN1, GRIN2B	374	8	29712	19.861	1	0.634862	0.600862
GOTERM_BP_DIRECT	GO:0098915	membrane repolarization during ventricular cardiac muscle cell action potential	2	0.519481	0.0961379	KCNH2, KCND3	374	8	29712	19.861	1	0.634862	0.600862
GOTERM_BP_DIRECT	GO:0043576	regulation of respiratory gaseous exchange	2	0.519481	0.0961379	GLRA1, GRIN1	374	8	29712	19.861	1	0.634862	0.600862
GOTERM_BP_DIRECT	GO:0038007	netrin-activated signaling pathway	2	0.519481	0.0961379	DSCAM, UNC5D	374	8	29712	19.861	1	0.634862	0.600862
GOTERM_BP_DIRECT	GO:0042297	vocal learning	2	0.519481	0.0961379	NRXN1, HTT	374	8	29712	19.861	1	0.634862	0.600862
GOTERM_BP_DIRECT	GO:0048008	platelet-derived growth factor receptor signaling pathway	3	0.779221	0.0975348	PDGFRB, 2610005L07RIK, ZFP950	374	42	29712	5.67456	1	0.640183	0.605898
GOTERM_BP_DIRECT	GO:0070372	regulation of ERK1 and ERK2 cascade	3	0.779221	0.0975348	FN1, L1CAM, RASGRP1	374	42	29712	5.67456	1	0.640183	0.605898
GOTERM_BP_DIRECT	GO:0048511	rhythmic process	4	1.03896	0.0991182	FBXW7, GRIN2B, CDK5R1, GRIN1	374	88	29712	3.61108	1	0.64861	0.613874
GOTERM_CC_DIRECT	GO:0098978	glutamatergic synapse	77	20	1.19434e-41	PTPRT, GABRB2, NRP2, PTPRO, TNC, SLC2A3, GRIK1, GRIK2, ARHGAP44, GRIP1, GRM7, CAMKV, LRRTM2, DLGAP1, DLGAP2, EPHA4, DAPK1, CACNA2D1, SEZ6L, SYN2, TANC2, C1QL2, GRIP2, SCN8A, DGKQ, KCNMA1, TNIK, SHANK2, NLGN3, GRIA1, GRIA2, LRP1, CTTNBP2, NRXN1, KCNA1, PRUNE2, NRXN3, PRICKLE2, ADAM22, KCNA3, HTT, KCNA4, ADCY8, PCDH17, BEGAIN, SLITRK2, PTPRZ1, PRKAR2B, SLITRK1, ADAM23, KCNN2, NXPH1, CACNG2, GRIA3, …	374	869	29722	7.0417	4.87291e-39	4.87291e-39	4.09659e-39
GOTERM_CC_DIRECT	GO:0045211	postsynaptic membrane	41	10.6494	4.57779e-30	GRIA1, NLGN3, GRIA2, NRP2, KCNC1, KCNA1, KCNA3, KCNA4, FAIM2, GRIK1, GRIK2, SLC6A1, PCDH17, GRIP1, GABRR2, GLRA1, SLITRK2, PTPRZ1, GRM7, KCNN2, DLGAP1, GPR158, GRIA3, GRIA4, PRRT1, EPHA4, GABRA1, USP48, KCND3, CACNA2D1, PCDH8, GABRA3, SLC6A11, ATP2B2, TACR1, SEZ6L, GRIN2B, GRIP2, GRIN1, KCNMA1, SHANK2	374	282	29722	11.5542	1.86774e-27	9.3387e-28	7.85092e-28
GOTERM_CC_DIRECT	GO:0042734	presynaptic membrane	33	8.57143	1.01757e-25	GRIA1, GRIA2, KCNC1, NRXN1, KCNA1, NRXN3, KCNA3, KCNA4, GRIK1, GRIK2, SLC6A1, ADCY8, PCDH17, GRIP1, GLRA1, GRM7, ADAM23, GPR158, GRIA3, KCNH1, EPHA4, CNTN5, KCNJ9, PCDH8, ADAM11, ATP2B3, SLC6A11, ATP2B2, L1CAM, GRIN2B, GRIN1, PTPRD, SLC6A5	374	203	29722	12.9189	4.15167e-23	1.38389e-23	1.16342e-23
GOTERM_CC_DIRECT	GO:0043025	neuronal cell body	52	13.5065	3.62936e-25	KCNC1, GRIK1, GRIK2, SLC6A1, PTPRF, CX3CL1, GRIP1, GRM7, KCNH1, SLC38A1, DSCAM, KCND3, GFRA1, SEZ6L, GRIP2, SCN8A, KCNMA1, SHANK2, NLGN3, GRIA1, HCN3, GRIA2, LRP1, NRXN1, AMIGO1, KCNA1, HTT, ZFP804A, CACNA1G, BEGAIN, GLRA1, DPP6, RELN, PTPRZ1, PRKAR2B, KCNN2, SLIT2, SCN3A, GRIA3, GRIA4, HOMER2, KCNB2, GAD1, SLC4A10, ATP2B2, L1CAM, SORL1, GRIN2B, GRIN1, CPEB1, OGT, CDK5R1	374	668	29722	6.18633	1.48078e-22	3.07759e-23	2.58729e-23
GOTERM_CC_DIRECT	GO:0098982	GABA-ergic synapse	31	8.05195	3.84309e-25	NLGN3, GABRB2, NRXN1, PTPRO, NRXN3, SLC6A1, PCDH17, GRIP1, GABRR2, SLITRK2, GRM7, SLITRK1, LRRTM2, NXPH1, GABRA1, CNTN5, SLC32A1, KCND3, CACNA2D1, GAD1, GABRA3, SLC4A10, ATP2B3, CACNA2D2, SLC6A11, ATP2B2, L1CAM, MDGA2, CBLN4, OGT, EPHA3	374	177	29722	13.9186	1.56798e-22	3.07759e-23	2.58729e-23
GOTERM_CC_DIRECT	GO:0030425	dendrite	51	13.2468	4.52587e-25	KCNC1, CPNE6, GRIK1, GRIK2, ARHGAP44, GRIP1, ZFYVE27, GRM7, DLGAP2, KCNH1, EPHA4, DSCAM, SLC32A1, KCND3, TACR1, GRIP2, SCN8A, KCNMA1, EPHA3, NLGN3, GRIA1, HCN3, GRIA2, LRP1, AMIGO1, KCNA1, HTT, ADCY2, ADCY8, CACNA1G, BEGAIN, GLRA1, RELN, SLITRK2, PTPRZ1, PRKAR2B, SLIT2, GRIA3, GRIA4, HOMER2, KCNB2, TPBG, PCDH8, SLC4A10, ATP2B2, L1CAM, GRIN2B, GRIN1, FAT3, RGS11, CDK5R1	374	642	29722	6.31308	1.84655e-22	3.07759e-23	2.58729e-23
GOTERM_CC_DIRECT	GO:0005886	plasma membrane	159	41.2987	1.78888e-22	CNTFR, CPNE6, ARHGAP44, GRIP1, GPR176, CAPNS1, ENPP2, THSD7A, KCNH1, MAGI1, KCNH2, PDGFRB, EPHA4, PAQR9, SLC38A1, DSCAM, DAPK1, PRKCB, CACNA2D1, GM14137, APLP1, GPR75, CACNA2D2, SLC6A11, UNC5D, GRIP2, DISP2, SCN8A, DGKQ, KCNQ2, EPHA3, GRIA1, GRIA2, SHC2, TTYH3, NPR2, CACNA1D, SLCO5A1, CSF2RA, NALCN, RASGRP1, PCDH17, CACNA1G, DPP6, PRKAR2B, INPP5J, KCNN2, SCN3A, PAG1, GRIA3, GRIA4, ABCA2, CNTN5, H…	374	6054	29722	2.08719	7.29862e-20	1.04266e-20	8.7655e-21
GOTERM_CC_DIRECT	GO:0098839	postsynaptic density membrane	26	6.75325	5.79646e-21	GRIA1, PTPRT, GRIA2, LRP1, PTPRO, ADAM22, GRIK1, GRIK2, PTPRF, KCNT1, PTPRZ1, SLITRK1, LRRTM2, CACNG2, GPR158, GRIA3, GRIA4, KCNH1, PRRT1, EPHA4, ATP2B2, NETO2, GRIN2B, SORCS2, GRIN1, SCN8A	374	150	29722	13.7749	2.36495e-18	2.95619e-19	2.48523e-19
GOTERM_CC_DIRECT	GO:0016020	membrane	143	37.1429	7.26074e-18	CPNE6, FAIM2, ADARB1, FRY, TMEM91, ZFYVE27, CAPNS1, POFUT1, ENPP2, THSD7A, MAGI1, PDGFRB, SLC38A1, ST6GAL2, PRKCB, FBXW7, CACNA2D1, APLP1, ADAM11, UNC5D, DISP2, INPP4B, SCN8A, DGKQ, EPHA3, ASTN1, GRIA1, GRIA2, TTYH3, NPR2, SLCO5A1, CSF2RA, TRHDE, DPP6, CHST10, KCNN2, ARGLU1, SCN3A, GRIA3, RHBDL1, GRIA4, PRRT1, ABCA2, ZFHX3, PTPRN2, LRRN3, LRRN2, TMEM132A, SLC16A11, NETO2, L1CAM, GRIN2B, LRP1B, RE…	374	5706	29722	1.99164	2.96238e-15	3.29154e-16	2.76715e-16
GOTERM_CC_DIRECT	GO:0048787	presynaptic active zone membrane	18	4.67532	2.96383e-17	GRIA1, GABRB2, GRIA2, CACNA2D1, NRXN1, GABRA3, ATP2B4, NRXN3, CACNA2D2, CACNA1D, ATP2B2, GRIN2B, GRIN1, GRM7, SCN8A, KCNMA1, GRIA3, GRIA4	374	73	29722	19.5955	1.20924e-14	1.20924e-15	1.01659e-15
GOTERM_CC_DIRECT	GO:0045202	synapse	42	10.9091	1.03921e-15	GRIA1, NLGN3, GRIA2, NPR2, KCNA1, GRIK1, ADARB1, GRIK2, CACNA1G, BEGAIN, RASD2, GLRA1, DPP6, PTPRZ1, CAMKV, GRM7, SLITRK1, VWC2L, DLGAP1, GRIA4, PTPRN2, DSCAM, CNTN5, SLC32A1, GAD1, PCDH8, GABRA3, SLC4A10, SLC6A11, NETO2, SYNGR3, GRIN2B, SYN2, GRIN1, CPEB1, ALDH5A1, KCNQ2, RPL24, CBLN4, AGRN, OGT, CBLN2	374	724	29722	4.61017	4.07674e-13	3.85454e-14	3.24046e-14
GOTERM_CC_DIRECT	GO:0030424	axon	35	9.09091	4.14412e-15	HCN3, GRIA2, NRP2, KCNA1, CPNE6, DOCK7, ADAM22, KCNA3, HTT, KCNA4, GRIK2, SLC6A1, ZFP804A, ADCY8, GABRR2, RELN, ZFYVE27, PTPRZ1, GRM7, SLIT2, SCN3A, KCNH1, EPHA4, SLC38A1, DSCAM, CNTN5, DST, GAD1, ADAM11, GFRA1, L1CAM, TANC2, SCN8A, CDK5R1, MAP3K12	374	516	29722	5.39045	1.67599e-12	1.409e-13	1.18453e-13
GOTERM_CC_DIRECT	GO:0043197	dendritic spine	24	6.23377	8.8263e-15	GRIA1, GABRB2, EPHA4, GRIA2, GABRA1, CTTNBP2, KCND3, PTPRO, KCNA4, ZFP804A, SORCS2, GRIN2B, TANC2, GRIN1, ARHGAP44, GRIP1, PTPRZ1, PRKAR2B, KCNN2, DLGAP2, SHANK2, GRIA3, GRIA4, CDK5R1	374	220	29722	8.66952	3.62377e-12	2.7701e-13	2.32878e-13
GOTERM_CC_DIRECT	GO:0014069	postsynaptic density	25	6.49351	1.00931e-11	GRIA1, GRIA2, PRICKLE2, GRIK1, GRIK2, ADCY8, ARHGAP44, GRIP1, DLGAP1, GRIA3, GRIA4, EPHA4, DST, DAPK1, HOMER2, PLEKHA5, NETO2, GRIN2B, SYN2, SORCS2, GRIP2, GRIN1, CPEB1, SHANK2, CDK5R1	374	337	29722	5.89544	4.118e-09	2.94142e-10	2.47281e-10
GOTERM_CC_DIRECT	GO:0043005	neuron projection	24	6.23377	2.4006e-10	GRIA1, GRIA2, NRP2, SLC32A1, KCNC1, NPR2, ATP2B2, L1CAM, GRIN2B, PTPRF, CX3CL1, CACNA1G, GRIN1, GRIP1, CACNA1I, GLRA1, CPEB1, RELN, INPP5J, CNTN4, RGS11, SHANK2, GPR158, CDK5R1	374	360	29722	5.29804	9.79445e-08	6.52963e-09	5.48937e-09
GOTERM_CC_DIRECT	GO:0043204	perikaryon	19	4.93506	7.87158e-10	EPHA4, GRIA2, KCNA1, AMIGO1, KCNB2, CPNE6, ADAM11, SLC4A10, CACNA1D, SLC2A3, GRIK2, SORCS2, GRIP1, GLRA1, RELN, GRIA3, CDK5R1, ASTN1, KCNH1	374	228	29722	6.62255	3.2116e-07	2.00725e-08	1.68747e-08
GOTERM_CC_DIRECT	GO:0008076	voltage-gated potassium channel complex	12	3.11688	3.34642e-09	KCNH2, DPP6, KCNC1, KCND3, AMIGO1, KCNB2, KCNA1, KCNMA1, KCNQ2, KCNA3, KCNA4, KCNH1	374	77	29722	12.385	1.36534e-06	8.03141e-08	6.7519e-08
GOTERM_CC_DIRECT	GO:0009986	cell surface	34	8.83117	7.52145e-09	GRIA1, PTPRT, NLGN3, GRIA2, KCNC1, NRXN1, KCNA1, KCNA4, CACNA1D, SLC6A1, PKD1, CX3CL1, DPP6, GRM7, SLITRK6, KCNN2, ITGAV, SLIT2, CACNG2, KCNH1, PDGFRB, KCNH2, EPHA4, SLC32A1, TACR1, UNC5D, L1CAM, GRIN2B, SORL1, GRIN1, SULF2, KIT, KCNQ2, AGRN	374	833	29722	3.2437	3.06875e-06	1.70486e-07	1.43325e-07
GOTERM_CC_DIRECT	GO:0034702	monoatomic ion channel complex	11	2.85714	9.71017e-09	KCNH2, HCN3, KCNJ9, CACNA2D1, KCNMA1, KCNQ2, LRRC8C, CACNA2D2, CACNA1D, NALCN, KCNH1	374	66	29722	13.2451	3.96174e-06	2.08513e-07	1.75294e-07
GOTERM_CC_DIRECT	GO:0043195	terminal bouton	12	3.11688	2.55282e-08	GRIA2, GRIP1, PTPRN2, GRM7, KCNMA1, GRIK1, GRIK2, L1CAM, GRIN2B, GRIA3, GRIA4, GRIN1	374	93	29722	10.2543	1.04154e-05	5.20775e-07	4.37808e-07
GOTERM_CC_DIRECT	GO:0043198	dendritic shaft	11	2.85714	3.45165e-08	GRIA1, GRIA2, GRIP1, EPHA4, GRM7, PRKAR2B, INPP5J, KCNA4, ZFP804A, GRIA3, GRIP2	374	75	29722	11.6557	1.40826e-05	6.70605e-07	5.63769e-07
GOTERM_CC_DIRECT	GO:0043083	synaptic cleft	8	2.07792	1.19064e-07	GRIP1, NXPH1, CBLN4, GRIN2B, C1QL2, CBLN2, GRIA3, GRIN1	374	32	29722	19.8676	4.85771e-05	2.2081e-06	1.85632e-06
GOTERM_CC_DIRECT	GO:0098686	hippocampal mossy fiber to CA3 synapse	10	2.5974	1.79999e-07	PTPRD, LRRTM2, LNX1, GRIK2, ADCY8, CACNG2, GRIN2B, SHANK2, C1QL2, GRIN1	374	68	29722	11.6869	7.3437e-05	3.19303e-06	2.68433e-06
GOTERM_CC_DIRECT	GO:0098793	presynapse	19	4.93506	4.19394e-07	GRIA1, GRIA2, PTPRN2, SLC32A1, GAD1, CADPS, PRUNE2, ATP2B3, ZFP804A, SLC6A1, BEGAIN, SLC6A5, ARHGAP44, GRIP1, DGKQ, RPL24, TNIK, EPHA3, CDK5R1	374	343	29722	4.40216	0.000171098	7.12969e-06	5.99384e-06
GOTERM_CC_DIRECT	GO:0005891	voltage-gated calcium channel complex	7	1.81818	5.43264e-07	CACNA1I, PDE4D, CACNA2D1, CACNA2D2, CACNA1D, CACNG2, CACNA1G	374	25	29722	22.2518	0.000221627	8.86606e-06	7.45358e-06
GOTERM_CC_DIRECT	GO:0097060	synaptic membrane	10	2.5974	9.1734e-07	LINGO2, GRIA1, GRIA2, GRIP1, CADM4, PCDH9, HTT, SLC2A3, GRIN2B, GRIN1	374	82	29722	9.69154	0.000374205	1.43952e-05	1.21018e-05
GOTERM_CC_DIRECT	GO:0098688	parallel fiber to Purkinje cell synapse	8	2.07792	1.19098e-06	KCNJ9, SCN8A, ATP2B3, ATP2B2, GRIN2B, GRIA3, GRIN1, KCNH1	374	44	29722	14.4492	0.000485801	1.7997e-05	1.51298e-05
GOTERM_CC_DIRECT	GO:0032279	asymmetric synapse	6	1.55844	1.05841e-05	GRIA1, GRIA2, GRM7, KCNA4, SHANK2, GRIA3	374	24	29722	19.8676	0.00430904	0.000154226	0.000129656
GOTERM_CC_DIRECT	GO:0032590	dendrite membrane	7	1.81818	1.77099e-05	GRIA1, GRIA2, GABRA1, KCNC1, GABRA3, CACNA1D, GRIN1	374	44	29722	12.643	0.00719968	0.000249161	0.000209466
GOTERM_CC_DIRECT	GO:0099634	postsynaptic specialization membrane	7	1.81818	2.02199e-05	NLGN3, GABRB2, GABRA1, GLRA1, KCND3, LRRTM2, GABRA3	374	45	29722	12.3621	0.00821586	0.000274991	0.000231181
GOTERM_CC_DIRECT	GO:0060076	excitatory synapse	7	1.81818	2.95141e-05	NLGN3, GRIA1, NRXN1, LRRTM2, ADCY8, PTPRF, GRIN1	374	48	29722	11.5895	0.0119697	0.000388444	0.00032656
GOTERM_CC_DIRECT	GO:0030426	growth cone	12	3.11688	3.56795e-05	GRIA2, CPEB1, PCDH9, PTPRZ1, DSCAM, INPP5J, ZFP804A, SHANK2, PTPRF, MAP3K12, CDK5R1, GRIN1	374	193	29722	4.94118	0.014452	0.000454913	0.000382439
GOTERM_CC_DIRECT	GO:0032281	AMPA glutamate receptor complex	6	1.55844	3.93645e-05	GRIA1, GRIA2, VWC2L, CACNG2, GRIA3, GRIA4	374	31	29722	15.3814	0.0159327	0.000472374	0.000397118
GOTERM_CC_DIRECT	GO:0043194	axon initial segment	6	1.55844	3.93645e-05	SCN8A, KCNA1, KCNQ2, ADAM22, KCNA4, NAV1	374	31	29722	15.3814	0.0159327	0.000472374	0.000397118
GOTERM_CC_DIRECT	GO:0016323	basolateral plasma membrane	15	3.8961	4.15263e-05	DDR1, SLC38A1, LRP1, ABCC5, ATP2B4, SLC4A10, ATP2B2, SLCO5A1, PKD2, ADCY8, PKD1, TSHR, SLCO1C1, SLC7A5, SLCO1A4	374	309	29722	3.8578	0.0168004	0.000484078	0.000406958
GOTERM_CC_DIRECT	GO:0099092	postsynaptic density, intracellular component	7	1.81818	5.23788e-05	GRIA1, DLGAP1, TNIK, DLGAP2, GRIN2B, TANC2, GRIP2	374	53	29722	10.4961	0.0211443	0.000593626	0.000499053
GOTERM_CC_DIRECT	GO:0043235	receptor complex	12	3.11688	6.16854e-05	DDR1, PDGFRB, PTPRB, PTPRN2, GRM7, LRP1, KIT, GRIK1, GFRA1, GFRA2, LRP1B, TSHR	374	205	29722	4.65194	0.0248543	0.000680207	0.00057184
GOTERM_CC_DIRECT	GO:0048786	presynaptic active zone	7	1.81818	6.47621e-05	ARHGAP44, GRIP1, GRM7, SLC32A1, GAD1, ADCY8, SHANK2	374	55	29722	10.1144	0.0260777	0.00069534	0.000584563
GOTERM_CC_DIRECT	GO:0044305	calyx of Held	6	1.55844	9.49408e-05	GLRA1, KCNC1, PRKCB, KCNA1, RIMBP2, KCNA3	374	37	29722	12.8871	0.037997	0.000993226	0.000834992
GOTERM_CC_DIRECT	GO:0042995	cell projection	13	3.37662	0.000101836	MAGI1, EPHA4, DST, CTTNBP2, NRXN1, NRXN3, SLC6A11, SLC2A3, CX3CL1, GLRA1, SLIT2, OGT, GPR158	374	255	29722	4.05144	0.0407	0.00103873	0.000873248
GOTERM_CC_DIRECT	GO:0031012	extracellular matrix	13	3.37662	0.000109533	LINGO2, SPON1, LRRN3, LRRN2, LTBP4, FN1, LAMB1, NAV2, ADAMTS10, RELN, MMP16, PTPRZ1, COL6A1	374	257	29722	4.01991	0.0437078	0.00108998	0.000916335
GOTERM_CC_DIRECT	GO:0032809	neuronal cell body membrane	6	1.55844	0.000122851	GRIA1, KCNC1, AMIGO1, KCNB2, ATP2B2, ADCY8	374	39	29722	12.2262	0.0488909	0.00119341	0.00100329
GOTERM_CC_DIRECT	GO:0098685	Schaffer collateral - CA1 synapse	10	2.5974	0.000143071	PTPRD, GRIA2, EPHA4, NRXN1, PCDH8, LRRTM2, L1CAM, ADCY8, CACNG2, SYN2	374	153	29722	5.19416	0.0567059	0.00135751	0.00114124
GOTERM_CC_DIRECT	GO:0098794	postsynapse	16	4.15584	0.00021483	GRIA1, GABRA1, GABRA3, SLC4A10, GRIK2, ZFP804A, GRIN2B, BEGAIN, ARHGAP44, GRIP1, CPEB1, CAMKV, PRKAR2B, DGKQ, LNX1, RPL24	374	406	29722	3.13185	0.0839276	0.00199206	0.00167469
GOTERM_CC_DIRECT	GO:0062023	collagen-containing extracellular matrix	14	3.63636	0.000315027	SPON1, SEMA3C, TNC, LTBP4, FN1, PLOD2, LAMB1, SORL1, ADAMTS10, LGALS4, RELN, COL6A1, SLIT2, AGRN	374	331	29722	3.36129	0.120632	0.00285625	0.00240121
GOTERM_CC_DIRECT	GO:0060077	inhibitory synapse	5	1.2987	0.000452288	NLGN3, GLRA1, SLC32A1, NRXN1, GAD1	374	29	29722	13.7018	0.168543	0.0040116	0.00337249
GOTERM_CC_DIRECT	GO:0034707	chloride channel complex	6	1.55844	0.000530433	GABRB2, GABRR2, GABRA1, GLRA1, TTYH3, GABRA3	374	53	29722	8.99667	0.194647	0.00455058	0.00382561
GOTERM_CC_DIRECT	GO:0042383	sarcolemma	9	2.33766	0.000535363	RYR2, SMPD4, DST, KCND3, COL6A1, ATP2B4, CACNA1D, KCNN2, AGRN	374	146	29722	4.89887	0.196266	0.00455058	0.00382561
GOTERM_CC_DIRECT	GO:0098820	trans-synaptic protein complex	3	0.779221	0.000926844	NRXN1, NRXN3, CBLN2	374	4	29722	59.6029	0.314994	0.00771739	0.00648791
GOTERM_CC_DIRECT	GO:0034705	potassium channel complex	4	1.03896	0.000972415	KCND3, PDE4D, KCNA1, KCNH1	374	16	29722	19.8676	0.327625	0.00780928	0.00656515
GOTERM_CC_DIRECT	GO:0030672	synaptic vesicle membrane	9	2.33766	0.000976159	PRRT1, GRIA1, GRIA2, PTPRN2, SLC32A1, SLC2A3, SYNGR3, SYN2, GRIN1	374	160	29722	4.47022	0.328652	0.00780928	0.00656515
GOTERM_CC_DIRECT	GO:0001518	voltage-gated sodium channel complex	4	1.03896	0.00116985	CACNA1I, SCN8A, SCN3A, CACNA1G	374	17	29722	18.699	0.379717	0.00917884	0.00771652
GOTERM_CC_DIRECT	GO:1902711	GABA-A receptor complex	4	1.03896	0.00163633	GABRB2, GABRR2, GABRA1, GABRA3	374	19	29722	16.7307	0.487353	0.0125966	0.0105898
GOTERM_CC_DIRECT	GO:0043679	axon terminus	7	1.81818	0.00212939	EPHA4, KCNC1, GRM7, KCNA1, GAD1, TPBG, SLC4A10	374	105	29722	5.29804	0.580931	0.0160888	0.0135256
GOTERM_CC_DIRECT	GO:0032983	kainate selective glutamate receptor complex	3	0.779221	0.0022788	GRIK1, GRIK2, GRIA4	374	6	29722	39.7353	0.605767	0.0166027	0.0139577
GOTERM_CC_DIRECT	GO:0008328	ionotropic glutamate receptor complex	3	0.779221	0.0022788	GRIA1, GRIK1, GRIK2	374	6	29722	39.7353	0.605767	0.0166027	0.0139577
GOTERM_CC_DIRECT	GO:0036477	somatodendritic compartment	4	1.03896	0.00252913	GRIA1, GRIA2, SLC4A10, CACNG2	374	22	29722	14.4492	0.644131	0.0181033	0.0152192
GOTERM_CC_DIRECT	GO:0005783	endoplasmic reticulum	29	7.53247	0.00272559	GRIA1, GRIA2, NRXN1, KCNA1, TMTC2, HTT, PLOD2, FAIM2, PKD2, PKD1, ZFYVE27, SMPD4, POFUT1, LRRC8C, ELOVL1, FBXW7, TPBG, TMEM132A, ELOVL6, ATP2B2, SEZ6L, SORL1, GRIN1, SULF2, REEP1, MAN1A, KCNMA1, TMBIM1, RPL24	374	1262	29722	1.82619	0.671612	0.0191731	0.0161186
GOTERM_CC_DIRECT	GO:0044295	axonal growth cone	5	1.2987	0.00284492	EPHA4, LRP1, NRXN1, AGRN, L1CAM	374	47	29722	8.45432	0.687259	0.0192741	0.0162034
GOTERM_CC_DIRECT	GO:0048471	perinuclear region of cytoplasm	22	5.71429	0.00285439	KCNH2, LRP1, DST, FBXW7, ST8SIA2, GAD1, ABCC5, APLP1, HTT, MYO9B, LAMB1, SORL1, CX3CL1, CACNA1G, GRIP1, CPEB1, PRKAR2B, KCNMA1, TNIK, TPPP, CDK5R1, KCNH1	374	854	29722	2.04725	0.688469	0.0192741	0.0162034
GOTERM_CC_DIRECT	GO:0034704	calcium channel complex	4	1.03896	0.00288166	RYR2, SESTD1, PDE4D, PKD1	374	23	29722	13.821	0.691926	0.0192741	0.0162034
GOTERM_CC_DIRECT	GO:0005794	Golgi apparatus	27	7.01299	0.00296497	LRP1, HTT, PLOD2, FAIM2, PKD2, PKD1, RASGRP1, JAKMIP3, NTN3, SMPD4, FUT9, NDST3, TPPP, GALNT9, PDGFRB, ST6GAL2, FBXW7, ST8SIA2, APLP1, DDHD2, GFRA1, SORL1, MAN1A, INPP4B, STK24, TBC1D4, TMBIM1	374	1149	29722	1.86746	0.702251	0.0195114	0.016403
GOTERM_CC_DIRECT	GO:0030018	Z disc	8	2.07792	0.00317186	RYR2, DST, SCN8A, ATP2B4, CACNA1D, KCNN2, ASB2, GRIN2B	374	152	29722	4.18266	0.726424	0.0205416	0.017269
GOTERM_CC_DIRECT	GO:0016324	apical plasma membrane	15	3.8961	0.0036292	PDGFRB, CNTFR, KCNA1, PDE4D, ABCC5, PTPRO, SLC4A10, FN1, CACNA1D, ATP2B2, ADCY8, SLC7A5, KCNMA1, TNIK, SHANK2	374	486	29722	2.4528	0.773137	0.0231362	0.0194503
GOTERM_CC_DIRECT	GO:0098552	side of membrane	7	1.81818	0.00565189	CNTFR, CNTN5, GFRA1, CNTN4, MDGA2, GFRA2, RECK	374	128	29722	4.34605	0.900988	0.0354765	0.0298246
GOTERM_CC_DIRECT	GO:0005737	cytoplasm	102	26.4935	0.00642652	ZFP207, CPNE6, ADARB1, FRY, ARHGAP44, PNN, GRIP1, ZFYVE27, CAPNS1, ZMIZ1, CSPP1, CCNL1, IER5, MAGI1, KCNH2, PDGFRB, EPHA4, DAPK1, PRKCB, FBXW7, GM14137, MTUS2, FRMD4A, GRIP2, INPP4B, EML6, DGKQ, RPL24, TNIK, CTTNBP2, NPR2, TRHDE, CACNA1G, SOCS2, PRKAR2B, INPP5J, TPPP, LONRF1, LONRF2, ANKZF1, SCAI, ZFHX3, CHKA, HOMER2, TDRD9, HSPA12A, GRIN2B, REEP1, PTPRE, CPEB1, STK24, TUBGCP4, OGT, DZIP3, MAP3K1…	374	6408	29722	1.26498	0.927956	0.0393139	0.0330507
GOTERM_CC_DIRECT	GO:0016607	nuclear speck	14	3.63636	0.00645597	RBM25, SRSF1, FANCG, PNN, PABPN1, SNRNP70, DGKQ, SRSF2, LUC7L3, FAM193B, MALAT1, CCNL2, CCNL1, ARGLU1	374	467	29722	2.38242	0.928822	0.0393139	0.0330507
GOTERM_CC_DIRECT	GO:0008021	synaptic vesicle	8	2.07792	0.00767979	GRIA1, GRIA2, SLC32A1, CTTNBP2, SYNGR3, SYN2, GRIN2B, GRIN1	374	179	29722	3.55176	0.956952	0.0460787	0.0387378
GOTERM_CC_DIRECT	GO:0030659	cytoplasmic vesicle membrane	7	1.81818	0.008352	GABRA1, TBC1D4, CAMKV, SLC32A1, CADPS, HTT, PKD2	374	139	29722	4.00212	0.967351	0.0493858	0.0415179
GOTERM_CC_DIRECT	GO:0055037	recycling endosome	7	1.81818	0.0115157	ARHGAP44, GRIA1, GRIP1, ST8SIA2, TNIK, TUBGCP4, SORL1	374	149	29722	3.73352	0.991135	0.0671201	0.056427
GOTERM_CC_DIRECT	GO:0000307	cyclin-dependent protein kinase holoenzyme complex	4	1.03896	0.0137445	CCNA2, CCNL2, CCNL1, CDK5R1	374	40	29722	7.94706	0.996471	0.0789825	0.0663995
GOTERM_CC_DIRECT	GO:0031594	neuromuscular junction	6	1.55844	0.0146262	GRIA1, EPHA4, NRXN1, DOCK7, SYNGR3, CDK5R1	374	114	29722	4.18266	0.99755	0.0828821	0.0696778
GOTERM_CC_DIRECT	GO:0031410	cytoplasmic vesicle	11	2.85714	0.0165726	PDGFRB, GABRB2, MAN1A, GRIP1, ABCA2, DST, HYAL1, SCN8A, KCNA1, CADPS, HTT	374	361	29722	2.42154	0.998906	0.0920918	0.0774203
GOTERM_CC_DIRECT	GO:0030658	transport vesicle membrane	4	1.03896	0.0167029	PTPRN2, SORL1, GRIN2B, GRIN1	374	43	29722	7.39261	0.998964	0.0920918	0.0774203
GOTERM_CC_DIRECT	GO:0071004	U2-type prespliceosome	3	0.779221	0.0188627	PRPF39, SNRNP70, LUC7L3	374	17	29722	14.0242	0.999578	0.102338	0.0860339
GOTERM_CC_DIRECT	GO:0005604	basement membrane	6	1.55844	0.0190629	COL6A1, TNC, FN1, LAMB1, AGRN, NTN3	374	122	29722	3.90839	0.999611	0.102338	0.0860339
GOTERM_CC_DIRECT	GO:0044297	cell body	6	1.55844	0.0202958	GRIA1, EPHA4, SLIT2, TACR1, CX3CL1, CACNA1G	374	124	29722	3.84535	0.999767	0.107542	0.0904087
GOTERM_CC_DIRECT	GO:0030054	cell junction	8	2.07792	0.021662	MAGI1, PTPRR, DST, SCN8A, KCNA1, NRXN1, NRXN3, AGRN	374	220	29722	2.88984	0.999868	0.113309	0.095257
GOTERM_CC_DIRECT	GO:0005685	U1 snRNP	3	0.779221	0.0233302	PRPF39, SNRNP70, LUC7L3	374	19	29722	12.548	0.999934	0.12049	0.101295
GOTERM_CC_DIRECT	GO:0106033	spine synapse	2	0.519481	0.0249422	GRIA2, GRIP1	374	2	29722	79.4706	0.999967	0.125635	0.105619
GOTERM_CC_DIRECT	GO:0002133	polycystin complex	2	0.519481	0.0249422	PKD2, PKD1	374	2	29722	79.4706	0.999967	0.125635	0.105619
GOTERM_CC_DIRECT	GO:0071782	endoplasmic reticulum tubular network	3	0.779221	0.0281849	REEP1, ZFYVE27, PARP8	374	21	29722	11.3529	0.999991	0.140237	0.117895
GOTERM_CC_DIRECT	GO:0045121	membrane raft	8	2.07792	0.0320922	GRIP1, EFHD2, KCNA3, ATP2B4, FAIM2, ADCY2, ADCY8, PAG1	374	239	29722	2.6601	0.999998	0.157754	0.132622
GOTERM_CC_DIRECT	GO:0000139	Golgi membrane	14	3.63636	0.0482937	ST8SIA2, TMEM132A, FAIM2, SORL1, RASGRP1, MAN1A, SMPD4, STK24, FUT9, NDST3, CHST10, CHST1, GALNT9, SYBU	374	613	29722	1.81499	1	0.234569	0.197199
GOTERM_CC_DIRECT	GO:0099544	perisynaptic space	2	0.519481	0.0492639	GRIA1, GRIA2	374	4	29722	39.7353	1	0.236467	0.198794
GOTERM_CC_DIRECT	GO:0044316	cone cell pedicle	2	0.519481	0.0611969	HCN3, SLC32A1	374	5	29722	31.7882	1	0.286992	0.24127
GOTERM_CC_DIRECT	GO:1902710	GABA receptor complex	2	0.519481	0.0611969	GABRB2, GABRA1	374	5	29722	31.7882	1	0.286992	0.24127
GOTERM_CC_DIRECT	GO:0005768	endosome	9	2.33766	0.0637465	SLC6A5, ABCA2, LRP1, DGKQ, CPNE6, L1CAM, SORL1, PTPRF, ASTN1	374	337	29722	2.12236	1	0.295552	0.248467
GOTERM_CC_DIRECT	GO:0005874	microtubule	9	2.33766	0.0690526	GRIP1, EML6, DST, ZFP207, CSPP1, NAV1, TPPP, TUBGCP4, SYBU	374	343	29722	2.08523	1	0.316556	0.266124
GOTERM_CC_DIRECT	GO:1902937	inward rectifier potassium channel complex	2	0.519481	0.0729805	KCNH2, KCNJ9	374	6	29722	26.4902	1	0.327209	0.27508
GOTERM_CC_DIRECT	GO:0098591	external side of apical plasma membrane	2	0.519481	0.0729805	SLC7A5, SLC38A1	374	6	29722	26.4902	1	0.327209	0.27508
GOTERM_CC_DIRECT	GO:0032991	protein-containing complex	18	4.67532	0.076268	GRIA1, GRIA2, RYR2, FBXW7, NRXN1, PDE4D, ATP2B4, NRXN3, HTT, ADCY2, C1QL2, GRM7, XPO6, COL6A1, KCNMA1, RGS11, OGT, GRIA3	374	924	29722	1.54813	1	0.338232	0.284347
GOTERM_CC_DIRECT	GO:0009925	basal plasma membrane	4	1.03896	0.0843031	SLC7A5, SLCO1A4, PKD2, SCN3A	374	82	29722	3.87661	1	0.367272	0.30876
GOTERM_CC_DIRECT	GO:0044307	dendritic branch	2	0.519481	0.0846166	GRIN2B, GRIN1	374	7	29722	22.7059	1	0.367272	0.30876
GOTERM_CC_DIRECT	GO:0140494	migrasome	2	0.519481	0.096107	PKD2, PKD1	374	8	29722	19.8676	1	0.412754	0.346997
GOTERM_MF_DIRECT	GO:0005515	protein binding	154	40	7.23317e-23	CNTFR, SPON1, MYT1L, CPNE6, FAIM2, LGALS4, GRIP1, ZFYVE27, CAPNS1, ZMIZ1, CSPP1, CCNL2, CCNL1, MAGI1, FNBP4, PDGFRB, EPHA4, DSCAM, DAPK1, PRKCB, FBXW7, CACNA2D1, APLP1, ADAM11, UNC5D, GRIP2, SCN8A, KCNQ2, SRSF2, MALAT1, TNIK, EPHA3, ASTN1, GRIA1, GRIA2, CTTNBP2, LTBP4, CACNA1D, NALCN, CACNA1G, SOCS2, NEUROD2, DPP6, PRKAR2B, KCNN2, LONRF2, PAG1, ANKZF1, SCAI, GRIA3, GRIA4, PTPRN2, HOMER2, ST8SIA2,…	371	5596	28924	2.14549	4.96919e-20	4.96919e-20	4.5352e-20
GOTERM_MF_DIRECT	GO:0099507	ligand-gated monoatomic ion channel activity involved in regulation of presynaptic membrane potential	13	3.37662	3.74208e-17	GRIA1, GABRB2, GRIA2, GABRA1, GABRA3, GRIK1, GRIK2, GRIN2B, GRIN1, GLRA1, KCNMA1, GRIA3, GRIA4	371	24	28924	42.2296	2.57081e-14	1.2854e-14	1.17314e-14
GOTERM_MF_DIRECT	GO:1904315	transmitter-gated monoatomic ion channel activity involved in regulation of postsynaptic membrane potential	13	3.37662	9.69329e-13	GRIA1, GABRB2, GRIA2, GABRA1, GABRA3, GRIK1, GRIK2, GRIN2B, GRIN1, GABRR2, GLRA1, GRIA3, GRIA4	371	49	28924	20.6839	6.65934e-10	2.21976e-10	2.0259e-10
GOTERM_MF_DIRECT	GO:0004970	glutamate-gated receptor activity	8	2.07792	1.6831e-10	GRIA1, GRIA2, GRIK1, GRIK2, GRIN2B, GRIA3, GRIA4, GRIN1	371	14	28924	44.5499	1.15629e-07	2.89072e-08	2.63826e-08
GOTERM_MF_DIRECT	GO:0097110	scaffold protein binding	12	3.11688	2.75794e-08	NLGN3, KCNH2, GRIA1, GRIA2, RYR2, CHUK, PDE4D, ATP2B4, GRIK1, GRIK2, GRIN2B, CACNA1G	371	92	28924	10.169	1.89468e-05	3.7894e-06	3.45845e-06
GOTERM_MF_DIRECT	GO:0022849	glutamate-gated calcium ion channel activity	6	1.55844	7.9714e-08	GRIA1, GRIK1, GRIK2, GRIN2B, GRIA3, GRIN1	371	10	28924	46.7774	5.4762e-05	7.88457e-06	7.19596e-06
GOTERM_MF_DIRECT	GO:0005249	voltage-gated potassium channel activity	10	2.5974	8.03377e-08	KCNH2, HCN3, KCNC1, KCND3, KCNA1, KCNMA1, KCNQ2, KCNA3, KCNA4, PKD2	371	61	28924	12.7807	5.51905e-05	7.88457e-06	7.19596e-06
GOTERM_MF_DIRECT	GO:0035254	glutamate receptor binding	7	1.81818	9.91977e-08	GRIA1, GRIA2, HOMER2, ATP2B2, GRIN2B, GRIP2, GRIN1	371	19	28924	28.7229	6.81465e-05	8.42485e-06	7.68905e-06
GOTERM_MF_DIRECT	GO:0005262	calcium channel activity	11	2.85714	1.10369e-07	RYR2, SLC24A3, CACNA2D1, TMBIM1, CACNA2D2, CACNA1D, FAIM2, PKD2, PKD1, GRIN2B, GRIN1	371	83	28924	10.3323	7.58208e-05	8.42485e-06	7.68905e-06
GOTERM_MF_DIRECT	GO:0015276	ligand-gated monoatomic ion channel activity	7	1.81818	2.64083e-07	GRIA1, GRIA2, GRIK1, GRIK2, GRIA3, GRIA4, GRIN1	371	22	28924	24.8062	0.000181409	1.81425e-05	1.6558e-05
GOTERM_MF_DIRECT	GO:0035255	ionotropic glutamate receptor binding	9	2.33766	3.56716e-07	GRIA1, GRIA2, GRIP1, NETO2, CACNG2, GRIN2B, SHANK2, CDK5R1, GRIN1	371	53	28924	13.2389	0.000245034	2.22785e-05	2.03328e-05
GOTERM_MF_DIRECT	GO:0005248	voltage-gated sodium channel activity	7	1.81818	4.66195e-07	HCN3, CACNA1I, SCN8A, PKD2, NALCN, SCN3A, CACNA1G	371	24	28924	22.739	0.000320225	2.66897e-05	2.43587e-05
GOTERM_MF_DIRECT	GO:0030165	PDZ domain binding	12	3.11688	5.55556e-07	GRIA1, GRIA2, GRIP1, GRM7, KCNJ9, LNX1, ATP2B4, ATP2B3, CACNA1D, ATP2B2, GRIK2, L1CAM	371	123	28924	7.60607	0.000381594	2.9359e-05	2.67949e-05
GOTERM_MF_DIRECT	GO:0005245	voltage-gated calcium channel activity	8	2.07792	6.86661e-07	GRM7, CACNA2D1, CACNA2D2, CACNA1D, ITGAV, CACNG2, PKD2, CACNA1G	371	40	28924	15.5925	0.000471625	3.36955e-05	3.07526e-05
GOTERM_MF_DIRECT	GO:0005251	delayed rectifier potassium channel activity	7	1.81818	1.2497e-06	KCNH2, KCNC1, KCNB2, KCNA1, KCNA3, KCNA4, KCNH1	371	28	28924	19.4906	0.000858179	5.72365e-05	5.22377e-05
GOTERM_MF_DIRECT	GO:0005509	calcium ion binding	27	7.01299	2.79607e-06	RYR2, TTYH3, LRP1, NRXN1, LTBP4, PKD2, RASGRP1, PCDH17, GRM7, CAPNS1, EFHD2, ENPP2, SLIT2, PCDH9, DST, PCDH8, CADPS, ATP2B2, LRP1B, GRIN1, SULF2, MAN1A, 2610005L07RIK, FAT3, AGRN, PCDHB8, CDK5R1	371	725	28924	2.90342	0.00191906	0.000120056	0.000109571
GOTERM_MF_DIRECT	GO:0005516	calmodulin binding	14	3.63636	3.15975e-06	RYR2, DAPK1, ATP2B4, ATP2B3, MYO9B, ATP2B2, ADCY8, GRIN1, GRM7, CAMKV, KCNQ2, KCNN2, SCN3A, KCNH1	371	208	28924	5.24746	0.0021684	0.000127691	0.000116539
GOTERM_MF_DIRECT	GO:0004725	protein tyrosine phosphatase activity	9	2.33766	3.50517e-06	PTPRT, PTPRD, PTPRE, PTPRB, PTPRR, PTPRN2, PTPRZ1, PTPRO, PTPRF	371	71	28924	9.88254	0.00240516	0.000133781	0.000122097
GOTERM_MF_DIRECT	GO:0030946	protein tyrosine phosphatase activity, metal-dependent	9	2.33766	1.90563e-05	PTPRT, PTPRD, PTPRE, PTPRB, PTPRR, PTPRN2, PTPRZ1, PTPRO, PTPRF	371	89	28924	7.88382	0.0130064	0.000623412	0.000568965
GOTERM_MF_DIRECT	GO:0140793	histone H2AXY142 phosphatase activity	9	2.33766	1.90563e-05	PTPRT, PTPRD, PTPRE, PTPRB, PTPRR, PTPRN2, PTPRZ1, PTPRO, PTPRF	371	89	28924	7.88382	0.0130064	0.000623412	0.000568965
GOTERM_MF_DIRECT	GO:0004726	non-membrane spanning protein tyrosine phosphatase activity	9	2.33766	1.90563e-05	PTPRT, PTPRD, PTPRE, PTPRB, PTPRR, PTPRN2, PTPRZ1, PTPRO, PTPRF	371	89	28924	7.88382	0.0130064	0.000623412	0.000568965
GOTERM_MF_DIRECT	GO:0005234	extracellularly glutamate-gated ion channel activity	4	1.03896	2.03724e-05	GRIA2, GRIK1, GRIK2, GRIN2B	371	5	28924	62.3698	0.0138985	0.000636175	0.000580613
GOTERM_MF_DIRECT	GO:0016595	glutamate binding	5	1.2987	2.38297e-05	GRM7, GAD1, GRIK1, GRIN2B, GRIN1	371	14	28924	27.8437	0.0162379	0.000711783	0.000649618
GOTERM_MF_DIRECT	GO:0038023	signaling receptor activity	12	3.11688	3.01229e-05	NLGN3, GRIA1, GRIA2, PAQR9, GRIK1, GFRA1, GRIK2, GFRA2, GRIA3, TSHR, GRIA4, GRIN1	371	186	28924	5.02982	0.0204821	0.000862269	0.000786962
GOTERM_MF_DIRECT	GO:0004971	AMPA glutamate receptor activity	4	1.03896	4.03575e-05	GRIA1, GRIA2, GRIA3, GRIA4	371	6	28924	51.9748	0.0273453	0.00109886	0.00100289
GOTERM_MF_DIRECT	GO:0005261	monoatomic cation channel activity	7	1.81818	4.15872e-05	SCN8A, PKD2, NALCN, PKD1, GRIN2B, SCN3A, GRIN1	371	50	28924	10.9147	0.0281667	0.00109886	0.00100289
GOTERM_MF_DIRECT	GO:0005267	potassium channel activity	7	1.81818	4.66283e-05	KCNH2, KCNT1, KCND3, KCNMA1, KCNQ2, KCNA4, PKD2	371	51	28924	10.7007	0.0315267	0.00118643	0.00108281
GOTERM_MF_DIRECT	GO:0099508	voltage-gated monoatomic ion channel activity involved in regulation of presynaptic membrane potential	5	1.2987	5.4962e-05	KCNC1, KCNA1, RIMBP2, KCNA4, KCNH1	371	17	28924	22.9301	0.0370559	0.00131073	0.00119626
GOTERM_MF_DIRECT	GO:0046872	metal ion binding	60	15.5844	5.53293e-05	DDR1, NRP2, SPON1, KCNC1, ZFP207, CPNE6, FHL1, ADARB1, SLC6A1, KCNT1, SMPD4, ZFYVE27, ENPP2, ITGAV, RNF152, STK32C, ZFP287, PDGFRB, PEG3, KCND3, CACNA2D1, PDE4D, MCCC1, CACNA2D2, SLC6A11, DGKQ, KCNMA1, KIT, NRXN1, NRXN3, CACNA1D, ADCY2, ZFP804A, ADCY8, ADAMTS10, ZFP804B, CACNA1G, HDAC7, GLRA1, CACNA1I, RELN, LONRF1, LONRF2, ZFP783, ANKZF1, RUNX1T1, ZFP950, CADPS, DDHD2, ADAT1, ATP2B4, MYO9B, GRIN…	371	2748	28924	1.70223	0.0372989	0.00131073	0.00119626
GOTERM_MF_DIRECT	GO:0051393	alpha-actinin binding	5	1.2987	0.000132732	PTPRT, MAGI1, CACNA1D, KCNN2, PKD2	371	21	28924	18.5624	0.0871585	0.00303956	0.0027741
GOTERM_MF_DIRECT	GO:0005201	extracellular matrix structural constituent	8	2.07792	0.000170603	SPON1, RELN, TNC, LTBP4, FN1, LAMB1, SLIT2, AGRN	371	91	28924	6.85383	0.110605	0.00378078	0.00345058
GOTERM_MF_DIRECT	GO:0005102	signaling receptor binding	16	4.15584	0.000315572	PDGFRB, CNTFR, LRP1, IDUA, NRXN1, FN1, HTT, PKD2, GRIN2B, NTN3, GRIN1, PTPRD, GRIP1, ITGAV, SLIT2, NXPH1	371	413	28924	3.02033	0.194935	0.00677495	0.00618325
GOTERM_MF_DIRECT	GO:0044325	transmembrane transporter binding	10	2.5974	0.000446087	KCNC1, KCND3, PDE4D, KCNB2, FHL1, HTT, AGRN, PKD2, PKD1, KCNH1	371	175	28924	4.45499	0.264004	0.00928672	0.00847565
GOTERM_MF_DIRECT	GO:0005021	vascular endothelial growth factor receptor activity	6	1.55844	0.000529024	DDR1, PDGFRB, EPHA4, NRP2, KIT, EPHA3	371	52	28924	8.99565	0.304786	0.0106894	0.00975582
GOTERM_MF_DIRECT	GO:0005178	integrin binding	9	2.33766	0.00109981	PTPRZ1, DST, TNC, FN1, GFRA1, LAMB1, ITGAV, L1CAM, CX3CL1	371	160	28924	4.38538	0.530452	0.0215877	0.0197023
GOTERM_MF_DIRECT	GO:0005216	monoatomic ion channel activity	5	1.2987	0.00137943	KCNH2, RYR2, KCND3, KCNA4, KCNN2	371	38	28924	10.2582	0.61261	0.0256127	0.0233758
GOTERM_MF_DIRECT	GO:0005246	calcium channel regulator activity	5	1.2987	0.00137943	GRM7, PRKCB, PDE4D, NRXN1, NRXN3	371	38	28924	10.2582	0.61261	0.0256127	0.0233758
GOTERM_MF_DIRECT	GO:0022851	GABA-gated chloride ion channel activity	4	1.03896	0.00146896	GABRB2, GABRR2, GABRA1, GABRA3	371	18	28924	17.3249	0.635752	0.0259318	0.023667
GOTERM_MF_DIRECT	GO:0042802	identical protein binding	44	11.4286	0.00150054	GRIA1, GRIA2, RYR2, NRP2, NPR2, NAB2, HTT, GRIK1, ADARB1, GRIK2, PKD2, SLC6A1, RASGRP1, EPM2AIP1, GLRA1, ZFYVE27, GRM7, PABPN1, SLIT2, IER5, GRIA4, RUNX1T1, KCNH1, PRRT1, KCNH2, EPHA4, TRIM62, SRRM4, CHKA, DAPK1, FBXW7, HOMER2, GAD1, APLP1, FN1, L1CAM, SYN2, C1QL2, PTPRE, ALDH5A1, KCNMA1, LNX1, OGT, PCDHB8	371	2094	28924	1.63818	0.643579	0.0259318	0.023667
GOTERM_MF_DIRECT	GO:0044877	protein-containing complex binding	20	5.19481	0.00150986	KCNH2, GRIA2, CHUK, LRP1, LRRN3, HOMER2, NRXN1, GAD1, GRIN2B, PTPRF, TSHR, GRIN1, GRIP1, GLRA1, CAPNS1, KCNMA1, MALAT1, DLGAP1, OGT, KCNH1	371	687	28924	2.26964	0.645858	0.0259318	0.023667
GOTERM_MF_DIRECT	GO:0004890	GABA-A receptor activity	4	1.03896	0.00172795	GABRB2, GABRR2, GABRA1, GABRA3	371	19	28924	16.4131	0.695208	0.0289536	0.0264249
GOTERM_MF_DIRECT	GO:0015277	kainate selective glutamate receptor activity	3	0.779221	0.00236615	GRIA2, GRIK1, GRIK2	371	6	28924	38.9811	0.803574	0.0378034	0.0345018
GOTERM_MF_DIRECT	GO:0015185	gamma-aminobutyric acid transmembrane transporter activity	3	0.779221	0.00236615	SLC32A1, SLC7A14, SLC6A1	371	6	28924	38.9811	0.803574	0.0378034	0.0345018
GOTERM_MF_DIRECT	GO:0022857	transmembrane transporter activity	8	2.07792	0.00260678	SLCO1C1, SLC22A23, SLC7A5, SLC22A17, SLCO1A4, SLC16A11, SLCO5A1, SLC2A3	371	144	28924	4.33124	0.833572	0.0407013	0.0371466
GOTERM_MF_DIRECT	GO:0005254	chloride channel activity	6	1.55844	0.00293062	GABRB2, GABRR2, GABRA1, GLRA1, TTYH3, GABRA3	371	76	28924	6.15492	0.866851	0.0435097	0.0397098
GOTERM_MF_DIRECT	GO:0005020	stem cell factor receptor activity	5	1.2987	0.00354665	DDR1, PDGFRB, EPHA4, KIT, EPHA3	371	49	28924	7.95533	0.912915	0.0435097	0.0397098
GOTERM_MF_DIRECT	GO:0060175	brain-derived neurotrophic factor receptor activity	5	1.2987	0.00354665	DDR1, PDGFRB, EPHA4, KIT, EPHA3	371	49	28924	7.95533	0.912915	0.0435097	0.0397098
GOTERM_MF_DIRECT	GO:0005004	GPI-linked ephrin receptor activity	5	1.2987	0.00354665	DDR1, PDGFRB, EPHA4, KIT, EPHA3	371	49	28924	7.95533	0.912915	0.0435097	0.0397098
GOTERM_MF_DIRECT	GO:0005011	macrophage colony-stimulating factor receptor activity	5	1.2987	0.00354665	DDR1, PDGFRB, EPHA4, KIT, EPHA3	371	49	28924	7.95533	0.912915	0.0435097	0.0397098
GOTERM_MF_DIRECT	GO:0038062	protein tyrosine kinase collagen receptor activity	5	1.2987	0.00354665	DDR1, PDGFRB, EPHA4, KIT, EPHA3	371	49	28924	7.95533	0.912915	0.0435097	0.0397098
GOTERM_MF_DIRECT	GO:0005018	platelet-derived growth factor alpha-receptor activity	5	1.2987	0.00354665	DDR1, PDGFRB, EPHA4, KIT, EPHA3	371	49	28924	7.95533	0.912915	0.0435097	0.0397098
GOTERM_MF_DIRECT	GO:0008288	boss receptor activity	5	1.2987	0.00354665	DDR1, PDGFRB, EPHA4, KIT, EPHA3	371	49	28924	7.95533	0.912915	0.0435097	0.0397098
GOTERM_MF_DIRECT	GO:0005019	platelet-derived growth factor beta-receptor activity	5	1.2987	0.00354665	DDR1, PDGFRB, EPHA4, KIT, EPHA3	371	49	28924	7.95533	0.912915	0.0435097	0.0397098
GOTERM_MF_DIRECT	GO:0005010	insulin-like growth factor receptor activity	5	1.2987	0.00354665	DDR1, PDGFRB, EPHA4, KIT, EPHA3	371	49	28924	7.95533	0.912915	0.0435097	0.0397098
GOTERM_MF_DIRECT	GO:0005008	hepatocyte growth factor receptor activity	5	1.2987	0.00354665	DDR1, PDGFRB, EPHA4, KIT, EPHA3	371	49	28924	7.95533	0.912915	0.0435097	0.0397098
GOTERM_MF_DIRECT	GO:0036332	placental growth factor receptor activity	5	1.2987	0.00354665	DDR1, PDGFRB, EPHA4, KIT, EPHA3	371	49	28924	7.95533	0.912915	0.0435097	0.0397098
GOTERM_MF_DIRECT	GO:0005007	fibroblast growth factor receptor activity	5	1.2987	0.00381676	DDR1, PDGFRB, EPHA4, KIT, EPHA3	371	50	28924	7.79623	0.927714	0.0439793	0.0401383
GOTERM_MF_DIRECT	GO:0005005	transmembrane-ephrin receptor activity	5	1.2987	0.00381676	DDR1, PDGFRB, EPHA4, KIT, EPHA3	371	50	28924	7.79623	0.927714	0.0439793	0.0401383
GOTERM_MF_DIRECT	GO:0035401	histone H3Y41 kinase activity	7	1.81818	0.00384098	DDR1, PDGFRB, CLK1, EPHA4, CHKA, KIT, EPHA3	371	116	28924	4.70462	0.928912	0.0439793	0.0401383
GOTERM_MF_DIRECT	GO:0140801	histone H2AXY142 kinase activity	7	1.81818	0.00384098	DDR1, PDGFRB, CLK1, EPHA4, CHKA, KIT, EPHA3	371	116	28924	4.70462	0.928912	0.0439793	0.0401383
GOTERM_MF_DIRECT	GO:0005006	epidermal growth factor receptor activity	5	1.2987	0.00410047	DDR1, PDGFRB, EPHA4, KIT, EPHA3	371	51	28924	7.64336	0.940561	0.0461807	0.0421474
GOTERM_MF_DIRECT	GO:0005283	amino acid:sodium symporter activity	3	0.779221	0.00434255	SLC38A1, SLC6A11, SLC6A1	371	8	28924	29.2358	0.949704	0.0481183	0.0439158
GOTERM_MF_DIRECT	GO:0005524	ATP binding	33	8.57143	0.005145	DDR1, PFKFB3, NVL, NPR2, ADCY2, ADCY8, CAMKV, STK32C, MAGI1, PDGFRB, EPHA4, ABCA2, CHUK, CHKA, DAPK1, PRKCB, ABCC5, MCCC1, TDRD9, ATP2B4, ATP2B3, MYO9B, ATP2B2, HSPA12A, SYN2, CLK1, STK24, ETNK2, DGKQ, KIT, TNIK, EPHA3, MAP3K12	371	1543	28924	1.66737	0.971095	0.056105	0.051205
GOTERM_MF_DIRECT	GO:0045499	chemorepellent activity	4	1.03896	0.0065261	SEMA4A, SEMA3C, SLIT2, SEMA4G	371	30	28924	10.395	0.98887	0.0700536	0.0639354
GOTERM_MF_DIRECT	GO:0022843	voltage-gated monoatomic cation channel activity	3	0.779221	0.006862	KCNQ2, PKD2, GRIN1	371	10	28924	23.3887	0.991177	0.0717818	0.0655126
GOTERM_MF_DIRECT	GO:0005009	insulin receptor activity	5	1.2987	0.00689607	DDR1, PDGFRB, EPHA4, KIT, EPHA3	371	59	28924	6.60697	0.991383	0.0717818	0.0655126
GOTERM_MF_DIRECT	GO:0005388	P-type calcium transporter activity	3	0.779221	0.00831634	ATP2B4, ATP2B3, ATP2B2	371	11	28924	21.2624	0.996776	0.0852735	0.0778261
GOTERM_MF_DIRECT	GO:1901363	heterocyclic compound binding	4	1.03896	0.0100382	PDE4D, GRIK1, TYMS, GRIN2B	371	35	28924	8.90997	0.999023	0.101415	0.0925579
GOTERM_MF_DIRECT	GO:0019904	protein domain specific binding	11	2.85714	0.01133	CCNA2, GRIA1, GABRR2, PRKAR2B, HOMER2, DLGAP1, KCNN2, L1CAM, DLGAP2, OGT, PKD1	371	334	28924	2.56762	0.999602	0.112808	0.102955
GOTERM_MF_DIRECT	GO:0001540	amyloid-beta binding	5	1.2987	0.0130713	GRIA1, GRIA2, SORL1, GRIA3, GRIN1	371	71	28924	5.4903	0.999881	0.128286	0.117082
GOTERM_MF_DIRECT	GO:0016594	glycine binding	3	0.779221	0.0134162	GLRA1, GRIN2B, GRIN1	371	14	28924	16.7062	0.999907	0.129816	0.118478
GOTERM_MF_DIRECT	GO:0050839	cell adhesion molecule binding	5	1.2987	0.0164286	NLGN3, PTPRD, NRXN1, GRIN2B, PTPRF	371	76	28924	5.1291	0.999989	0.156756	0.143065
GOTERM_MF_DIRECT	GO:0038191	neuropilin binding	3	0.779221	0.0195515	SEMA4A, SEMA3C, SEMA4G	371	17	28924	13.758	0.999999	0.183999	0.167929
GOTERM_MF_DIRECT	GO:0086059	voltage-gated calcium channel activity involved SA node cell action potential	2	0.519481	0.0254211	CACNA1D, CACNA1G	371	2	28924	77.9623	1	0.236004	0.215392
GOTERM_MF_DIRECT	GO:0015271	outward rectifier potassium channel activity	3	0.779221	0.026637	KCNT1, KCNA3, PKD2	371	20	28924	11.6943	1	0.243995	0.222685
GOTERM_MF_DIRECT	GO:0008201	heparin binding	7	1.81818	0.0280663	NRP2, ZFP207, APLP1, FN1, SLIT2, NAV2, PTPRF	371	179	28924	3.0488	1	0.253485	0.231346
GOTERM_MF_DIRECT	GO:0003729	mRNA binding	9	2.33766	0.028411	SRRM4, CPEB1, RBM25, SNRNP70, NOVA2, SRSF1, RPL24, LUC7L3, TYMS	371	280	28924	2.50593	1	0.253485	0.231346
GOTERM_MF_DIRECT	GO:0015171	amino acid transmembrane transporter activity	3	0.779221	0.0291959	SLC7A5, SLC7A14, SLC7A3	371	21	28924	11.1375	1	0.257149	0.23469
GOTERM_MF_DIRECT	GO:0004888	transmembrane signaling receptor activity	6	1.55844	0.0317325	GABRR2, GLRA1, SLC22A17, NRXN1, SORL1, GPR158	371	137	28924	3.41441	1	0.272432	0.248638
GOTERM_MF_DIRECT	GO:0005230	extracellular ligand-gated monoatomic ion channel activity	3	0.779221	0.0318486	GABRR2, GABRA1, GABRA3	371	22	28924	10.6312	1	0.272432	0.248638
GOTERM_MF_DIRECT	GO:0019901	protein kinase binding	14	3.63636	0.0321208	PDGFRB, GRIA1, GRIA2, RYR2, PTPRR, CADPS, ATP2B4, PKD1, HDAC7, CCNA2, PRKAR2B, MAP3K12, CDK5R1, KCNH1	371	569	28924	1.91823	1	0.272432	0.248638
GOTERM_MF_DIRECT	GO:0030215	semaphorin receptor binding	3	0.779221	0.0345922	SEMA4A, SEMA3C, SEMA4G	371	23	28924	10.169	1	0.289815	0.264504
GOTERM_MF_DIRECT	GO:0015347	sodium-independent organic anion transmembrane transporter activity	3	0.779221	0.037424	SLCO1C1, SLCO1A4, SLCO5A1	371	24	28924	9.74528	1	0.299192	0.273061
GOTERM_MF_DIRECT	GO:0005242	inward rectifier potassium channel activity	3	0.779221	0.037424	KCNH2, KCNJ9, KCNN2	371	24	28924	9.74528	1	0.299192	0.273061
GOTERM_MF_DIRECT	GO:0008332	low voltage-gated calcium channel activity	2	0.519481	0.0378889	CACNA1I, CACNA1G	371	3	28924	51.9748	1	0.299192	0.273061
GOTERM_MF_DIRECT	GO:0015375	glycine:sodium symporter activity	2	0.519481	0.0378889	SLC6A5, SLC38A1	371	3	28924	51.9748	1	0.299192	0.273061
GOTERM_MF_DIRECT	GO:0050809	diazepam binding	2	0.519481	0.0378889	GABRA1, HTT	371	3	28924	51.9748	1	0.299192	0.273061
GOTERM_MF_DIRECT	GO:0031681	G-protein beta-subunit binding	3	0.779221	0.0403412	RASD2, GRIA1, RGS11	371	25	28924	9.35547	1	0.306068	0.279337
GOTERM_MF_DIRECT	GO:0050431	transforming growth factor beta binding	3	0.779221	0.0403412	LTBP4, ITGAV, AGRN	371	25	28924	9.35547	1	0.306068	0.279337
GOTERM_MF_DIRECT	GO:0030552	cAMP binding	3	0.779221	0.0403412	HCN3, PRKAR2B, PDE4D	371	25	28924	9.35547	1	0.306068	0.279337
GOTERM_MF_DIRECT	GO:0031267	small GTPase binding	9	2.33766	0.0405417	ARHGAP44, GRIA1, DOCK3, GM14137, XPO6, DOCK7, MYO9B, RNF152, SORL1	371	301	28924	2.3311	1	0.306068	0.279337
GOTERM_MF_DIRECT	GO:0005080	protein kinase C binding	4	1.03896	0.0451448	PRKCB, SRSF2, ITGAV, HDAC7	371	62	28924	5.02982	1	0.337114	0.307671
GOTERM_MF_DIRECT	GO:0004305	ethanolamine kinase activity	2	0.519481	0.0501976	CHKA, ETNK2	371	4	28924	38.9811	1	0.370815	0.338429
GOTERM_MF_DIRECT	GO:0005272	sodium channel activity	3	0.779221	0.0561195	PKD2, NALCN, SCN3A	371	30	28924	7.79623	1	0.409438	0.373679
GOTERM_MF_DIRECT	GO:0045296	cadherin binding	4	1.03896	0.0566181	PTPRT, PTPRB, PTPRO, CDK5R1	371	68	28924	4.58602	1	0.409438	0.373679
GOTERM_MF_DIRECT	GO:0008017	microtubule binding	8	2.07792	0.0596392	REEP1, EML6, DST, ZFP207, MTUS2, TPPP, JAKMIP3, SYBU	371	270	28924	2.30999	1	0.423926	0.386902
GOTERM_MF_DIRECT	GO:0016301	kinase activity	6	1.55844	0.0614233	PDGFRB, EPHA4, CHKA, ETNK2, MAP3K12, CDK5R1	371	165	28924	2.83499	1	0.423926	0.386902
GOTERM_MF_DIRECT	GO:0048763	calcium-induced calcium release activity	2	0.519481	0.0623493	RYR2, PKD2	371	5	28924	31.1849	1	0.423926	0.386902
GOTERM_MF_DIRECT	GO:0005001	transmembrane receptor protein tyrosine phosphatase activity	2	0.519481	0.0623493	PTPRT, PTPRF	371	5	28924	31.1849	1	0.423926	0.386902
GOTERM_MF_DIRECT	GO:0016917	GABA receptor activity	2	0.519481	0.0623493	GABRB2, GABRA1	371	5	28924	31.1849	1	0.423926	0.386902
GOTERM_MF_DIRECT	GO:0016167	glial cell-derived neurotrophic factor receptor activity	2	0.519481	0.0623493	GFRA1, GFRA2	371	5	28924	31.1849	1	0.423926	0.386902
GOTERM_MF_DIRECT	GO:0016538	cyclin-dependent protein serine/threonine kinase regulator activity	3	0.779221	0.062941	CCNA2, CCNL2, CCNL1	371	32	28924	7.30896	1	0.423926	0.386902
GOTERM_MF_DIRECT	GO:0004222	metalloendopeptidase activity	5	1.2987	0.0684956	MMP16, ADAM23, ADAM11, ADAM22, ADAMTS10	371	120	28924	3.24843	1	0.456859	0.416959
GOTERM_MF_DIRECT	GO:0042803	protein homodimerization activity	17	4.41558	0.0726261	PTPRT, KCNH2, CHUK, DST, CHKA, PTPRO, TMEM132A, MTUS2, PKD2, ADCY8, TYMS, FUT9, KIT, KCNN2, SLIT2, TPPP, MAP3K12	371	834	28924	1.58916	1	0.477343	0.435654
GOTERM_MF_DIRECT	GO:0008251	tRNA-specific adenosine deaminase activity	2	0.519481	0.074346	ADAT1, ADARB1	371	6	28924	25.9874	1	0.477343	0.435654
GOTERM_MF_DIRECT	GO:0016936	galactoside binding	2	0.519481	0.074346	LGALS4, SLC2A3	371	6	28924	25.9874	1	0.477343	0.435654
GOTERM_MF_DIRECT	GO:0005332	gamma-aminobutyric acid:sodium:chloride symporter activity	2	0.519481	0.074346	SLC6A11, SLC6A1	371	6	28924	25.9874	1	0.477343	0.435654
GOTERM_MF_DIRECT	GO:0019900	kinase binding	5	1.2987	0.0841917	DGKQ, HTT, SLC2A3, JAKMIP3, PARP8	371	129	28924	3.02179	1	0.524002	0.478237
GOTERM_MF_DIRECT	GO:0008270	zinc ion binding	29	7.53247	0.0859345	ZCCHC7, MYT1L, ZFP207, FHL1, PRICKLE2, ZFP804A, RASGRP1, TRHDE, GLRA1, ZFYVE27, PTPRZ1, ZMIZ1, ZMYM6, ENPP2, LONRF1, RNF152, ANKZF1, ZFP287, RUNX1T1, ZFHX3, TRIM62, PEG3, PRKCB, MYO9B, GRIN2B, MMP16, DGKQ, LNX1, DZIP3	371	1667	28924	1.35627	1	0.524002	0.478237
GOTERM_MF_DIRECT	GO:0019865	immunoglobulin binding	2	0.519481	0.0861895	GRIA1, GRIA2	371	7	28924	22.2749	1	0.524002	0.478237
GOTERM_MF_DIRECT	GO:0004972	NMDA glutamate receptor activity	2	0.519481	0.0861895	GRIN2B, GRIN1	371	7	28924	22.2749	1	0.524002	0.478237
GOTERM_MF_DIRECT	GO:0009922	fatty acid elongase activity	2	0.519481	0.0861895	ELOVL1, ELOVL6	371	7	28924	22.2749	1	0.524002	0.478237
GOTERM_MF_DIRECT	GO:0030545	signaling receptor regulator activity	2	0.519481	0.0861895	PRRT1, PDE4D	371	7	28924	22.2749	1	0.524002	0.478237
GOTERM_MF_DIRECT	GO:0005096	GTPase activator activity	7	1.81818	0.0944279	PDGFRB, ARHGAP44, ARHGAP20, DOCK3, TBC1D4, MYO9B, RGS11	371	244	28924	2.23662	1	0.569053	0.519354
GOTERM_MF_DIRECT	GO:0016887	ATP hydrolysis activity	10	2.5974	0.0952916	ABCA2, NVL, ABCC5, TDRD9, ATP2B4, ATP2B3, MYO9B, ATP2B2, NAV1, NAV2	371	423	28924	1.84308	1	0.569264	0.519546
GOTERM_MF_DIRECT	GO:1990606	membrane scission GTPase motor activity	3	0.779221	0.0966475	GUF1, TPPP, EIF2S3Y	371	41	28924	5.70456	1	0.569872	0.520102
GOTERM_MF_DIRECT	GO:0015349	thyroid hormone transmembrane transporter activity	2	0.519481	0.097882	SLCO1C1, SLC7A5	371	8	28924	19.4906	1	0.569872	0.520102
GOTERM_MF_DIRECT	GO:0015085	calcium ion transmembrane transporter activity	2	0.519481	0.097882	ATP2B4, ATP2B3	371	8	28924	19.4906	1	0.569872	0.520102
INTERPRO	IPR005821	Ion_trans_dom	18	4.67532	1.95926e-12	KCNH2, HCN3, RYR2, KCNC1, KCND3, KCNA1, KCNB2, KCNA3, KCNA4, CACNA1D, NALCN, CACNA1G, CACNA1I, SCN8A, KCNMA1, KCNQ2, SCN3A, KCNH1	350	112	22271	10.2265	2.17276e-09	2.17282e-09	2.10033e-09
INTERPRO	IPR036116	FN3_sf	22	5.71429	2.07999e-11	PTPRT, CNTFR, EPHA4, DSCAM, CNTN5, LRRN3, IDUA, PTPRO, TNC, FN1, L1CAM, SORL1, CSF2RA, PTPRF, PTPRD, PTPRB, PTPRZ1, RIMBP2, CNTN4, MDGA2, EPHA3, ASTN1	350	211	22271	6.63456	2.30671e-08	1.15335e-08	1.11487e-08
INTERPRO	IPR003961	FN3_dom	21	5.45455	1.0801e-10	PTPRT, CNTFR, EPHA4, DSCAM, CNTN5, LRRN3, LRRN2, PTPRO, TNC, FN1, L1CAM, SORL1, CSF2RA, PTPRF, PTPRD, PTPRB, PTPRZ1, RIMBP2, CNTN4, MDGA2, EPHA3	350	207	22271	6.45536	1.19784e-07	3.99279e-08	3.85957e-08
INTERPRO	IPR027359	Volt_channel_dom_sf	13	3.37662	1.94305e-10	KCNC1, KCND3, KCNA1, KCNB2, KCNA3, KCNA4, CACNA1D, PKD2, NALCN, CACNA1G, CACNA1I, SCN8A, SCN3A	350	62	22271	13.3421	2.15484e-07	5.38711e-08	5.20737e-08
INTERPRO	IPR015683	Ionotropic_Glu_rcpt	8	2.07792	5.99625e-09	GRIA1, GRIA2, GRIK1, GRIK2, GRIN2B, GRIA3, GRIA4, GRIN1	350	18	22271	28.2806	6.64982e-06	8.31231e-07	8.03498e-07
INTERPRO	IPR001320	Iontro_rcpt_C	8	2.07792	5.99625e-09	GRIA1, GRIA2, GRIK1, GRIK2, GRIN2B, GRIA3, GRIA4, GRIN1	350	18	22271	28.2806	6.64982e-06	8.31231e-07	8.03498e-07
INTERPRO	IPR019594	Glu/Gly-bd	8	2.07792	5.99625e-09	GRIA1, GRIA2, GRIK1, GRIK2, GRIN2B, GRIA3, GRIA4, GRIN1	350	18	22271	28.2806	6.64982e-06	8.31231e-07	8.03498e-07
INTERPRO	IPR001508	Iono_Glu_rcpt_met	8	2.07792	5.99625e-09	GRIA1, GRIA2, GRIK1, GRIK2, GRIN2B, GRIA3, GRIA4, GRIN1	350	18	22271	28.2806	6.64982e-06	8.31231e-07	8.03498e-07
INTERPRO	IPR000242	PTP_cat	9	2.33766	1.35207e-07	PTPRT, PTPRD, PTPRE, PTPRB, PTPRR, PTPRN2, PTPRZ1, PTPRO, PTPRF	350	39	22271	14.6842	0.000149933	1.66605e-05	1.61046e-05
INTERPRO	IPR003598	Ig_sub2	18	4.67532	3.43905e-07	PDGFRB, LINGO2, CNTFR, CADM4, DSCAM, CNTN5, LRRN3, SEMA3C, LRRN2, AMIGO1, AMIGO2, UNC5D, L1CAM, PTPRF, PTPRD, KIT, CNTN4, MDGA2	350	244	22271	4.69412	0.000381318	3.8139e-05	3.68666e-05
INTERPRO	IPR013098	Ig_I-set	13	3.37662	1.88813e-06	LINGO2, DSCAM, CNTN5, LRRN3, SEMA3C, LRRN2, AMIGO1, UNC5D, L1CAM, PTPRF, PTPRD, CNTN4, MDGA2	350	138	22271	5.99427	0.00209175	0.000190358	0.000184007
INTERPRO	IPR000483	Cys-rich_flank_reg_C	10	2.5974	2.59985e-06	LRRN3, SLITRK2, SLITRK1, LRRN2, AMIGO1, TPBG, AMIGO2, SLITRK6, SLIT2, PKD1	350	75	22271	8.48419	0.00287909	0.00024027	0.000232253
INTERPRO	IPR003595	Tyr_Pase_cat	9	2.33766	6.13721e-06	PTPRT, PTPRD, PTPRE, PTPRB, PTPRR, PTPRN2, PTPRZ1, PTPRO, PTPRF	350	63	22271	9.0902	0.00678307	0.000523551	0.000506083
INTERPRO	IPR016130	Tyr_Pase_AS	9	2.33766	2.05672e-05	PTPRT, PTPRD, PTPRE, PTPRB, PTPRR, PTPRN2, PTPRZ1, PTPRO, PTPRF	350	74	22271	7.73896	0.0225511	0.00162922	0.00157486
INTERPRO	IPR003591	Leu-rich_rpt_typical-subtyp	13	3.37662	2.28965e-05	LINGO2, LRRN3, LRRN2, AMIGO1, TPBG, AMIGO2, PKD1, SLITRK2, SLITRK1, LRRTM2, SLITRK6, LRRC8C, SLIT2	350	176	22271	4.70005	0.0250729	0.00169282	0.00163634
INTERPRO	IPR000742	EGF-like_dom	15	3.8961	3.68679e-05	LRP1, NRXN1, ADAM11, TNC, ADAM22, LTBP4, NRXN3, LAMB1, LRP1B, RELN, ADAM23, FAT3, SLIT2, AGRN, ASTN1	350	246	22271	3.87997	0.0400626	0.00247231	0.00238982
INTERPRO	IPR050348	Protein-Tyr_Phosphatase	5	1.2987	3.78983e-05	PTPRT, PTPRD, PTPRE, PTPRZ1, PTPRF	350	13	22271	24.4736	0.041159	0.00247231	0.00238982
INTERPRO	IPR003968	K_chnl_volt-dep_Kv	6	1.55844	5.58211e-05	KCNC1, KCND3, KCNB2, KCNA1, KCNA3, KCNA4	350	27	22271	14.1403	0.06003	0.00325819	0.00314948
INTERPRO	IPR028325	VG_K_chnl	6	1.55844	5.58211e-05	KCNC1, KCND3, KCNB2, KCNA1, KCNA3, KCNA4	350	27	22271	14.1403	0.06003	0.00325819	0.00314948
INTERPRO	IPR000387	Tyr_Pase_dom	9	2.33766	6.68522e-05	PTPRT, PTPRD, PTPRE, PTPRB, PTPRR, PTPRN2, PTPRZ1, PTPRO, PTPRF	350	87	22271	6.58256	0.0714597	0.00370695	0.00358328
INTERPRO	IPR029021	Prot-tyrosine_phosphatase-like	9	2.33766	0.000191313	PTPRT, PTPRD, PTPRE, PTPRB, PTPRR, PTPRN2, PTPRZ1, PTPRO, PTPRF	350	101	22271	5.67013	0.191186	0.0101031	0.00976605
INTERPRO	IPR001611	Leu-rich_rpt	14	3.63636	0.000271076	LINGO2, LRRN3, LRRN2, AMIGO1, TPBG, AMIGO2, PKD1, TSHR, SLITRK2, SLITRK1, LRRTM2, SLITRK6, LRRC8C, SLIT2	350	262	22271	3.40015	0.259674	0.0136647	0.0132088
INTERPRO	IPR006028	GABAA/Glycine_rcpt	5	1.2987	0.000414667	GABRB2, GABRR2, GABRA1, GLRA1, GABRA3	350	23	22271	13.8329	0.368692	0.0199942	0.0193271
INTERPRO	IPR013111	EGF_extracell	5	1.2987	0.000577929	RELN, ADAM23, ADAM11, TNC, ADAM22	350	25	22271	12.7263	0.473292	0.0267051	0.0258142
INTERPRO	IPR003131	T1-type_BTB	6	1.55844	0.00119453	KCNC1, KCND3, KCNB2, KCNA1, KCNA3, KCNA4	350	51	22271	7.48605	0.734337	0.0529894	0.0512215
INTERPRO	IPR000372	LRRNT	6	1.55844	0.00142256	LINGO2, LRRN3, SLITRK2, TPBG, SLIT2, PKD1	350	53	22271	7.20356	0.793766	0.0550256	0.0531898
INTERPRO	IPR001828	ANF_lig-bd_rcpt	10	2.5974	0.0014236	GRIA1, GRIA2, GRM7, NPR2, GRIK1, GRIK2, GRIN2B, GRIA3, GRIA4, GRIN1	350	169	22271	3.76517	0.794004	0.0550256	0.0531898
INTERPRO	IPR006408	P-type_ATPase_IIB	3	0.779221	0.0014389	ATP2B4, ATP2B3, ATP2B2	350	4	22271	47.7236	0.797475	0.0550256	0.0531898
INTERPRO	IPR022141	ATP_Ca_trans_C	3	0.779221	0.0014389	ATP2B4, ATP2B3, ATP2B2	350	4	22271	47.7236	0.797475	0.0550256	0.0531898
INTERPRO	IPR028082	Peripla_BP_I	10	2.5974	0.00149005	GRIA1, GRIA2, GRM7, NPR2, GRIK1, GRIK2, GRIN2B, GRIA3, GRIA4, GRIN1	350	170	22271	3.74303	0.808659	0.0550822	0.0532445
INTERPRO	IPR013320	ConA-like_dom_sf	11	2.85714	0.00196603	PTPRT, LGALS4, RYR2, TRIM62, NRP2, NRXN1, NRXN3, FAT3, SLIT2, MDGA2, AGRN	350	212	22271	3.30163	0.887238	0.0703333	0.0679868
INTERPRO	IPR013783	Ig-like_fold	35	9.09091	0.00262666	PTPRT, CNTFR, SEMA3C, IDUA, AMIGO1, PTPRO, AMIGO2, TNC, PKD1, CSF2RA, PTPRF, PTPRZ1, LINGO2, PDGFRB, EPHA4, SEMA4A, CADM4, DSCAM, CNTN5, LRRN3, LRRN2, FN1, SEMA4G, UNC5D, L1CAM, SORCS2, SORL1, PTPRD, PTPRB, KIT, RIMBP2, CNTN4, MDGA2, EPHA3, ASTN1	350	1305	22271	1.70659	0.945893	0.09103	0.087993
INTERPRO	IPR000152	EGF-type_Asp/Asn_hydroxyl_site	7	1.81818	0.00292837	LRP1, NRXN1, LTBP4, NRXN3, FAT3, SLIT2, LRP1B	350	90	22271	4.94911	0.961316	0.0984111	0.0951278
INTERPRO	IPR018000	Neurotransmitter_ion_chnl_CS	5	1.2987	0.00380065	GABRB2, GABRR2, GABRA1, GLRA1, GABRA3	350	41	22271	7.75993	0.985345	0.112243	0.108498
INTERPRO	IPR019734	TPR_rpt	8	2.07792	0.0040996	TTC14, TTC9, TMTC2, LONRF1, OGT, LONRF2, FANCG, TANC2	350	128	22271	3.97696	0.989494	0.112243	0.108498
INTERPRO	IPR036719	Neuro-gated_channel_TM_sf	5	1.2987	0.00414963	GABRB2, GABRR2, GABRA1, GLRA1, GABRA3	350	42	22271	7.57517	0.990063	0.112243	0.108498
INTERPRO	IPR006029	Neurotrans-gated_channel_TM	5	1.2987	0.00414963	GABRB2, GABRR2, GABRA1, GLRA1, GABRA3	350	42	22271	7.57517	0.990063	0.112243	0.108498
INTERPRO	IPR038050	Neuro_actylchol_rec	5	1.2987	0.00414963	GABRB2, GABRR2, GABRA1, GLRA1, GABRA3	350	42	22271	7.57517	0.990063	0.112243	0.108498
INTERPRO	IPR036734	Neur_chan_lig-bd_sf	5	1.2987	0.00414963	GABRB2, GABRR2, GABRA1, GLRA1, GABRA3	350	42	22271	7.57517	0.990063	0.112243	0.108498
INTERPRO	IPR006201	Neur_channel	5	1.2987	0.00414963	GABRB2, GABRR2, GABRA1, GLRA1, GABRA3	350	42	22271	7.57517	0.990063	0.112243	0.108498
INTERPRO	IPR006202	Neur_chan_lig-bd	5	1.2987	0.00414963	GABRB2, GABRR2, GABRA1, GLRA1, GABRA3	350	42	22271	7.57517	0.990063	0.112243	0.108498
INTERPRO	IPR020846	MFS_dom	7	1.81818	0.00446283	SLCO1C1, SLC22A23, SLC22A17, SLCO1A4, SLC16A11, SLCO5A1, SLC2A3	350	98	22271	4.5451	0.99299	0.11784	0.113908
INTERPRO	IPR050991	ECM_Regulatory_Proteins	3	0.779221	0.00488143	TNC, FN1, SORL1	350	7	22271	27.2706	0.995603	0.125895	0.121695
INTERPRO	IPR001791	Laminin_G	5	1.2987	0.00532492	NRXN1, NRXN3, FAT3, SLIT2, AGRN	350	45	22271	7.07016	0.997318	0.134212	0.129734
INTERPRO	IPR032675	LRR_dom_sf	15	3.8961	0.00565088	LINGO2, ZER1, LRRN3, LRRN2, AMIGO1, TPBG, AMIGO2, PKD1, TSHR, SLITRK2, SLITRK1, LRRTM2, SLITRK6, LRRC8C, SLIT2	350	411	22271	2.32231	0.998135	0.139263	0.134617
INTERPRO	IPR003972	K_chnl_volt-dep_Kv1	3	0.779221	0.00644139	KCNA1, KCNA3, KCNA4	350	8	22271	23.8618	0.999228	0.155294	0.150112
INTERPRO	IPR003599	Ig_sub	19	4.93506	0.00817704	PDGFRB, LINGO2, CNTFR, CADM4, DSCAM, CNTN5, LRRN3, SEMA3C, LRRN2, AMIGO1, AMIGO2, UNC5D, SEMA4G, L1CAM, PTPRF, PTPRD, KIT, CNTN4, MDGA2	350	611	22271	1.97872	0.999889	0.180512	0.174489
INTERPRO	IPR011990	TPR-like_helical_dom_sf	10	2.5974	0.00818919	TTC14, TTC9, PRPF39, TRANK1, TMTC2, LONRF1, OGT, LONRF2, FANCG, TANC2	350	220	22271	2.89234	0.99989	0.180512	0.174489
INTERPRO	IPR002077	VDCCAlpha1	3	0.779221	0.00819642	CACNA1I, CACNA1D, CACNA1G	350	9	22271	21.2105	0.999891	0.180512	0.174489
INTERPRO	IPR036259	MFS_trans_sf	8	2.07792	0.00829863	SLCO1C1, SLC22A23, MFSD6, SLC22A17, SLCO1A4, SLC16A11, SLCO5A1, SLC2A3	350	146	22271	3.48665	0.999903	0.180512	0.174489
INTERPRO	IPR000859	CUB_dom	5	1.2987	0.00830127	NRP2, NETO2, CSMD3, SEZ6L, CSMD1	350	51	22271	6.23838	0.999903	0.180512	0.174489
INTERPRO	IPR050713	RTP_Phos/Ushers	3	0.779221	0.0101401	PTPRD, PTPRB, PTPRF	350	10	22271	19.0894	0.999988	0.208247	0.201299
INTERPRO	IPR051221	LDLR-related	3	0.779221	0.0101401	LRP1, SORL1, LRP1B	350	10	22271	19.0894	0.999988	0.208247	0.201299
INTERPRO	IPR050599	VDCC_alpha-1_subunit	3	0.779221	0.0101401	CACNA1I, CACNA1D, CACNA1G	350	10	22271	19.0894	0.999988	0.208247	0.201299
INTERPRO	IPR035914	Sperma_CUB_dom_sf	5	1.2987	0.0107916	NRP2, NETO2, CSMD3, SEZ6L, CSMD1	350	55	22271	5.78468	0.999994	0.217599	0.210339
INTERPRO	IPR036058	Kazal_dom_sf	5	1.2987	0.0114816	SLCO1C1, SLCO1A4, SLCO5A1, AGRN, RECK	350	56	22271	5.68138	0.999997	0.227376	0.21979
INTERPRO	IPR051277	SEZ6_CSMD_C4BPB_Regulators	3	0.779221	0.012266	CSMD3, SEZ6L, CSMD1	350	11	22271	17.354	0.999999	0.238649	0.230687
INTERPRO	IPR002350	Kazal_dom	5	1.2987	0.012945	SLCO1C1, SLCO1A4, SLCO5A1, AGRN, RECK	350	58	22271	5.48547	0.999999	0.247517	0.239259
INTERPRO	IPR043203	VGCC_Ca_Na	3	0.779221	0.0145681	SCN8A, SCN3A, CACNA1G	350	12	22271	15.9079	1	0.269266	0.260283
INTERPRO	IPR050822	Cerebellin_Synaptic_Org	3	0.779221	0.0145681	CBLN4, C1QL2, CBLN2	350	12	22271	15.9079	1	0.269266	0.260283
INTERPRO	IPR011009	Kinase-like_dom_sf	17	4.41558	0.0158245	PDGFRB, DDR1, EPHA4, CHUK, CHKA, DAPK1, PRKCB, NPR2, CLK1, STK24, CAMKV, ETNK2, KIT, TNIK, STK32C, EPHA3, MAP3K12	350	560	22271	1.93167	1	0.285186	0.275671
INTERPRO	IPR000595	cNMP-bd_dom	4	1.03896	0.0159437	KCNH2, HCN3, PRKAR2B, KCNH1	350	34	22271	7.48605	1	0.285186	0.275671
INTERPRO	IPR003938	K_chnl_volt-dep_EAG/ELK/ERG	3	0.779221	0.0170402	KCNH2, HCN3, KCNH1	350	13	22271	14.6842	1	0.298738	0.288772
INTERPRO	IPR013032	EGF-like_CS	4	1.03896	0.0172401	LRP1, LTBP4, FAT3, SLIT2	350	35	22271	7.27216	1	0.298738	0.288772
INTERPRO	IPR003585	Neurexin-like	3	0.779221	0.0196767	CADM4, NRXN1, NRXN3	350	14	22271	13.6353	1	0.335715	0.324514
INTERPRO	IPR001245	Ser-Thr/Tyr_kinase_cat_dom	7	1.81818	0.0224661	DDR1, PDGFRB, EPHA4, NPR2, KIT, EPHA3, MAP3K12	350	139	22271	3.20446	1	0.366487	0.35426
INTERPRO	IPR000033	LDLR_classB_rpt	3	0.779221	0.0224717	LRP1, SORL1, LRP1B	350	15	22271	12.7263	1	0.366487	0.35426
INTERPRO	IPR006068	ATPase_P-typ_cation-transptr_C	3	0.779221	0.0224717	ATP2B4, ATP2B3, ATP2B2	350	15	22271	12.7263	1	0.366487	0.35426
INTERPRO	IPR018490	cNMP-bd_dom_sf	4	1.03896	0.024582	KCNH2, HCN3, PRKAR2B, KCNH1	350	40	22271	6.36314	1	0.395094	0.381912
INTERPRO	IPR002293	AA/rel_permease1	3	0.779221	0.0254197	SLC7A5, SLC7A14, SLC7A3	350	16	22271	11.9309	1	0.40272	0.389284
INTERPRO	IPR036915	Cyclin-like_sf	4	1.03896	0.0262227	CCNA2, CCNL2, CCNL1, CDK5R1	350	41	22271	6.20794	1	0.409591	0.395925
INTERPRO	IPR004156	OATP	3	0.779221	0.0285151	SLCO1C1, SLCO1A4, SLCO5A1	350	17	22271	11.2291	1	0.433195	0.418742
INTERPRO	IPR050372	Neurexin-related_CASP	3	0.779221	0.0285151	NRXN1, NRXN3, AGRN	350	17	22271	11.2291	1	0.433195	0.418742
INTERPRO	IPR023415	LDLR_class-A_CS	4	1.03896	0.0296757	LRP1, NETO2, SORL1, LRP1B	350	43	22271	5.9192	1	0.444734	0.429896
INTERPRO	IPR043545	GRIP1/2	2	0.519481	0.0310963	GRIP1, GRIP2	350	2	22271	63.6314	1	0.445744	0.430873
INTERPRO	IPR032485	LRP1-like_beta_prop	2	0.519481	0.0310963	LRP1, LRP1B	350	2	22271	63.6314	1	0.445744	0.430873
INTERPRO	IPR017372	Glial_neurotroph_fac_rcpt_a1/2	2	0.519481	0.0310963	GFRA1, GFRA2	350	2	22271	63.6314	1	0.445744	0.430873
INTERPRO	IPR000998	MAM_dom	3	0.779221	0.0317527	PTPRT, NRP2, MDGA2	350	18	22271	10.6052	1	0.445744	0.430873
INTERPRO	IPR004367	Cyclin_C-dom	3	0.779221	0.0317527	CCNA2, CCNL2, CCNL1	350	18	22271	10.6052	1	0.445744	0.430873
INTERPRO	IPR000504	RRM_dom	9	2.33766	0.0345467	CPEB1, RBM25, PABPN1, SNRNP70, SRSF1, SRSF2, IGF2BP3, RNPC3, ELAVL3	350	238	22271	2.40623	1	0.473913	0.458102
INTERPRO	IPR000719	Prot_kinase_dom	15	3.8961	0.034614	PDGFRB, DDR1, EPHA4, CHUK, DAPK1, PRKCB, NPR2, CLK1, STK24, CAMKV, KIT, TNIK, STK32C, EPHA3, MAP3K12	350	517	22271	1.84617	1	0.473913	0.458102
INTERPRO	IPR004014	ATPase_P-typ_cation-transptr_N	3	0.779221	0.0351274	ATP2B4, ATP2B3, ATP2B2	350	19	22271	10.0471	1	0.475076	0.459226
INTERPRO	IPR018297	A/G_cyclase_CS	3	0.779221	0.0386339	NPR2, ADCY2, ADCY8	350	20	22271	9.54471	1	0.500967	0.484253
INTERPRO	IPR041489	PDZ_6	3	0.779221	0.0386339	GRIP1, SHANK2, GRIP2	350	20	22271	9.54471	1	0.500967	0.484253
INTERPRO	IPR027231	Semaphorin	3	0.779221	0.0386339	SEMA4A, SEMA3C, SEMA4G	350	20	22271	9.54471	1	0.500967	0.484253
INTERPRO	IPR002870	Peptidase_M12B_N	4	1.03896	0.0393004	ADAM23, ADAM11, ADAM22, ADAMTS10	350	48	22271	5.30262	1	0.500967	0.484253
INTERPRO	IPR014710	RmlC-like_jellyroll	4	1.03896	0.0393004	KCNH2, HCN3, PRKAR2B, KCNH1	350	48	22271	5.30262	1	0.500967	0.484253
INTERPRO	IPR020635	Tyr_kinase_cat_dom	5	1.2987	0.0399812	DDR1, PDGFRB, EPHA4, KIT, EPHA3	350	82	22271	3.87997	1	0.503192	0.486404
INTERPRO	IPR037272	SNS_sf	3	0.779221	0.0422675	SLC6A5, SLC6A11, SLC6A1	350	21	22271	9.0902	1	0.503192	0.486404
INTERPRO	IPR000175	Na/ntran_symport	3	0.779221	0.0422675	SLC6A5, SLC6A11, SLC6A1	350	21	22271	9.0902	1	0.503192	0.486404
INTERPRO	IPR001054	A/G_cyclase	3	0.779221	0.0422675	NPR2, ADCY2, ADCY8	350	21	22271	9.0902	1	0.503192	0.486404
INTERPRO	IPR029787	Nucleotide_cyclase	3	0.779221	0.0422675	NPR2, ADCY2, ADCY8	350	21	22271	9.0902	1	0.503192	0.486404
INTERPRO	IPR036055	LDL_receptor-like_sf	4	1.03896	0.0435409	LRP1, NETO2, SORL1, LRP1B	350	50	22271	5.09051	1	0.503192	0.486404
INTERPRO	IPR002172	LDrepeatLR_classA_rpt	4	1.03896	0.0435409	LRP1, NETO2, SORL1, LRP1B	350	50	22271	5.09051	1	0.503192	0.486404
INTERPRO	IPR002126	Cadherin-like_dom	6	1.55844	0.0458053	2610005L07RIK, PCDH9, PCDH8, FAT3, PCDHB8, PCDH17	350	124	22271	3.07894	1	0.503192	0.486404
INTERPRO	IPR005445	VDCC_T_a1	2	0.519481	0.046281	CACNA1I, CACNA1G	350	3	22271	42.421	1	0.503192	0.486404
INTERPRO	IPR052445	ZnF-G_patch_domain	2	0.519481	0.046281	ZFP804A, ZFP804B	350	3	22271	42.421	1	0.503192	0.486404
INTERPRO	IPR042307	Reeler_sf	2	0.519481	0.046281	SPON1, RELN	350	3	22271	42.421	1	0.503192	0.486404
INTERPRO	IPR031283	AMIGO	2	0.519481	0.046281	AMIGO1, AMIGO2	350	3	22271	42.421	1	0.503192	0.486404
INTERPRO	IPR002861	Reeler_dom	2	0.519481	0.046281	SPON1, RELN	350	3	22271	42.421	1	0.503192	0.486404
INTERPRO	IPR051830	NOTCH_homolog	2	0.519481	0.046281	LRP1, LRP1B	350	3	22271	42.421	1	0.503192	0.486404
INTERPRO	IPR039041	Nav/unc-53	2	0.519481	0.046281	NAV1, NAV2	350	3	22271	42.421	1	0.503192	0.486404
INTERPRO	IPR015919	Cadherin-like_sf	6	1.55844	0.0484749	2610005L07RIK, PCDH9, PCDH8, FAT3, PCDHB8, PCDH17	350	126	22271	3.03007	1	0.516911	0.499665
INTERPRO	IPR001881	EGF-like_Ca-bd_dom	6	1.55844	0.0484749	LRP1, LTBP4, FAT3, SLIT2, AGRN, LRP1B	350	126	22271	3.03007	1	0.516911	0.499665
INTERPRO	IPR001590	Peptidase_M12B	4	1.03896	0.0575588	ADAM23, ADAM11, ADAM22, ADAMTS10	350	56	22271	4.5451	1	0.595634	0.575761
INTERPRO	IPR035979	RBD_domain_sf	9	2.33766	0.0611741	CPEB1, RBM25, PABPN1, SNRNP70, SRSF1, SRSF2, IGF2BP3, RNPC3, ELAVL3	350	268	22271	2.13688	1	0.595634	0.575761
INTERPRO	IPR003929	K_chnl_BK_asu	2	0.519481	0.0612284	KCNT1, KCNMA1	350	4	22271	31.8157	1	0.595634	0.575761
INTERPRO	IPR013680	VDCC_a2/dsu	2	0.519481	0.0612284	CACNA2D1, CACNA2D2	350	4	22271	31.8157	1	0.595634	0.575761
INTERPRO	IPR022575	NeuroD_DUF	2	0.519481	0.0612284	NEUROD2, NEUROD4	350	4	22271	31.8157	1	0.595634	0.575761
INTERPRO	IPR051418	Spondin/Thrombospondin_T1	2	0.519481	0.0612284	SPON1, THSD7A	350	4	22271	31.8157	1	0.595634	0.575761
INTERPRO	IPR055153	Slo-like_RCK	2	0.519481	0.0612284	KCNT1, KCNMA1	350	4	22271	31.8157	1	0.595634	0.575761
INTERPRO	IPR016637	TF_bHLH_NeuroD	2	0.519481	0.0612284	NEUROD2, NEUROD4	350	4	22271	31.8157	1	0.595634	0.575761
INTERPRO	IPR013608	VWA_N	2	0.519481	0.0612284	CACNA2D1, CACNA2D2	350	4	22271	31.8157	1	0.595634	0.575761
INTERPRO	IPR047871	K_chnl_Slo-like	2	0.519481	0.0612284	KCNT1, KCNMA1	350	4	22271	31.8157	1	0.595634	0.575761
INTERPRO	IPR018097	EGF_Ca-bd_CS	5	1.2987	0.0662698	LRP1, LTBP4, FAT3, SLIT2, LRP1B	350	97	22271	3.27997	1	0.639071	0.61775
INTERPRO	IPR012677	Nucleotide-bd_a/b_plait_sf	9	2.33766	0.0687641	CPEB1, RBM25, PABPN1, SNRNP70, SRSF1, SRSF2, IGF2BP3, RNPC3, ELAVL3	350	275	22271	2.08248	1	0.655485	0.633616
INTERPRO	IPR020454	DAG/PE-bd	3	0.779221	0.0708683	PRKCB, DGKQ, RASGRP1	350	28	22271	6.81765	1	0.655485	0.633616
INTERPRO	IPR008266	Tyr_kinase_AS	5	1.2987	0.0723873	DDR1, PDGFRB, EPHA4, KIT, EPHA3	350	100	22271	3.18157	1	0.655485	0.633616
INTERPRO	IPR024079	MetalloPept_cat_dom_sf	5	1.2987	0.0723873	MMP16, ADAM23, ADAM11, ADAM22, ADAMTS10	350	100	22271	3.18157	1	0.655485	0.633616
INTERPRO	IPR002110	Ankyrin_rpt	8	2.07792	0.0748797	CTTNBP2, DAPK1, GLS2, TRANK1, ASB2, SHANK2, ANKZF1, TANC2	350	233	22271	2.18477	1	0.655485	0.633616
INTERPRO	IPR003438	GDNF_rcpt	2	0.519481	0.0759421	GFRA1, GFRA2	350	5	22271	25.4526	1	0.655485	0.633616
INTERPRO	IPR005026	SAPAP	2	0.519481	0.0759421	DLGAP1, DLGAP2	350	5	22271	25.4526	1	0.655485	0.633616
INTERPRO	IPR031777	Sortilin_C	2	0.519481	0.0759421	SORCS2, SORL1	350	5	22271	25.4526	1	0.655485	0.633616
INTERPRO	IPR051173	Ca_channel_alpha-2/delta	2	0.519481	0.0759421	CACNA2D1, CACNA2D2	350	5	22271	25.4526	1	0.655485	0.633616
INTERPRO	IPR006581	VPS10	2	0.519481	0.0759421	SORCS2, SORL1	350	5	22271	25.4526	1	0.655485	0.633616
INTERPRO	IPR037193	GDNF_alpha	2	0.519481	0.0759421	GFRA1, GFRA2	350	5	22271	25.4526	1	0.655485	0.633616
INTERPRO	IPR031778	Sortilin_N	2	0.519481	0.0759421	SORCS2, SORL1	350	5	22271	25.4526	1	0.655485	0.633616
INTERPRO	IPR050310	VPS10-sortilin	2	0.519481	0.0759421	SORCS2, SORL1	350	5	22271	25.4526	1	0.655485	0.633616
INTERPRO	IPR046349	C1-like_sf	4	1.03896	0.0762467	PRKCB, DGKQ, MYO9B, RASGRP1	350	63	22271	4.04009	1	0.655485	0.633616
INTERPRO	IPR006671	Cyclin_N	3	0.779221	0.0799276	CCNA2, CCNL2, CCNL1	350	30	22271	6.36314	1	0.659752	0.637741
INTERPRO	IPR036352	Semap_dom_sf	3	0.779221	0.084585	SEMA4A, SEMA3C, SEMA4G	350	31	22271	6.15788	1	0.659752	0.637741
INTERPRO	IPR050541	LRR_TM_domain-containing	3	0.779221	0.084585	LINGO2, LRRTM2, SLIT2	350	31	22271	6.15788	1	0.659752	0.637741
INTERPRO	IPR005829	Sugar_transporter_CS	3	0.779221	0.084585	SLC22A23, SLC22A17, SLC2A3	350	31	22271	6.15788	1	0.659752	0.637741
INTERPRO	IPR001627	Semap_dom	3	0.779221	0.084585	SEMA4A, SEMA3C, SEMA4G	350	31	22271	6.15788	1	0.659752	0.637741
INTERPRO	IPR000884	TSP1_rpt	4	1.03896	0.0849744	SPON1, UNC5D, THSD7A, ADAMTS10	350	66	22271	3.85645	1	0.659752	0.637741
INTERPRO	IPR036770	Ankyrin_rpt-contain_sf	8	2.07792	0.085842	CTTNBP2, DAPK1, GLS2, TRANK1, ASB2, SHANK2, ANKZF1, TANC2	350	241	22271	2.11225	1	0.659752	0.637741
INTERPRO	IPR036383	TSP1_rpt_sf	4	1.03896	0.0879744	SPON1, UNC5D, THSD7A, ADAMTS10	350	67	22271	3.79889	1	0.659752	0.637741
INTERPRO	IPR002219	PE/DAG-bd	4	1.03896	0.0879744	PRKCB, DGKQ, MYO9B, RASGRP1	350	67	22271	3.79889	1	0.659752	0.637741
INTERPRO	IPR001073	C1q_dom	3	0.779221	0.0893226	CBLN4, C1QL2, CBLN2	350	32	22271	5.96545	1	0.659752	0.637741
INTERPRO	IPR002466	A_deamin	2	0.519481	0.0904259	ADAT1, ADARB1	350	6	22271	21.2105	1	0.659752	0.637741
INTERPRO	IPR003111	Lon_prtase_N	2	0.519481	0.0904259	LONRF1, LONRF2	350	6	22271	21.2105	1	0.659752	0.637741
INTERPRO	IPR046336	Lon_prtase_N_sf	2	0.519481	0.0904259	LONRF1, LONRF2	350	6	22271	21.2105	1	0.659752	0.637741
INTERPRO	IPR047024	Gabra-1-6_TM	2	0.519481	0.0904259	GABRA1, GABRA3	350	6	22271	21.2105	1	0.659752	0.637741
INTERPRO	IPR000700	PAS-assoc_C	2	0.519481	0.0904259	KCNH2, KCNH1	350	6	22271	21.2105	1	0.659752	0.637741
INTERPRO	IPR041161	EGF_Tenascin	2	0.519481	0.0904259	RELN, TNC	350	6	22271	21.2105	1	0.659752	0.637741
INTERPRO	IPR001390	GABAAa_rcpt	2	0.519481	0.0904259	GABRA1, GABRA3	350	6	22271	21.2105	1	0.659752	0.637741
INTERPRO	IPR024583	Na_trans_cytopl	2	0.519481	0.0904259	SCN8A, SCN3A	350	6	22271	21.2105	1	0.659752	0.637741
INTERPRO	IPR016017	GDNF/GAS1	2	0.519481	0.0904259	GFRA1, GFRA2	350	6	22271	21.2105	1	0.659752	0.637741
INTERPRO	IPR009398	Adcy_conserved_dom	2	0.519481	0.0904259	ADCY2, ADCY8	350	6	22271	21.2105	1	0.659752	0.637741
INTERPRO	IPR030457	ELO_CS	2	0.519481	0.0904259	ELOVL1, ELOVL6	350	6	22271	21.2105	1	0.659752	0.637741
INTERPRO	IPR051560	MAM_domain-containing	2	0.519481	0.0904259	NRP2, MDGA2	350	6	22271	21.2105	1	0.659752	0.637741
INTERPRO	IPR029485	CAT_C	2	0.519481	0.0904259	SLC7A14, SLC7A3	350	6	22271	21.2105	1	0.659752	0.637741
INTERPRO	IPR013164	Cadherin_N	4	1.03896	0.0941059	PCDH9, PCDH8, PCDHB8, PCDH17	350	69	22271	3.68878	1	0.676359	0.653793
INTERPRO	IPR013763	Cyclin-like_dom	3	0.779221	0.0941367	CCNA2, CCNL2, CCNL1	350	33	22271	5.78468	1	0.676359	0.653793
INTERPRO	IPR017441	Protein_kinase_ATP_BS	11	2.85714	0.0945317	PDGFRB, CLK1, EPHA4, CHUK, STK24, DAPK1, PRKCB, KIT, TNIK, STK32C, EPHA3	350	394	22271	1.77651	1	0.676359	0.653793
KEGG_PATHWAY	mmu04724	Glutamatergic synapse	18	4.67532	3.5131e-12	GRIA1, GRIA2, SLC38A1, GLS2, HOMER2, PRKCB, CACNA1D, GRIK1, ADCY2, GRIK2, ADCY8, GRIN2B, GRIN1, GRM7, DLGAP1, SHANK2, GRIA3, GRIA4	155	116	9565	9.57564	8.08008e-10	8.08013e-10	7.23698e-10
KEGG_PATHWAY	mmu05033	Nicotine addiction	11	2.85714	4.89045e-10	GRIA1, GRIA2, GABRB2, GABRR2, GABRA1, SLC32A1, GABRA3, GRIN2B, GRIA3, GRIA4, GRIN1	155	40	9565	16.9702	1.1248e-07	5.62401e-08	5.03716e-08
KEGG_PATHWAY	mmu04727	GABAergic synapse	14	3.63636	1.65971e-09	GABRB2, GABRA1, SLC38A1, SLC32A1, GLS2, PRKCB, GAD1, GABRA3, CACNA1D, SLC6A11, ADCY2, SLC6A1, ADCY8, GABRR2	155	90	9565	9.59928	3.81734e-07	1.27245e-07	1.13967e-07
KEGG_PATHWAY	mmu04713	Circadian entrainment	14	3.63636	5.51669e-09	GRIA1, GRIA2, RYR2, KCNJ9, PRKCB, CACNA1D, ADCY2, ADCY8, GRIN2B, CACNA1G, GRIN1, CACNA1I, GRIA3, GRIA4	155	99	9565	8.72662	1.26884e-06	3.1721e-07	2.8411e-07
KEGG_PATHWAY	mmu04723	Retrograde endocannabinoid signaling	14	3.63636	1.01141e-06	GRIA1, GABRB2, GRIA2, GABRA1, SLC32A1, KCNJ9, PRKCB, GABRA3, CACNA1D, ADCY2, ADCY8, GABRR2, GRIA3, GRIA4	155	153	9565	5.64664	0.000232597	4.65247e-05	4.16699e-05
KEGG_PATHWAY	mmu05032	Morphine addiction	11	2.85714	2.03259e-06	GABRB2, GABRR2, GABRA1, SLC32A1, KCNJ9, PRKCB, PDE4D, GABRA3, PDE3A, ADCY2, ADCY8	155	92	9565	7.37833	0.000467386	7.79159e-05	6.97855e-05
KEGG_PATHWAY	mmu04024	cAMP signaling pathway	16	4.15584	3.01035e-06	GRIA1, GRIA2, RYR2, PDE4D, ATP2B4, ATP2B3, CACNA1D, ATP2B2, ADCY2, ADCY8, GRIN2B, TSHR, GRIN1, PDE3A, GRIA3, GRIA4	155	224	9565	4.40783	0.000692142	9.89115e-05	8.85903e-05
KEGG_PATHWAY	mmu05031	Amphetamine addiction	8	2.07792	0.000114399	GRIA1, GRIA2, PRKCB, CACNA1D, GRIN2B, GRIA3, GRIA4, GRIN1	155	69	9565	7.15475	0.02597	0.00328896	0.00294577
KEGG_PATHWAY	mmu04020	Calcium signaling pathway	14	3.63636	0.000233866	PDGFRB, RYR2, PRKCB, ATP2B4, ATP2B3, CACNA1D, ATP2B2, ADCY2, TACR1, ADCY8, GRIN2B, CACNA1G, GRIN1, CACNA1I	155	255	9565	3.38798	0.0523741	0.00597658	0.00535294
KEGG_PATHWAY	mmu04925	Aldosterone synthesis and secretion	9	2.33766	0.000262476	CACNA1I, PRKCB, ATP2B4, ATP2B3, CACNA1D, ATP2B2, ADCY2, ADCY8, CACNA1G	155	104	9565	5.34026	0.0585909	0.00603696	0.00540702
KEGG_PATHWAY	mmu04929	GnRH secretion	7	1.81818	0.000503766	HCN3, CACNA1I, KCNJ9, PRKCB, CACNA1D, KCNN2, CACNA1G	155	63	9565	6.85663	0.109432	0.0105333	0.00943416
KEGG_PATHWAY	mmu04080	Neuroactive ligand-receptor interaction	17	4.41558	0.000560843	GRIA1, GABRB2, PAQR9, GRIA2, GABRA1, GABRA3, GRIK1, GRIK2, TACR1, GRIN2B, TSHR, GRIN1, GABRR2, GLRA1, GRM7, GRIA3, GRIA4	155	392	9565	2.67618	0.121052	0.0107495	0.0096278
KEGG_PATHWAY	mmu04921	Oxytocin signaling pathway	10	2.5974	0.000836023	RYR2, KCNJ9, PRKCB, NPR2, CACNA2D1, CACNA2D2, CACNA1D, ADCY2, ADCY8, CACNG2	155	154	9565	4.00712	0.174995	0.0147912	0.0132477
KEGG_PATHWAY	mmu04261	Adrenergic signaling in cardiomyocytes	10	2.5974	0.000916908	RYR2, CACNA2D1, ATP2B4, ATP2B3, CACNA2D2, CACNA1D, ATP2B2, ADCY2, ADCY8, CACNG2	155	156	9565	3.95575	0.190214	0.0150635	0.0134917
KEGG_PATHWAY	mmu05414	Dilated cardiomyopathy	8	2.07792	0.0013326	RYR2, CACNA2D1, CACNA2D2, CACNA1D, ITGAV, ADCY2, ADCY8, CACNG2	155	103	9565	4.79298	0.26413	0.0204332	0.018301
KEGG_PATHWAY	mmu04514	Cell adhesion molecules	10	2.5974	0.00238461	NLGN3, PTPRD, SLITRK2, SLITRK1, NRXN1, SLITRK6, NRXN3, ITGAV, L1CAM, PTPRF	155	179	9565	3.44747	0.422539	0.0329087	0.0294747
KEGG_PATHWAY	mmu04972	Pancreatic secretion	8	2.07792	0.00251114	RYR2, PRKCB, KCNMA1, ATP2B4, ATP2B3, ATP2B2, ADCY2, ADCY8	155	115	9565	4.29285	0.439143	0.0329087	0.0294747
KEGG_PATHWAY	mmu04911	Insulin secretion	7	1.81818	0.00257546	RYR2, PRKCB, KCNMA1, CACNA1D, KCNN2, ADCY2, ADCY8	155	86	9565	5.02288	0.4474	0.0329087	0.0294747
KEGG_PATHWAY	mmu04970	Salivary secretion	7	1.81818	0.00273018	PRKCB, KCNMA1, ATP2B4, ATP2B3, ATP2B2, ADCY2, ADCY8	155	87	9565	4.96515	0.466769	0.0330496	0.0296009
KEGG_PATHWAY	mmu04512	ECM-receptor interaction	7	1.81818	0.00306042	RELN, COL6A1, TNC, FN1, LAMB1, ITGAV, AGRN	155	89	9565	4.85357	0.50588	0.0349489	0.0313021
KEGG_PATHWAY	mmu04010	MAPK signaling pathway	13	3.37662	0.00319099	PDGFRB, PTPRR, CHUK, PRKCB, CACNA2D1, CACNA2D2, CACNA1D, RASGRP1, CACNA1G, CACNA1I, KIT, CACNG2, MAP3K12	155	299	9565	2.68303	0.520543	0.0349489	0.0313021
KEGG_PATHWAY	mmu04720	Long-term potentiation	6	1.55844	0.004389	GRIA1, GRIA2, PRKCB, ADCY8, GRIN2B, GRIN1	155	67	9565	5.52624	0.636397	0.045885	0.041097
KEGG_PATHWAY	mmu04927	Cortisol synthesis and secretion	6	1.55844	0.00596438	CACNA1I, KCNA4, CACNA1D, ADCY2, ADCY8, CACNA1G	155	72	9565	5.14247	0.747392	0.0596438	0.0534201
KEGG_PATHWAY	mmu04728	Dopaminergic synapse	8	2.07792	0.0063281	GRIA1, GRIA2, KCNJ9, PRKCB, CACNA1D, GRIN2B, GRIA3, GRIA4	155	136	9565	3.62998	0.767784	0.0603997	0.0540971
KEGG_PATHWAY	mmu04022	cGMP-PKG signaling pathway	9	2.33766	0.00656518	NPR2, KCNMA1, PDE3A, ATP2B4, ATP2B3, CACNA1D, ATP2B2, ADCY2, ADCY8	155	172	9565	3.22899	0.780185	0.0603997	0.0540971
KEGG_PATHWAY	mmu05017	Spinocerebellar ataxia	8	2.07792	0.00766867	GRIA1, GRIA2, RELN, KCND3, PRKCB, GRIN2B, GRIA3, GRIN1	155	141	9565	3.50126	0.829768	0.0678382	0.0607594
KEGG_PATHWAY	mmu04360	Axon guidance	9	2.33766	0.0088253	EPHA4, SEMA4A, SEMA3C, UNC5D, SLIT2, SEMA4G, L1CAM, EPHA3, NTN3	155	181	9565	3.06844	0.869819	0.0751784	0.0673337
KEGG_PATHWAY	mmu05412	Arrhythmogenic right ventricular cardiomyopathy	6	1.55844	0.0124184	RYR2, CACNA2D1, CACNA2D2, CACNA1D, ITGAV, CACNG2	155	86	9565	4.30533	0.943534	0.102008	0.091364
KEGG_PATHWAY	mmu04510	Focal adhesion	9	2.33766	0.0163119	PDGFRB, SHC2, RELN, PRKCB, COL6A1, TNC, FN1, LAMB1, ITGAV	155	202	9565	2.74944	0.977238	0.12937	0.115871
KEGG_PATHWAY	mmu05410	Hypertrophic cardiomyopathy	6	1.55844	0.0224789	RYR2, CACNA2D1, CACNA2D2, CACNA1D, ITGAV, CACNG2	155	100	9565	3.70258	0.994642	0.172338	0.154355
KEGG_PATHWAY	mmu04072	Phospholipase D signaling pathway	7	1.81818	0.033142	PDGFRB, SHC2, GRM7, DGKQ, KIT, ADCY2, ADCY8	155	149	9565	2.89911	0.99957	0.245892	0.220234
KEGG_PATHWAY	mmu04935	Growth hormone synthesis, secretion and action	6	1.55844	0.0403814	SOCS2, SHC2, PRKCB, CACNA1D, ADCY2, ADCY8	155	117	9565	3.1646	0.999924	0.290241	0.259955
KEGG_PATHWAY	mmu05030	Cocaine addiction	4	1.03896	0.0417931	GRIA2, GRIN2B, CDK5R1, GRIN1	155	48	9565	5.14247	0.999946	0.291285	0.26089
KEGG_PATHWAY	mmu04260	Cardiac muscle contraction	5	1.2987	0.055164	RYR2, CACNA2D1, CACNA2D2, CACNA1D, CACNG2	155	89	9565	3.46684	0.999998	0.373168	0.334229
KEGG_PATHWAY	mmu04015	Rap1 signaling pathway	8	2.07792	0.057509	PDGFRB, MAGI1, PRKCB, KIT, ADCY2, ADCY8, GRIN2B, GRIN1	155	214	9565	2.3069	0.999999	0.377916	0.338482
KEGG_PATHWAY	mmu04730	Long-term depression	4	1.03896	0.0720768	GRIA1, GRIA2, PRKCB, GRIA3	155	60	9565	4.11398	1	0.460491	0.41244
KEGG_PATHWAY	mmu04961	Endocrine and other factor-regulated calcium reabsorption	4	1.03896	0.0749473	PRKCB, ATP2B4, ATP2B3, ATP2B2	155	61	9565	4.04654	1	0.465888	0.417274
KEGG_PATHWAY	mmu01523	Antifolate resistance	3	0.779221	0.0788134	CHUK, ABCC5, TYMS	155	29	9565	6.38376	1	0.477028	0.427252
KEGG_PATHWAY	mmu04270	Vascular smooth muscle contraction	6	1.55844	0.0827837	PRKCB, NPR2, KCNMA1, CACNA1D, ADCY2, ADCY8	155	144	9565	2.57124	1	0.488211	0.437268
KEGG_PATHWAY	mmu04014	Ras signaling pathway	8	2.07792	0.0866139	PDGFRB, SHC2, CHUK, PRKCB, KIT, RASGRP1, GRIN2B, GRIN1	155	236	9565	2.09185	1	0.49803	0.446061
KEGG_PATHWAY	mmu05230	Central carbon metabolism in cancer	4	1.03896	0.0996514	PDGFRB, SLC7A5, GLS2, KIT	155	69	9565	3.57737	1	0.553746	0.495964
PIR_SUPERFAMILY	PIRSF038071	GDNF_family_receptor_alpha	2	0.519481	0.0323508	GFRA1, GFRA2	34	2	2024	59.5294	0.627146	0.485262	0.485262
PIR_SUPERFAMILY	PIRSF036580	Cyclin_L	2	0.519481	0.0323508	CCNL2, CCNL1	34	2	2024	59.5294	0.627146	0.485262	0.485262
PIR_SUPERFAMILY	PIRSF015618	bHLH_NeuroD	2	0.519481	0.0636857	NEUROD2, NEUROD4	34	4	2024	29.7647	0.861117	0.636857	0.636857
SMART	SM00079	PBPe	8	2.07792	3.08341e-08	GRIA1, GRIA2, GRIK1, GRIK2, GRIN2B, GRIA3, GRIA4, GRIN1	220	18	10943	22.1071	5.39596e-06	2.69799e-06	2.55923e-06
SMART	SM00918	Lig_chan-Glu_bd	8	2.07792	3.08341e-08	GRIA1, GRIA2, GRIK1, GRIK2, GRIN2B, GRIA3, GRIA4, GRIN1	220	18	10943	22.1071	5.39596e-06	2.69799e-06	2.55923e-06
SMART	SM00060	FN3	17	4.41558	6.4974e-08	PTPRT, CNTFR, EPHA4, DSCAM, CNTN5, PTPRO, TNC, FN1, L1CAM, SORL1, PTPRF, PTPRD, PTPRB, PTPRZ1, RIMBP2, CNTN4, EPHA3	220	153	10943	5.52677	1.13704e-05	3.79015e-06	3.59523e-06
SMART	SM00194	PTPc	9	2.33766	6.60396e-07	PTPRT, PTPRD, PTPRE, PTPRB, PTPRR, PTPRN2, PTPRZ1, PTPRO, PTPRF	220	38	10943	11.7807	0.000115563	2.88923e-05	2.74065e-05
SMART	SM00408	IGc2	18	4.67532	7.85796e-06	PDGFRB, LINGO2, CNTFR, CADM4, DSCAM, CNTN5, LRRN3, SEMA3C, LRRN2, AMIGO1, AMIGO2, UNC5D, L1CAM, PTPRF, PTPRD, KIT, CNTN4, MDGA2	220	244	10943	3.66941	0.0013742	0.000275029	0.000260884
SMART	SM00082	LRRCT	10	2.5974	1.74499e-05	LRRN3, SLITRK2, SLITRK1, LRRN2, AMIGO1, TPBG, AMIGO2, SLITRK6, SLIT2, PKD1	220	75	10943	6.63212	0.0030491	0.000508955	0.00048278
SMART	SM00404	PTPc_motif	9	2.33766	3.40302e-05	PTPRT, PTPRD, PTPRE, PTPRB, PTPRR, PTPRN2, PTPRZ1, PTPRO, PTPRF	220	63	10943	7.10584	0.0059377	0.000850756	0.000807003
SMART	SM00369	LRR_TYP	13	3.37662	0.000214885	LINGO2, LRRN3, LRRN2, AMIGO1, TPBG, AMIGO2, PKD1, SLITRK2, SLITRK1, LRRTM2, SLITRK6, LRRC8C, SLIT2	220	176	10943	3.67404	0.0369105	0.00470061	0.00445887
SMART	SM00181	EGF	12	3.11688	0.00112482	RELN, LRP1, NRXN1, TNC, LTBP4, NRXN3, LAMB1, FAT3, SLIT2, AGRN, LRP1B, ASTN1	220	183	10943	3.2617	0.178772	0.0218716	0.0207467
SMART	SM00013	LRRNT	6	1.55844	0.00403237	LINGO2, LRRN3, SLITRK2, TPBG, SLIT2, PKD1	220	53	10943	5.63105	0.506924	0.0705665	0.0669373
SMART	SM00282	LamG	5	1.2987	0.00885488	NRXN1, NRXN3, FAT3, SLIT2, AGRN	220	41	10943	6.06596	0.789128	0.140873	0.133628
SMART	SM00028	TPR	8	2.07792	0.0107734	TTC14, TTC9, TMTC2, LONRF1, OGT, LONRF2, FANCG, TANC2	220	121	10943	3.28866	0.849768	0.157112	0.149032
SMART	SM00042	CUB	5	1.2987	0.0175264	NRP2, NETO2, CSMD3, SEZ6L, CSMD1	220	50	10943	4.97409	0.954694	0.235932	0.223798
SMART	SM00100	cNMP	4	1.03896	0.0235372	KCNH2, HCN3, PRKAR2B, KCNH1	220	31	10943	6.41818	0.984521	0.294215	0.279084
SMART	SM00294	4.1m	3	0.779221	0.0309716	CADM4, NRXN1, NRXN3	220	14	10943	10.6588	0.995937	0.361335	0.342752
SMART	SM00135	LY	3	0.779221	0.0352732	LRP1, SORL1, LRP1B	220	15	10943	9.94818	0.998135	0.385801	0.365959
SMART	SM00831	Cation_ATPase_N	3	0.779221	0.0397905	ATP2B4, ATP2B3, ATP2B2	220	16	10943	9.32642	0.99918	0.409608	0.388543
SMART	SM00137	MAM	3	0.779221	0.0445133	PTPRT, NRP2, MDGA2	220	17	10943	8.77781	0.999654	0.432768	0.410512
SMART	SM01332	Cyclin_C	3	0.779221	0.0494316	CCNA2, CCNL2, CCNL1	220	18	10943	8.29015	0.99986	0.455291	0.431877
SMART	SM00409	IG	19	4.93506	0.0644385	PDGFRB, LINGO2, CNTFR, CADM4, DSCAM, CNTN5, LRRN3, SEMA3C, LRRN2, AMIGO1, AMIGO2, UNC5D, SEMA4G, L1CAM, PTPRF, PTPRD, KIT, CNTN4, MDGA2	220	611	10943	1.54677	0.999991	0.543873	0.515903
SMART	SM00044	CYCc	3	0.779221	0.0652648	NPR2, ADCY2, ADCY8	220	21	10943	7.10584	0.999993	0.543873	0.515903
SMART	SM00192	LDLa	4	1.03896	0.0709252	LRP1, NETO2, SORL1, LRP1B	220	48	10943	4.14508	0.999997	0.564178	0.535163
SMART	SM00219	TyrKc	5	1.2987	0.0818672	DDR1, PDGFRB, EPHA4, KIT, EPHA3	220	82	10943	3.03298	1	0.604369	0.573287
SMART	SM00360	RRM	9	2.33766	0.0828849	CPEB1, RBM25, PABPN1, SNRNP70, SRSF1, SRSF2, IGF2BP3, RNPC3, ELAVL3	220	225	10943	1.98964	1	0.604369	0.573287
SMART	SM00602	VPS10	2	0.519481	0.0961551	SORCS2, SORL1	220	5	10943	19.8964	1	0.666469	0.632193
UP_KW_BIOLOGICAL_PROCESS	KW-0406	Ion transport	50	12.987	2.24162e-19	GABRB2, RYR2, KCNC1, GRIK1, GRIK2, PKD2, GABRR2, KCNT1, SLC22A17, KCNH1, KCNH2, SLC38A1, KCND3, CACNA2D1, CACNA2D2, SLC22A23, SLCO1C1, SCN8A, KCNMA1, KCNQ2, GRIA1, HCN3, GRIA2, TTYH3, SLC24A3, KCNA1, KCNA3, KCNA4, CACNA1D, SLCO5A1, NALCN, CACNA1G, GLRA1, CACNA1I, LRRC8C, KCNN2, CACNG2, SCN3A, GRIA3, GRIA4, GABRA1, KCNJ9, KCNB2, GABRA3, SLC4A10, ATP2B4, ATP2B2, GRIN2B, GRIN1, SLCO1A4	206	619	11473	4.49872	1.72605e-17	1.72605e-17	1.63638e-17
UP_KW_BIOLOGICAL_PROCESS	KW-0633	Potassium transport	15	3.8961	3.77934e-08	KCNH2, HCN3, SLC24A3, KCNC1, KCNJ9, KCND3, KCNA1, KCNB2, KCNA3, KCNA4, PKD2, KCNT1, KCNMA1, KCNQ2, KCNH1	206	123	11473	6.79197	2.91009e-06	1.20007e-06	1.13773e-06
UP_KW_BIOLOGICAL_PROCESS	KW-0130	Cell adhesion	29	7.53247	4.67562e-08	NLGN3, SPON1, NRXN1, AMIGO1, AMIGO2, NRXN3, TNC, PTPRF, CX3CL1, PCDH17, RELN, ADAM23, ITGAV, EPHA4, CADM4, PCDH9, DSCAM, CNTN5, DST, APLP1, PCDH8, FN1, LAMB1, L1CAM, COL6A1, FAT3, CNTN4, PCDHB8, ASTN1	206	490	11473	3.29619	3.60022e-06	1.20007e-06	1.13773e-06
UP_KW_BIOLOGICAL_PROCESS	KW-0813	Transport	67	17.4026	3.93752e-07	GABRB2, RYR2, KCNC1, SLC7A14, SLC2A3, GRIK1, GRIK2, SLC6A1, PKD2, GABRR2, KCNT1, SLC22A17, XPO6, KCNH1, KCNH2, SLC38A1, SLC32A1, KCND3, CACNA2D1, ABCC5, CACNA2D2, SLC6A11, SLC22A23, SLCO1C1, SLC7A5, SCN8A, KCNMA1, KCNQ2, GRIA1, HCN3, GRIA2, TTYH3, SLC24A3, KCNA1, SRSF1, KCNA3, KCNA4, CACNA1D, SLCO5A1, NALCN, CACNA1G, SLC7A3, GLRA1, CACNA1I, LRRC8C, IGF2BP3, KCNN2, CACNG2, SCN3A, GRIA3, GRIA4, ABC…	206	2048	11473	1.82203	3.03184e-05	7.57972e-06	7.18597e-06
UP_KW_BIOLOGICAL_PROCESS	KW-0524	Neurogenesis	18	4.67532	1.0947e-05	EPHA4, SEMA4A, NRP2, DSCAM, SEMA3C, MYT1L, AMIGO1, DOCK7, NAV1, SEMA4G, L1CAM, ELAVL3, NEUROD2, IMPACT, NEUROD4, NOVA2, SLIT2, TNIK	206	280	11473	3.58034	0.000842567	0.000168584	0.000159826
UP_KW_BIOLOGICAL_PROCESS	KW-0109	Calcium transport	10	2.5974	9.87806e-05	RYR2, SLC24A3, CACNA2D1, ATP2B4, CACNA2D2, CACNA1D, ATP2B2, CACNG2, PKD2, CACNA1G	206	104	11473	5.35521	0.00757763	0.00126768	0.00120183
UP_KW_BIOLOGICAL_PROCESS	KW-0769	Symport	7	1.81818	0.0198326	SLC6A5, SLC38A1, SLC24A3, SLC4A10, SLC16A11, SLC6A11, SLC6A1	206	119	11473	3.27613	0.786146	0.21544	0.204248
UP_KW_BIOLOGICAL_PROCESS	KW-0221	Differentiation	23	5.97403	0.0245957	SEMA4A, NRP2, SRRM4, SEMA3C, MYT1L, AMIGO1, DOCK7, FHL1, CPNE6, TDRD9, NAV1, SEMA4G, L1CAM, RASGRP1, 4930447C04RIK, ELAVL3, NEUROD2, IMPACT, NEUROD4, ITGAV, SLIT2, THSD7A, AGRN	206	788	11473	1.62559	0.853034	0.21544	0.204248
UP_KW_BIOLOGICAL_PROCESS	KW-0739	Sodium transport	7	1.81818	0.0254394	HCN3, SLC38A1, SLC24A3, SCN8A, SLC4A10, NALCN, SCN3A	206	126	11473	3.09412	0.862507	0.21544	0.204248
UP_KW_BIOLOGICAL_PROCESS	KW-0532	Neurotransmitter transport	4	1.03896	0.0279792	SLC6A5, SLC32A1, SLC6A11, SLC6A1	206	37	11473	6.02099	0.887535	0.21544	0.204248
UP_KW_BIOLOGICAL_PROCESS	KW-0037	Angiogenesis	7	1.81818	0.0373358	SEMA4A, PTPRB, NRXN1, FN1, NRXN3, ITGAV, THSD7A	206	138	11473	2.82507	0.946597	0.26135	0.247774
UP_KW_BIOLOGICAL_PROCESS	KW-0507	mRNA processing	12	3.11688	0.0755574	PNN, SRRM4, PRPF39, CPEB1, RBM25, PABPN1, NOVA2, SRSF1, SRSF2, LUC7L3, ADARB1, ARGLU1	206	377	11473	1.77276	0.997641	0.463708	0.439619
UP_KW_BIOLOGICAL_PROCESS	KW-0029	Amino-acid transport	4	1.03896	0.0782884	SLC7A5, SLC38A1, SLC7A14, SLC7A3	206	56	11473	3.97816	0.998121	0.463708	0.439619
UP_KW_CELLULAR_COMPONENT	KW-0770	Synapse	53	13.7662	7.98164e-25	GABRB2, KCNC1, FAIM2, GRIK1, GRIK2, SLC6A1, ARHGAP44, GRIP1, GABRR2, LRRTM2, VWC2L, DLGAP1, DLGAP2, KCNH1, EPHA4, DSCAM, SLC32A1, ADAM11, SYNGR3, SORCS2, SYN2, TANC2, DGKQ, SHANK2, NLGN3, GRIA1, GRIA2, CTTNBP2, NRXN1, KCNA1, NRXN3, ADCY8, GLRA1, SLITRK1, CACNG2, GPR158, GRIA3, GRIA4, PRRT1, GABRA1, PTPRN2, HOMER2, CADPS, GABRA3, PCDH8, SLC4A10, ATP2B2, GRIN2B, GRIN1, CPEB1, RIMBP2, CBLN4, AGRN	317	537	18649	5.80628	2.79357e-23	2.79357e-23	2.63394e-23
UP_KW_CELLULAR_COMPONENT	KW-1003	Cell membrane	137	35.5844	4.0826e-14	CNTFR, CPNE6, FAIM2, GRIP1, GPR176, ZFYVE27, CAPNS1, THSD7A, KCNH1, MAGI1, KCNH2, PDGFRB, EPHA4, PAQR9, SLC38A1, DSCAM, CACNA2D1, APLP1, ADAM11, GPR75, SLC6A11, UNC5D, SCN8A, DGKQ, KCNQ2, EPHA3, ASTN1, GRIA1, GRIA2, TTYH3, NPR2, SLCO5A1, NALCN, RASGRP1, PCDH17, DPP6, PRKAR2B, SCN3A, PAG1, GRIA3, GRIA4, PRRT1, CNTN5, HOMER2, ST8SIA2, SLC4A10, SLC16A11, NETO2, L1CAM, GRIN2B, SLC6A5, PTPRE, SLCO1A4,…	317	4465	18649	1.80508	1.42997e-12	7.14455e-13	6.73629e-13
UP_KW_CELLULAR_COMPONENT	KW-0628	Postsynaptic cell membrane	21	5.45455	3.14228e-12	GRIA1, GABRB2, EPHA4, GRIA2, GABRA1, PCDH8, GABRA3, FAIM2, GRIK1, GRIK2, SORCS2, GRIN2B, GRIN1, GRIP1, GABRR2, GLRA1, LRRTM2, GPR158, GRIA3, GRIA4, KCNH1	317	159	18649	7.76995	1.09979e-10	3.666e-11	3.45651e-11
UP_KW_CELLULAR_COMPONENT	KW-0472	Membrane	215	55.8442	3.42775e-11	CNTFR, CPNE6, ADARB1, TMEM91, GPR176, ZFYVE27, CAPNS1, NDST3, THSD7A, EPHA4, PAQR9, ST6GAL2, PRKCB, CACNA2D1, CACNA2D2, SLC6A11, UNC5D, INPP4B, KCNQ2, GUF1, EPHA3, ASTN1, TTYH3, TMTC2, SLCO5A1, PCDH17, PRKAR2B, CHST10, KCNN2, ARGLU1, SCN3A, PAG1, SCAI, RHBDL1, B4GALNT4, PRRT1, ABCA2, CADM4, PTPRN2, LRRN3, LRRN2, HOMER2, ST8SIA2, SLC16A11, NETO2, L1CAM, GRIN2B, SLC6A5, CPEB1, PDE3A, FAT3, PCDHB8, …	317	9240	18649	1.36887	1.19972e-09	2.99929e-10	2.8279e-10
UP_KW_CELLULAR_COMPONENT	KW-0966	Cell projection	50	12.987	8.07092e-08	KCNC1, CPNE6, DOCK7, TNC, SLC2A3, SLC6A1, PKD2, PKD1, ARHGAP44, GRIP1, ZFYVE27, CSPP1, THSD7A, KCNH1, EPHA4, CCDC39, USP48, DSCAM, SLC32A1, DST, KCND3, ADAM11, SORCS2, TANC2, SCN8A, SHANK2, GRIA1, CTTNBP2, NRXN1, AMIGO1, KCNA1, NRXN3, ADAM22, KCNA4, ADCY8, GLRA1, SLITRK2, SLIT2, GPR158, GRIA4, HOMER2, KCNB2, SPRY4, PCDH8, SLC4A10, ATP2B4, L1CAM, GRIN2B, OGT, CDK5R1	317	1289	18649	2.28199	2.82482e-06	5.64964e-07	5.32681e-07
UP_KW_CELLULAR_COMPONENT	KW-0272	Extracellular matrix	9	2.33766	0.0821791	SPON1, RELN, COL6A1, TNC, LTBP4, FN1, LAMB1, ADAMTS10, NTN3	317	265	18649	1.99799	0.95028	0.479378	0.451985
UP_KW_DOMAIN	KW-1133	Transmembrane helix	175	45.4545	1.05652e-13	FAIM2, ADARB1, FRY, TMEM91, GPR176, ZFYVE27, NDST3, ENPP2, THSD7A, SYBU, KCNH1, KCNH2, PDGFRB, EPHA4, PAQR9, SLC38A1, ST6GAL2, DSCAM, CACNA2D1, APLP1, ADAM11, GPR75, CACNA2D2, SLC6A11, UNC5D, DISP2, INPP4B, SCN8A, KCNQ2, EPHA3, ASTN1, GRIA1, GRIA2, TTYH3, NPR2, TMTC2, CACNA1D, SLCO5A1, CSF2RA, NALCN, TRHDE, PCDH17, CACNA1G, DPP6, FUT9, CHST10, KCNN2, ARGLU1, SCN3A, PAG1, SCAI, GRIA3, RHBDL1, B4GA…	297	5621	14896	1.56148	2.32525e-12	2.32435e-12	1.69044e-12
UP_KW_DOMAIN	KW-0812	Transmembrane	178	46.2338	4.71649e-11	FAIM2, ADARB1, FRY, TMEM91, GPR176, ZFYVE27, NDST3, ENPP2, THSD7A, SYBU, KCNH1, KCNH2, PDGFRB, EPHA4, PAQR9, SLC38A1, ST6GAL2, DSCAM, CACNA2D1, APLP1, ADAM11, GPR75, CACNA2D2, SLC6A11, UNC5D, DISP2, INPP4B, SCN8A, KCNQ2, EPHA3, ASTN1, GRIA1, GRIA2, TTYH3, NPR2, TMTC2, CACNA1D, SLCO5A1, CSF2RA, NALCN, TRHDE, PCDH17, CACNA1G, CACNA1I, DPP6, FUT9, CHST10, KCNN2, ARGLU1, SCN3A, PAG1, SCAI, GRIA3, RHB…	297	6123	14896	1.45804	1.03763e-09	5.18814e-10	3.77319e-10
UP_KW_DOMAIN	KW-0677	Repeat	138	35.8442	8.16981e-09	CNTFR, SPON1, MYT1L, ZFP207, CPNE6, TNC, ADARB1, LGALS4, GRIP1, CAPNS1, ENPP2, THSD7A, CCNL2, CCNL1, ZFP287, MAGI1, FNBP4, PDGFRB, EPHA4, DSCAM, DAPK1, PRKCB, FBXW7, UNC5D, TANC2, EML6, SCN8A, DGKQ, EPHA3, ASTN1, ZCCHC7, CTTNBP2, LTBP4, TRANK1, TMTC2, CACNA1D, RNPC3, NALCN, RASGRP1, PCDH17, ADAMTS10, PRKAR2B, INPP5J, LONRF1, SCN3A, ANKZF1, ABCA2, ZFHX3, CADM4, LRRN3, CNTN5, LRRN2, FN1, NETO2, L1C…	297	4562	14896	1.51718	1.79736e-07	5.99119e-08	4.35723e-08
UP_KW_DOMAIN	KW-0245	EGF-like domain	16	4.15584	0.000175156	LRP1, NRXN1, ADAM11, TNC, ADAM22, LTBP4, NRXN3, SORL1, LRP1B, RELN, HYAL1, ADAM23, FAT3, SLIT2, AGRN, ASTN1	297	254	14896	3.15936	0.00384636	0.000963359	0.000700625
UP_KW_DOMAIN	KW-0732	Signal	122	31.6883	0.000566276	CNTFR, SPON1, TNC, PLOD2, POFUT1, ENPP2, THSD7A, PDGFRB, EPHA4, DSCAM, CACNA2D1, APLP1, ADAM11, CACNA2D2, UNC5D, EPHA3, ASTN1, GRIA1, GRIA2, NPR2, LTBP4, TMTC2, CACNA1D, CSF2RA, PCDH17, ADAMTS10, CHST10, NXPH1, GRIA3, GRIA4, PTPRN2, CADM4, LRRN3, CNTN5, LRRN2, ST8SIA2, TMEM132A, FN1, NETO2, L1CAM, GRIN2B, LRP1B, PTPRD, PTPRE, PTPRB, A330023F24RIK, FAT3, TUBGCP4, CNTN4, PCDHB8, DDR1, PTPRT, GABRB2…	297	4740	14896	1.29091	0.0123843	0.00249162	0.00181208
UP_KW_DOMAIN	KW-0802	TPR repeat	9	2.33766	0.0123353	TTC14, TTC9, TRANK1, TMTC2, LONRF1, OGT, LONRF2, FANCG, TANC2	297	155	14896	2.91222	0.238956	0.0452294	0.0328941
UP_KW_DOMAIN	KW-0393	Immunoglobulin domain	21	5.45455	0.0198032	PDGFRB, PTPRT, LINGO2, CNTFR, SEMA4A, CADM4, DSCAM, CNTN5, LRRN3, SEMA3C, LRRN2, AMIGO1, AMIGO2, UNC5D, SEMA4G, L1CAM, PTPRF, PTPRD, KIT, CNTN4, MDGA2	297	610	14896	1.72664	0.355991	0.0622387	0.0452645
UP_KW_DOMAIN	KW-0433	Leucine-rich repeat	15	3.8961	0.0249238	LINGO2, ZER1, LRRN3, LRRN2, AMIGO1, TPBG, AMIGO2, PKD1, TSHR, SLITRK2, SLITRK1, LRRTM2, SLITRK6, LRRC8C, SLIT2	297	391	14896	1.9241	0.426084	0.0685404	0.0498475
UP_KW_LIGAND	KW-0630	Potassium	15	3.8961	1.53998e-06	KCNH2, HCN3, SLC24A3, KCNC1, KCNJ9, KCND3, KCNA1, KCNB2, KCNA3, KCNA4, PKD2, KCNT1, KCNMA1, KCNQ2, KCNH1	142	145	6792	4.94803	3.69588e-05	3.69595e-05	3.69595e-05
UP_KW_LIGAND	KW-0106	Calcium	40	10.3896	5.32331e-06	DDR1, RYR2, NRP2, TTYH3, SLC24A3, LRP1, NRXN1, CPNE6, NRXN3, CACNA1D, PKD2, RASGRP1, CACNA1G, CACNA1I, RELN, KCNT1, CAPNS1, EFHD2, ENPP2, ITGAV, CACNG2, DST, PRKCB, CACNA2D1, PCDH8, CADPS, ATP2B4, ATP2B3, CACNA2D2, ATP2B2, GRIN2B, LRP1B, GRIN1, SULF2, MAN1A, MMP16, KCNMA1, FAT3, AGRN, PCDHB8	142	915	6792	2.09097	0.000127752	6.38797e-05	6.38797e-05
UP_KW_LIGAND	KW-0915	Sodium	11	2.85714	0.00165574	SLC6A5, HCN3, SLC38A1, KCNT1, SLC24A3, SCN8A, SLC4A10, SLC6A11, SLC6A1, NALCN, SCN3A	142	159	6792	3.30906	0.0389902	0.0132459	0.0132459
UP_KW_LIGAND	KW-0868	Chloride	6	1.55844	0.0356483	GABRB2, GABRR2, GABRA1, GLRA1, TTYH3, GABRA3	142	88	6792	3.2612	0.581543	0.195431	0.195431
UP_KW_LIGAND	KW-0114	cAMP	4	1.03896	0.0407148	HCN3, PRKAR2B, PDE4D, PDE3A	142	37	6792	5.17092	0.631239	0.195431	0.195431
UP_KW_MOLECULAR_FUNCTION	KW-0407	Ion channel	40	10.3896	8.50941e-22	GRIA1, HCN3, GABRB2, GRIA2, RYR2, TTYH3, KCNC1, KCNA1, KCNA3, KCNA4, CACNA1D, GRIK1, GRIK2, PKD2, NALCN, CACNA1G, CACNA1I, GABRR2, GLRA1, KCNT1, LRRC8C, KCNN2, CACNG2, SCN3A, GRIA3, GRIA4, KCNH1, KCNH2, GABRA1, KCNJ9, KCND3, CACNA2D1, KCNB2, GABRA3, CACNA2D2, GRIN2B, GRIN1, SCN8A, KCNMA1, KCNQ2	214	337	12454	6.90757	5.19074e-20	5.19074e-20	4.42489e-20
UP_KW_MOLECULAR_FUNCTION	KW-0851	Voltage-gated channel	21	5.45455	6.01078e-14	KCNH2, HCN3, KCNC1, KCNJ9, KCND3, CACNA2D1, KCNA1, KCNB2, KCNA3, CACNA2D2, KCNA4, CACNA1D, PKD2, NALCN, CACNA1G, SCN8A, KCNMA1, KCNQ2, CACNG2, SCN3A, KCNH1	214	130	12454	9.40093	3.66385e-12	1.83329e-12	1.5628e-12
UP_KW_MOLECULAR_FUNCTION	KW-1071	Ligand-gated ion channel	14	3.63636	3.69771e-10	GRIA1, HCN3, GABRB2, GRIA2, GABRA1, RYR2, GABRA3, GRIK1, GRIK2, GRIN2B, GRIN1, GLRA1, GRIA3, GRIA4	214	75	12454	10.8633	2.25561e-08	7.51869e-09	6.40937e-09
UP_KW_MOLECULAR_FUNCTION	KW-0631	Potassium channel	13	3.37662	3.37888e-09	KCNH2, HCN3, KCNC1, KCND3, KCNA1, KCNB2, KCNA3, KCNA4, PKD2, KCNT1, KCNMA1, KCNQ2, KCNH1	214	73	12454	10.3637	2.06112e-07	5.1528e-08	4.39255e-08
UP_KW_MOLECULAR_FUNCTION	KW-0107	Calcium channel	7	1.81818	0.00142487	RYR2, CACNA2D1, CACNA2D2, CACNA1D, CACNG2, PKD2, CACNA1G	214	72	12454	5.65797	0.0833038	0.0168095	0.0143294
UP_KW_MOLECULAR_FUNCTION	KW-0869	Chloride channel	6	1.55844	0.0018885	GABRB2, GABRR2, GABRA1, GLRA1, TTYH3, GABRA3	214	52	12454	6.71495	0.108908	0.0168095	0.0143294
UP_KW_MOLECULAR_FUNCTION	KW-0904	Protein phosphatase	9	2.33766	0.00192896	PTPRT, PTPRD, PTPRE, PTPRB, PTPRR, PTPRN2, PTPRZ1, PTPRO, PTPRF	214	132	12454	3.96793	0.111109	0.0168095	0.0143294
UP_KW_MOLECULAR_FUNCTION	KW-0112	Calmodulin-binding	9	2.33766	0.00478203	RYR2, CAMKV, DAPK1, ATP2B4, ATP2B3, MYO9B, ATP2B2, KCNN2, KCNH1	214	153	12454	3.42331	0.253533	0.0364629	0.0310832
UP_KW_MOLECULAR_FUNCTION	KW-0894	Sodium channel	4	1.03896	0.0129917	HCN3, SCN8A, NALCN, SCN3A	214	29	12454	8.02707	0.549631	0.0880549	0.0750632
UP_KW_MOLECULAR_FUNCTION	KW-9996	Developmental protein	29	7.53247	0.017472	RYR2, NRP2, LRP1, SEMA3C, MYT1L, AMIGO1, DOCK7, FHL1, 4930447C04RIK, ELAVL3, NEUROD2, NEUROD4, RELN, VWC2L, ITGAV, SLIT2, PDGFRB, EPHA4, SEMA4A, SPRY4, TDRD9, NAV1, SEMA4G, UNC5D, L1CAM, SORL1, MN1, FAT3, AGRN	214	1081	12454	1.56123	0.658774	0.09689	0.0825948
UP_KW_MOLECULAR_FUNCTION	KW-0217	Developmental protein	29	7.53247	0.017472	RYR2, NRP2, LRP1, SEMA3C, MYT1L, AMIGO1, DOCK7, FHL1, 4930447C04RIK, ELAVL3, NEUROD2, NEUROD4, RELN, VWC2L, ITGAV, SLIT2, PDGFRB, EPHA4, SEMA4A, SPRY4, TDRD9, NAV1, SEMA4G, UNC5D, L1CAM, SORL1, MN1, FAT3, AGRN	214	1081	12454	1.56123	0.658774	0.09689	0.0825948
UP_KW_MOLECULAR_FUNCTION	KW-0195	Cyclin	4	1.03896	0.0199935	CCNA2, CCNL2, CCNL1, CDK5R1	214	34	12454	6.84662	0.708281	0.101634	0.0866386
UP_KW_MOLECULAR_FUNCTION	KW-0358	Heparin-binding	5	1.2987	0.0411014	NRP2, APLP1, FN1, SLIT2, PTPRF	214	76	12454	3.8287	0.922708	0.19286	0.164406
UP_KW_MOLECULAR_FUNCTION	KW-0829	Tyrosine-protein kinase	6	1.55844	0.0459192	DDR1, PDGFRB, CLK1, EPHA4, KIT, EPHA3	214	114	12454	3.06296	0.943155	0.200077	0.170557
UP_KW_MOLECULAR_FUNCTION	KW-0378	Hydrolase	40	10.3896	0.0853635	PTPRT, PTPRR, PFKFB3, GLS2, IDUA, USP11, PTPRO, ADARB1, TRHDE, PTPRF, ADAMTS10, HDAC7, RELN, SMPD4, PTPRZ1, HYAL1, NDST3, INPP5J, ENPP2, EIF2S3Y, TPPP, ANKZF1, RHBDL1, USP48, PTPRN2, PDE4D, TDRD9, ADAT1, DDHD2, JOSD2, SULF2, PTPRD, MAN1A, PTPRE, INPP4B, PTPRB, MMP16, PDE3A, GUF1, PTRH1	214	1835	12454	1.26858	0.995673	0.347145	0.295927
UP_KW_MOLECULAR_FUNCTION	KW-0418	Kinase	18	4.67532	0.0971462	PDGFRB, DDR1, EPHA4, PFKFB3, CHUK, CHKA, DAPK1, PRKCB, CLK1, STK24, ETNK2, DGKQ, KIT, TNIK, STK32C, EPHA3, MAP3K12, CDK5R1	214	706	12454	1.48376	0.998038	0.359269	0.306262
UP_KW_PTM	KW-0325	Glycoprotein	155	40.2597	1.73997e-13	CNTFR, SPON1, TNC, PLOD2, FAIM2, GPR176, POFUT1, NDST3, ENPP2, THSD7A, KCNH1, KCNH2, PDGFRB, EPHA4, SLC38A1, ST6GAL2, DSCAM, CACNA2D1, APLP1, ADAM11, GPR75, CACNA2D2, SLC6A11, UNC5D, TANC2, DISP2, SCN8A, EPHA3, ASTN1, GRIA1, GRIA2, TTYH3, NPR2, LTBP4, CACNA1D, CSF2RA, NALCN, TRHDE, ADAMTS10, DPP6, FUT9, CHST10, NXPH1, TPPP, SCN3A, GRIA3, B4GALNT4, GRIA4, ABCA2, PTPRN2, CADM4, LRRN3, CNTN5, LRRN2,…	294	4236	13214	1.64461	3.82738e-12	4.00192e-12	4.00192e-12
UP_KW_PTM	KW-1015	Disulfide bond	113	29.3506	3.57292e-06	CNTFR, SPON1, TNC, POFUT1, NDST3, ENPP2, THSD7A, PDGFRB, EPHA4, SLC38A1, ST6GAL2, DSCAM, CACNA2D1, APLP1, ADAM11, CACNA2D2, SLC6A11, UNC5D, SCN8A, EPHA3, ASTN1, GRIA1, GRIA2, TTYH3, NPR2, LTBP4, CACNA1D, NALCN, TRHDE, ADAMTS10, DPP6, FUT9, SCN3A, GRIA3, GRIA4, CADM4, LRRN3, CNTN5, LRRN2, ST8SIA2, FN1, NETO2, L1CAM, GRIN2B, LRP1B, SLC6A5, PTPRD, SLCO1A4, FAT3, CNTN4, PCDHB8, DDR1, PTPRT, GABRB2, N…	294	3465	13214	1.46576	7.86013e-05	4.10886e-05	4.10886e-05
UP_KW_PTM	KW-0597	Phosphoprotein	206	53.5065	0.000107317	MYT1L, ADARB1, PNN, ZFYVE27, CAPNS1, CSPP1, CCNL2, CCNL1, FNBP4, EPHA4, SRRM4, DAPK1, PRKCB, CACNA2D1, MCCC1, MTUS2, SLC6A11, KCNQ2, RPL24, EPHA3, ASTN1, TTYH3, 6430548M08RIK, RNPC3, PRKAR2B, INPP5J, KCNN2, ARGLU1, SCN3A, PAG1, SCAI, ABCA2, CADM4, PTPRN2, CHKA, FN1, NETO2, L1CAM, GRIN2B, SLC6A5, CPEB1, PDE3A, DDR1, PTPRT, GABRB2, RYR2, PTPRR, KCNC1, PTPRO, SLC7A14, GRIK2, SLC6A1, PTPRF, EPM2AIP1,…	294	7858	13214	1.17826	0.00235831	0.000822761	0.000822761
UP_KW_PTM	KW-0654	Proteoglycan	6	1.55844	0.038723	PTPRR, NRXN1, TNC, NRXN3, AGRN, SULF2	294	84	13214	3.2104	0.580562	0.222657	0.222657
UP_KW_PTM	KW-0336	GPI-anchor	8	2.07792	0.0622388	CNTFR, CNTN5, GFRA1, SLIT2, CNTN4, MDGA2, GFRA2, RECK	294	158	13214	2.27573	0.756763	0.286299	0.286299
UP_KW_PTM	KW-0357	Heparan sulfate	3	0.779221	0.0780563	NRXN1, NRXN3, AGRN	294	21	13214	6.4208	0.8327	0.299216	0.299216
UP_SEQ_FEATURE	CARBOHYD	N-linked (GlcNAc...) asparagine	149	38.7013	1.72482e-29	CNTFR, SPON1, TNC, PLOD2, FAIM2, GPR176, POFUT1, NDST3, ENPP2, THSD7A, KCNH1, KCNH2, PDGFRB, EPHA4, SLC38A1, ST6GAL2, DSCAM, CACNA2D1, APLP1, ADAM11, GPR75, CACNA2D2, SLC6A11, UNC5D, TANC2, DISP2, SCN8A, EPHA3, ASTN1, GRIA1, GRIA2, TTYH3, NPR2, LTBP4, CACNA1D, CSF2RA, NALCN, TRHDE, ADAMTS10, DPP6, FUT9, CHST10, NXPH1, SCN3A, GRIA3, B4GALNT4, GRIA4, ABCA2, PTPRN2, CADM4, LRRN3, CNTN5, ST8SIA2, TME…	354	3733	22253	2.50907	2.60448e-26	2.60448e-26	2.4251e-26
UP_SEQ_FEATURE	TOPO_DOM	Extracellular	118	30.6494	6.99846e-29	TMEM91, GPR176, THSD7A, KCNH1, KCNH2, PDGFRB, EPHA4, PAQR9, SLC38A1, DSCAM, CACNA2D1, APLP1, ADAM11, GPR75, CACNA2D2, SLC6A11, UNC5D, SCN8A, KCNQ2, EPHA3, ASTN1, GRIA1, GRIA2, TTYH3, NPR2, TMTC2, CACNA1D, CSF2RA, NALCN, TRHDE, DPP6, SCN3A, PAG1, GRIA3, GRIA4, PRRT1, PTPRN2, CADM4, LRRN3, TMEM132A, SLC4A10, NETO2, L1CAM, GRIN2B, LRP1B, SLC6A5, PTPRD, PTPRE, PTPRB, SLCO1A4, FAT3, PCDHB8, DDR1, PTPR…	354	2481	22253	2.98979	1.05677e-25	5.28383e-26	4.91992e-26
UP_SEQ_FEATURE	TOPO_DOM	Cytoplasmic	134	34.8052	6.68476e-26	TMEM91, GPR176, ZFYVE27, NDST3, THSD7A, KCNH1, KCNH2, PDGFRB, EPHA4, PAQR9, SLC38A1, ST6GAL2, DSCAM, CACNA2D1, APLP1, ADAM11, GPR75, CACNA2D2, SLC6A11, UNC5D, SCN8A, KCNQ2, EPHA3, ASTN1, GRIA1, GRIA2, TTYH3, NPR2, TMTC2, CACNA1D, CSF2RA, NALCN, TRHDE, DPP6, FUT9, CHST10, SCN3A, PAG1, GRIA3, B4GALNT4, GRIA4, PRRT1, PTPRN2, CADM4, LRRN3, ST8SIA2, TMEM132A, SLC4A10, SLC16A11, NETO2, L1CAM, GRIN2B, L…	354	3356	22253	2.50997	1.0094e-22	3.36466e-23	3.13292e-23
UP_SEQ_FEATURE	REGION	Disordered	282	73.2468	4.64009e-17	CNTFR, SPON1, MYT1L, ADARB1, TMEM91, PNN, GPR176, ZFYVE27, CAPNS1, ZMIZ1, CSPP1, THSD7A, CCNL2, CCNL1, IER5, ZFP287, FNBP4, PAQR9, SRRM4, ST6GAL2, 9330159F19RIK, PRKCB, GM14137, MTUS2, CACNA2D2, B630019K06RIK, SLC6A11, INPP4B, EML6, SNHG11, KCNQ2, RPL24, 4632427E13RIK, ASTN1, TTYH3, TRANK1, SLCO5A1, 6430548M08RIK, RNPC3, PCDH17, ADAMTS10, INPP5J, KCNN2, ARGLU1, SCN3A, PAG1, SCAI, B4GALNT4, PRRT1,…	354	13109	22253	1.35227	7.00654e-14	1.75163e-14	1.63099e-14
UP_SEQ_FEATURE	TRANSMEM	Helical	170	44.1558	8.2317e-13	FAIM2, ADARB1, FRY, TMEM91, ZFYVE27, NDST3, ENPP2, THSD7A, SYBU, KCNH1, KCNH2, PDGFRB, EPHA4, PAQR9, SLC38A1, ST6GAL2, DSCAM, CACNA2D1, APLP1, ADAM11, GPR75, CACNA2D2, SLC6A11, UNC5D, DISP2, INPP4B, SCN8A, KCNQ2, EPHA3, ASTN1, GRIA1, GRIA2, NPR2, TMTC2, CACNA1D, SLCO5A1, CSF2RA, NALCN, TRHDE, PCDH17, CACNA1G, CACNA1I, DPP6, FUT9, CHST10, KCNN2, ARGLU1, SCN3A, PAG1, SCAI, GRIA3, RHBDL1, GRIA4, PRR…	354	6668	22253	1.60265	1.24291e-09	2.48597e-10	2.31475e-10
UP_SEQ_FEATURE	TRANSMEM	Helical; Name=Segment S6	13	3.37662	2.46094e-11	KCNH2, HCN3, KCNC1, KCND3, KCNA1, KCNB2, KCNA3, KCNA4, KCNT1, KCNMA1, KCNQ2, KCNN2, KCNH1	354	52	22253	15.7154	3.71602e-08	6.19337e-09	5.76681e-09
UP_SEQ_FEATURE	TRANSMEM	Helical; Name=Segment S5	13	3.37662	3.13628e-11	KCNH2, HCN3, KCNC1, KCND3, KCNA1, KCNB2, KCNA3, KCNA4, KCNT1, KCNMA1, KCNQ2, KCNN2, KCNH1	354	53	22253	15.4189	4.73578e-08	6.76541e-09	6.29945e-09
UP_SEQ_FEATURE	TRANSMEM	Helical; Name=Segment S2	13	3.37662	5.01301e-11	KCNH2, HCN3, KCNC1, KCND3, KCNA1, KCNB2, KCNA3, KCNA4, KCNT1, KCNMA1, KCNQ2, KCNN2, KCNH1	354	55	22253	14.8582	7.56965e-08	7.56964e-09	7.04829e-09
UP_SEQ_FEATURE	TRANSMEM	Helical; Name=Segment S3	13	3.37662	5.01301e-11	KCNH2, HCN3, KCNC1, KCND3, KCNA1, KCNB2, KCNA3, KCNA4, KCNT1, KCNMA1, KCNQ2, KCNN2, KCNH1	354	55	22253	14.8582	7.56965e-08	7.56964e-09	7.04829e-09
UP_SEQ_FEATURE	TRANSMEM	Helical; Name=Segment S1	13	3.37662	5.01301e-11	KCNH2, HCN3, KCNC1, KCND3, KCNA1, KCNB2, KCNA3, KCNA4, KCNT1, KCNMA1, KCNQ2, KCNN2, KCNH1	354	55	22253	14.8582	7.56965e-08	7.56964e-09	7.04829e-09
UP_SEQ_FEATURE	SITE	Interaction with the cone snail toxin Con-ikot-ikot	8	2.07792	7.44446e-11	GRIA1, GRIA2, GRIK1, GRIK2, GRIN2B, GRIA3, GRIA4, GRIN1	354	11	22253	45.7175	1.12411e-07	1.02192e-08	9.51538e-09
UP_SEQ_FEATURE	DOMAIN	Fibronectin type-III	20	5.19481	2.37186e-10	PTPRT, CNTFR, EPHA4, CNTN5, LRRN3, PTPRO, TNC, FN1, L1CAM, SORL1, CSF2RA, PTPRF, PTPRD, PTPRB, PTPRZ1, RIMBP2, CNTN4, MDGA2, EPHA3, ASTN1	354	191	22253	6.58236	3.58151e-07	2.9846e-08	2.77903e-08
UP_SEQ_FEATURE	DOMAIN	Ionotropic glutamate receptor L-glutamate and glycine-binding	8	2.07792	3.76655e-10	GRIA1, GRIA2, GRIK1, GRIK2, GRIN2B, GRIA3, GRIA4, GRIN1	354	13	22253	38.6841	5.68749e-07	3.79166e-08	3.53052e-08
UP_SEQ_FEATURE	DOMAIN	Ionotropic glutamate receptor C-terminal	8	2.07792	3.76655e-10	GRIA1, GRIA2, GRIK1, GRIK2, GRIN2B, GRIA3, GRIA4, GRIN1	354	13	22253	38.6841	5.68749e-07	3.79166e-08	3.53052e-08
UP_SEQ_FEATURE	SITE	Crucial to convey clamshell closure to channel opening	8	2.07792	3.76655e-10	GRIA1, GRIA2, GRIK1, GRIK2, GRIN2B, GRIA3, GRIA4, GRIN1	354	13	22253	38.6841	5.68749e-07	3.79166e-08	3.53052e-08
UP_SEQ_FEATURE	TRANSMEM	Helical; Voltage-sensor; Name=Segment S4	11	2.85714	1.07028e-09	KCNH2, HCN3, KCNC1, KCND3, KCNB2, KCNA1, KCNMA1, KCNQ2, KCNA3, KCNA4, KCNH1	354	43	22253	16.0809	1.61612e-06	1.01008e-07	9.4051e-08
UP_SEQ_FEATURE	DOMAIN	Fibronectin type-III 2	16	4.15584	2.72566e-09	PTPRT, CNTFR, EPHA4, DSCAM, CNTN5, PTPRO, TNC, FN1, L1CAM, SORL1, PTPRF, PTPRD, PTPRB, RIMBP2, CNTN4, EPHA3	354	131	22253	7.67775	4.11573e-06	2.28652e-07	2.12904e-07
UP_SEQ_FEATURE	DOMAIN	Fibronectin type-III 1	16	4.15584	2.72566e-09	PTPRT, CNTFR, EPHA4, DSCAM, CNTN5, PTPRO, TNC, FN1, L1CAM, SORL1, PTPRF, PTPRD, PTPRB, RIMBP2, CNTN4, EPHA3	354	131	22253	7.67775	4.11573e-06	2.28652e-07	2.12904e-07
UP_SEQ_FEATURE	COMPBIAS	Polar residues	140	36.3636	3.2286e-09	MYT1L, ZFP207, TNC, PLOD2, ADARB1, FRY, GRIP1, ZMIZ1, CSPP1, SYBU, KCNH1, MAGI1, KCNH2, FNBP4, PDGFRB, SRRM4, DSCAM, FBXW7, APLP1, MTUS2, FRMD4A, RUNDC3B, TANC2, GRIP2, DISP2, SNHG11, SCN8A, KCNQ2, ZCCHC7, TTYH3, PFKFB3, CTTNBP2, TRANK1, CACNA1D, NALCN, PCDH17, ADAMTS10, CACNA1G, CACNA1I, ARHGAP20, DPP6, INPP5J, ARGLU1, SCN3A, PAG1, ANKZF1, SCAI, ZFHX3, PTPRN2, HOMER2, FN1, L1CAM, HSPA12A, GRIN2B…	354	5628	22253	1.56372	4.87518e-06	2.55327e-07	2.37741e-07
UP_SEQ_FEATURE	DOMAIN	Fibronectin type-III 4	12	3.11688	3.38181e-09	PTPRT, PTPRD, PTPRB, DSCAM, CNTN5, PTPRO, TNC, FN1, CNTN4, L1CAM, SORL1, PTPRF	354	62	22253	12.1668	5.10652e-06	2.55327e-07	2.37741e-07
UP_SEQ_FEATURE	DOMAIN	Fibronectin type-III 3	13	3.37662	5.58417e-09	PTPRT, DSCAM, CNTN5, PTPRO, TNC, FN1, L1CAM, SORL1, PTPRF, PTPRD, PTPRB, RIMBP2, CNTN4	354	81	22253	10.0889	8.43206e-06	4.01528e-07	3.73873e-07
UP_SEQ_FEATURE	MOTIF	Selectivity filter	11	2.85714	5.38466e-08	KCNH2, KCNC1, KCNJ9, KCND3, KCNB2, KCNA1, KCNQ2, KCNA3, KCNA4, PKD2, KCNH1	354	63	22253	10.9758	8.13051e-05	3.69584e-06	3.44129e-06
UP_SEQ_FEATURE	DOMAIN	EGF-like 3	11	2.85714	1.14188e-07	RELN, LRP1, NRXN1, TNC, LTBP4, NRXN3, FAT3, SLIT2, AGRN, LRP1B, ASTN1	354	68	22253	10.1688	0.000172409	7.49667e-06	6.98034e-06
UP_SEQ_FEATURE	DOMAIN	Ion transport	10	2.5974	1.62928e-07	CACNA1I, RYR2, KCNC1, SCN8A, KCNMA1, KCNQ2, CACNA1D, NALCN, SCN3A, CACNA1G	354	54	22253	11.641	0.000245992	1.02509e-05	9.54488e-06
UP_SEQ_FEATURE	DOMAIN	Fibronectin type-III 5	9	2.33766	2.73167e-07	PTPRD, PTPRB, DSCAM, PTPRO, TNC, FN1, L1CAM, SORL1, PTPRF	354	42	22253	13.4703	0.000412397	1.64993e-05	1.53629e-05
UP_SEQ_FEATURE	MOTIF	PDZ-binding	12	3.11688	4.03592e-07	ARHGAP44, GRIA1, EPHA4, KCNJ9, KCNA1, KCNA3, KCNA4, DLGAP1, SLC6A1, GRIN2B, EPHA3, TSHR	354	97	22253	7.77669	0.000609238	2.34394e-05	2.1825e-05
UP_SEQ_FEATURE	COMPBIAS	Pro residues	56	14.5455	4.31772e-07	DDR1, RBM25, DOCK3, ZFP207, PNN, GPR176, ZMIZ1, CSPP1, DLGAP1, IER5, MAGI1, KCNH2, FNBP4, PDE4D, ARHGEF17, CACNA2D2, FRMD4A, SEZ6L, SORCS2, SYN2, TANC2, C1QL2, GRIP2, PARP8, MN1, TBC1D4, MMP16, TMBIM1, COL6A1, SRSF2, FAM193B, 4930562C15RIK, SHANK2, LTBP4, HTT, RNPC3, CACNA1G, CACNA1I, PABPN1, INPP5J, IGF2BP3, LONRF2, RUNX1T1, PRRT1, ABCA2, ZFHX3, CHKA, KCNJ9, A330017A19RIK, MYO9B, SEMA4G, PDE3A, …	354	1715	22253	2.05262	0.000651764	2.41473e-05	2.24841e-05
UP_SEQ_FEATURE	DOMAIN	Fibronectin type-III 6	8	2.07792	5.69859e-07	PTPRD, PTPRB, DSCAM, PTPRO, TNC, FN1, SORL1, PTPRF	354	32	22253	15.7154	0.000860117	3.07317e-05	2.86151e-05
UP_SEQ_FEATURE	DOMAIN	EGF-like	16	4.15584	1.27704e-06	LRP1, NRXN1, ADAM11, TNC, ADAM22, LTBP4, NRXN3, SORL1, LRP1B, RELN, HYAL1, ADAM23, FAT3, SLIT2, AGRN, ASTN1	354	208	22253	4.83551	0.00192648	6.64944e-05	6.19146e-05
UP_SEQ_FEATURE	DOMAIN	Tyrosine specific protein phosphatases	9	2.33766	1.33369e-05	PTPRT, PTPRD, PTPRE, PTPRB, PTPRR, PTPRN2, PTPRZ1, PTPRO, PTPRF	354	69	22253	8.19934	0.0199375	0.000671292	0.000625057
UP_SEQ_FEATURE	DOMAIN	LRRCT	11	2.85714	2.0448e-05	LINGO2, LRRN3, SLITRK2, SLITRK1, AMIGO1, TPBG, AMIGO2, LRRTM2, SLITRK6, SLIT2, PKD1	354	119	22253	5.81073	0.0304049	0.000996013	0.000927414
UP_SEQ_FEATURE	COMPBIAS	Basic and acidic residues	134	34.8052	3.20404e-05	SPON1, MYT1L, ZFP207, NAB2, ARHGAP44, PNN, GRIP1, CSPP1, THSD7A, CCNL2, CCNL1, SYBU, KCNH1, MAGI1, FNBP4, SRRM4, 9330159F19RIK, PRKCB, FBXW7, APLP1, ADAM11, MTUS2, FRMD4A, TANC2, GRIP2, INPP4B, EML6, SCN8A, KCNQ2, SRSF2, RPL24, TNIK, RPP25, 4930562C15RIK, ZCCHC7, PFKFB3, CTTNBP2, LTBP4, TRANK1, CACNA1D, 6430548M08RIK, UBFD1, RNPC3, RASGRP1, TRHDE, PCDH17, ARHGAP20, INPP5J, KCNN2, TPPP, ARGLU1, SC…	354	6189	22253	1.36104	0.04723	0.00151191	0.00140778
UP_SEQ_FEATURE	DOMAIN	Tyrosine-protein phosphatase	9	2.33766	3.30467e-05	PTPRT, PTPRD, PTPRE, PTPRB, PTPRR, PTPRN2, PTPRZ1, PTPRO, PTPRF	354	78	22253	7.25326	0.0486767	0.00151214	0.00140799
UP_SEQ_FEATURE	DOMAIN	Tyrosine-protein phosphatase 2	5	1.2987	3.97466e-05	PTPRT, PTPRD, PTPRE, PTPRZ1, PTPRF	354	13	22253	24.1775	0.058253	0.00171478	0.00159668
UP_SEQ_FEATURE	DOMAIN	Tyrosine-protein phosphatase 1	5	1.2987	3.97466e-05	PTPRT, PTPRD, PTPRE, PTPRZ1, PTPRF	354	13	22253	24.1775	0.058253	0.00171478	0.00159668
UP_SEQ_FEATURE	COMPBIAS	Acidic residues	58	15.0649	5.43455e-05	NRP2, KCNC1, NVL, MYT1L, ZFP207, PKD2, FRY, TMEM91, PNN, ZFYVE27, CSPP1, IER5, FNBP4, PEG3, DST, FBXW7, PDE4D, ARHGEF17, APLP1, PARP8, EML6, COL6A1, FAM193B, TNIK, RPP25, NLGN3, SLC24A3, USP11, PRUNE2, TRANK1, HTT, KCNA4, CACNA1D, 6430548M08RIK, SLCO5A1, UBFD1, NOL4, CACNA1G, NEUROD2, NEUROD4, PABPN1, PTPRZ1, TRP53BP1, ANKZF1, B4GALNT4, ZFHX3, PTPRN2, CADPS, TMEM132A, DDHD2, PLEKHA5, ATP2B4, SEMA…	354	2121	22253	1.71899	0.078787	0.00227949	0.0021225
UP_SEQ_FEATURE	ACT_SITE	Phosphocysteine intermediate	9	2.33766	6.70071e-05	PTPRT, PTPRD, PTPRE, PTPRB, PTPRR, PTPRN2, PTPRZ1, PTPRO, PTPRF	354	86	22253	6.57854	0.0962334	0.00273461	0.00254627
UP_SEQ_FEATURE	INTRAMEM	Pore-forming	7	1.81818	7.38047e-05	RYR2, KCNT1, KCNJ9, SCN8A, PKD2, NALCN, SCN3A	354	45	22253	9.77847	0.105463	0.00291108	0.00271058
UP_SEQ_FEATURE	DOMAIN	EGF-like 1	10	2.5974	7.51868e-05	RELN, LRP1, NRXN1, LTBP4, NRXN3, FAT3, SLIT2, AGRN, LRP1B, ASTN1	354	112	22253	5.61264	0.107328	0.00291108	0.00271058
UP_SEQ_FEATURE	TRANSMEM	Helical; Name=M4	4	1.03896	0.000132127	GRIA1, GRIA2, GRIA3, GRIA4	354	7	22253	35.9209	0.180881	0.0049878	0.00464427
UP_SEQ_FEATURE	DOMAIN	LRRNT	9	2.33766	0.000156968	LINGO2, LRRN3, SLITRK2, AMIGO1, TPBG, AMIGO2, LRRTM2, SLIT2, PKD1	354	97	22253	5.83252	0.21104	0.00578101	0.00538285
UP_SEQ_FEATURE	INTRAMEM	Pore-forming; Name=Segment H5	5	1.2987	0.000300926	KCNH2, HCN3, KCNQ2, KCNN2, KCNH1	354	21	22253	14.967	0.365214	0.010819	0.0100739
UP_SEQ_FEATURE	DOMAIN	Ig-like C2-type	9	2.33766	0.000350178	PTPRT, CNTFR, SEMA4A, LRRN3, SEMA3C, AMIGO1, AMIGO2, UNC5D, SEMA4G	354	109	22253	5.19041	0.410725	0.0121705	0.0113323
UP_SEQ_FEATURE	REPEAT	LRR 6	12	3.11688	0.000354638	LINGO2, LRRN3, SLITRK2, SLITRK1, AMIGO1, TPBG, AMIGO2, LRRTM2, SLITRK6, LRRC8C, SLIT2, TSHR	354	199	22253	3.79065	0.414681	0.0121705	0.0113323
UP_SEQ_FEATURE	REPEAT	LRR 2	14	3.63636	0.000378617	LINGO2, ZER1, LRRN3, AMIGO1, TPBG, AMIGO2, PKD1, TSHR, SLITRK2, SLITRK1, LRRTM2, SLITRK6, LRRC8C, SLIT2	354	268	22253	3.28381	0.435503	0.0124321	0.0115759
UP_SEQ_FEATURE	DOMAIN	EGF-like 2	8	2.07792	0.000378728	RELN, NRXN1, TNC, NRXN3, FAT3, SLIT2, AGRN, ASTN1	354	84	22253	5.98682	0.435597	0.0124321	0.0115759
UP_SEQ_FEATURE	REPEAT	LRR 1	14	3.63636	0.00039223	LINGO2, ZER1, LRRN3, AMIGO1, TPBG, AMIGO2, PKD1, TSHR, SLITRK2, SLITRK1, LRRTM2, SLITRK6, LRRC8C, SLIT2	354	269	22253	3.27161	0.446992	0.0126014	0.0117335
UP_SEQ_FEATURE	DOMAIN	Fibronectin type-III 7	5	1.2987	0.000434223	PTPRD, PTPRB, TNC, FN1, PTPRF	354	23	22253	13.6656	0.480984	0.0136599	0.0127191
UP_SEQ_FEATURE	DOMAIN	EGF-like 8	5	1.2987	0.000514592	RELN, LRP1, TNC, SLIT2, LRP1B	354	24	22253	13.0962	0.540324	0.0158578	0.0147656
UP_SEQ_FEATURE	DOMAIN	LRRCT 2	4	1.03896	0.000594127	SLITRK2, SLITRK1, SLITRK6, SLIT2	354	11	22253	22.8588	0.592371	0.0172368	0.0160496
UP_SEQ_FEATURE	DOMAIN	LRRCT 1	4	1.03896	0.000594127	SLITRK2, SLITRK1, SLITRK6, SLIT2	354	11	22253	22.8588	0.592371	0.0172368	0.0160496
UP_SEQ_FEATURE	INTRAMEM	Helical; Pore-forming	4	1.03896	0.000594127	GRIA1, GRIA2, GRIA3, GRIA4	354	11	22253	22.8588	0.592371	0.0172368	0.0160496
UP_SEQ_FEATURE	DOMAIN	EGF-like 7	5	1.2987	0.000605	RELN, LRP1, TNC, SLIT2, LRP1B	354	25	22253	12.5723	0.599013	0.0172368	0.0160496
UP_SEQ_FEATURE	DOMAIN	EGF-like 15	4	1.03896	0.00078288	LRP1, TNC, LTBP4, LRP1B	354	12	22253	20.9539	0.693523	0.0218917	0.0203839
UP_SEQ_FEATURE	REPEAT	LRR 3	13	3.37662	0.000878512	LINGO2, ZER1, LRRN3, AMIGO1, TPBG, AMIGO2, TSHR, SLITRK2, SLITRK1, LRRTM2, SLITRK6, LRRC8C, SLIT2	354	257	22253	3.17977	0.734764	0.0241192	0.022458
UP_SEQ_FEATURE	DOMAIN	Ig-like C2-type 3	8	2.07792	0.000958001	PTPRD, PDGFRB, DSCAM, CNTN5, KIT, CNTN4, L1CAM, PTPRF	354	98	22253	5.13156	0.76479	0.0258318	0.0240527
UP_SEQ_FEATURE	REPEAT	LRR 5	12	3.11688	0.0010201	LINGO2, LRRN3, SLITRK2, SLITRK1, AMIGO1, TPBG, AMIGO2, LRRTM2, SLITRK6, LRRC8C, SLIT2, TSHR	354	226	22253	3.33778	0.785863	0.0270237	0.0251625
UP_SEQ_FEATURE	DOMAIN	EGF-like 4	6	1.55844	0.00126082	RELN, LRP1, TNC, SLIT2, AGRN, LRP1B	354	51	22253	7.39548	0.851184	0.0328249	0.0305641
UP_SEQ_FEATURE	DOMAIN	Receptor ligand binding region	7	1.81818	0.00131304	GRIA1, GRM7, NPR2, GRIK2, GRIN2B, GRIA3, GRIA4	354	76	22253	5.78988	0.862481	0.033605	0.0312904
UP_SEQ_FEATURE	DOMAIN	LDL-receptor class A 11	3	0.779221	0.00147412	LRP1, SORL1, LRP1B	354	4	22253	47.1462	0.89221	0.0370988	0.0345437
UP_SEQ_FEATURE	DOMAIN	Ig-like C2-type 5	6	1.55844	0.00150104	PDGFRB, DSCAM, CNTN5, KIT, CNTN4, L1CAM	354	53	22253	7.11641	0.896509	0.0371569	0.0345978
UP_SEQ_FEATURE	REPEAT	LRR 7	10	2.5974	0.00162055	LINGO2, LRRN3, SLITRK2, SLITRK1, TPBG, LRRTM2, SLITRK6, LRRC8C, SLIT2, TSHR	354	170	22253	3.69774	0.913622	0.0394683	0.0367499
UP_SEQ_FEATURE	REPEAT	LRR 10	8	2.07792	0.00168822	LINGO2, LRRN3, SLITRK2, SLITRK1, LRRTM2, SLITRK6, LRRC8C, SLIT2	354	108	22253	4.65641	0.922024	0.0404636	0.0376767
UP_SEQ_FEATURE	REPEAT	LRR 4	12	3.11688	0.00176211	LINGO2, LRRN3, SLITRK2, SLITRK1, AMIGO1, TPBG, AMIGO2, LRRTM2, SLITRK6, LRRC8C, SLIT2, TSHR	354	242	22253	3.1171	0.930271	0.0415749	0.0387114
UP_SEQ_FEATURE	INTRAMEM	Helical; Name=Pore helix	4	1.03896	0.00190113	KCND3, KCNB2, KCNA1, KCNA4	354	16	22253	15.7154	0.943496	0.0441647	0.0411229
UP_SEQ_FEATURE	TRANSMEM	Helical; Name=12	7	1.81818	0.00194305	SLC6A5, SLCO1C1, SLCO1A4, SLC6A11, SLC2A3, SLC6A1, SLC7A3	354	82	22253	5.36623	0.946968	0.0444546	0.0413928
UP_SEQ_FEATURE	DOMAIN	Laminin G	5	1.2987	0.00198259	NRXN1, NRXN3, FAT3, SLIT2, AGRN	354	34	22253	9.24435	0.950048	0.0446823	0.0416048
UP_SEQ_FEATURE	DOMAIN	CUB 1	5	1.2987	0.00221075	NRP2, NETO2, CSMD3, SEZ6L, CSMD1	354	35	22253	8.98023	0.964632	0.0483803	0.0450481
UP_SEQ_FEATURE	DOMAIN	CUB 2	5	1.2987	0.00221075	NRP2, NETO2, CSMD3, SEZ6L, CSMD1	354	35	22253	8.98023	0.964632	0.0483803	0.0450481
UP_SEQ_FEATURE	TRANSMEM	Helical; Name=11	7	1.81818	0.00233283	SLC6A5, SLCO1C1, SLCO1A4, SLC6A11, SLC2A3, SLC6A1, SLC7A3	354	85	22253	5.17684	0.970598	0.0492128	0.0458233
UP_SEQ_FEATURE	REPEAT	LRR 11	7	1.81818	0.00233283	LINGO2, LRRN3, SLITRK2, SLITRK1, SLITRK6, LRRC8C, SLIT2	354	85	22253	5.17684	0.970598	0.0492128	0.0458233
UP_SEQ_FEATURE	DOMAIN	Ig-like C2-type 2	9	2.33766	0.00234657	PTPRD, PDGFRB, CADM4, DSCAM, CNTN5, KIT, CNTN4, L1CAM, PTPRF	354	146	22253	3.87503	0.971203	0.0492128	0.0458233
UP_SEQ_FEATURE	DOMAIN	LRRNT 2	3	0.779221	0.0024311	SLITRK1, SLITRK6, SLIT2	354	5	22253	37.7169	0.974662	0.0493346	0.0459368
UP_SEQ_FEATURE	DOMAIN	Ig-like C2-type 1	9	2.33766	0.0024482	PTPRD, PDGFRB, CADM4, DSCAM, CNTN5, KIT, CNTN4, L1CAM, PTPRF	354	147	22253	3.84867	0.975309	0.0493346	0.0459368
UP_SEQ_FEATURE	COMPBIAS	Basic residues	55	14.2857	0.0024504	NVL, SLC7A14, ADARB1, PNN, SNRNP70, ZMIZ1, CSPP1, ENPP2, THSD7A, CCNL2, CCNL1, DLGAP2, STK32C, KCNH2, FNBP4, USP48, SRRM4, ABCC5, ARHGEF17, NAV1, FRMD4A, GRIP2, MN1, SLC7A5, IMPACT, SCN8A, DGKQ, SRSF2, LUC7L3, ZCCHC7, SRSF1, PRICKLE2, ADAM22, KCNA4, CACNA1D, ZFP804A, TRHDE, NEUROD2, NEUROD4, IGF2BP3, KCNN2, ARGLU1, SCN3A, TTC14, PRRT1, PCDH9, SLC4A10, PLEKHA5, ATP2B4, MYO9B, GRIN2B, CLK1, RIMBP2,…	354	2312	22253	1.49541	0.975391	0.0493346	0.0459368
UP_SEQ_FEATURE	TRANSMEM	Helical; Name=10	7	1.81818	0.00310957	SLC6A5, SLCO1C1, SLCO1A4, SLC6A11, SLC2A3, SLC6A1, SLC7A3	354	90	22253	4.88923	0.99093	0.0557612	0.0519207
UP_SEQ_FEATURE	TRANSMEM	Helical; Name=S3 of repeat IV	4	1.03896	0.00317581	SCN8A, CACNA1D, NALCN, SCN3A	354	19	22253	13.234	0.991796	0.0557612	0.0519207
UP_SEQ_FEATURE	TRANSMEM	Helical; Name=S3 of repeat III	4	1.03896	0.00317581	SCN8A, CACNA1D, NALCN, SCN3A	354	19	22253	13.234	0.991796	0.0557612	0.0519207
UP_SEQ_FEATURE	TRANSMEM	Helical; Name=S2 of repeat III	4	1.03896	0.00317581	SCN8A, CACNA1D, NALCN, SCN3A	354	19	22253	13.234	0.991796	0.0557612	0.0519207
UP_SEQ_FEATURE	TRANSMEM	Helical; Name=S6 of repeat IV	4	1.03896	0.00317581	SCN8A, CACNA1D, NALCN, SCN3A	354	19	22253	13.234	0.991796	0.0557612	0.0519207
UP_SEQ_FEATURE	TRANSMEM	Helical; Name=S2 of repeat IV	4	1.03896	0.00317581	SCN8A, CACNA1D, NALCN, SCN3A	354	19	22253	13.234	0.991796	0.0557612	0.0519207
UP_SEQ_FEATURE	TRANSMEM	Helical; Name=S1 of repeat IV	4	1.03896	0.00317581	SCN8A, CACNA1D, NALCN, SCN3A	354	19	22253	13.234	0.991796	0.0557612	0.0519207
UP_SEQ_FEATURE	TRANSMEM	Helical; Name=S6 of repeat III	4	1.03896	0.00317581	SCN8A, CACNA1D, NALCN, SCN3A	354	19	22253	13.234	0.991796	0.0557612	0.0519207
UP_SEQ_FEATURE	TRANSMEM	Helical; Name=S1 of repeat III	4	1.03896	0.00317581	SCN8A, CACNA1D, NALCN, SCN3A	354	19	22253	13.234	0.991796	0.0557612	0.0519207
UP_SEQ_FEATURE	TRANSMEM	Helical; Name=S5 of repeat IV	4	1.03896	0.00317581	SCN8A, CACNA1D, NALCN, SCN3A	354	19	22253	13.234	0.991796	0.0557612	0.0519207
UP_SEQ_FEATURE	TRANSMEM	Helical; Name=S5 of repeat III	4	1.03896	0.00317581	SCN8A, CACNA1D, NALCN, SCN3A	354	19	22253	13.234	0.991796	0.0557612	0.0519207
UP_SEQ_FEATURE	DOMAIN	LDL-receptor class A 9	3	0.779221	0.00360846	LRP1, SORL1, LRP1B	354	6	22253	31.4308	0.995741	0.0601179	0.0559773
UP_SEQ_FEATURE	DOMAIN	LDL-receptor class A 10	3	0.779221	0.00360846	LRP1, SORL1, LRP1B	354	6	22253	31.4308	0.995741	0.0601179	0.0559773
UP_SEQ_FEATURE	REPEAT	BNR 5	3	0.779221	0.00360846	RELN, SORCS2, SORL1	354	6	22253	31.4308	0.995741	0.0601179	0.0559773
UP_SEQ_FEATURE	DOMAIN	EGF-like 6	5	1.2987	0.00362651	RELN, LRP1, TNC, SLIT2, LRP1B	354	40	22253	7.8577	0.995856	0.0601179	0.0559773
UP_SEQ_FEATURE	DOMAIN	EGF-like 5	5	1.2987	0.00362651	RELN, LRP1, TNC, SLIT2, LRP1B	354	40	22253	7.8577	0.995856	0.0601179	0.0559773
UP_SEQ_FEATURE	DOMAIN	Major facilitator superfamily (MFS) profile	6	1.55844	0.00370262	SLCO1C1, SLC22A23, SLC22A17, SLC16A11, SLCO5A1, SLC2A3	354	65	22253	5.80261	0.996307	0.0601179	0.0559773
UP_SEQ_FEATURE	DOMAIN	Ig-like C2-type 4	6	1.55844	0.00370262	PDGFRB, DSCAM, CNTN5, KIT, CNTN4, L1CAM	354	65	22253	5.80261	0.996307	0.0601179	0.0559773
UP_SEQ_FEATURE	REPEAT	TPR 3	8	2.07792	0.00401774	TTC14, TTC9, TRANK1, TMTC2, LONRF1, OGT, FANCG, TANC2	354	126	22253	3.99121	0.99771	0.061823	0.057565
UP_SEQ_FEATURE	TRANSMEM	Helical; Name=S5 of repeat I	4	1.03896	0.00425801	SCN8A, CACNA1D, NALCN, SCN3A	354	21	22253	11.9736	0.998409	0.061823	0.057565
UP_SEQ_FEATURE	TRANSMEM	Helical; Name=S2 of repeat I	4	1.03896	0.00425801	SCN8A, CACNA1D, NALCN, SCN3A	354	21	22253	11.9736	0.998409	0.061823	0.057565
UP_SEQ_FEATURE	TRANSMEM	Helical; Name=S6 of repeat I	4	1.03896	0.00425801	SCN8A, CACNA1D, NALCN, SCN3A	354	21	22253	11.9736	0.998409	0.061823	0.057565
UP_SEQ_FEATURE	TRANSMEM	Helical; Name=S1 of repeat I	4	1.03896	0.00425801	SCN8A, CACNA1D, NALCN, SCN3A	354	21	22253	11.9736	0.998409	0.061823	0.057565
UP_SEQ_FEATURE	TRANSMEM	Helical; Name=S3 of repeat II	4	1.03896	0.00425801	SCN8A, CACNA1D, NALCN, SCN3A	354	21	22253	11.9736	0.998409	0.061823	0.057565
UP_SEQ_FEATURE	TRANSMEM	Helical; Name=S1 of repeat II	4	1.03896	0.00425801	SCN8A, CACNA1D, NALCN, SCN3A	354	21	22253	11.9736	0.998409	0.061823	0.057565
UP_SEQ_FEATURE	TRANSMEM	Helical; Name=S5 of repeat II	4	1.03896	0.00425801	SCN8A, CACNA1D, NALCN, SCN3A	354	21	22253	11.9736	0.998409	0.061823	0.057565
UP_SEQ_FEATURE	TRANSMEM	Helical; Name=S3 of repeat I	4	1.03896	0.00425801	SCN8A, CACNA1D, NALCN, SCN3A	354	21	22253	11.9736	0.998409	0.061823	0.057565
UP_SEQ_FEATURE	TRANSMEM	Helical; Name=S6 of repeat II	4	1.03896	0.00425801	SCN8A, CACNA1D, NALCN, SCN3A	354	21	22253	11.9736	0.998409	0.061823	0.057565
UP_SEQ_FEATURE	TRANSMEM	Helical; Name=S2 of repeat II	4	1.03896	0.00425801	SCN8A, CACNA1D, NALCN, SCN3A	354	21	22253	11.9736	0.998409	0.061823	0.057565
UP_SEQ_FEATURE	LIPID	GPI-anchor amidated serine	6	1.55844	0.00449647	CNTFR, CNTN5, GFRA1, CNTN4, GFRA2, RECK	354	68	22253	5.54661	0.998892	0.0646635	0.0602098
UP_SEQ_FEATURE	DOMAIN	EGF-like 9	4	1.03896	0.00487297	LRP1, TNC, SLIT2, LRP1B	354	22	22253	11.4294	0.999374	0.0686225	0.0638961
UP_SEQ_FEATURE	DOMAIN	Fibronectin type-III 8	4	1.03896	0.00487297	PTPRD, PTPRB, TNC, PTPRF	354	22	22253	11.4294	0.999374	0.0686225	0.0638961
UP_SEQ_FEATURE	DOMAIN	Fibronectin type-III 14	3	0.779221	0.00499899	PTPRB, TNC, FN1	354	7	22253	26.9407	0.999483	0.0686225	0.0638961
UP_SEQ_FEATURE	DOMAIN	EGF-like 16	3	0.779221	0.00499899	LRP1, LTBP4, LRP1B	354	7	22253	26.9407	0.999483	0.0686225	0.0638961
UP_SEQ_FEATURE	REPEAT	BNR 4	3	0.779221	0.00499899	RELN, SORCS2, SORL1	354	7	22253	26.9407	0.999483	0.0686225	0.0638961
UP_SEQ_FEATURE	TRANSMEM	Helical; Name=9	7	1.81818	0.00522125	SLC6A5, SLCO1C1, SLCO1A4, SLC6A11, SLC2A3, SLC6A1, SLC7A3	354	100	22253	4.40031	0.999631	0.0710279	0.0661359
UP_SEQ_FEATURE	REPEAT	LRR 12	6	1.55844	0.00540452	LINGO2, LRRN3, SLITRK2, SLITRK1, LRRC8C, SLIT2	354	71	22253	5.31225	0.999721	0.0728645	0.067846
UP_SEQ_FEATURE	REPEAT	LRR 9	8	2.07792	0.00561384	LINGO2, LRRN3, SLITRK2, SLITRK1, LRRTM2, SLITRK6, LRRC8C, SLIT2	354	134	22253	3.75293	0.999797	0.0750168	0.06985
UP_SEQ_FEATURE	REPEAT	TPR 2	8	2.07792	0.00632064	TTC14, TTC9, TRANK1, TMTC2, LONRF1, OGT, FANCG, TANC2	354	137	22253	3.67075	0.999931	0.0829927	0.0772766
UP_SEQ_FEATURE	REPEAT	TPR 1	8	2.07792	0.00632064	TTC14, TTC9, TRANK1, TMTC2, LONRF1, OGT, FANCG, TANC2	354	137	22253	3.67075	0.999931	0.0829927	0.0772766
UP_SEQ_FEATURE	TRANSMEM	Helical; Name=8	7	1.81818	0.00722285	SLC6A5, SLCO1C1, SLCO1A4, SLC6A11, SLC2A3, SLC6A1, SLC7A3	354	107	22253	4.11244	0.999982	0.0940216	0.0875459
UP_SEQ_FEATURE	DOMAIN	Cyclic nucleotide-binding	4	1.03896	0.00785168	KCNH2, HCN3, PRKAR2B, KCNH1	354	26	22253	9.67101	0.999993	0.101334	0.0943544
UP_SEQ_FEATURE	REPEAT	BNR 3	3	0.779221	0.00839167	RELN, SORCS2, SORL1	354	9	22253	20.9539	0.999997	0.106483	0.0991487
UP_SEQ_FEATURE	DOMAIN	LDL-receptor class A 8	3	0.779221	0.00839167	LRP1, SORL1, LRP1B	354	9	22253	20.9539	0.999997	0.106483	0.0991487
UP_SEQ_FEATURE	REPEAT	LRR 8	8	2.07792	0.00948772	LINGO2, LRRN3, SLITRK2, SLITRK1, LRRTM2, SLITRK6, LRRC8C, SLIT2	354	148	22253	3.39792	0.999999	0.119387	0.111164
UP_SEQ_FEATURE	DOMAIN	Laminin G-like	4	1.03896	0.00966532	NRXN1, NRXN3, FAT3, SLIT2	354	28	22253	8.98023	1	0.120617	0.112309
UP_SEQ_FEATURE	DOMAIN	Fibronectin type-III 11	3	0.779221	0.0103803	PTPRB, TNC, FN1	354	10	22253	18.8585	1	0.124399	0.115831
UP_SEQ_FEATURE	REPEAT	BNR 2	3	0.779221	0.0103803	RELN, SORCS2, SORL1	354	10	22253	18.8585	1	0.124399	0.115831
UP_SEQ_FEATURE	DOMAIN	Fibronectin type-III 12	3	0.779221	0.0103803	PTPRB, TNC, FN1	354	10	22253	18.8585	1	0.124399	0.115831
UP_SEQ_FEATURE	REPEAT	BNR 1	3	0.779221	0.0103803	RELN, SORCS2, SORL1	354	10	22253	18.8585	1	0.124399	0.115831
UP_SEQ_FEATURE	DOMAIN	EGF-like 11	3	0.779221	0.0103803	LRP1, TNC, LRP1B	354	10	22253	18.8585	1	0.124399	0.115831
UP_SEQ_FEATURE	DOMAIN	LDL-receptor class A 7	3	0.779221	0.012555	LRP1, SORL1, LRP1B	354	11	22253	17.1441	1	0.146961	0.13684
UP_SEQ_FEATURE	DOMAIN	LDL-receptor class A 6	3	0.779221	0.012555	LRP1, SORL1, LRP1B	354	11	22253	17.1441	1	0.146961	0.13684
UP_SEQ_FEATURE	DOMAIN	Fibronectin type-III 10	3	0.779221	0.012555	PTPRB, TNC, FN1	354	11	22253	17.1441	1	0.146961	0.13684
UP_SEQ_FEATURE	DOMAIN	Kazal-like	5	1.2987	0.0127097	SLCO1C1, SLCO1A4, SLCO5A1, AGRN, RECK	354	57	22253	5.51417	1	0.147628	0.137461
UP_SEQ_FEATURE	REPEAT	TPR 4	6	1.55844	0.0143202	TTC14, TRANK1, TMTC2, LONRF1, OGT, FANCG	354	90	22253	4.19077	1	0.165064	0.153696
UP_SEQ_FEATURE	DOMAIN	LDL-receptor class A 5	3	0.779221	0.0149094	LRP1, SORL1, LRP1B	354	12	22253	15.7154	1	0.166764	0.155279
UP_SEQ_FEATURE	DOMAIN	CUB 3	3	0.779221	0.0149094	CSMD3, SEZ6L, CSMD1	354	12	22253	15.7154	1	0.166764	0.155279
UP_SEQ_FEATURE	REPEAT	LDL-receptor class B	3	0.779221	0.0149094	LRP1, SORL1, LRP1B	354	12	22253	15.7154	1	0.166764	0.155279
UP_SEQ_FEATURE	REPEAT	LDL-receptor class B 5	3	0.779221	0.0149094	LRP1, SORL1, LRP1B	354	12	22253	15.7154	1	0.166764	0.155279
UP_SEQ_FEATURE	DOMAIN	EGF-like 13	3	0.779221	0.0174373	LRP1, TNC, LRP1B	354	13	22253	14.5065	1	0.185425	0.172654
UP_SEQ_FEATURE	REPEAT	LDL-receptor class B 4	3	0.779221	0.0174373	LRP1, SORL1, LRP1B	354	13	22253	14.5065	1	0.185425	0.172654
UP_SEQ_FEATURE	REPEAT	LDL-receptor class B 1	3	0.779221	0.0174373	LRP1, SORL1, LRP1B	354	13	22253	14.5065	1	0.185425	0.172654
UP_SEQ_FEATURE	REPEAT	LDL-receptor class B 2	3	0.779221	0.0174373	LRP1, SORL1, LRP1B	354	13	22253	14.5065	1	0.185425	0.172654
UP_SEQ_FEATURE	REPEAT	LDL-receptor class B 3	3	0.779221	0.0174373	LRP1, SORL1, LRP1B	354	13	22253	14.5065	1	0.185425	0.172654
UP_SEQ_FEATURE	BINDING	in chain B	3	0.779221	0.0174373	GABRB2, GABRR2, KCND3	354	13	22253	14.5065	1	0.185425	0.172654
UP_SEQ_FEATURE	DOMAIN	EGF-like 14	3	0.779221	0.0174373	LRP1, TNC, LRP1B	354	13	22253	14.5065	1	0.185425	0.172654
UP_SEQ_FEATURE	DOMAIN	Neurotransmitter-gated ion-channel transmembrane	4	1.03896	0.0178035	GABRR2, GABRA1, GLRA1, GABRA3	354	35	22253	7.18418	1	0.187995	0.175047
UP_SEQ_FEATURE	DOMAIN	Ig-like C2-type 6	4	1.03896	0.0191987	DSCAM, CNTN5, CNTN4, L1CAM	354	36	22253	6.98462	1	0.199931	0.186161
UP_SEQ_FEATURE	DOMAIN	Neurotransmitter-gated ion-channel ligand-binding	4	1.03896	0.0191987	GABRR2, GABRA1, GLRA1, GABRA3	354	36	22253	6.98462	1	0.199931	0.186161
UP_SEQ_FEATURE	DOMAIN	PDZ 4	3	0.779221	0.0201327	MAGI1, GRIP1, LNX1	354	14	22253	13.4703	1	0.208222	0.193881
UP_SEQ_FEATURE	DOMAIN	TSP type-1 2	4	1.03896	0.0206527	SPON1, UNC5D, THSD7A, ADAMTS10	354	37	22253	6.79585	1	0.210713	0.196201
UP_SEQ_FEATURE	DOMAIN	TSP type-1 1	4	1.03896	0.0206527	SPON1, UNC5D, THSD7A, ADAMTS10	354	37	22253	6.79585	1	0.210713	0.196201
UP_SEQ_FEATURE	DOMAIN	EGF-like 12; calcium-binding	3	0.779221	0.0229896	LRP1, LTBP4, LRP1B	354	15	22253	12.5723	1	0.226891	0.211264
UP_SEQ_FEATURE	DOMAIN	EGF-like 10	3	0.779221	0.0229896	LRP1, TNC, LRP1B	354	15	22253	12.5723	1	0.226891	0.211264
UP_SEQ_FEATURE	DOMAIN	Sushi 5	3	0.779221	0.0229896	CSMD3, SEZ6L, CSMD1	354	15	22253	12.5723	1	0.226891	0.211264
UP_SEQ_FEATURE	DOMAIN	LDL-receptor class A 4	3	0.779221	0.0229896	LRP1, SORL1, LRP1B	354	15	22253	12.5723	1	0.226891	0.211264
UP_SEQ_FEATURE	DOMAIN	Cation-transporting P-type ATPase N-terminal	3	0.779221	0.0229896	ATP2B4, ATP2B3, ATP2B2	354	15	22253	12.5723	1	0.226891	0.211264
UP_SEQ_FEATURE	TRANSMEM	Helical; Name=S4 of repeat III	3	0.779221	0.0260022	SCN8A, CACNA1D, SCN3A	354	16	22253	11.7865	1	0.250085	0.232861
UP_SEQ_FEATURE	DOMAIN	MAM	3	0.779221	0.0260022	PTPRT, NRP2, MDGA2	354	16	22253	11.7865	1	0.250085	0.232861
UP_SEQ_FEATURE	TRANSMEM	Helical; Name=S4 of repeat IV	3	0.779221	0.0260022	SCN8A, CACNA1D, SCN3A	354	16	22253	11.7865	1	0.250085	0.232861
UP_SEQ_FEATURE	DOMAIN	Fibronectin type-III 9	3	0.779221	0.0260022	PTPRB, TNC, FN1	354	16	22253	11.7865	1	0.250085	0.232861
UP_SEQ_FEATURE	DOMAIN	CUB	4	1.03896	0.0306119	NRP2, NETO2, CSMD3, SEZ6L	354	43	22253	5.84759	1	0.289801	0.269842
UP_SEQ_FEATURE	MOTIF	Cell attachment site	5	1.2987	0.0313941	COL6A1, FN1, ENPP2, CHST1, L1CAM	354	75	22253	4.19077	1	0.289801	0.269842
UP_SEQ_FEATURE	REGION	Cyclin-like 2	2	0.519481	0.0314751	CCNL2, CCNL1	354	2	22253	62.8616	1	0.289801	0.269842
UP_SEQ_FEATURE	MUTAGEN	Y->F	2	0.519481	0.0314751	PTPRB, PTPRO	354	2	22253	62.8616	1	0.289801	0.269842
UP_SEQ_FEATURE	REGION	Calmodulin-binding subdomain B	2	0.519481	0.0314751	ATP2B4, ATP2B2	354	2	22253	62.8616	1	0.289801	0.269842
UP_SEQ_FEATURE	DOMAIN	VPS10	2	0.519481	0.0314751	SORCS2, SORL1	354	2	22253	62.8616	1	0.289801	0.269842
UP_SEQ_FEATURE	REGION	Cyclin-like 1	2	0.519481	0.0314751	CCNL2, CCNL1	354	2	22253	62.8616	1	0.289801	0.269842
UP_SEQ_FEATURE	TRANSMEM	Helical; Name=S4 of repeat I	3	0.779221	0.0324724	SCN8A, CACNA1D, SCN3A	354	18	22253	10.4769	1	0.295381	0.275037
UP_SEQ_FEATURE	TRANSMEM	Helical; Name=S4 of repeat II	3	0.779221	0.0324724	SCN8A, CACNA1D, SCN3A	354	18	22253	10.4769	1	0.295381	0.275037
UP_SEQ_FEATURE	REPEAT	IV	3	0.779221	0.035919	SCN8A, CACNA1D, SCN3A	354	19	22253	9.92551	1	0.297802	0.277291
UP_SEQ_FEATURE	REPEAT	II	3	0.779221	0.035919	SCN8A, CACNA1D, SCN3A	354	19	22253	9.92551	1	0.297802	0.277291
UP_SEQ_FEATURE	DOMAIN	Laminin G-like 3	3	0.779221	0.035919	NRXN1, NRXN3, AGRN	354	19	22253	9.92551	1	0.297802	0.277291
UP_SEQ_FEATURE	REPEAT	I	3	0.779221	0.035919	SCN8A, CACNA1D, SCN3A	354	19	22253	9.92551	1	0.297802	0.277291
UP_SEQ_FEATURE	REPEAT	III	3	0.779221	0.035919	SCN8A, CACNA1D, SCN3A	354	19	22253	9.92551	1	0.297802	0.277291
UP_SEQ_FEATURE	PROPEP	Removed in mature form	10	2.5974	0.0381558	RASD2, CNTFR, CNTN5, PRICKLE2, GFRA1, CNTN4, MDGA2, SORL1, GFRA2, RECK	354	284	22253	2.21344	1	0.297802	0.277291
UP_SEQ_FEATURE	DOMAIN	Guanylate cyclase	3	0.779221	0.0394997	NPR2, ADCY2, ADCY8	354	20	22253	9.42924	1	0.297802	0.277291
UP_SEQ_FEATURE	DOMAIN	Sushi 4	3	0.779221	0.0394997	CSMD3, SEZ6L, CSMD1	354	20	22253	9.42924	1	0.297802	0.277291
UP_SEQ_FEATURE	DOMAIN	Protein kinase	15	3.8961	0.0401232	PDGFRB, DDR1, EPHA4, CHUK, DAPK1, PRKCB, NPR2, CLK1, STK24, CAMKV, KIT, TNIK, STK32C, EPHA3, MAP3K12	354	522	22253	1.80637	1	0.297802	0.277291
UP_SEQ_FEATURE	DOMAIN	LDL-receptor class A 3	3	0.779221	0.0432094	LRP1, SORL1, LRP1B	354	21	22253	8.98023	1	0.297802	0.277291
UP_SEQ_FEATURE	DOMAIN	Sushi 27	2	0.519481	0.0468402	CSMD3, CSMD1	354	3	22253	41.9077	1	0.297802	0.277291
UP_SEQ_FEATURE	REPEAT	LDL-receptor class B 25	2	0.519481	0.0468402	LRP1, LRP1B	354	3	22253	41.9077	1	0.297802	0.277291
UP_SEQ_FEATURE	REGION	Calmodulin-binding subdomain A	2	0.519481	0.0468402	ATP2B4, ATP2B2	354	3	22253	41.9077	1	0.297802	0.277291
UP_SEQ_FEATURE	REPEAT	LDL-receptor class B 33	2	0.519481	0.0468402	LRP1, LRP1B	354	3	22253	41.9077	1	0.297802	0.277291
UP_SEQ_FEATURE	DOMAIN	LDL-receptor class A 30	2	0.519481	0.0468402	LRP1, LRP1B	354	3	22253	41.9077	1	0.297802	0.277291
UP_SEQ_FEATURE	DOMAIN	CUB 10	2	0.519481	0.0468402	CSMD3, CSMD1	354	3	22253	41.9077	1	0.297802	0.277291
UP_SEQ_FEATURE	DOMAIN	CUB 9	2	0.519481	0.0468402	CSMD3, CSMD1	354	3	22253	41.9077	1	0.297802	0.277291
UP_SEQ_FEATURE	DOMAIN	LDL-receptor class A 16	2	0.519481	0.0468402	LRP1, LRP1B	354	3	22253	41.9077	1	0.297802	0.277291
UP_SEQ_FEATURE	DOMAIN	Calcium-activated potassium channel BK alpha subunit	2	0.519481	0.0468402	KCNT1, KCNMA1	354	3	22253	41.9077	1	0.297802	0.277291
UP_SEQ_FEATURE	DOMAIN	LDL-receptor class A 29	2	0.519481	0.0468402	LRP1, LRP1B	354	3	22253	41.9077	1	0.297802	0.277291
UP_SEQ_FEATURE	DOMAIN	Sushi 28	2	0.519481	0.0468402	CSMD3, CSMD1	354	3	22253	41.9077	1	0.297802	0.277291
UP_SEQ_FEATURE	DOMAIN	LDL-receptor class A 23	2	0.519481	0.0468402	LRP1, LRP1B	354	3	22253	41.9077	1	0.297802	0.277291
UP_SEQ_FEATURE	REPEAT	LDL-receptor class B 21	2	0.519481	0.0468402	LRP1, LRP1B	354	3	22253	41.9077	1	0.297802	0.277291
UP_SEQ_FEATURE	DOMAIN	LDL-receptor class A 12	2	0.519481	0.0468402	LRP1, LRP1B	354	3	22253	41.9077	1	0.297802	0.277291
UP_SEQ_FEATURE	MUTAGEN	S->A	2	0.519481	0.0468402	NRXN1, NRXN3	354	3	22253	41.9077	1	0.297802	0.277291
UP_SEQ_FEATURE	DOMAIN	LDL-receptor class A 18	2	0.519481	0.0468402	LRP1, LRP1B	354	3	22253	41.9077	1	0.297802	0.277291
UP_SEQ_FEATURE	DOMAIN	LDL-receptor class A 22	2	0.519481	0.0468402	LRP1, LRP1B	354	3	22253	41.9077	1	0.297802	0.277291
UP_SEQ_FEATURE	REGION	RS	2	0.519481	0.0468402	CCNL2, CCNL1	354	3	22253	41.9077	1	0.297802	0.277291
UP_SEQ_FEATURE	DOMAIN	LRRNT 1	2	0.519481	0.0468402	SLITRK1, SLITRK6	354	3	22253	41.9077	1	0.297802	0.277291
UP_SEQ_FEATURE	DOMAIN	LDL-receptor class A 14	2	0.519481	0.0468402	LRP1, LRP1B	354	3	22253	41.9077	1	0.297802	0.277291
UP_SEQ_FEATURE	DOMAIN	LDL-receptor class A 17	2	0.519481	0.0468402	LRP1, LRP1B	354	3	22253	41.9077	1	0.297802	0.277291
UP_SEQ_FEATURE	DOMAIN	Sushi 25	2	0.519481	0.0468402	CSMD3, CSMD1	354	3	22253	41.9077	1	0.297802	0.277291
UP_SEQ_FEATURE	DOMAIN	CUB 8	2	0.519481	0.0468402	CSMD3, CSMD1	354	3	22253	41.9077	1	0.297802	0.277291
UP_SEQ_FEATURE	DOMAIN	LDL-receptor class A 20	2	0.519481	0.0468402	LRP1, LRP1B	354	3	22253	41.9077	1	0.297802	0.277291
UP_SEQ_FEATURE	DOMAIN	CUB 12	2	0.519481	0.0468402	CSMD3, CSMD1	354	3	22253	41.9077	1	0.297802	0.277291
UP_SEQ_FEATURE	DOMAIN	LDL-receptor class A 26	2	0.519481	0.0468402	LRP1, LRP1B	354	3	22253	41.9077	1	0.297802	0.277291
UP_SEQ_FEATURE	REPEAT	LDL-receptor class B 24	2	0.519481	0.0468402	LRP1, LRP1B	354	3	22253	41.9077	1	0.297802	0.277291
UP_SEQ_FEATURE	DOMAIN	LDL-receptor class A 15	2	0.519481	0.0468402	LRP1, LRP1B	354	3	22253	41.9077	1	0.297802	0.277291
UP_SEQ_FEATURE	DOMAIN	LDL-receptor class A 27	2	0.519481	0.0468402	LRP1, LRP1B	354	3	22253	41.9077	1	0.297802	0.277291
UP_SEQ_FEATURE	REPEAT	LDL-receptor class B 22	2	0.519481	0.0468402	LRP1, LRP1B	354	3	22253	41.9077	1	0.297802	0.277291
UP_SEQ_FEATURE	DOMAIN	CUB 11	2	0.519481	0.0468402	CSMD3, CSMD1	354	3	22253	41.9077	1	0.297802	0.277291
UP_SEQ_FEATURE	DOMAIN	Laminin G-like 6	2	0.519481	0.0468402	NRXN1, NRXN3	354	3	22253	41.9077	1	0.297802	0.277291
UP_SEQ_FEATURE	DOMAIN	LDL-receptor class A 28	2	0.519481	0.0468402	LRP1, LRP1B	354	3	22253	41.9077	1	0.297802	0.277291
UP_SEQ_FEATURE	REPEAT	LDL-receptor class B 30	2	0.519481	0.0468402	LRP1, LRP1B	354	3	22253	41.9077	1	0.297802	0.277291
UP_SEQ_FEATURE	REPEAT	LDL-receptor class B 26	2	0.519481	0.0468402	LRP1, LRP1B	354	3	22253	41.9077	1	0.297802	0.277291
UP_SEQ_FEATURE	REPEAT	LDL-receptor class B 23	2	0.519481	0.0468402	LRP1, LRP1B	354	3	22253	41.9077	1	0.297802	0.277291
UP_SEQ_FEATURE	DOMAIN	Sushi 22	2	0.519481	0.0468402	CSMD3, CSMD1	354	3	22253	41.9077	1	0.297802	0.277291
UP_SEQ_FEATURE	DOMAIN	Plasma membrane calcium transporting P-type ATPase C-terminal	2	0.519481	0.0468402	ATP2B4, ATP2B2	354	3	22253	41.9077	1	0.297802	0.277291
UP_SEQ_FEATURE	DOMAIN	LDL-receptor class A 21	2	0.519481	0.0468402	LRP1, LRP1B	354	3	22253	41.9077	1	0.297802	0.277291
UP_SEQ_FEATURE	DOMAIN	LDL-receptor class A 24	2	0.519481	0.0468402	LRP1, LRP1B	354	3	22253	41.9077	1	0.297802	0.277291
UP_SEQ_FEATURE	DOMAIN	Kazal-like 3	2	0.519481	0.0468402	AGRN, RECK	354	3	22253	41.9077	1	0.297802	0.277291
UP_SEQ_FEATURE	DOMAIN	LDL-receptor class A 25	2	0.519481	0.0468402	LRP1, LRP1B	354	3	22253	41.9077	1	0.297802	0.277291
UP_SEQ_FEATURE	DOMAIN	CUB 14	2	0.519481	0.0468402	CSMD3, CSMD1	354	3	22253	41.9077	1	0.297802	0.277291
UP_SEQ_FEATURE	REPEAT	LDL-receptor class B 34	2	0.519481	0.0468402	LRP1, LRP1B	354	3	22253	41.9077	1	0.297802	0.277291
UP_SEQ_FEATURE	DOMAIN	Reelin	2	0.519481	0.0468402	SPON1, RELN	354	3	22253	41.9077	1	0.297802	0.277291
UP_SEQ_FEATURE	REPEAT	LDL-receptor class B 29	2	0.519481	0.0468402	LRP1, LRP1B	354	3	22253	41.9077	1	0.297802	0.277291
UP_SEQ_FEATURE	DOMAIN	LDL-receptor class A 13	2	0.519481	0.0468402	LRP1, LRP1B	354	3	22253	41.9077	1	0.297802	0.277291
UP_SEQ_FEATURE	REPEAT	LDL-receptor class B 31	2	0.519481	0.0468402	LRP1, LRP1B	354	3	22253	41.9077	1	0.297802	0.277291
UP_SEQ_FEATURE	DOMAIN	Sushi 26	2	0.519481	0.0468402	CSMD3, CSMD1	354	3	22253	41.9077	1	0.297802	0.277291
UP_SEQ_FEATURE	DOMAIN	Sushi 24	2	0.519481	0.0468402	CSMD3, CSMD1	354	3	22253	41.9077	1	0.297802	0.277291
UP_SEQ_FEATURE	DOMAIN	Sushi 21	2	0.519481	0.0468402	CSMD3, CSMD1	354	3	22253	41.9077	1	0.297802	0.277291
UP_SEQ_FEATURE	DOMAIN	CUB 7	2	0.519481	0.0468402	CSMD3, CSMD1	354	3	22253	41.9077	1	0.297802	0.277291
UP_SEQ_FEATURE	REPEAT	LDL-receptor class B 28	2	0.519481	0.0468402	LRP1, LRP1B	354	3	22253	41.9077	1	0.297802	0.277291
UP_SEQ_FEATURE	REPEAT	LDL-receptor class B 27	2	0.519481	0.0468402	LRP1, LRP1B	354	3	22253	41.9077	1	0.297802	0.277291
UP_SEQ_FEATURE	DOMAIN	Sushi 23	2	0.519481	0.0468402	CSMD3, CSMD1	354	3	22253	41.9077	1	0.297802	0.277291
UP_SEQ_FEATURE	DOMAIN	LDL-receptor class A 19	2	0.519481	0.0468402	LRP1, LRP1B	354	3	22253	41.9077	1	0.297802	0.277291
UP_SEQ_FEATURE	DOMAIN	CUB 6	2	0.519481	0.0468402	CSMD3, CSMD1	354	3	22253	41.9077	1	0.297802	0.277291
UP_SEQ_FEATURE	DOMAIN	CUB 13	2	0.519481	0.0468402	CSMD3, CSMD1	354	3	22253	41.9077	1	0.297802	0.277291
UP_SEQ_FEATURE	REPEAT	LDL-receptor class B 32	2	0.519481	0.0468402	LRP1, LRP1B	354	3	22253	41.9077	1	0.297802	0.277291
UP_SEQ_FEATURE	DOMAIN	LDL-receptor class A 31	2	0.519481	0.0468402	LRP1, LRP1B	354	3	22253	41.9077	1	0.297802	0.277291
UP_SEQ_FEATURE	DOMAIN	TSP type-1 5	3	0.779221	0.047043	SPON1, THSD7A, ADAMTS10	354	22	22253	8.57203	1	0.297802	0.277291
UP_SEQ_FEATURE	DOMAIN	Laminin EGF-like	3	0.779221	0.047043	LAMB1, AGRN, NTN3	354	22	22253	8.57203	1	0.297802	0.277291
UP_SEQ_FEATURE	DOMAIN	Disintegrin	4	1.03896	0.0471355	ADAM23, ADAM11, ADAM22, ADAMTS10	354	51	22253	4.93032	1	0.297802	0.277291
UP_SEQ_FEATURE	LIPID	S-palmitoyl cysteine	10	2.5974	0.0474865	GRIA1, GRIA2, GRIP1, KCNA1, KCNMA1, KCNA3, TACR1, PAG1, GRIA3, GRIA4	354	296	22253	2.1237	1	0.298769	0.278192
UP_SEQ_FEATURE	ACT_SITE	Nucleophile	11	2.85714	0.0525705	USP48, ALDH5A1, FUT9, IDUA, USP11, DDHD2, ENPP2, JOSD2, TYMS, RHBDL1, SULF2	354	349	22253	1.98131	1	0.329384	0.306698
UP_SEQ_FEATURE	REPEAT	ANK 6	5	1.2987	0.0532503	CTTNBP2, DAPK1, TRANK1, ASB2, TANC2	354	89	22253	3.53155	1	0.332264	0.30938
UP_SEQ_FEATURE	DOMAIN	RRM 2	5	1.2987	0.055061	CPEB1, SRSF1, IGF2BP3, RNPC3, ELAVL3	354	90	22253	3.49231	1	0.339368	0.315994
UP_SEQ_FEATURE	DOMAIN	RRM 1	5	1.2987	0.055061	CPEB1, SRSF1, IGF2BP3, RNPC3, ELAVL3	354	90	22253	3.49231	1	0.339368	0.315994
UP_SEQ_FEATURE	DOMAIN	Sushi 3	3	0.779221	0.055063	CSMD3, SEZ6L, CSMD1	354	24	22253	7.8577	1	0.339368	0.315994
UP_SEQ_FEATURE	DOMAIN	Laminin EGF-like 1	3	0.779221	0.05924	LAMB1, AGRN, NTN3	354	25	22253	7.54339	1	0.357111	0.332515
UP_SEQ_FEATURE	DOMAIN	Cyclin-like	3	0.779221	0.05924	CCNA2, CCNL2, CCNL1	354	25	22253	7.54339	1	0.357111	0.332515
UP_SEQ_FEATURE	DOMAIN	LDL-receptor class A 1	3	0.779221	0.05924	LRP1, SORL1, LRP1B	354	25	22253	7.54339	1	0.357111	0.332515
UP_SEQ_FEATURE	DOMAIN	TSP type-1 4	3	0.779221	0.05924	SPON1, THSD7A, ADAMTS10	354	25	22253	7.54339	1	0.357111	0.332515
UP_SEQ_FEATURE	DOMAIN	Peptidase M12B	4	1.03896	0.059271	ADAM23, ADAM11, ADAM22, ADAMTS10	354	56	22253	4.49011	1	0.357111	0.332515
UP_SEQ_FEATURE	DOMAIN	RCK N-terminal 1	2	0.519481	0.0619623	KCNT1, KCNMA1	354	4	22253	31.4308	1	0.357111	0.332515
UP_SEQ_FEATURE	REPEAT	BNR 6	2	0.519481	0.0619623	RELN, SORCS2	354	4	22253	31.4308	1	0.357111	0.332515
UP_SEQ_FEATURE	DOMAIN	Calcium-activated potassium channel slowpoke-like RCK	2	0.519481	0.0619623	KCNT1, KCNMA1	354	4	22253	31.4308	1	0.357111	0.332515
UP_SEQ_FEATURE	DOMAIN	Sushi 18	2	0.519481	0.0619623	CSMD3, CSMD1	354	4	22253	31.4308	1	0.357111	0.332515
UP_SEQ_FEATURE	DOMAIN	Sushi 16	2	0.519481	0.0619623	CSMD3, CSMD1	354	4	22253	31.4308	1	0.357111	0.332515
UP_SEQ_FEATURE	DOMAIN	EGF-like 21	2	0.519481	0.0619623	LRP1, LRP1B	354	4	22253	31.4308	1	0.357111	0.332515
UP_SEQ_FEATURE	DOMAIN	Sushi 19	2	0.519481	0.0619623	CSMD3, CSMD1	354	4	22253	31.4308	1	0.357111	0.332515
UP_SEQ_FEATURE	DOMAIN	Sushi 20	2	0.519481	0.0619623	CSMD3, CSMD1	354	4	22253	31.4308	1	0.357111	0.332515
UP_SEQ_FEATURE	REGION	Collagen-binding	2	0.519481	0.0619623	APLP1, FN1	354	4	22253	31.4308	1	0.357111	0.332515
UP_SEQ_FEATURE	DOMAIN	Sushi 17	2	0.519481	0.0619623	CSMD3, CSMD1	354	4	22253	31.4308	1	0.357111	0.332515
UP_SEQ_FEATURE	DOMAIN	Cache	2	0.519481	0.0619623	CACNA2D1, CACNA2D2	354	4	22253	31.4308	1	0.357111	0.332515
UP_SEQ_FEATURE	DOMAIN	RCK N-terminal 2	2	0.519481	0.0619623	KCNT1, KCNMA1	354	4	22253	31.4308	1	0.357111	0.332515
UP_SEQ_FEATURE	DOMAIN	Laminin EGF-like 2	3	0.779221	0.0635224	LAMB1, AGRN, NTN3	354	26	22253	7.25326	1	0.363329	0.338305
UP_SEQ_FEATURE	DOMAIN	LDL-receptor class A 2	3	0.779221	0.0635224	LRP1, SORL1, LRP1B	354	26	22253	7.25326	1	0.363329	0.338305
UP_SEQ_FEATURE	DOMAIN	PDZ 3	3	0.779221	0.0679057	MAGI1, GRIP1, LNX1	354	27	22253	6.98462	1	0.38548	0.35893
UP_SEQ_FEATURE	REPEAT	ANK 10	3	0.779221	0.0679057	DAPK1, ASB2, TANC2	354	27	22253	6.98462	1	0.38548	0.35893
UP_SEQ_FEATURE	DOMAIN	Laminin G-like 2	3	0.779221	0.0723857	NRXN1, NRXN3, AGRN	354	28	22253	6.73517	1	0.406329	0.378343
UP_SEQ_FEATURE	DOMAIN	Laminin G-like 1	3	0.779221	0.0723857	NRXN1, NRXN3, AGRN	354	28	22253	6.73517	1	0.406329	0.378343
UP_SEQ_FEATURE	DOMAIN	Cadherin 6	3	0.779221	0.0723857	PCDH8, FAT3, PCDHB8	354	28	22253	6.73517	1	0.406329	0.378343
UP_SEQ_FEATURE	DOMAIN	Sushi 15	2	0.519481	0.0768451	CSMD3, CSMD1	354	5	22253	25.1446	1	0.40918	0.380998
UP_SEQ_FEATURE	MOTIF	MIDAS-like motif	2	0.519481	0.0768451	CACNA2D1, CACNA2D2	354	5	22253	25.1446	1	0.40918	0.380998
UP_SEQ_FEATURE	DOMAIN	EGF-like 20	2	0.519481	0.0768451	LRP1, LRP1B	354	5	22253	25.1446	1	0.40918	0.380998
UP_SEQ_FEATURE	DOMAIN	Sushi 14	2	0.519481	0.0768451	CSMD3, CSMD1	354	5	22253	25.1446	1	0.40918	0.380998
UP_SEQ_FEATURE	DOMAIN	Sushi 13	2	0.519481	0.0768451	CSMD3, CSMD1	354	5	22253	25.1446	1	0.40918	0.380998
UP_SEQ_FEATURE	DOMAIN	EGF-like 22	2	0.519481	0.0768451	LRP1, LRP1B	354	5	22253	25.1446	1	0.40918	0.380998
UP_SEQ_FEATURE	DOMAIN	Voltage-gated Na+ ion channel cytoplasmic	2	0.519481	0.0768451	SCN8A, SCN3A	354	5	22253	25.1446	1	0.40918	0.380998
UP_SEQ_FEATURE	DOMAIN	GDNF/GAS1	2	0.519481	0.0768451	GFRA1, GFRA2	354	5	22253	25.1446	1	0.40918	0.380998
UP_SEQ_FEATURE	REGION	Pore-forming	2	0.519481	0.0768451	GRIN2B, GRIN1	354	5	22253	25.1446	1	0.40918	0.380998
UP_SEQ_FEATURE	SITE	Important for interaction with phosphotyrosine-binding proteins	2	0.519481	0.0768451	PDGFRB, KIT	354	5	22253	25.1446	1	0.40918	0.380998
UP_SEQ_FEATURE	DISULFID	Interchain; with SCN2B or SCN4B	2	0.519481	0.0768451	SCN8A, SCN3A	354	5	22253	25.1446	1	0.40918	0.380998
UP_SEQ_FEATURE	DISULFID	Interchain; with the conotoxin GVIIJ (when the channel is not linked to SCN2B or SCN4B; the bond to SCN2B or SCN4B protects the channel from the inhibition by toxin)	2	0.519481	0.0768451	SCN8A, SCN3A	354	5	22253	25.1446	1	0.40918	0.380998
UP_SEQ_FEATURE	DOMAIN	Sushi 12	2	0.519481	0.0768451	CSMD3, CSMD1	354	5	22253	25.1446	1	0.40918	0.380998
UP_SEQ_FEATURE	DOMAIN	Sushi 11	2	0.519481	0.0768451	CSMD3, CSMD1	354	5	22253	25.1446	1	0.40918	0.380998
UP_SEQ_FEATURE	DOMAIN	TSP type-1 3	3	0.779221	0.0769583	SPON1, THSD7A, ADAMTS10	354	29	22253	6.50292	1	0.40918	0.380998
UP_SEQ_FEATURE	DOMAIN	RRM	8	2.07792	0.0815548	CPEB1, RBM25, PABPN1, SNRNP70, SRSF1, SRSF2, RNPC3, ELAVL3	354	235	22253	2.13997	1	0.432097	0.402337
UP_SEQ_FEATURE	DOMAIN	Sema	3	0.779221	0.0863651	SEMA4A, SEMA3C, SEMA4G	354	31	22253	6.08338	1	0.445657	0.414962
UP_SEQ_FEATURE	SITE	Cleavage; by caspase-3	3	0.779221	0.0863651	APLP1, HTT, UNC5D	354	31	22253	6.08338	1	0.445657	0.414962
UP_SEQ_FEATURE	DOMAIN	C1q	3	0.779221	0.0911915	CBLN4, C1QL2, CBLN2	354	32	22253	5.89327	1	0.445657	0.414962
UP_SEQ_FEATURE	REPEAT	LDL-receptor class B 16	2	0.519481	0.0914924	LRP1, LRP1B	354	6	22253	20.9539	1	0.445657	0.414962
UP_SEQ_FEATURE	DOMAIN	EGF-like 18	2	0.519481	0.0914924	LRP1, LRP1B	354	6	22253	20.9539	1	0.445657	0.414962
UP_SEQ_FEATURE	DOMAIN	Cationic amino acid transporter C-terminal	2	0.519481	0.0914924	SLC7A14, SLC7A3	354	6	22253	20.9539	1	0.445657	0.414962
UP_SEQ_FEATURE	REPEAT	LDL-receptor class B 12	2	0.519481	0.0914924	LRP1, LRP1B	354	6	22253	20.9539	1	0.445657	0.414962
UP_SEQ_FEATURE	DOMAIN	Lon N-terminal	2	0.519481	0.0914924	LONRF1, LONRF2	354	6	22253	20.9539	1	0.445657	0.414962
UP_SEQ_FEATURE	DOMAIN	Fibronectin type-III 17	2	0.519481	0.0914924	PTPRB, FN1	354	6	22253	20.9539	1	0.445657	0.414962
UP_SEQ_FEATURE	DOMAIN	A to I editase	2	0.519481	0.0914924	ADAT1, ADARB1	354	6	22253	20.9539	1	0.445657	0.414962
UP_SEQ_FEATURE	REPEAT	LDL-receptor class B 9	2	0.519481	0.0914924	LRP1, LRP1B	354	6	22253	20.9539	1	0.445657	0.414962
UP_SEQ_FEATURE	DOMAIN	Fibronectin type-III 16	2	0.519481	0.0914924	PTPRB, FN1	354	6	22253	20.9539	1	0.445657	0.414962
UP_SEQ_FEATURE	REPEAT	LDL-receptor class B 10	2	0.519481	0.0914924	LRP1, LRP1B	354	6	22253	20.9539	1	0.445657	0.414962
UP_SEQ_FEATURE	REPEAT	LDL-receptor class B 11	2	0.519481	0.0914924	LRP1, LRP1B	354	6	22253	20.9539	1	0.445657	0.414962
UP_SEQ_FEATURE	DOMAIN	Fibronectin type-III 15	2	0.519481	0.0914924	PTPRB, FN1	354	6	22253	20.9539	1	0.445657	0.414962
UP_SEQ_FEATURE	DOMAIN	Sushi 10	2	0.519481	0.0914924	CSMD3, CSMD1	354	6	22253	20.9539	1	0.445657	0.414962
UP_SEQ_FEATURE	DOMAIN	Sushi 9	2	0.519481	0.0914924	CSMD3, CSMD1	354	6	22253	20.9539	1	0.445657	0.414962
UP_SEQ_FEATURE	REPEAT	LDL-receptor class B 19	2	0.519481	0.0914924	LRP1, LRP1B	354	6	22253	20.9539	1	0.445657	0.414962
UP_SEQ_FEATURE	REPEAT	LDL-receptor class B 14	2	0.519481	0.0914924	LRP1, LRP1B	354	6	22253	20.9539	1	0.445657	0.414962
UP_SEQ_FEATURE	REPEAT	LDL-receptor class B 17	2	0.519481	0.0914924	LRP1, LRP1B	354	6	22253	20.9539	1	0.445657	0.414962
UP_SEQ_FEATURE	REPEAT	LDL-receptor class B 15	2	0.519481	0.0914924	LRP1, LRP1B	354	6	22253	20.9539	1	0.445657	0.414962
UP_SEQ_FEATURE	REPEAT	LDL-receptor class B 13	2	0.519481	0.0914924	LRP1, LRP1B	354	6	22253	20.9539	1	0.445657	0.414962
UP_SEQ_FEATURE	DOMAIN	PDZ 6	2	0.519481	0.0914924	MAGI1, GRIP1	354	6	22253	20.9539	1	0.445657	0.414962
UP_SEQ_FEATURE	DOMAIN	EGF-like 19	2	0.519481	0.0914924	LRP1, LRP1B	354	6	22253	20.9539	1	0.445657	0.414962
UP_SEQ_FEATURE	REPEAT	LDL-receptor class B 20	2	0.519481	0.0914924	LRP1, LRP1B	354	6	22253	20.9539	1	0.445657	0.414962
UP_SEQ_FEATURE	TRANSMEM	Helical; Signal-anchor for type II membrane protein	11	2.85714	0.0924914	MAN1A, DPP6, ST6GAL2, FUT9, ST8SIA2, CHST10, NDST3, CHST1, AGRN, TRHDE, B4GALNT4	354	389	22253	1.77758	1	0.449074	0.418144
UP_SEQ_FEATURE	CROSSLNK	Glycyl lysine isopeptide (Lys-Gly) (interchain with G-Cter in SUMO1)	4	1.03896	0.0967404	FNBP4, ZFHX3, NAB2, GRIK2	354	69	22253	3.64415	1	0.468199	0.435952
UP_SEQ_FEATURE	ACT_SITE	Proton acceptor	20	5.19481	0.0977051	PDGFRB, DDR1, EPHA4, USP48, CHUK, DAPK1, PRKCB, USP11, JOSD2, TRHDE, CLK1, ALDH5A1, STK24, KIT, PTRH1, TNIK, OGT, STK32C, EPHA3, MAP3K12	354	867	22253	1.45009	1	0.47118	0.438728
UP_SEQ_FEATURE	DOMAIN	Cadherin	5	1.2987	0.0979805	2610005L07RIK, PCDH9, FAT3, PCDHB8, PCDH17	354	110	22253	2.85734	1	0.47118	0.438728
